# Supplementary material for: Global burden, projections, and causal factors of maternal sepsis and other maternal infections: A comprehensive epidemiological and mendelian randomization study
Source: PLoS Negl Trop Dis. 2026 May 27;20(5):e0014374. doi: 10.1371/journal.pntd.0014374 (PMC13229374; doi:10.1371/journal.pntd.0014374)
Supplement: S1 Table — (ZIP) [file pntd.0014374.s007.zip]

Archive with 1 entries (1 files):
- S1 Table.csv
