# Supplementary material for: Global burden, projections, and causal factors of maternal sepsis and other maternal infections: A comprehensive epidemiological and mendelian randomization study
Source: PLoS Negl Trop Dis. 2026 May 27;20(5):e0014374. doi: 10.1371/journal.pntd.0014374 (PMC13229374; doi:10.1371/journal.pntd.0014374)
Supplement: S3 Table — (XLSX) [file pntd.0014374.s009.xlsx]

## Sheet: Table S3-Country-revised
S3 Table. All original data of MSMI at the country level from the GBD database.
measure_id	measure_name	location_id	location_name	sex_id	sex_name	age_id	age_name	cause_id	cause_name	metric_id	metric_name	year	val	upper	lower
1	Deaths	48	Hungary	2	Female	22	All ages	368	Maternal sepsis and other maternal infections	1	Number	1990	0.982894016469532	1.21899472748529	0.778369833762928
1	Deaths	48	Hungary	2	Female	22	All ages	368	Maternal sepsis and other maternal infections	2	Percent	1990	0.0000144133386088276	0.0000179516139996072	0.0000113747523222351
1	Deaths	48	Hungary	2	Female	22	All ages	368	Maternal sepsis and other maternal infections	3	Rate	1990	0.0182012438117341	0.0225733597604679	0.0144138624130663
1	Deaths	48	Hungary	2	Female	27	Age-standardized	368	Maternal sepsis and other maternal infections	3	Rate	1990	0.0202962656215816	0.0249553770376536	0.0160929426313899
1	Deaths	163	India	2	Female	22	All ages	368	Maternal sepsis and other maternal infections	1	Number	1990	4248.71309729549	5385.28933451167	3310.25095098473
1	Deaths	163	India	2	Female	22	All ages	368	Maternal sepsis and other maternal infections	2	Percent	1990	0.00117451271525034	0.00147580842082088	0.000914307779805265
1	Deaths	163	India	2	Female	22	All ages	368	Maternal sepsis and other maternal infections	3	Rate	1990	1.03831779920588	1.31607892598264	0.808972600299489
1	Deaths	163	India	2	Female	27	Age-standardized	368	Maternal sepsis and other maternal infections	3	Rate	1990	0.919864247182104	1.1598135531289	0.719730182735563
1	Deaths	98	Chile	2	Female	22	All ages	368	Maternal sepsis and other maternal infections	1	Number	1990	20.1036299975904	24.043799339164	16.3896121757124
1	Deaths	98	Chile	2	Female	22	All ages	368	Maternal sepsis and other maternal infections	2	Percent	1990	0.000595214362829971	0.000719073567426576	0.000485745786850082
1	Deaths	98	Chile	2	Female	22	All ages	368	Maternal sepsis and other maternal infections	3	Rate	1990	0.297292250731673	0.35555942994064	0.242369397612311
1	Deaths	98	Chile	2	Female	27	Age-standardized	368	Maternal sepsis and other maternal infections	3	Rate	1990	0.266459120749026	0.318351900145894	0.217638557775741
1	Deaths	74	Andorra	2	Female	22	All ages	368	Maternal sepsis and other maternal infections	1	Number	1991	0.00099113565234561	0.00179161930407286	0.000473326976743807
1	Deaths	74	Andorra	2	Female	22	All ages	368	Maternal sepsis and other maternal infections	2	Percent	1991	0.00000947072596568445	0.0000160696650490168	0.0000050999371286556
1	Deaths	74	Andorra	2	Female	22	All ages	368	Maternal sepsis and other maternal infections	3	Rate	1991	0.00361084964856761	0.00652712665432662	0.00172439821288658
1	Deaths	74	Andorra	2	Female	27	Age-standardized	368	Maternal sepsis and other maternal infections	3	Rate	1991	0.00272378039560904	0.00490861792190702	0.00131720451224413
1	Deaths	107	Barbados	2	Female	22	All ages	368	Maternal sepsis and other maternal infections	1	Number	1991	0.338306747625789	0.417602331430963	0.26575349724971
1	Deaths	107	Barbados	2	Female	22	All ages	368	Maternal sepsis and other maternal infections	2	Percent	1991	0.000283504457654735	0.000346238199465157	0.000226102408120267
1	Deaths	107	Barbados	2	Female	22	All ages	368	Maternal sepsis and other maternal infections	3	Rate	1991	0.257064054443161	0.317317195757809	0.201934108512154
1	Deaths	107	Barbados	2	Female	27	Age-standardized	368	Maternal sepsis and other maternal infections	3	Rate	1991	0.234257568495153	0.28901710402983	0.18449607415459
1	Deaths	131	Nicaragua	2	Female	22	All ages	368	Maternal sepsis and other maternal infections	1	Number	1990	12.2806227023296	15.9249648751758	9.38674153778495
1	Deaths	131	Nicaragua	2	Female	22	All ages	368	Maternal sepsis and other maternal infections	2	Percent	1990	0.00158764538853285	0.00203195210382349	0.00121626547583391
1	Deaths	131	Nicaragua	2	Female	22	All ages	368	Maternal sepsis and other maternal infections	3	Rate	1990	0.620389414075843	0.804493376888334	0.474197052043874
1	Deaths	131	Nicaragua	2	Female	27	Age-standardized	368	Maternal sepsis and other maternal infections	3	Rate	1990	0.636319310482942	0.825902464754734	0.481883736679266
1	Deaths	305	Bermuda	2	Female	22	All ages	368	Maternal sepsis and other maternal infections	1	Number	1990	0.00980373232732313	0.0129365441455711	0.00768950533459548
1	Deaths	305	Bermuda	2	Female	22	All ages	368	Maternal sepsis and other maternal infections	2	Percent	1990	0.0000461895727668029	0.0000579058028127826	0.0000361650242919136
1	Deaths	305	Bermuda	2	Female	22	All ages	368	Maternal sepsis and other maternal infections	3	Rate	1990	0.0321277078955225	0.0423942124906958	0.0251991968979431
1	Deaths	305	Bermuda	2	Female	27	Age-standardized	368	Maternal sepsis and other maternal infections	3	Rate	1990	0.0282876862036079	0.0364409287848542	0.0223188304998008
1	Deaths	140	Bahrain	2	Female	22	All ages	368	Maternal sepsis and other maternal infections	1	Number	1991	0.180076652512867	0.258667763137682	0.117075414242771
1	Deaths	140	Bahrain	2	Female	22	All ages	368	Maternal sepsis and other maternal infections	2	Percent	1991	0.000215395556711163	0.000308350492746832	0.000141613840817693
1	Deaths	140	Bahrain	2	Female	22	All ages	368	Maternal sepsis and other maternal infections	3	Rate	1991	0.0817479822558627	0.117425370896608	0.0531478054071002
1	Deaths	140	Bahrain	2	Female	27	Age-standardized	368	Maternal sepsis and other maternal infections	3	Rate	1991	0.0699207972673022	0.100076106683426	0.0451117334411438
1	Deaths	164	Nepal	2	Female	22	All ages	368	Maternal sepsis and other maternal infections	1	Number	1990	188.606262926624	272.229041538089	115.107257049648
1	Deaths	164	Nepal	2	Female	22	All ages	368	Maternal sepsis and other maternal infections	2	Percent	1990	0.00177844741214883	0.00244470829706285	0.00111720777594689
1	Deaths	164	Nepal	2	Female	22	All ages	368	Maternal sepsis and other maternal infections	3	Rate	1990	1.94263337731421	2.80394306191141	1.18559795441537
1	Deaths	164	Nepal	2	Female	27	Age-standardized	368	Maternal sepsis and other maternal infections	3	Rate	1990	1.95551654306639	2.79489706960674	1.18579469011549
1	Deaths	51	Poland	2	Female	22	All ages	368	Maternal sepsis and other maternal infections	1	Number	1990	4.16156914081094	5.18515704309451	3.25201148043091
1	Deaths	51	Poland	2	Female	22	All ages	368	Maternal sepsis and other maternal infections	2	Percent	1990	0.0000232556848006309	0.0000289873103971499	0.0000181794382424331
1	Deaths	51	Poland	2	Female	22	All ages	368	Maternal sepsis and other maternal infections	3	Rate	1990	0.021250085757006	0.0264767995198635	0.0166056409262153
1	Deaths	51	Poland	2	Female	27	Age-standardized	368	Maternal sepsis and other maternal infections	3	Rate	1990	0.0219902935998882	0.0274610985691374	0.0172181260787836
1	Deaths	18	Thailand	2	Female	22	All ages	368	Maternal sepsis and other maternal infections	1	Number	1990	15.6828981616776	26.1985648941512	8.35332025215384
1	Deaths	18	Thailand	2	Female	22	All ages	368	Maternal sepsis and other maternal infections	2	Percent	1990	0.000122226564860668	0.000194933541597604	0.0000666410050657027
1	Deaths	18	Thailand	2	Female	22	All ages	368	Maternal sepsis and other maternal infections	3	Rate	1990	0.0548015973305753	0.0915470590427301	0.0291894577209259
1	Deaths	18	Thailand	2	Female	27	Age-standardized	368	Maternal sepsis and other maternal infections	3	Rate	1990	0.0479396190820436	0.0797734550746417	0.0254009981153647
1	Deaths	60	Lithuania	2	Female	22	All ages	368	Maternal sepsis and other maternal infections	1	Number	1991	1.55765794699747	1.91953274974894	1.25966988178103
1	Deaths	60	Lithuania	2	Female	22	All ages	368	Maternal sepsis and other maternal infections	2	Percent	1991	0.0000798265839044084	0.0000978525540563189	0.0000640848630373353
1	Deaths	60	Lithuania	2	Female	22	All ages	368	Maternal sepsis and other maternal infections	3	Rate	1991	0.0801345364719369	0.0987513769889839	0.064804382938346
1	Deaths	60	Lithuania	2	Female	27	Age-standardized	368	Maternal sepsis and other maternal infections	3	Rate	1991	0.0838786750186476	0.10299429504762	0.0678839828651214
1	Deaths	116	Saint Lucia	2	Female	22	All ages	368	Maternal sepsis and other maternal infections	1	Number	1990	0.0753216560406458	0.0942872738124717	0.0599655639242867
1	Deaths	116	Saint Lucia	2	Female	22	All ages	368	Maternal sepsis and other maternal infections	2	Percent	1990	0.000169383378611272	0.000212591209267044	0.000134316834435887
1	Deaths	116	Saint Lucia	2	Female	22	All ages	368	Maternal sepsis and other maternal infections	3	Rate	1990	0.107617657645258	0.134715247736715	0.0856772655851628
1	Deaths	116	Saint Lucia	2	Female	27	Age-standardized	368	Maternal sepsis and other maternal infections	3	Rate	1990	0.10277677986496	0.12814465327216	0.0819486313207183
1	Deaths	84	Ireland	2	Female	22	All ages	368	Maternal sepsis and other maternal infections	1	Number	1990	0.0662348217354421	0.087691438700716	0.0488307768260957
1	Deaths	84	Ireland	2	Female	22	All ages	368	Maternal sepsis and other maternal infections	2	Percent	1990	0.00000452193402569365	0.0000059577523435971	0.00000333581744821697
1	Deaths	84	Ireland	2	Female	22	All ages	368	Maternal sepsis and other maternal infections	3	Rate	1990	0.0036653852051989	0.00485277824586064	0.00270225845328979
1	Deaths	84	Ireland	2	Female	27	Age-standardized	368	Maternal sepsis and other maternal infections	3	Rate	1990	0.00378580910781422	0.00503001220632042	0.00278021867118673
1	Deaths	27	Samoa	2	Female	22	All ages	368	Maternal sepsis and other maternal infections	1	Number	1991	0.044328724682909	0.0747835012051564	0.0223109150449276
1	Deaths	27	Samoa	2	Female	22	All ages	368	Maternal sepsis and other maternal infections	2	Percent	1991	0.000100078712370651	0.000159496122765891	0.0000554912882596744
1	Deaths	27	Samoa	2	Female	22	All ages	368	Maternal sepsis and other maternal infections	3	Rate	1991	0.0548999665945139	0.0926174111110126	0.0276314849890507
1	Deaths	27	Samoa	2	Female	27	Age-standardized	368	Maternal sepsis and other maternal infections	3	Rate	1991	0.0478455616141637	0.0813220820403482	0.0240583779335436
1	Deaths	216	Senegal	2	Female	22	All ages	368	Maternal sepsis and other maternal infections	1	Number	1990	149.842632477196	197.852116616419	111.170941313011
1	Deaths	216	Senegal	2	Female	22	All ages	368	Maternal sepsis and other maternal infections	2	Percent	1990	0.00379027916043804	0.00484496165378398	0.00284567689299003
1	Deaths	216	Senegal	2	Female	22	All ages	368	Maternal sepsis and other maternal infections	3	Rate	1990	3.83202914590575	5.05980884691576	2.8430512748371
1	Deaths	216	Senegal	2	Female	27	Age-standardized	368	Maternal sepsis and other maternal infections	3	Rate	1990	4.49723530403524	5.91616272716751	3.31457514623616
1	Deaths	182	Malawi	2	Female	22	All ages	368	Maternal sepsis and other maternal infections	1	Number	1990	210.619061080309	280.626060779224	155.442858470847
1	Deaths	182	Malawi	2	Female	22	All ages	368	Maternal sepsis and other maternal infections	2	Percent	1990	0.00260146069226743	0.00341818142787627	0.0019242120642925
1	Deaths	182	Malawi	2	Female	22	All ages	368	Maternal sepsis and other maternal infections	3	Rate	1990	4.22762553204964	5.63283253388159	3.12010790417282
1	Deaths	182	Malawi	2	Female	27	Age-standardized	368	Maternal sepsis and other maternal infections	3	Rate	1990	5.47845930511032	7.20234391256731	4.05471362826193
1	Deaths	149	Palestine	2	Female	22	All ages	368	Maternal sepsis and other maternal infections	1	Number	1990	0.991704922165129	1.63034182650647	0.525285330523387
1	Deaths	149	Palestine	2	Female	22	All ages	368	Maternal sepsis and other maternal infections	2	Percent	1990	0.000180858371608835	0.00028376193523517	0.000100918102388273
1	Deaths	149	Palestine	2	Female	22	All ages	368	Maternal sepsis and other maternal infections	3	Rate	1990	0.0973426567253199	0.160029259929523	0.0515603668683519
1	Deaths	149	Palestine	2	Female	27	Age-standardized	368	Maternal sepsis and other maternal infections	3	Rate	1990	0.115504294037205	0.188643365531722	0.0606816107991737
1	Deaths	93	Sweden	2	Female	22	All ages	368	Maternal sepsis and other maternal infections	1	Number	1991	0.0519021230810408	0.0664353514660037	0.0395038769569956
1	Deaths	93	Sweden	2	Female	22	All ages	368	Maternal sepsis and other maternal infections	2	Percent	1991	0.00000113338492301992	0.00000144459759185641	0.000000859915711244785
1	Deaths	93	Sweden	2	Female	22	All ages	368	Maternal sepsis and other maternal infections	3	Rate	1991	0.00118552550205928	0.00151748712241	0.000902330208912735
1	Deaths	93	Sweden	2	Female	27	Age-standardized	368	Maternal sepsis and other maternal infections	3	Rate	1991	0.00131449821425707	0.00168453576678777	0.000997291853957384
1	Deaths	126	Costa Rica	2	Female	22	All ages	368	Maternal sepsis and other maternal infections	1	Number	1991	4.4153347065821	5.45137338142289	3.65471721301597
1	Deaths	126	Costa Rica	2	Female	22	All ages	368	Maternal sepsis and other maternal infections	2	Percent	1991	0.00086608573203571	0.00106441578751077	0.00071199979314325
1	Deaths	126	Costa Rica	2	Female	22	All ages	368	Maternal sepsis and other maternal infections	3	Rate	1991	0.282086092620639	0.348276341154693	0.233491901919961
1	Deaths	126	Costa Rica	2	Female	27	Age-standardized	368	Maternal sepsis and other maternal infections	3	Rate	1991	0.258290305258998	0.317210164056678	0.212896740760835
1	Deaths	117	Saint Vincent and the Grenadines	2	Female	22	All ages	368	Maternal sepsis and other maternal infections	1	Number	1990	0.00597341932872907	0.00762746189376398	0.00453240714055578
1	Deaths	117	Saint Vincent and the Grenadines	2	Female	22	All ages	368	Maternal sepsis and other maternal infections	2	Percent	1990	0.0000161031446247807	0.0000203104744838515	0.0000124841791647164
1	Deaths	117	Saint Vincent and the Grenadines	2	Female	22	All ages	368	Maternal sepsis and other maternal infections	3	Rate	1990	0.0108813029543274	0.0138943407571376	0.00825632564778229
1	Deaths	117	Saint Vincent and the Grenadines	2	Female	27	Age-standardized	368	Maternal sepsis and other maternal infections	3	Rate	1990	0.0103579176253185	0.0132601356220476	0.00792043564567015
1	Deaths	146	Lebanon	2	Female	22	All ages	368	Maternal sepsis and other maternal infections	1	Number	1990	2.98887974493806	5.16226073769765	1.67503251677884
1	Deaths	146	Lebanon	2	Female	22	All ages	368	Maternal sepsis and other maternal infections	2	Percent	1990	0.000341837917529243	0.000555416875951496	0.000198490684103321
1	Deaths	146	Lebanon	2	Female	22	All ages	368	Maternal sepsis and other maternal infections	3	Rate	1990	0.198151172597125	0.34223793050198	0.111048180476367
1	Deaths	146	Lebanon	2	Female	27	Age-standardized	368	Maternal sepsis and other maternal infections	3	Rate	1990	0.192033933285334	0.331165956331583	0.106860766234043
1	Deaths	66	Brunei Darussalam	2	Female	22	All ages	368	Maternal sepsis and other maternal infections	1	Number	1990	0.0221261397643423	0.0364191009312927	0.0122989853670877
1	Deaths	66	Brunei Darussalam	2	Female	22	All ages	368	Maternal sepsis and other maternal infections	2	Percent	1990	0.0000511020406641835	0.0000839067386062118	0.0000284258853196952
1	Deaths	66	Brunei Darussalam	2	Female	22	All ages	368	Maternal sepsis and other maternal infections	3	Rate	1990	0.0181647147523131	0.0298986893781964	0.0100969967339742
1	Deaths	66	Brunei Darussalam	2	Female	27	Age-standardized	368	Maternal sepsis and other maternal infections	3	Rate	1990	0.0157596303502739	0.0258223613021979	0.0087964739294843
1	Deaths	135	Brazil	2	Female	22	All ages	368	Maternal sepsis and other maternal infections	1	Number	1990	360.279229601808	418.137516518267	306.571109254012
1	Deaths	135	Brazil	2	Female	22	All ages	368	Maternal sepsis and other maternal infections	2	Percent	1990	0.00100429328446774	0.00116691912293888	0.00085156029602857
1	Deaths	135	Brazil	2	Female	22	All ages	368	Maternal sepsis and other maternal infections	3	Rate	1990	0.479657158114046	0.55668669297335	0.408152940670972
1	Deaths	135	Brazil	2	Female	27	Age-standardized	368	Maternal sepsis and other maternal infections	3	Rate	1990	0.445223770719839	0.51361408709058	0.377860918429009
1	Deaths	102	United States of America	2	Female	22	All ages	368	Maternal sepsis and other maternal infections	1	Number	1990	12.4049068289584	15.8550494417289	9.75765840959418
1	Deaths	102	United States of America	2	Female	22	All ages	368	Maternal sepsis and other maternal infections	2	Percent	1990	0.0000120089650746969	0.0000153296543746253	0.00000944421908611413
1	Deaths	102	United States of America	2	Female	22	All ages	368	Maternal sepsis and other maternal infections	3	Rate	1990	0.00954150106595859	0.0121952525105572	0.00750531297011122
1	Deaths	102	United States of America	2	Female	27	Age-standardized	368	Maternal sepsis and other maternal infections	3	Rate	1990	0.00926489452548877	0.0118474992846792	0.00727735055378933
1	Deaths	179	Ethiopia	2	Female	22	All ages	368	Maternal sepsis and other maternal infections	1	Number	1990	2034.07742056126	2575.60248264471	1575.49549512155
1	Deaths	179	Ethiopia	2	Female	22	All ages	368	Maternal sepsis and other maternal infections	2	Percent	1990	0.00506913258702654	0.00626443316474155	0.0039370886117783
1	Deaths	179	Ethiopia	2	Female	22	All ages	368	Maternal sepsis and other maternal infections	3	Rate	1990	8.06260744383487	10.2090862122647	6.24489588168688
1	Deaths	179	Ethiopia	2	Female	27	Age-standardized	368	Maternal sepsis and other maternal infections	3	Rate	1990	9.59758967214592	12.1874843620608	7.32429182178891
1	Deaths	99	Uruguay	2	Female	22	All ages	368	Maternal sepsis and other maternal infections	1	Number	1990	3.4962465125151	4.3258222685275	2.76847901990343
1	Deaths	99	Uruguay	2	Female	22	All ages	368	Maternal sepsis and other maternal infections	2	Percent	1990	0.000258520923886525	0.000318236547027934	0.00020501852466278
1	Deaths	99	Uruguay	2	Female	22	All ages	368	Maternal sepsis and other maternal infections	3	Rate	1990	0.216780637785318	0.268217503245424	0.171656273515509
1	Deaths	99	Uruguay	2	Female	27	Age-standardized	368	Maternal sepsis and other maternal infections	3	Rate	1990	0.231360782460012	0.286096408416488	0.183169088783086
1	Deaths	97	Argentina	2	Female	22	All ages	368	Maternal sepsis and other maternal infections	1	Number	1990	70.4111726452958	89.1437571589452	54.4619772595788
1	Deaths	97	Argentina	2	Female	22	All ages	368	Maternal sepsis and other maternal infections	2	Percent	1990	0.000625821970727581	0.000792862297055696	0.000484567540864231
1	Deaths	97	Argentina	2	Female	22	All ages	368	Maternal sepsis and other maternal infections	3	Rate	1990	0.416436942902291	0.52722817012444	0.322107677834681
1	Deaths	97	Argentina	2	Female	27	Age-standardized	368	Maternal sepsis and other maternal infections	3	Rate	1990	0.436454745013335	0.554396088457533	0.337353283260303
1	Deaths	13	Malaysia	2	Female	22	All ages	368	Maternal sepsis and other maternal infections	1	Number	1991	33.5449768482796	48.3380268690004	20.864924206503
1	Deaths	13	Malaysia	2	Female	22	All ages	368	Maternal sepsis and other maternal infections	2	Percent	1991	0.000930147058756136	0.0013332515191023	0.000580290093363942
1	Deaths	13	Malaysia	2	Female	22	All ages	368	Maternal sepsis and other maternal infections	3	Rate	1991	0.372470950745666	0.536727478051292	0.231676360713631
1	Deaths	13	Malaysia	2	Female	27	Age-standardized	368	Maternal sepsis and other maternal infections	3	Rate	1991	0.363713661079831	0.522930111095272	0.228099665402374
1	Deaths	130	Mexico	2	Female	22	All ages	368	Maternal sepsis and other maternal infections	1	Number	1990	81.3677513981823	99.8383996872818	65.0853803293834
1	Deaths	130	Mexico	2	Female	22	All ages	368	Maternal sepsis and other maternal infections	2	Percent	1990	0.000417617002671969	0.000515374601978991	0.000336625478696655
1	Deaths	130	Mexico	2	Female	22	All ages	368	Maternal sepsis and other maternal infections	3	Rate	1990	0.187750985300799	0.230370848278853	0.150180434822633
1	Deaths	130	Mexico	2	Female	27	Age-standardized	368	Maternal sepsis and other maternal infections	3	Rate	1990	0.174541920737642	0.212179917484945	0.140331022407344
1	Deaths	37	Kyrgyzstan	2	Female	22	All ages	368	Maternal sepsis and other maternal infections	1	Number	1990	4.41470746778762	5.37185879321192	3.53164743419956
1	Deaths	37	Kyrgyzstan	2	Female	22	All ages	368	Maternal sepsis and other maternal infections	2	Percent	1990	0.000265751050852173	0.000320747932830416	0.000210523133133508
1	Deaths	37	Kyrgyzstan	2	Female	22	All ages	368	Maternal sepsis and other maternal infections	3	Rate	1990	0.193508192634702	0.235462642484941	0.154801358187708
1	Deaths	37	Kyrgyzstan	2	Female	27	Age-standardized	368	Maternal sepsis and other maternal infections	3	Rate	1990	0.193086412073299	0.234393852869325	0.153302654511811
1	Deaths	168	Angola	2	Female	22	All ages	368	Maternal sepsis and other maternal infections	1	Number	1990	282.970810809593	444.453795930132	168.536070185871
1	Deaths	168	Angola	2	Female	22	All ages	368	Maternal sepsis and other maternal infections	2	Percent	1990	0.00372522033974716	0.0055172995334048	0.00230970754550642
1	Deaths	168	Angola	2	Female	22	All ages	368	Maternal sepsis and other maternal infections	3	Rate	1990	5.55371510939375	8.72305434904209	3.30776632682068
1	Deaths	168	Angola	2	Female	27	Age-standardized	368	Maternal sepsis and other maternal infections	3	Rate	1990	6.17848967554023	9.73178859838013	3.63570465722968
1	Deaths	132	Panama	2	Female	22	All ages	368	Maternal sepsis and other maternal infections	1	Number	1990	3.81982690589881	4.71574490514338	3.10088675959585
1	Deaths	132	Panama	2	Female	22	All ages	368	Maternal sepsis and other maternal infections	2	Percent	1990	0.000923381732688213	0.00113871678592888	0.000745651189155799
1	Deaths	132	Panama	2	Female	22	All ages	368	Maternal sepsis and other maternal infections	3	Rate	1990	0.32388134460576	0.399845814567404	0.262922744383304
1	Deaths	132	Panama	2	Female	27	Age-standardized	368	Maternal sepsis and other maternal infections	3	Rate	1990	0.291627725691726	0.360080631223773	0.236963881808249
1	Deaths	19	Timor-Leste	2	Female	22	All ages	368	Maternal sepsis and other maternal infections	1	Number	1990	24.3576787235826	35.7944298801346	15.0293583563483
1	Deaths	19	Timor-Leste	2	Female	22	All ages	368	Maternal sepsis and other maternal infections	2	Percent	1990	0.00643106734300274	0.00900456662474626	0.00415356555428091
1	Deaths	19	Timor-Leste	2	Female	22	All ages	368	Maternal sepsis and other maternal infections	3	Rate	1990	6.45039304607588	9.47906999707363	3.98007009325198
1	Deaths	19	Timor-Leste	2	Female	27	Age-standardized	368	Maternal sepsis and other maternal infections	3	Rate	1990	6.57797047311813	9.58734143579061	4.03289922418909
1	Deaths	416	Tuvalu	2	Female	22	All ages	368	Maternal sepsis and other maternal infections	1	Number	1990	0.0218191266925405	0.0445883841969535	0.0107163773179173
1	Deaths	416	Tuvalu	2	Female	22	All ages	368	Maternal sepsis and other maternal infections	2	Percent	1990	0.000400758480157991	0.000786835216658007	0.000201872978103742
1	Deaths	416	Tuvalu	2	Female	22	All ages	368	Maternal sepsis and other maternal infections	3	Rate	1990	0.443890946332879	0.907111468554162	0.218015273293995
1	Deaths	416	Tuvalu	2	Female	27	Age-standardized	368	Maternal sepsis and other maternal infections	3	Rate	1990	0.436213824927089	0.89170226648837	0.213997253086834
1	Deaths	55	Slovenia	2	Female	22	All ages	368	Maternal sepsis and other maternal infections	1	Number	1990	0.00384448588437135	0.00490344131466636	0.00301437597427536
1	Deaths	55	Slovenia	2	Female	22	All ages	368	Maternal sepsis and other maternal infections	2	Percent	1990	0.00000044205082292333	0.000000562533137711312	0.00000034611781970231
1	Deaths	55	Slovenia	2	Female	22	All ages	368	Maternal sepsis and other maternal infections	3	Rate	1990	0.000378627703479242	0.000482919896172527	0.000296873570846654
1	Deaths	55	Slovenia	2	Female	27	Age-standardized	368	Maternal sepsis and other maternal infections	3	Rate	1990	0.000379950269887027	0.000482971710484004	0.000297680035327669
1	Deaths	213	Niger	2	Female	22	All ages	368	Maternal sepsis and other maternal infections	1	Number	1990	309.737814099564	419.431834377661	224.82499987587
1	Deaths	213	Niger	2	Female	22	All ages	368	Maternal sepsis and other maternal infections	2	Percent	1990	0.00397277457106062	0.0053829702695305	0.00288749491276351
1	Deaths	213	Niger	2	Female	22	All ages	368	Maternal sepsis and other maternal infections	3	Rate	1990	7.65297163354403	10.3632807638585	5.55495412003037
1	Deaths	213	Niger	2	Female	27	Age-standardized	368	Maternal sepsis and other maternal infections	3	Rate	1990	9.18520110836132	12.558118164844	6.65560465249227
1	Deaths	17	Sri Lanka	2	Female	22	All ages	368	Maternal sepsis and other maternal infections	1	Number	1990	10.8517756997246	16.0308012294667	6.8464097199366
1	Deaths	17	Sri Lanka	2	Female	22	All ages	368	Maternal sepsis and other maternal infections	2	Percent	1990	0.000287712696687705	0.000430861578660051	0.000185456298546181
1	Deaths	17	Sri Lanka	2	Female	22	All ages	368	Maternal sepsis and other maternal infections	3	Rate	1990	0.127379345174261	0.188171320503797	0.0803639156439941
1	Deaths	17	Sri Lanka	2	Female	27	Age-standardized	368	Maternal sepsis and other maternal infections	3	Rate	1990	0.111629857292746	0.164821933965825	0.0708587631240242
1	Deaths	81	Germany	2	Female	22	All ages	368	Maternal sepsis and other maternal infections	1	Number	1990	16.7851985298308	20.2415749598362	13.9265758032321
1	Deaths	81	Germany	2	Female	22	All ages	368	Maternal sepsis and other maternal infections	2	Percent	1990	0.0000340487343036798	0.0000410721990083985	0.0000282769875968081
1	Deaths	81	Germany	2	Female	22	All ages	368	Maternal sepsis and other maternal infections	3	Rate	1990	0.0406032922005939	0.0489642455663428	0.0336883013738207
1	Deaths	81	Germany	2	Female	27	Age-standardized	368	Maternal sepsis and other maternal infections	3	Rate	1990	0.0406737081316741	0.0490236617001087	0.0336386858671491
1	Deaths	79	Finland	2	Female	22	All ages	368	Maternal sepsis and other maternal infections	1	Number	1991	0.430421095074618	0.548640261740242	0.334084040534029
1	Deaths	79	Finland	2	Female	22	All ages	368	Maternal sepsis and other maternal infections	2	Percent	1991	0.0000173824606977434	0.0000221132291025492	0.0000134475961826249
1	Deaths	79	Finland	2	Female	22	All ages	368	Maternal sepsis and other maternal infections	3	Rate	1991	0.0166142233523716	0.0211774746938827	0.0128956199670764
1	Deaths	79	Finland	2	Female	27	Age-standardized	368	Maternal sepsis and other maternal infections	3	Rate	1991	0.0172006604849411	0.0218642437569225	0.0132808065421847
1	Deaths	5	East Asia	2	Female	22	All ages	368	Maternal sepsis and other maternal infections	1	Number	1990	738.154226051441	1007.5994039441	507.87209326113
1	Deaths	5	East Asia	2	Female	22	All ages	368	Maternal sepsis and other maternal infections	2	Percent	1990	0.000189316712631298	0.000243740081676277	0.000141249097275587
1	Deaths	5	East Asia	2	Female	22	All ages	368	Maternal sepsis and other maternal infections	3	Rate	1990	0.125029976934159	0.17066911735763	0.0860243481170791
1	Deaths	5	East Asia	2	Female	27	Age-standardized	368	Maternal sepsis and other maternal infections	3	Rate	1990	0.104202495566563	0.141970096281202	0.0716661771721822
1	Deaths	165	Pakistan	2	Female	22	All ages	368	Maternal sepsis and other maternal infections	1	Number	1990	1399.87095157706	2053.72064418345	903.808943341873
1	Deaths	165	Pakistan	2	Female	22	All ages	368	Maternal sepsis and other maternal infections	2	Percent	1990	0.00298402605168542	0.00427959273905457	0.00195200479478099
1	Deaths	165	Pakistan	2	Female	22	All ages	368	Maternal sepsis and other maternal infections	3	Rate	1990	2.64727284224528	3.8837571997479	1.70917816931044
1	Deaths	165	Pakistan	2	Female	27	Age-standardized	368	Maternal sepsis and other maternal infections	3	Rate	1990	2.97089393951697	4.35530862385839	1.89862398294373
1	Deaths	198	Zimbabwe	2	Female	22	All ages	368	Maternal sepsis and other maternal infections	1	Number	1990	133.450712919806	192.41378273693	90.2798708856567
1	Deaths	198	Zimbabwe	2	Female	22	All ages	368	Maternal sepsis and other maternal infections	2	Percent	1990	0.00357224357957551	0.00500676354209039	0.00236110146116098
1	Deaths	198	Zimbabwe	2	Female	22	All ages	368	Maternal sepsis and other maternal infections	3	Rate	1990	2.53020692389394	3.64813851257703	1.7116937737186
1	Deaths	198	Zimbabwe	2	Female	27	Age-standardized	368	Maternal sepsis and other maternal infections	3	Rate	1990	2.75381909256494	3.97252291035725	1.87527871868638
1	Deaths	52	Romania	2	Female	22	All ages	368	Maternal sepsis and other maternal infections	1	Number	1990	24.9500569450703	32.2298063213781	19.0675822236871
1	Deaths	52	Romania	2	Female	22	All ages	368	Maternal sepsis and other maternal infections	2	Percent	1990	0.000215950532195708	0.000278898230492554	0.000164539217058207
1	Deaths	52	Romania	2	Female	22	All ages	368	Maternal sepsis and other maternal infections	3	Rate	1990	0.21033270171533	0.27170207483942	0.160742562356345
1	Deaths	52	Romania	2	Female	27	Age-standardized	368	Maternal sepsis and other maternal infections	3	Rate	1990	0.224152067718387	0.291171597756827	0.170374258906999
1	Deaths	82	Greece	2	Female	22	All ages	368	Maternal sepsis and other maternal infections	1	Number	1990	0.571911358359724	0.712646875595934	0.446315322592702
1	Deaths	82	Greece	2	Female	22	All ages	368	Maternal sepsis and other maternal infections	2	Percent	1990	0.000012798783585167	0.000015960571813798	0.00000999951350261576
1	Deaths	82	Greece	2	Female	22	All ages	368	Maternal sepsis and other maternal infections	3	Rate	1990	0.0108581503838878	0.0135301158697417	0.00847361889304672
1	Deaths	82	Greece	2	Female	27	Age-standardized	368	Maternal sepsis and other maternal infections	3	Rate	1990	0.011385391881272	0.0141791208083496	0.00886839538150283
1	Deaths	145	Kuwait	2	Female	22	All ages	368	Maternal sepsis and other maternal infections	1	Number	1991	0.0383161660302881	0.052189127194451	0.0289236801854134
1	Deaths	145	Kuwait	2	Female	22	All ages	368	Maternal sepsis and other maternal infections	2	Percent	1991	0.0000228184617707936	0.0000314021269101754	0.0000171564765148691
1	Deaths	145	Kuwait	2	Female	22	All ages	368	Maternal sepsis and other maternal infections	3	Rate	1991	0.00528953604536364	0.0072046944689847	0.00399290599128255
1	Deaths	145	Kuwait	2	Female	27	Age-standardized	368	Maternal sepsis and other maternal infections	3	Rate	1991	0.00464995766719006	0.00633578252362881	0.00352089382479505
1	Deaths	88	Malta	2	Female	22	All ages	368	Maternal sepsis and other maternal infections	1	Number	1990	0.00274782587066067	0.00360894918724976	0.00212042205005725
1	Deaths	88	Malta	2	Female	22	All ages	368	Maternal sepsis and other maternal infections	2	Percent	1990	0.00000210789668833265	0.00000272236253999647	0.00000162946573116825
1	Deaths	88	Malta	2	Female	22	All ages	368	Maternal sepsis and other maternal infections	3	Rate	1990	0.00146481377048536	0.00192386225157505	0.00113035671267549
1	Deaths	88	Malta	2	Female	27	Age-standardized	368	Maternal sepsis and other maternal infections	3	Rate	1990	0.00148110722953044	0.00192205911926611	0.00113870766140679
1	Deaths	298	American Samoa	2	Female	22	All ages	368	Maternal sepsis and other maternal infections	1	Number	1990	0.0379280939970928	0.0592873502336609	0.0211339909006375
1	Deaths	298	American Samoa	2	Female	22	All ages	368	Maternal sepsis and other maternal infections	2	Percent	1990	0.000438863178294975	0.000682466684685065	0.000254722071240538
1	Deaths	298	American Samoa	2	Female	22	All ages	368	Maternal sepsis and other maternal infections	3	Rate	1990	0.161039119030884	0.251728511641952	0.0897329371865152
1	Deaths	298	American Samoa	2	Female	27	Age-standardized	368	Maternal sepsis and other maternal infections	3	Rate	1990	0.137668702873027	0.21279178823362	0.0777351241234507
1	Deaths	85	Israel	2	Female	22	All ages	368	Maternal sepsis and other maternal infections	1	Number	1990	1.40895226934959	1.72719054725086	1.15240091174174
1	Deaths	85	Israel	2	Female	22	All ages	368	Maternal sepsis and other maternal infections	2	Percent	1990	0.000101305928256363	0.000125118247012176	0.0000828443953005884
1	Deaths	85	Israel	2	Female	22	All ages	368	Maternal sepsis and other maternal infections	3	Rate	1990	0.0562189691315908	0.0689170770171627	0.0459822470170216
1	Deaths	85	Israel	2	Female	27	Age-standardized	368	Maternal sepsis and other maternal infections	3	Rate	1990	0.0573180665923008	0.0701875829835658	0.0468970349434951
1	Deaths	50	Montenegro	2	Female	22	All ages	368	Maternal sepsis and other maternal infections	1	Number	1990	0.00535260796512187	0.00865907984673869	0.00294740932913913
1	Deaths	50	Montenegro	2	Female	22	All ages	368	Maternal sepsis and other maternal infections	2	Percent	1990	0.0000028513035000589	0.00000456388110720911	0.00000157407991458681
1	Deaths	50	Montenegro	2	Female	22	All ages	368	Maternal sepsis and other maternal infections	3	Rate	1990	0.00170304720938316	0.00275507226849156	0.000937781594618617
1	Deaths	50	Montenegro	2	Female	27	Age-standardized	368	Maternal sepsis and other maternal infections	3	Rate	1990	0.00166781920618395	0.00269384263937103	0.000916898332270299
1	Deaths	16	Philippines	2	Female	22	All ages	368	Maternal sepsis and other maternal infections	1	Number	1990	94.9970962144007	125.019715728987	70.1713449784933
1	Deaths	16	Philippines	2	Female	22	All ages	368	Maternal sepsis and other maternal infections	2	Percent	1990	0.000647179213661515	0.000848500801970968	0.000481727995521124
1	Deaths	16	Philippines	2	Female	22	All ages	368	Maternal sepsis and other maternal infections	3	Rate	1990	0.303860347183604	0.399891530794462	0.224452010610753
1	Deaths	16	Philippines	2	Female	27	Age-standardized	368	Maternal sepsis and other maternal infections	3	Rate	1990	0.301653852805281	0.39779260423944	0.221032613741162
1	Deaths	123	Peru	2	Female	22	All ages	368	Maternal sepsis and other maternal infections	1	Number	1991	164.550284757998	212.958903372435	122.905517203672
1	Deaths	123	Peru	2	Female	22	All ages	368	Maternal sepsis and other maternal infections	2	Percent	1991	0.00258777586859822	0.00328080723496039	0.0020206407521145
1	Deaths	123	Peru	2	Female	22	All ages	368	Maternal sepsis and other maternal infections	3	Rate	1991	1.48443423966778	1.92113607261793	1.10875018083091
1	Deaths	123	Peru	2	Female	27	Age-standardized	368	Maternal sepsis and other maternal infections	3	Rate	1991	1.47165814499276	1.90987192350769	1.09287719558415
1	Deaths	118	Suriname	2	Female	22	All ages	368	Maternal sepsis and other maternal infections	1	Number	1990	0.4457714522576	0.702184194757104	0.232864794555411
1	Deaths	118	Suriname	2	Female	22	All ages	368	Maternal sepsis and other maternal infections	2	Percent	1990	0.00037449906474894	0.000583414524729062	0.000197432140093475
1	Deaths	118	Suriname	2	Female	22	All ages	368	Maternal sepsis and other maternal infections	3	Rate	1990	0.231881734664155	0.365262710991054	0.12113178677157
1	Deaths	118	Suriname	2	Female	27	Age-standardized	368	Maternal sepsis and other maternal infections	3	Rate	1990	0.211943363443492	0.33265964435558	0.111145571366814
1	Deaths	58	Estonia	2	Female	22	All ages	368	Maternal sepsis and other maternal infections	1	Number	1991	0.314642150507502	0.404242425317601	0.250219435855792
1	Deaths	58	Estonia	2	Female	22	All ages	368	Maternal sepsis and other maternal infections	2	Percent	1991	0.0000307274043558213	0.0000396553360318533	0.0000244686197172385
1	Deaths	58	Estonia	2	Female	22	All ages	368	Maternal sepsis and other maternal infections	3	Rate	1991	0.0378608919312709	0.0486424935575173	0.0301089062757783
1	Deaths	58	Estonia	2	Female	27	Age-standardized	368	Maternal sepsis and other maternal infections	3	Rate	1991	0.0432304486998801	0.05593802213514	0.0343553780365327
1	Deaths	91	Portugal	2	Female	22	All ages	368	Maternal sepsis and other maternal infections	1	Number	1991	0.288186851600135	0.357756795548808	0.230266395954221
1	Deaths	91	Portugal	2	Female	22	All ages	368	Maternal sepsis and other maternal infections	2	Percent	1991	0.00000588708678698192	0.00000732634208984846	0.000004708027525152
1	Deaths	91	Portugal	2	Female	22	All ages	368	Maternal sepsis and other maternal infections	3	Rate	1991	0.00549785424438012	0.00682506750721904	0.00439288286507804
1	Deaths	91	Portugal	2	Female	27	Age-standardized	368	Maternal sepsis and other maternal infections	3	Rate	1991	0.00572662713041807	0.00711782389184702	0.00456990192671317
1	Deaths	147	Libya	2	Female	22	All ages	368	Maternal sepsis and other maternal infections	1	Number	1990	3.44577673084389	5.2857286257916	1.93830090029183
1	Deaths	147	Libya	2	Female	22	All ages	368	Maternal sepsis and other maternal infections	2	Percent	1990	0.00043325161044787	0.000662315499524883	0.000244948249967498
1	Deaths	147	Libya	2	Female	22	All ages	368	Maternal sepsis and other maternal infections	3	Rate	1990	0.170904972363897	0.262163620941493	0.0961366007356381
1	Deaths	147	Libya	2	Female	27	Age-standardized	368	Maternal sepsis and other maternal infections	3	Rate	1990	0.202171167098954	0.310017155730422	0.114519284709152
1	Deaths	196	South Africa	2	Female	22	All ages	368	Maternal sepsis and other maternal infections	1	Number	1990	318.658515850796	449.656818766891	216.597154242191
1	Deaths	196	South Africa	2	Female	22	All ages	368	Maternal sepsis and other maternal infections	2	Percent	1990	0.00244143745040133	0.00339345077166306	0.00164637563913326
1	Deaths	196	South Africa	2	Female	22	All ages	368	Maternal sepsis and other maternal infections	3	Rate	1990	1.67215490060827	2.35956616783164	1.13658971879938
1	Deaths	196	South Africa	2	Female	27	Age-standardized	368	Maternal sepsis and other maternal infections	3	Rate	1990	1.57574830828859	2.19091052943859	1.08240191643251
1	Deaths	320	Cook Islands	2	Female	22	All ages	368	Maternal sepsis and other maternal infections	1	Number	1990	0.000405240775328904	0.000748122730626073	0.000175170266377481
1	Deaths	320	Cook Islands	2	Female	22	All ages	368	Maternal sepsis and other maternal infections	2	Percent	1990	0.00000763973063077465	0.0000139394964644205	0.00000359063663976993
1	Deaths	320	Cook Islands	2	Female	22	All ages	368	Maternal sepsis and other maternal infections	3	Rate	1990	0.00446404965566647	0.00824116727971667	0.00192963989537018
1	Deaths	320	Cook Islands	2	Female	27	Age-standardized	368	Maternal sepsis and other maternal infections	3	Rate	1990	0.00420657613208218	0.0077032400215745	0.00183299540223008
1	Deaths	71	Australia	2	Female	22	All ages	368	Maternal sepsis and other maternal infections	1	Number	1990	0.242741532669943	0.319133864403165	0.174051746636667
1	Deaths	71	Australia	2	Female	22	All ages	368	Maternal sepsis and other maternal infections	2	Percent	1990	0.0000044047568053293	0.00000579139093124717	0.00000316364979248797
1	Deaths	71	Australia	2	Female	22	All ages	368	Maternal sepsis and other maternal infections	3	Rate	1990	0.0028636545451015	0.00376486516848581	0.00205331189045698
1	Deaths	71	Australia	2	Female	27	Age-standardized	368	Maternal sepsis and other maternal infections	3	Rate	1990	0.00265166679429689	0.0034941912148357	0.00189705778715631
1	Deaths	114	Haiti	2	Female	22	All ages	368	Maternal sepsis and other maternal infections	1	Number	1990	194.02760878672	272.929248265464	139.145408262831
1	Deaths	114	Haiti	2	Female	22	All ages	368	Maternal sepsis and other maternal infections	2	Percent	1990	0.00445654473453221	0.00620610386980756	0.00321539650565603
1	Deaths	114	Haiti	2	Female	22	All ages	368	Maternal sepsis and other maternal infections	3	Rate	1990	5.91609024499302	8.32187786745074	4.24267864561576
1	Deaths	114	Haiti	2	Female	27	Age-standardized	368	Maternal sepsis and other maternal infections	3	Rate	1990	6.37228861624532	8.93755568146185	4.55686452385678
1	Deaths	136	Paraguay	2	Female	22	All ages	368	Maternal sepsis and other maternal infections	1	Number	1990	20.2895417964176	25.8254960423464	15.5755348457151
1	Deaths	136	Paraguay	2	Female	22	All ages	368	Maternal sepsis and other maternal infections	2	Percent	1990	0.00255947239553619	0.00312503277024171	0.00203968485111499
1	Deaths	136	Paraguay	2	Female	22	All ages	368	Maternal sepsis and other maternal infections	3	Rate	1990	1.01009392300055	1.2856956984339	0.77541194636135
1	Deaths	136	Paraguay	2	Female	27	Age-standardized	368	Maternal sepsis and other maternal infections	3	Rate	1990	1.0265650050058	1.31481378109947	0.792636564910004
1	Deaths	150	Oman	2	Female	22	All ages	368	Maternal sepsis and other maternal infections	1	Number	1990	0.915681913464503	1.6777649102218	0.447314982857663
1	Deaths	150	Oman	2	Female	22	All ages	368	Maternal sepsis and other maternal infections	2	Percent	1990	0.000267051400279243	0.000458137604611593	0.000143395771633392
1	Deaths	150	Oman	2	Female	22	All ages	368	Maternal sepsis and other maternal infections	3	Rate	1990	0.112214581653963	0.205605991279128	0.0548173584416527
1	Deaths	150	Oman	2	Female	27	Age-standardized	368	Maternal sepsis and other maternal infections	3	Rate	1990	0.136969755284871	0.251853557576938	0.0664092513090413
1	Deaths	169	Central African Republic	2	Female	22	All ages	368	Maternal sepsis and other maternal infections	1	Number	1990	105.665651009294	143.381932902352	73.4465960806303
1	Deaths	169	Central African Republic	2	Female	22	All ages	368	Maternal sepsis and other maternal infections	2	Percent	1990	0.00487250930000514	0.00643090726888778	0.0034887228561476
1	Deaths	169	Central African Republic	2	Female	22	All ages	368	Maternal sepsis and other maternal infections	3	Rate	1990	7.61897175323303	10.3384864075733	5.29583204725835
1	Deaths	169	Central African Republic	2	Female	27	Age-standardized	368	Maternal sepsis and other maternal infections	3	Rate	1990	8.41011844281332	11.468834937548	5.75292972382449
1	Deaths	35	Georgia	2	Female	22	All ages	368	Maternal sepsis and other maternal infections	1	Number	1992	2.19441840687758	2.8236198794674	1.6938532511836
1	Deaths	35	Georgia	2	Female	22	All ages	368	Maternal sepsis and other maternal infections	2	Percent	1992	0.0000782353550933696	0.000100196801896074	0.0000606620410027741
1	Deaths	35	Georgia	2	Female	22	All ages	368	Maternal sepsis and other maternal infections	3	Rate	1992	0.0766074249634602	0.0985729281907638	0.0591326318775269
1	Deaths	35	Georgia	2	Female	27	Age-standardized	368	Maternal sepsis and other maternal infections	3	Rate	1992	0.0778093314407511	0.0995998655750372	0.0603628051637649
1	Deaths	49	North Macedonia	2	Female	22	All ages	368	Maternal sepsis and other maternal infections	1	Number	1990	0.707465510642687	0.988664718606908	0.468578707093279
1	Deaths	49	North Macedonia	2	Female	22	All ages	368	Maternal sepsis and other maternal infections	2	Percent	1990	0.0000945033131825104	0.000132472981451774	0.0000624299292631642
1	Deaths	49	North Macedonia	2	Female	22	All ages	368	Maternal sepsis and other maternal infections	3	Rate	1990	0.0714047330788867	0.0997862641706836	0.0472938072642584
1	Deaths	49	North Macedonia	2	Female	27	Age-standardized	368	Maternal sepsis and other maternal infections	3	Rate	1990	0.0683581159908821	0.0955601541829316	0.0453510059722342
1	Deaths	156	United Arab Emirates	2	Female	22	All ages	368	Maternal sepsis and other maternal infections	1	Number	1991	0.245902829911028	0.436715782256023	0.121451208095282
1	Deaths	156	United Arab Emirates	2	Female	22	All ages	368	Maternal sepsis and other maternal infections	2	Percent	1991	0.000132056473096363	0.000223975864278771	0.0000707423260439687
1	Deaths	156	United Arab Emirates	2	Female	22	All ages	368	Maternal sepsis and other maternal infections	3	Rate	1991	0.0354833015024069	0.0630172405020987	0.0175251738104669
1	Deaths	156	United Arab Emirates	2	Female	27	Age-standardized	368	Maternal sepsis and other maternal infections	3	Rate	1991	0.0321923142383843	0.0588272151969379	0.0160815726304981
1	Deaths	89	Netherlands	2	Female	22	All ages	368	Maternal sepsis and other maternal infections	1	Number	1990	0.441857523434316	0.549120348638274	0.350222587110659
1	Deaths	89	Netherlands	2	Female	22	All ages	368	Maternal sepsis and other maternal infections	2	Percent	1990	0.00000714190620784377	0.00000885978394447191	0.0000056780165315412
1	Deaths	89	Netherlands	2	Female	22	All ages	368	Maternal sepsis and other maternal infections	3	Rate	1990	0.00585425560740377	0.00727540148047972	0.00464016665031803
1	Deaths	89	Netherlands	2	Female	27	Age-standardized	368	Maternal sepsis and other maternal infections	3	Rate	1990	0.00541438713913038	0.00671445540128247	0.00429294070789677
1	Deaths	57	Belarus	2	Female	22	All ages	368	Maternal sepsis and other maternal infections	1	Number	1990	2.94238102194574	3.72099966832812	2.33855961906668
1	Deaths	57	Belarus	2	Female	22	All ages	368	Maternal sepsis and other maternal infections	2	Percent	1990	0.0000525696153933432	0.0000664024987181221	0.0000417958633824506
1	Deaths	57	Belarus	2	Female	22	All ages	368	Maternal sepsis and other maternal infections	3	Rate	1990	0.0530755240752734	0.0671204735237977	0.0421836181097843
1	Deaths	57	Belarus	2	Female	27	Age-standardized	368	Maternal sepsis and other maternal infections	3	Rate	1990	0.0559930787508307	0.071088487660445	0.0445800512931739
1	Deaths	422	United States Virgin Islands	2	Female	22	All ages	368	Maternal sepsis and other maternal infections	1	Number	1990	0.0229053080579277	0.0369749892851486	0.0126125849969926
1	Deaths	422	United States Virgin Islands	2	Female	22	All ages	368	Maternal sepsis and other maternal infections	2	Percent	1990	0.0000801038472309321	0.000124735636894629	0.000044962412182308
1	Deaths	422	United States Virgin Islands	2	Female	22	All ages	368	Maternal sepsis and other maternal infections	3	Rate	1990	0.0418871760522107	0.0676165490461316	0.0230647659008301
1	Deaths	422	United States Virgin Islands	2	Female	27	Age-standardized	368	Maternal sepsis and other maternal infections	3	Rate	1990	0.0416625284783392	0.067200791658303	0.0230040989143923
1	Deaths	115	Jamaica	2	Female	22	All ages	368	Maternal sepsis and other maternal infections	1	Number	1990	1.56957573192317	2.02729345506495	1.18326967058202
1	Deaths	115	Jamaica	2	Female	22	All ages	368	Maternal sepsis and other maternal infections	2	Percent	1990	0.000242815176824911	0.000315489444906172	0.000183615958004294
1	Deaths	115	Jamaica	2	Female	22	All ages	368	Maternal sepsis and other maternal infections	3	Rate	1990	0.130309720861228	0.168310479615799	0.0982377194938995
1	Deaths	115	Jamaica	2	Female	27	Age-standardized	368	Maternal sepsis and other maternal infections	3	Rate	1990	0.122821350781018	0.159868952004779	0.0932911016779641
1	Deaths	122	Ecuador	2	Female	22	All ages	368	Maternal sepsis and other maternal infections	1	Number	1990	46.0352753334559	55.4653872571738	38.0395724505064
1	Deaths	122	Ecuador	2	Female	22	All ages	368	Maternal sepsis and other maternal infections	2	Percent	1990	0.00203101864359397	0.00243181669111526	0.00167335679252894
1	Deaths	122	Ecuador	2	Female	22	All ages	368	Maternal sepsis and other maternal infections	3	Rate	1990	0.917716926889353	1.10570696870339	0.758321944999715
1	Deaths	122	Ecuador	2	Female	27	Age-standardized	368	Maternal sepsis and other maternal infections	3	Rate	1990	0.883119090555883	1.06244460439423	0.73485526367729
1	Deaths	151	Qatar	2	Female	22	All ages	368	Maternal sepsis and other maternal infections	1	Number	1990	0.0891686928267472	0.141426398946385	0.0498570818689681
1	Deaths	151	Qatar	2	Female	22	All ages	368	Maternal sepsis and other maternal infections	2	Percent	1990	0.000250029879329136	0.00037610877638616	0.000145562699201909
1	Deaths	151	Qatar	2	Female	22	All ages	368	Maternal sepsis and other maternal infections	3	Rate	1990	0.060379910214831	0.0957658231794569	0.033760348294786
1	Deaths	151	Qatar	2	Female	27	Age-standardized	368	Maternal sepsis and other maternal infections	3	Rate	1990	0.0524570994936912	0.0840523831405738	0.0291811596630314
1	Deaths	23	Kiribati	2	Female	22	All ages	368	Maternal sepsis and other maternal infections	1	Number	1990	0.170088602419049	0.252295708133816	0.105711777592832
1	Deaths	23	Kiribati	2	Female	22	All ages	368	Maternal sepsis and other maternal infections	2	Percent	1990	0.000481873691817514	0.000702295621499037	0.000304536976637295
1	Deaths	23	Kiribati	2	Female	22	All ages	368	Maternal sepsis and other maternal infections	3	Rate	1990	0.45358431864279	0.67281037790196	0.28190721735622
1	Deaths	23	Kiribati	2	Female	27	Age-standardized	368	Maternal sepsis and other maternal infections	3	Rate	1990	0.428874587646103	0.644461896376884	0.263656895788238
1	Deaths	217	Sierra Leone	2	Female	22	All ages	368	Maternal sepsis and other maternal infections	1	Number	1990	61.2046728525815	90.2078430452879	37.0714398443648
1	Deaths	217	Sierra Leone	2	Female	22	All ages	368	Maternal sepsis and other maternal infections	2	Percent	1990	0.00180094118089304	0.0025915097440353	0.00111611044605957
1	Deaths	217	Sierra Leone	2	Female	22	All ages	368	Maternal sepsis and other maternal infections	3	Rate	1990	2.89896546525122	4.27270352891139	1.75589246453131
1	Deaths	217	Sierra Leone	2	Female	27	Age-standardized	368	Maternal sepsis and other maternal infections	3	Rate	1990	3.14372521109422	4.63375715313465	1.87974242316751
1	Deaths	90	Norway	2	Female	22	All ages	368	Maternal sepsis and other maternal infections	1	Number	1990	0.0188147274290979	0.0239722818704685	0.0144565167873682
1	Deaths	90	Norway	2	Female	22	All ages	368	Maternal sepsis and other maternal infections	2	Percent	1990	0.000000861048755657281	0.00000110271914124757	0.000000657723711909663
1	Deaths	90	Norway	2	Female	22	All ages	368	Maternal sepsis and other maternal infections	3	Rate	1990	0.000876130358468399	0.00111629806956423	0.00067318505053297
1	Deaths	90	Norway	2	Female	27	Age-standardized	368	Maternal sepsis and other maternal infections	3	Rate	1990	0.000897068205297192	0.00114315090364735	0.000689647571231954
1	Deaths	24	Marshall Islands	2	Female	22	All ages	368	Maternal sepsis and other maternal infections	1	Number	1990	0.156172584909151	0.301983632290618	0.0781690198724154
1	Deaths	24	Marshall Islands	2	Female	22	All ages	368	Maternal sepsis and other maternal infections	2	Percent	1990	0.00129229453468634	0.00250887064156576	0.000653467415777216
1	Deaths	24	Marshall Islands	2	Female	22	All ages	368	Maternal sepsis and other maternal infections	3	Rate	1990	0.705020434386065	1.3632650809927	0.352883679155611
1	Deaths	24	Marshall Islands	2	Female	27	Age-standardized	368	Maternal sepsis and other maternal infections	3	Rate	1990	1.08884922727445	2.16153143093793	0.526915771817604
1	Deaths	190	Uganda	2	Female	22	All ages	368	Maternal sepsis and other maternal infections	1	Number	1991	331.765387893618	445.667729469341	226.731442242818
1	Deaths	190	Uganda	2	Female	22	All ages	368	Maternal sepsis and other maternal infections	2	Percent	1991	0.00240974785549208	0.00323745575090332	0.0017204630039617
1	Deaths	190	Uganda	2	Female	22	All ages	368	Maternal sepsis and other maternal infections	3	Rate	1991	3.65991325744523	4.91644183215211	2.50121755199567
1	Deaths	190	Uganda	2	Female	27	Age-standardized	368	Maternal sepsis and other maternal infections	3	Rate	1991	4.29560585632615	5.8443892574794	2.93009411362579
1	Deaths	75	Austria	2	Female	22	All ages	368	Maternal sepsis and other maternal infections	1	Number	1990	0.185545446498139	0.231154892500386	0.144408667004698
1	Deaths	75	Austria	2	Female	22	All ages	368	Maternal sepsis and other maternal infections	2	Percent	1990	0.0000041624087334962	0.00000519096902556982	0.0000032498222060398
1	Deaths	75	Austria	2	Female	22	All ages	368	Maternal sepsis and other maternal infections	3	Rate	1990	0.00459831632302086	0.00572864134039159	0.00357883603831821
1	Deaths	75	Austria	2	Female	27	Age-standardized	368	Maternal sepsis and other maternal infections	3	Rate	1990	0.00453349218359616	0.00565101057740034	0.00354283201507684
1	Deaths	67	Japan	2	Female	22	All ages	368	Maternal sepsis and other maternal infections	1	Number	1990	0.916107914647194	1.18629735490196	0.725011691534602
1	Deaths	67	Japan	2	Female	22	All ages	368	Maternal sepsis and other maternal infections	2	Percent	1990	0.00000246264350714416	0.00000318875024849315	0.0000019480190616948
1	Deaths	67	Japan	2	Female	22	All ages	368	Maternal sepsis and other maternal infections	3	Rate	1990	0.00143211792791249	0.00185449517750814	0.00113338420593465
1	Deaths	67	Japan	2	Female	27	Age-standardized	368	Maternal sepsis and other maternal infections	3	Rate	1990	0.00152462983548906	0.00198683492568405	0.00119706931250495
1	Deaths	180	Kenya	2	Female	22	All ages	368	Maternal sepsis and other maternal infections	1	Number	1990	385.623529006244	518.066344646755	262.202912777661
1	Deaths	180	Kenya	2	Female	22	All ages	368	Maternal sepsis and other maternal infections	2	Percent	1990	0.00428126587765449	0.00571867259411697	0.00298568875468885
1	Deaths	180	Kenya	2	Female	22	All ages	368	Maternal sepsis and other maternal infections	3	Rate	1990	3.3095245418071	4.44618430392761	2.25029571459818
1	Deaths	180	Kenya	2	Female	27	Age-standardized	368	Maternal sepsis and other maternal infections	3	Rate	1990	3.80677148157951	5.14066601419771	2.59399615987914
1	Deaths	157	Yemen	2	Female	22	All ages	368	Maternal sepsis and other maternal infections	1	Number	1991	360.590922959467	527.647806431388	223.980658072103
1	Deaths	157	Yemen	2	Female	22	All ages	368	Maternal sepsis and other maternal infections	2	Percent	1991	0.00520288937683472	0.00727120781534249	0.00336188833392347
1	Deaths	157	Yemen	2	Female	22	All ages	368	Maternal sepsis and other maternal infections	3	Rate	1991	5.21761849623598	7.6348703726084	3.24091803189255
1	Deaths	157	Yemen	2	Female	27	Age-standardized	368	Maternal sepsis and other maternal infections	3	Rate	1991	6.00920594437138	8.7365385331873	3.7577495663253
1	Deaths	76	Belgium	2	Female	22	All ages	368	Maternal sepsis and other maternal infections	1	Number	1990	0.361452310296269	0.456971925000003	0.287091553390809
1	Deaths	76	Belgium	2	Female	22	All ages	368	Maternal sepsis and other maternal infections	2	Percent	1990	0.00000700437181454439	0.00000885772946330457	0.00000555842803235539
1	Deaths	76	Belgium	2	Female	22	All ages	368	Maternal sepsis and other maternal infections	3	Rate	1990	0.00710022495655814	0.00897657415350853	0.00563951191937783
1	Deaths	76	Belgium	2	Female	27	Age-standardized	368	Maternal sepsis and other maternal infections	3	Rate	1990	0.00713045997578525	0.00902204086354481	0.00566233143278301
1	Deaths	34	Azerbaijan	2	Female	22	All ages	368	Maternal sepsis and other maternal infections	1	Number	1990	0.599557426481315	0.811818704726399	0.427934035802396
1	Deaths	34	Azerbaijan	2	Female	22	All ages	368	Maternal sepsis and other maternal infections	2	Percent	1990	0.0000230551967320274	0.00003098184221097	0.0000163845008461767
1	Deaths	34	Azerbaijan	2	Female	22	All ages	368	Maternal sepsis and other maternal infections	3	Rate	1990	0.0159770261670478	0.0216333717429431	0.0114036003655412
1	Deaths	34	Azerbaijan	2	Female	27	Age-standardized	368	Maternal sepsis and other maternal infections	3	Rate	1990	0.0136873008293697	0.0183156109096441	0.00973234992768547
1	Deaths	214	Nigeria	2	Female	22	All ages	368	Maternal sepsis and other maternal infections	1	Number	1990	3009.84397127517	4369.57319961911	1978.34820870998
1	Deaths	214	Nigeria	2	Female	22	All ages	368	Maternal sepsis and other maternal infections	2	Percent	1990	0.00484145981207221	0.00663474099113166	0.00334299742837373
1	Deaths	214	Nigeria	2	Female	22	All ages	368	Maternal sepsis and other maternal infections	3	Rate	1990	6.69632	9.72146094747296	4.40144471161477
1	Deaths	214	Nigeria	2	Female	27	Age-standardized	368	Maternal sepsis and other maternal infections	3	Rate	1990	7.09078555299684	10.3095417070237	4.65225007385888
1	Deaths	141	Egypt	2	Female	22	All ages	368	Maternal sepsis and other maternal infections	1	Number	1990	299.154837198315	411.527625515667	205.887536504584
1	Deaths	141	Egypt	2	Female	22	All ages	368	Maternal sepsis and other maternal infections	2	Percent	1990	0.00133222601426576	0.00183157874499297	0.000922443970092143
1	Deaths	141	Egypt	2	Female	22	All ages	368	Maternal sepsis and other maternal infections	3	Rate	1990	1.10904032540629	1.52563380218056	0.763275575352887
1	Deaths	141	Egypt	2	Female	27	Age-standardized	368	Maternal sepsis and other maternal infections	3	Rate	1990	1.07485994016763	1.48804464190414	0.74134952850454
1	Deaths	61	Republic of Moldova	2	Female	22	All ages	368	Maternal sepsis and other maternal infections	1	Number	1990	4.83423168475462	6.01566125913763	3.88989099978287
1	Deaths	61	Republic of Moldova	2	Female	22	All ages	368	Maternal sepsis and other maternal infections	2	Percent	1990	0.000228380145087553	0.000281664313102009	0.000184607014456974
1	Deaths	61	Republic of Moldova	2	Female	22	All ages	368	Maternal sepsis and other maternal infections	3	Rate	1990	0.20791364275087	0.258725300627803	0.167298851277487
1	Deaths	61	Republic of Moldova	2	Female	27	Age-standardized	368	Maternal sepsis and other maternal infections	3	Rate	1990	0.211689595538421	0.264671765373938	0.170030367811681
1	Deaths	10	Cambodia	2	Female	22	All ages	368	Maternal sepsis and other maternal infections	1	Number	1990	103.254200016429	145.274950615239	69.5262957001853
1	Deaths	10	Cambodia	2	Female	22	All ages	368	Maternal sepsis and other maternal infections	2	Percent	1990	0.00188155610011601	0.00261614696944925	0.00130054268814999
1	Deaths	10	Cambodia	2	Female	22	All ages	368	Maternal sepsis and other maternal infections	3	Rate	1990	1.91310615346456	2.69167164068923	1.28819151289204
1	Deaths	10	Cambodia	2	Female	27	Age-standardized	368	Maternal sepsis and other maternal infections	3	Rate	1990	2.08510079901593	2.90783	1.39287657682081
1	Deaths	109	Cuba	2	Female	22	All ages	368	Maternal sepsis and other maternal infections	1	Number	1991	10.5338630133835	13.0907143283422	8.33344287694201
1	Deaths	109	Cuba	2	Female	22	All ages	368	Maternal sepsis and other maternal infections	2	Percent	1991	0.000330728465522634	0.000409511532636093	0.000262428109075257
1	Deaths	109	Cuba	2	Female	22	All ages	368	Maternal sepsis and other maternal infections	3	Rate	1991	0.19399234364307	0.241079492802455	0.153469255510507
1	Deaths	109	Cuba	2	Female	27	Age-standardized	368	Maternal sepsis and other maternal infections	3	Rate	1991	0.16112946354866	0.199645310552669	0.128392463860632
1	Deaths	121	Plurinational State of Bolivia	2	Female	22	All ages	368	Maternal sepsis and other maternal infections	1	Number	1990	99.772312245553	129.403353567019	71.9322330725246
1	Deaths	121	Plurinational State of Bolivia	2	Female	22	All ages	368	Maternal sepsis and other maternal infections	2	Percent	1990	0.00338890016821091	0.00432521763865429	0.0025648595381925
1	Deaths	121	Plurinational State of Bolivia	2	Female	22	All ages	368	Maternal sepsis and other maternal infections	3	Rate	1990	3.09334964972109	4.01203309234838	2.23019335695979
1	Deaths	121	Plurinational State of Bolivia	2	Female	27	Age-standardized	368	Maternal sepsis and other maternal infections	3	Rate	1990	3.28542896783887	4.26280753189682	2.38113975701141
1	Deaths	20	Socialist Republic of Viet Nam	2	Female	22	All ages	368	Maternal sepsis and other maternal infections	1	Number	1992	15.9362321140621	28.1568078667956	7.77771945209888
1	Deaths	20	Socialist Republic of Viet Nam	2	Female	22	All ages	368	Maternal sepsis and other maternal infections	2	Percent	1992	0.0000820605030590959	0.000137913501119532	0.0000412108139264125
1	Deaths	20	Socialist Republic of Viet Nam	2	Female	22	All ages	368	Maternal sepsis and other maternal infections	3	Rate	1992	0.0437984398182602	0.0773849330256661	0.0213759422495782
1	Deaths	20	Socialist Republic of Viet Nam	2	Female	27	Age-standardized	368	Maternal sepsis and other maternal infections	3	Rate	1992	0.0406918282977399	0.0714136298803195	0.0199262892520847
1	Deaths	11	Indonesia	2	Female	22	All ages	368	Maternal sepsis and other maternal infections	1	Number	1991	972.232212981563	1214.72252692659	755.326274655804
1	Deaths	11	Indonesia	2	Female	22	All ages	368	Maternal sepsis and other maternal infections	2	Percent	1991	0.00150612761937101	0.00184623493589995	0.00117954374172794
1	Deaths	11	Indonesia	2	Female	22	All ages	368	Maternal sepsis and other maternal infections	3	Rate	1991	1.03351326856434	1.29128806106165	0.802935468017506
1	Deaths	11	Indonesia	2	Female	27	Age-standardized	368	Maternal sepsis and other maternal infections	3	Rate	1991	0.95915371754339	1.18764218325133	0.749090744402827
1	Deaths	44	Bosnia and Herzegovina	2	Female	22	All ages	368	Maternal sepsis and other maternal infections	1	Number	1991	2.54076	3.44206066442122	1.6717832964328
1	Deaths	44	Bosnia and Herzegovina	2	Female	22	All ages	368	Maternal sepsis and other maternal infections	2	Percent	1991	0.000182344693440606	0.00024681302191857	0.000120926267746931
1	Deaths	44	Bosnia and Herzegovina	2	Female	22	All ages	368	Maternal sepsis and other maternal infections	3	Rate	1991	0.112692269714798	0.152668477558165	0.074149945499721
1	Deaths	44	Bosnia and Herzegovina	2	Female	27	Age-standardized	368	Maternal sepsis and other maternal infections	3	Rate	1991	0.104719890431029	0.142043744313215	0.0686749582517882
1	Deaths	94	Switzerland	2	Female	22	All ages	368	Maternal sepsis and other maternal infections	1	Number	1990	0.152252061497594	0.194547361215001	0.119580531662998
1	Deaths	94	Switzerland	2	Female	22	All ages	368	Maternal sepsis and other maternal infections	2	Percent	1990	0.00000499123036958329	0.0000063699016075036	0.00000391788774908633
1	Deaths	94	Switzerland	2	Female	22	All ages	368	Maternal sepsis and other maternal infections	3	Rate	1990	0.00437106763928535	0.0055853409572959	0.0034330871260415
1	Deaths	94	Switzerland	2	Female	27	Age-standardized	368	Maternal sepsis and other maternal infections	3	Rate	1990	0.004210209711929	0.00537039711817851	0.00330907390387534
1	Deaths	28	Solomon Islands	2	Female	22	All ages	368	Maternal sepsis and other maternal infections	1	Number	1990	2.12228649020549	3.48137335863663	0.913975068774646
1	Deaths	28	Solomon Islands	2	Female	22	All ages	368	Maternal sepsis and other maternal infections	2	Percent	1990	0.00207620659931693	0.00326962426330203	0.00090683649079366
1	Deaths	28	Solomon Islands	2	Female	22	All ages	368	Maternal sepsis and other maternal infections	3	Rate	1990	1.30039606285524	2.13315413813988	0.56002315731997
1	Deaths	28	Solomon Islands	2	Female	27	Age-standardized	368	Maternal sepsis and other maternal infections	3	Rate	1990	1.33288	2.21354198242733	0.555475599877139
1	Deaths	62	Russian Federation	2	Female	22	All ages	368	Maternal sepsis and other maternal infections	1	Number	1990	56.5644094790554	70.2182533264011	45.1107798082478
1	Deaths	62	Russian Federation	2	Female	22	All ages	368	Maternal sepsis and other maternal infections	2	Percent	1990	0.0000672469567869332	0.0000835462070169776	0.0000537307283121325
1	Deaths	62	Russian Federation	2	Female	22	All ages	368	Maternal sepsis and other maternal infections	3	Rate	1990	0.0704805395491269	0.0874935392452836	0.0562090567133816
1	Deaths	62	Russian Federation	2	Female	27	Age-standardized	368	Maternal sepsis and other maternal infections	3	Rate	1990	0.0754231790717274	0.0936206525027339	0.0603073462743267
1	Deaths	208	Guinea	2	Female	22	All ages	368	Maternal sepsis and other maternal infections	1	Number	1990	256.988880367703	339.319033485089	182.917
1	Deaths	208	Guinea	2	Female	22	All ages	368	Maternal sepsis and other maternal infections	2	Percent	1990	0.00492284755193569	0.00642351155064597	0.00358687035308841
1	Deaths	208	Guinea	2	Female	22	All ages	368	Maternal sepsis and other maternal infections	3	Rate	1990	8.3689128351209	11.0500166795974	5.95674333688812
1	Deaths	208	Guinea	2	Female	27	Age-standardized	368	Maternal sepsis and other maternal infections	3	Rate	1990	9.53935201565213	12.6098420209077	6.78245905878626
1	Deaths	127	El Salvador	2	Female	22	All ages	368	Maternal sepsis and other maternal infections	1	Number	1990	37.9612263252289	48.1392566065945	27.9154092353424
1	Deaths	127	El Salvador	2	Female	22	All ages	368	Maternal sepsis and other maternal infections	2	Percent	1990	0.00281359472932809	0.00359734423902871	0.00208914160603724
1	Deaths	127	El Salvador	2	Female	22	All ages	368	Maternal sepsis and other maternal infections	3	Rate	1990	1.39768970374188	1.77243334365383	1.02781400499826
1	Deaths	127	El Salvador	2	Female	27	Age-standardized	368	Maternal sepsis and other maternal infections	3	Rate	1990	1.33553253527886	1.67504607544978	0.977526319475206
1	Deaths	181	Madagascar	2	Female	22	All ages	368	Maternal sepsis and other maternal infections	1	Number	1990	237.537285746363	334.390454310463	161.842786715498
1	Deaths	181	Madagascar	2	Female	22	All ages	368	Maternal sepsis and other maternal infections	2	Percent	1990	0.0035183821518102	0.00475736007060226	0.00247811492505131
1	Deaths	181	Madagascar	2	Female	22	All ages	368	Maternal sepsis and other maternal infections	3	Rate	1990	3.98366805316845	5.60796409681746	2.71421784183688
1	Deaths	181	Madagascar	2	Female	27	Age-standardized	368	Maternal sepsis and other maternal infections	3	Rate	1990	4.46809842085591	6.28306089545501	3.02029310857588
1	Deaths	35	Georgia	2	Female	22	All ages	368	Maternal sepsis and other maternal infections	1	Number	1990	2.8195829931201	3.62293473841574	2.19386184743326
1	Deaths	35	Georgia	2	Female	22	All ages	368	Maternal sepsis and other maternal infections	2	Percent	1990	0.000103441343264725	0.000132738882806311	0.0000805753157194429
1	Deaths	35	Georgia	2	Female	22	All ages	368	Maternal sepsis and other maternal infections	3	Rate	1990	0.0970914831203023	0.124754656223686	0.0755449657087886
1	Deaths	35	Georgia	2	Female	27	Age-standardized	368	Maternal sepsis and other maternal infections	3	Rate	1990	0.0972036113126028	0.124943028514949	0.0759269552398432
1	Deaths	29	Tonga	2	Female	22	All ages	368	Maternal sepsis and other maternal infections	1	Number	1990	0.045279192868863	0.0743832989993937	0.0262539659466678
1	Deaths	29	Tonga	2	Female	22	All ages	368	Maternal sepsis and other maternal infections	2	Percent	1990	0.000194351290673687	0.000312874088596781	0.000113972440962672
1	Deaths	29	Tonga	2	Female	22	All ages	368	Maternal sepsis and other maternal infections	3	Rate	1990	0.0923928199999489	0.151780151544603	0.0535715810354765
1	Deaths	29	Tonga	2	Female	27	Age-standardized	368	Maternal sepsis and other maternal infections	3	Rate	1990	0.0905706507062737	0.147751073691307	0.0528920256812121
1	Deaths	133	Bolivarian Republic of Venezuela	2	Female	22	All ages	368	Maternal sepsis and other maternal infections	1	Number	1990	54.5865897707754	65.0721502470042	45.1504983746472
1	Deaths	133	Bolivarian Republic of Venezuela	2	Female	22	All ages	368	Maternal sepsis and other maternal infections	2	Percent	1990	0.00143496257400114	0.00170932466249012	0.00118415002411991
1	Deaths	133	Bolivarian Republic of Venezuela	2	Female	22	All ages	368	Maternal sepsis and other maternal infections	3	Rate	1990	0.578670301696158	0.689827317910444	0.478638666124862
1	Deaths	133	Bolivarian Republic of Venezuela	2	Female	27	Age-standardized	368	Maternal sepsis and other maternal infections	3	Rate	1990	0.528848225863958	0.62776344873119	0.438076572532351
1	Deaths	80	France	2	Female	22	All ages	368	Maternal sepsis and other maternal infections	1	Number	1990	1.48827408817781	1.87560010114535	1.11801334656882
1	Deaths	80	France	2	Female	22	All ages	368	Maternal sepsis and other maternal infections	2	Percent	1990	0.00000590388104208049	0.00000744639171306107	0.00000444560493035272
1	Deaths	80	France	2	Female	22	All ages	368	Maternal sepsis and other maternal infections	3	Rate	1990	0.00502512342958922	0.00633292085622829	0.00377494650149766
1	Deaths	80	France	2	Female	27	Age-standardized	368	Maternal sepsis and other maternal infections	3	Rate	1990	0.00500468113031492	0.00633134815188136	0.00375770172612095
1	Deaths	83	Iceland	2	Female	22	All ages	368	Maternal sepsis and other maternal infections	1	Number	1990	0.000267170887057554	0.000333135358519839	0.000213270141413532
1	Deaths	83	Iceland	2	Female	22	All ages	368	Maternal sepsis and other maternal infections	2	Percent	1990	0.000000315638606611706	0.000000391922133383454	0.000000252685943375979
1	Deaths	83	Iceland	2	Female	22	All ages	368	Maternal sepsis and other maternal infections	3	Rate	1990	0.000211316391133083	0.000263490391848246	0.000168684084992545
1	Deaths	83	Iceland	2	Female	27	Age-standardized	368	Maternal sepsis and other maternal infections	3	Rate	1990	0.000195960354026944	0.000243131128623859	0.000156671407426416
1	Deaths	68	Republic of Korea	2	Female	22	All ages	368	Maternal sepsis and other maternal infections	1	Number	1990	15.679887263937	20.1435685435598	11.6086336282896
1	Deaths	68	Republic of Korea	2	Female	22	All ages	368	Maternal sepsis and other maternal infections	2	Percent	1990	0.000151725943749031	0.0001948357691498	0.000111955010128472
1	Deaths	68	Republic of Korea	2	Female	22	All ages	368	Maternal sepsis and other maternal infections	3	Rate	1990	0.0711892678251547	0.0914551151971596	0.052705106518789
1	Deaths	68	Republic of Korea	2	Female	27	Age-standardized	368	Maternal sepsis and other maternal infections	3	Rate	1990	0.0592005019113248	0.0759754238614312	0.0440562400563937
1	Deaths	155	Turkey	2	Female	22	All ages	368	Maternal sepsis and other maternal infections	1	Number	1990	132.526338833382	197.101378910819	80.1513268567755
1	Deaths	155	Turkey	2	Female	22	All ages	368	Maternal sepsis and other maternal infections	2	Percent	1990	0.000798457892316979	0.0011709358253313	0.000485900494221774
1	Deaths	155	Turkey	2	Female	22	All ages	368	Maternal sepsis and other maternal infections	3	Rate	1990	0.467355802454755	0.695080494313042	0.282654663297212
1	Deaths	155	Turkey	2	Female	27	Age-standardized	368	Maternal sepsis and other maternal infections	3	Rate	1990	0.457074616677663	0.686905074425426	0.274653948467242
1	Deaths	108	Belize	2	Female	22	All ages	368	Maternal sepsis and other maternal infections	1	Number	1990	0.327852420796339	0.403845457890579	0.260922088996262
1	Deaths	108	Belize	2	Female	22	All ages	368	Maternal sepsis and other maternal infections	2	Percent	1990	0.000814023601861628	0.000995468816853347	0.000651232883638672
1	Deaths	108	Belize	2	Female	22	All ages	368	Maternal sepsis and other maternal infections	3	Rate	1990	0.354962153466982	0.437238965789879	0.282497430924112
1	Deaths	108	Belize	2	Female	27	Age-standardized	368	Maternal sepsis and other maternal infections	3	Rate	1990	0.355997974418309	0.438738459013707	0.285399740446278
1	Deaths	349	Greenland	2	Female	22	All ages	368	Maternal sepsis and other maternal infections	1	Number	1990	0.00177438414179636	0.00282037584469717	0.00101933438848365
1	Deaths	349	Greenland	2	Female	22	All ages	368	Maternal sepsis and other maternal infections	2	Percent	1990	0.0000091944095345407	0.0000142830687305568	0.00000541139356366895
1	Deaths	349	Greenland	2	Female	22	All ages	368	Maternal sepsis and other maternal infections	3	Rate	1990	0.00695671744485399	0.0110576719987962	0.00399644088079187
1	Deaths	349	Greenland	2	Female	27	Age-standardized	368	Maternal sepsis and other maternal infections	3	Rate	1990	0.00519577376595848	0.00812290217642954	0.00303991685345037
1	Deaths	148	Morocco	2	Female	22	All ages	368	Maternal sepsis and other maternal infections	1	Number	1990	249.251991926247	335.600304232212	183.368204886071
1	Deaths	148	Morocco	2	Female	22	All ages	368	Maternal sepsis and other maternal infections	2	Percent	1990	0.00296263657315945	0.00388523719743749	0.00224626084915608
1	Deaths	148	Morocco	2	Female	22	All ages	368	Maternal sepsis and other maternal infections	3	Rate	1990	1.96164925071862	2.64122296576414	1.44313431134711
1	Deaths	148	Morocco	2	Female	27	Age-standardized	368	Maternal sepsis and other maternal infections	3	Rate	1990	1.94817550042364	2.6149846043869	1.43225364670176
1	Deaths	142	Islamic Republic of Iran	2	Female	22	All ages	368	Maternal sepsis and other maternal infections	1	Number	1991	78.7611318437807	108.957657615064	52.6822334517118
1	Deaths	142	Islamic Republic of Iran	2	Female	22	All ages	368	Maternal sepsis and other maternal infections	2	Percent	1991	0.000664936472940745	0.000911198345190396	0.00044980516475914
1	Deaths	142	Islamic Republic of Iran	2	Female	22	All ages	368	Maternal sepsis and other maternal infections	3	Rate	1991	0.273498391052028	0.378355965092327	0.182939296944706
1	Deaths	142	Islamic Republic of Iran	2	Female	27	Age-standardized	368	Maternal sepsis and other maternal infections	3	Rate	1991	0.291017093718754	0.397038886522011	0.191655407659811
1	Deaths	200	Benin	2	Female	22	All ages	368	Maternal sepsis and other maternal infections	1	Number	1990	126.751463867901	173.180174984067	90.0650954954328
1	Deaths	200	Benin	2	Female	22	All ages	368	Maternal sepsis and other maternal infections	2	Percent	1990	0.00409368278276992	0.00547734206996649	0.00290751608088915
1	Deaths	200	Benin	2	Female	22	All ages	368	Maternal sepsis and other maternal infections	3	Rate	1990	5.09474719390799	6.96093901889843	3.62014669134416
1	Deaths	200	Benin	2	Female	27	Age-standardized	368	Maternal sepsis and other maternal infections	3	Rate	1990	5.90250823320805	8.03707000381241	4.16027854163479
1	Deaths	77	Cyprus	2	Female	22	All ages	368	Maternal sepsis and other maternal infections	1	Number	1991	0.00430676397443469	0.00693598402295761	0.00221864517543059
1	Deaths	77	Cyprus	2	Female	22	All ages	368	Maternal sepsis and other maternal infections	2	Percent	1991	0.00000131436435530307	0.00000215767344929121	0.000000686316058695177
1	Deaths	77	Cyprus	2	Female	22	All ages	368	Maternal sepsis and other maternal infections	3	Rate	1991	0.00109441641154991	0.00176254254703363	0.000563792607584445
1	Deaths	77	Cyprus	2	Female	27	Age-standardized	368	Maternal sepsis and other maternal infections	3	Rate	1991	0.0010440347100351	0.00168099359659604	0.000538183533655768
1	Deaths	6	China	2	Female	22	All ages	368	Maternal sepsis and other maternal infections	1	Number	1992	602.674935635467	809.207427879609	435.022552531733
1	Deaths	6	China	2	Female	22	All ages	368	Maternal sepsis and other maternal infections	2	Percent	1992	0.000158440240768436	0.000202081239212277	0.000120030751057273
1	Deaths	6	China	2	Female	22	All ages	368	Maternal sepsis and other maternal infections	3	Rate	1992	0.103372251698211	0.138797200554942	0.0746161124940305
1	Deaths	6	China	2	Female	27	Age-standardized	368	Maternal sepsis and other maternal infections	3	Rate	1992	0.085448285404705	0.115032791103277	0.0615044338114667
1	Deaths	175	Burundi	2	Female	22	All ages	368	Maternal sepsis and other maternal infections	1	Number	1991	233.628499466317	330.743759208641	148.629659559161
1	Deaths	175	Burundi	2	Female	22	All ages	368	Maternal sepsis and other maternal infections	2	Percent	1991	0.00509981117550354	0.00703258424001208	0.00330177788625355
1	Deaths	175	Burundi	2	Female	22	All ages	368	Maternal sepsis and other maternal infections	3	Rate	1991	8.01990330026726	11.3536361020998	5.10209798864014
1	Deaths	175	Burundi	2	Female	27	Age-standardized	368	Maternal sepsis and other maternal infections	3	Rate	1991	9.45564596925417	13.4530182145383	5.97735999881923
1	Deaths	112	Grenada	2	Female	22	All ages	368	Maternal sepsis and other maternal infections	1	Number	1991	0.0100880757650422	0.012751212492435	0.00778840395681767
1	Deaths	112	Grenada	2	Female	22	All ages	368	Maternal sepsis and other maternal infections	2	Percent	1991	0.0000269552750122374	0.0000341410499101697	0.0000214425702246722
1	Deaths	112	Grenada	2	Female	22	All ages	368	Maternal sepsis and other maternal infections	3	Rate	1991	0.0227084969210057	0.0287032806223515	0.0175318813411195
1	Deaths	112	Grenada	2	Female	27	Age-standardized	368	Maternal sepsis and other maternal infections	3	Rate	1991	0.023806108244853	0.0300506789990006	0.0184188733239289
1	Deaths	187	Somalia	2	Female	22	All ages	368	Maternal sepsis and other maternal infections	1	Number	1990	541.065144434095	771.838309835355	338.821724412753
1	Deaths	187	Somalia	2	Female	22	All ages	368	Maternal sepsis and other maternal infections	2	Percent	1990	0.00965993352110726	0.013611305407792	0.00613539280446182
1	Deaths	187	Somalia	2	Female	22	All ages	368	Maternal sepsis and other maternal infections	3	Rate	1990	14.2381204409906	20.3109125203407	8.91608814546456
1	Deaths	187	Somalia	2	Female	27	Age-standardized	368	Maternal sepsis and other maternal infections	3	Rate	1990	16.7157757940217	24.2105503507525	10.2942719817562
1	Deaths	212	Mauritania	2	Female	22	All ages	368	Maternal sepsis and other maternal infections	1	Number	1990	65.5003868793116	83.8813175061291	47.3218925552816
1	Deaths	212	Mauritania	2	Female	22	All ages	368	Maternal sepsis and other maternal infections	2	Percent	1990	0.00612597869460718	0.0077512716926508	0.0045569751871436
1	Deaths	212	Mauritania	2	Female	22	All ages	368	Maternal sepsis and other maternal infections	3	Rate	1990	6.32014986139966	8.09373077730368	4.56610207853441
1	Deaths	212	Mauritania	2	Female	27	Age-standardized	368	Maternal sepsis and other maternal infections	3	Rate	1990	7.13339924318097	9.21598138878608	5.11602147793747
1	Deaths	154	Tunisia	2	Female	22	All ages	368	Maternal sepsis and other maternal infections	1	Number	1990	10.7757411125428	16.1512842908602	6.95455891976294
1	Deaths	154	Tunisia	2	Female	22	All ages	368	Maternal sepsis and other maternal infections	2	Percent	1990	0.00061865460131292	0.000916328139988486	0.000397798893508879
1	Deaths	154	Tunisia	2	Female	22	All ages	368	Maternal sepsis and other maternal infections	3	Rate	1990	0.261700281737882	0.392251039181595	0.168898826508202
1	Deaths	154	Tunisia	2	Female	27	Age-standardized	368	Maternal sepsis and other maternal infections	3	Rate	1990	0.246668467691766	0.371121807618707	0.158633666507584
1	Deaths	215	Sao Tome and Principe	2	Female	22	All ages	368	Maternal sepsis and other maternal infections	1	Number	1990	0.989590464591319	1.53175648670557	0.610724657713244
1	Deaths	215	Sao Tome and Principe	2	Female	22	All ages	368	Maternal sepsis and other maternal infections	2	Percent	1990	0.00176833882046347	0.00275882736227985	0.00108900036835465
1	Deaths	215	Sao Tome and Principe	2	Female	22	All ages	368	Maternal sepsis and other maternal infections	3	Rate	1990	1.61469053955594	2.49932956761903	0.996504475707905
1	Deaths	215	Sao Tome and Principe	2	Female	27	Age-standardized	368	Maternal sepsis and other maternal infections	3	Rate	1990	1.9918806547432	3.07341240844394	1.23212888754003
1	Deaths	14	Maldives	2	Female	22	All ages	368	Maternal sepsis and other maternal infections	1	Number	1990	0.695789528785005	0.946578868729439	0.479766053414431
1	Deaths	14	Maldives	2	Female	22	All ages	368	Maternal sepsis and other maternal infections	2	Percent	1990	0.0010813309121023	0.00147585772559971	0.000751610372419012
1	Deaths	14	Maldives	2	Female	22	All ages	368	Maternal sepsis and other maternal infections	3	Rate	1990	0.641760314297637	0.873075444759983	0.442511421185414
1	Deaths	14	Maldives	2	Female	27	Age-standardized	368	Maternal sepsis and other maternal infections	3	Rate	1990	0.74227884987346	1.00675946862192	0.517280606368726
1	Deaths	140	Bahrain	2	Female	22	All ages	368	Maternal sepsis and other maternal infections	1	Number	1990	0.198804323120726	0.292952904173986	0.126830261252231
1	Deaths	140	Bahrain	2	Female	22	All ages	368	Maternal sepsis and other maternal infections	2	Percent	1990	0.000247228849217025	0.000357478802948332	0.000161559092282677
1	Deaths	140	Bahrain	2	Female	22	All ages	368	Maternal sepsis and other maternal infections	3	Rate	1990	0.0932861000369562	0.137463982150407	0.0595132955519488
1	Deaths	140	Bahrain	2	Female	27	Age-standardized	368	Maternal sepsis and other maternal infections	3	Rate	1990	0.0798266224627463	0.115459539943779	0.0507255402050257
1	Deaths	110	Dominica	2	Female	22	All ages	368	Maternal sepsis and other maternal infections	1	Number	1991	0.152995580214542	0.212538920895629	0.106804479935984
1	Deaths	110	Dominica	2	Female	22	All ages	368	Maternal sepsis and other maternal infections	2	Percent	1991	0.000540794004409922	0.000735381982346446	0.000381259865209239
1	Deaths	110	Dominica	2	Female	22	All ages	368	Maternal sepsis and other maternal infections	3	Rate	1991	0.422232612290697	0.58655853755622	0.294755799510564
1	Deaths	110	Dominica	2	Female	27	Age-standardized	368	Maternal sepsis and other maternal infections	3	Rate	1991	0.428037796022845	0.600521629172122	0.297784540230419
1	Deaths	393	Saint Kitts and Nevis	2	Female	22	All ages	368	Maternal sepsis and other maternal infections	1	Number	1991	0.217925319673459	0.26277122949152	0.172370238537617
1	Deaths	393	Saint Kitts and Nevis	2	Female	22	All ages	368	Maternal sepsis and other maternal infections	2	Percent	1991	0.00120441728201104	0.00144592468948954	0.000966948330289949
1	Deaths	393	Saint Kitts and Nevis	2	Female	22	All ages	368	Maternal sepsis and other maternal infections	3	Rate	1991	1.03190973789627	1.24426198368128	0.816199457396655
1	Deaths	393	Saint Kitts and Nevis	2	Female	27	Age-standardized	368	Maternal sepsis and other maternal infections	3	Rate	1991	0.967449731290786	1.16460250456696	0.767902209246867
1	Deaths	131	Nicaragua	2	Female	22	All ages	368	Maternal sepsis and other maternal infections	1	Number	1991	13.8847305821861	17.7333902816612	10.6400168226686
1	Deaths	131	Nicaragua	2	Female	22	All ages	368	Maternal sepsis and other maternal infections	2	Percent	1991	0.00175677382976079	0.00223231814638271	0.00134189263924702
1	Deaths	131	Nicaragua	2	Female	22	All ages	368	Maternal sepsis and other maternal infections	3	Rate	1991	0.681012668455792	0.86978017794427	0.52186725597085
1	Deaths	131	Nicaragua	2	Female	27	Age-standardized	368	Maternal sepsis and other maternal infections	3	Rate	1991	0.696941677426703	0.896290371380013	0.530607660874489
1	Deaths	385	Puerto Rico	2	Female	22	All ages	368	Maternal sepsis and other maternal infections	1	Number	1990	1.47853536646335	1.82763368182498	1.18265942600956
1	Deaths	385	Puerto Rico	2	Female	22	All ages	368	Maternal sepsis and other maternal infections	2	Percent	1990	0.000139120896781464	0.00017163758491029	0.000111621113095832
1	Deaths	385	Puerto Rico	2	Female	22	All ages	368	Maternal sepsis and other maternal infections	3	Rate	1990	0.0795079710739409	0.0982806696439634	0.0635972960582017
1	Deaths	385	Puerto Rico	2	Female	27	Age-standardized	368	Maternal sepsis and other maternal infections	3	Rate	1990	0.0768643465746458	0.0949950868714181	0.0614196576230457
1	Deaths	10	Cambodia	2	Female	22	All ages	368	Maternal sepsis and other maternal infections	1	Number	1991	104.807831369709	144.674263334077	71.4788989203427
1	Deaths	10	Cambodia	2	Female	22	All ages	368	Maternal sepsis and other maternal infections	2	Percent	1991	0.0019033482796379	0.00261887035556573	0.0013098137162803
1	Deaths	10	Cambodia	2	Female	22	All ages	368	Maternal sepsis and other maternal infections	3	Rate	1991	1.89594710309081	2.61712075209786	1.29303516320357
1	Deaths	10	Cambodia	2	Female	27	Age-standardized	368	Maternal sepsis and other maternal infections	3	Rate	1991	2.06465343104804	2.84792791630416	1.40526232009777
1	Deaths	139	Algeria	2	Female	22	All ages	368	Maternal sepsis and other maternal infections	1	Number	1991	156.492963404037	220.035271755399	99.0700323131931
1	Deaths	139	Algeria	2	Female	22	All ages	368	Maternal sepsis and other maternal infections	2	Percent	1991	0.00267296249737543	0.00365643523083886	0.0017644230692393
1	Deaths	139	Algeria	2	Female	22	All ages	368	Maternal sepsis and other maternal infections	3	Rate	1991	1.22176799495008	1.71785393376963	0.773457106990972
1	Deaths	139	Algeria	2	Female	27	Age-standardized	368	Maternal sepsis and other maternal infections	3	Rate	1991	1.20822221170189	1.69626321683063	0.75579743208645
1	Deaths	53	Serbia	2	Female	22	All ages	368	Maternal sepsis and other maternal infections	1	Number	1990	1.90258985632567	2.80313893421517	1.18220231114296
1	Deaths	53	Serbia	2	Female	22	All ages	368	Maternal sepsis and other maternal infections	2	Percent	1990	0.0000388837588029942	0.0000570588286575722	0.0000242069777641011
1	Deaths	53	Serbia	2	Female	22	All ages	368	Maternal sepsis and other maternal infections	3	Rate	1990	0.0389210698762003	0.0573435025781043	0.0241841816862524
1	Deaths	53	Serbia	2	Female	27	Age-standardized	368	Maternal sepsis and other maternal infections	3	Rate	1990	0.0406034511691886	0.0600838727251505	0.0253392025359615
1	Deaths	41	Uzbekistan	2	Female	22	All ages	368	Maternal sepsis and other maternal infections	1	Number	1990	17.8601474625317	22.6445858711035	13.4166710830218
1	Deaths	41	Uzbekistan	2	Female	22	All ages	368	Maternal sepsis and other maternal infections	2	Percent	1990	0.000294382077666772	0.00037839446935348	0.000222955150990379
1	Deaths	41	Uzbekistan	2	Female	22	All ages	368	Maternal sepsis and other maternal infections	3	Rate	1990	0.168506616901958	0.213646755397206	0.126583381185917
1	Deaths	41	Uzbekistan	2	Female	27	Age-standardized	368	Maternal sepsis and other maternal infections	3	Rate	1990	0.166508420737625	0.212118780828891	0.126123617864941
1	Deaths	172	Equatorial Guinea	2	Female	22	All ages	368	Maternal sepsis and other maternal infections	1	Number	1991	23.0320205943625	36.4046399094817	12.439441152233
1	Deaths	172	Equatorial Guinea	2	Female	22	All ages	368	Maternal sepsis and other maternal infections	2	Percent	1991	0.00744321448631352	0.0113945448575209	0.00397951850377842
1	Deaths	172	Equatorial Guinea	2	Female	22	All ages	368	Maternal sepsis and other maternal infections	3	Rate	1991	10.0877462706703	15.9447916858783	5.4483246738402
1	Deaths	172	Equatorial Guinea	2	Female	27	Age-standardized	368	Maternal sepsis and other maternal infections	3	Rate	1991	11.3637108768585	18.1338845660988	6.00586667204242
1	Deaths	113	Guyana	2	Female	22	All ages	368	Maternal sepsis and other maternal infections	1	Number	1990	1.15143858651403	1.57406698996382	0.795679461785093
1	Deaths	113	Guyana	2	Female	22	All ages	368	Maternal sepsis and other maternal infections	2	Percent	1990	0.000428641002577771	0.000573010016810354	0.000307251074879668
1	Deaths	113	Guyana	2	Female	22	All ages	368	Maternal sepsis and other maternal infections	3	Rate	1990	0.292620108946132	0.400024508025387	0.202209491257931
1	Deaths	113	Guyana	2	Female	27	Age-standardized	368	Maternal sepsis and other maternal infections	3	Rate	1990	0.257960184528016	0.352423764013215	0.176987305109846
1	Deaths	69	Singapore	2	Female	22	All ages	368	Maternal sepsis and other maternal infections	1	Number	1990	0.0996689098406171	0.1246696678301	0.077564876088185
1	Deaths	69	Singapore	2	Female	22	All ages	368	Maternal sepsis and other maternal infections	2	Percent	1990	0.0000160171716009867	0.0000199670820553795	0.0000124077724438306
1	Deaths	69	Singapore	2	Female	22	All ages	368	Maternal sepsis and other maternal infections	3	Rate	1990	0.00658714370779173	0.0082394501887575	0.00512628247150466
1	Deaths	69	Singapore	2	Female	27	Age-standardized	368	Maternal sepsis and other maternal infections	3	Rate	1990	0.00496258433407471	0.0061852464791218	0.00388266868469234
1	Deaths	15	Myanmar	2	Female	22	All ages	368	Maternal sepsis and other maternal infections	1	Number	1990	201.059237717409	281.746846510386	142.180709173606
1	Deaths	15	Myanmar	2	Female	22	All ages	368	Maternal sepsis and other maternal infections	2	Percent	1990	0.000901750631213267	0.00121352224318333	0.000670404968674208
1	Deaths	15	Myanmar	2	Female	22	All ages	368	Maternal sepsis and other maternal infections	3	Rate	1990	0.980183743306565	1.37354384614509	0.693145071700927
1	Deaths	15	Myanmar	2	Female	27	Age-standardized	368	Maternal sepsis and other maternal infections	3	Rate	1990	0.897604269153611	1.2515869254068	0.635410150079736
1	Deaths	36	Kazakhstan	2	Female	22	All ages	368	Maternal sepsis and other maternal infections	1	Number	1990	0.3261531579416	0.412302781712952	0.252533989961636
1	Deaths	36	Kazakhstan	2	Female	22	All ages	368	Maternal sepsis and other maternal infections	2	Percent	1990	0.00000528031284811088	0.00000678242198039466	0.00000408510308599738
1	Deaths	36	Kazakhstan	2	Female	22	All ages	368	Maternal sepsis and other maternal infections	3	Rate	1990	0.00386049737151688	0.00488020356791072	0.00298910735869719
1	Deaths	36	Kazakhstan	2	Female	27	Age-standardized	368	Maternal sepsis and other maternal infections	3	Rate	1990	0.00369653491824234	0.00467488505285434	0.00287315055701381
1	Deaths	59	Latvia	2	Female	22	All ages	368	Maternal sepsis and other maternal infections	1	Number	1991	0.769910725455642	0.959661569213461	0.605859918513386
1	Deaths	59	Latvia	2	Female	22	All ages	368	Maternal sepsis and other maternal infections	2	Percent	1991	0.0000445754007910825	0.0000556293426120479	0.0000349430520374676
1	Deaths	59	Latvia	2	Female	22	All ages	368	Maternal sepsis and other maternal infections	3	Rate	1991	0.0542910510818513	0.0676715280783022	0.0427228387615852
1	Deaths	59	Latvia	2	Female	27	Age-standardized	368	Maternal sepsis and other maternal infections	3	Rate	1991	0.0613912889372203	0.0765181397370315	0.047920778673086
1	Deaths	26	Papua New Guinea	2	Female	22	All ages	368	Maternal sepsis and other maternal infections	1	Number	1991	28.2194991063055	46.0407607519134	14.0043072884035
1	Deaths	26	Papua New Guinea	2	Female	22	All ages	368	Maternal sepsis and other maternal infections	2	Percent	1991	0.00181058514917429	0.00282872611049734	0.000939202824221096
1	Deaths	26	Papua New Guinea	2	Female	22	All ages	368	Maternal sepsis and other maternal infections	3	Rate	1991	1.39299575918462	2.27270456628049	0.69129294568894
1	Deaths	26	Papua New Guinea	2	Female	27	Age-standardized	368	Maternal sepsis and other maternal infections	3	Rate	1991	1.36409958568305	2.23181677959449	0.694883308958809
1	Deaths	101	Canada	2	Female	22	All ages	368	Maternal sepsis and other maternal infections	1	Number	1990	1.19493388840086	1.54266862374516	0.916763315949282
1	Deaths	101	Canada	2	Female	22	All ages	368	Maternal sepsis and other maternal infections	2	Percent	1990	0.0000136327000495499	0.0000176165179605853	0.0000104843536728298
1	Deaths	101	Canada	2	Female	22	All ages	368	Maternal sepsis and other maternal infections	3	Rate	1990	0.00865490265222511	0.011173544321372	0.00664011401106936
1	Deaths	101	Canada	2	Female	27	Age-standardized	368	Maternal sepsis and other maternal infections	3	Rate	1990	0.00781167714381378	0.0100496907699346	0.00599843330904824
1	Deaths	43	Albania	2	Female	22	All ages	368	Maternal sepsis and other maternal infections	1	Number	1991	1.45042898174709	2.06297849822093	0.968456648312547
1	Deaths	43	Albania	2	Female	22	All ages	368	Maternal sepsis and other maternal infections	2	Percent	1991	0.000193436391501627	0.000275918063230266	0.000130880451639674
1	Deaths	43	Albania	2	Female	22	All ages	368	Maternal sepsis and other maternal infections	3	Rate	1991	0.0896874080666209	0.127564463156092	0.0598846049721203
1	Deaths	43	Albania	2	Female	27	Age-standardized	368	Maternal sepsis and other maternal infections	3	Rate	1991	0.0784635244403542	0.111632257307555	0.0525223680269049
1	Deaths	6	China	2	Female	22	All ages	368	Maternal sepsis and other maternal infections	1	Number	1990	733.69522454031	1001.81392012499	505.064854817032
1	Deaths	6	China	2	Female	22	All ages	368	Maternal sepsis and other maternal infections	2	Percent	1990	0.000193899095319658	0.000249309294300098	0.000144760958114776
1	Deaths	6	China	2	Female	22	All ages	368	Maternal sepsis and other maternal infections	3	Rate	1990	0.128804690414698	0.175874569601679	0.0886672286913298
1	Deaths	6	China	2	Female	27	Age-standardized	368	Maternal sepsis and other maternal infections	3	Rate	1990	0.107162005364473	0.146143357371613	0.0736790641813462
1	Deaths	160	Afghanistan	2	Female	22	All ages	368	Maternal sepsis and other maternal infections	1	Number	1990	164.46535945599	240.196384018078	102.142909167973
1	Deaths	160	Afghanistan	2	Female	22	All ages	368	Maternal sepsis and other maternal infections	2	Percent	1990	0.00197046742051077	0.00278409022162897	0.00128851810418698
1	Deaths	160	Afghanistan	2	Female	22	All ages	368	Maternal sepsis and other maternal infections	3	Rate	1990	3.22824849378882	4.71475341363529	2.00493705035166
1	Deaths	160	Afghanistan	2	Female	27	Age-standardized	368	Maternal sepsis and other maternal infections	3	Rate	1990	3.91436375923139	5.72765691211749	2.41996819593215
1	Deaths	20	Socialist Republic of Viet Nam	2	Female	22	All ages	368	Maternal sepsis and other maternal infections	1	Number	1990	18.7987687289258	32.2152267413462	8.55402079298104
1	Deaths	20	Socialist Republic of Viet Nam	2	Female	22	All ages	368	Maternal sepsis and other maternal infections	2	Percent	1990	0.0000951193883168645	0.000158167331940729	0.0000462479760282017
1	Deaths	20	Socialist Republic of Viet Nam	2	Female	22	All ages	368	Maternal sepsis and other maternal infections	3	Rate	1990	0.0535603892761928	0.0917858030899832	0.0243716325337702
1	Deaths	20	Socialist Republic of Viet Nam	2	Female	27	Age-standardized	368	Maternal sepsis and other maternal infections	3	Rate	1990	0.0501410012160608	0.0853469904854081	0.0226106915279811
1	Deaths	14	Maldives	2	Female	22	All ages	368	Maternal sepsis and other maternal infections	1	Number	1991	0.615649699036706	0.843811514819079	0.425326504309485
1	Deaths	14	Maldives	2	Female	22	All ages	368	Maternal sepsis and other maternal infections	2	Percent	1991	0.000982152189965665	0.00133943046202429	0.000679991505879184
1	Deaths	14	Maldives	2	Female	22	All ages	368	Maternal sepsis and other maternal infections	3	Rate	1991	0.549357242702489	0.75295085479118	0.379527832176876
1	Deaths	14	Maldives	2	Female	27	Age-standardized	368	Maternal sepsis and other maternal infections	3	Rate	1991	0.639203733777919	0.87581799584469	0.440892051139116
1	Deaths	92	Spain	2	Female	22	All ages	368	Maternal sepsis and other maternal infections	1	Number	1991	1.26701050423934	1.63574028856613	1.01967955444845
1	Deaths	92	Spain	2	Female	22	All ages	368	Maternal sepsis and other maternal infections	2	Percent	1991	0.00000811929897506742	0.0000104508151311108	0.00000654044444622554
1	Deaths	92	Spain	2	Female	22	All ages	368	Maternal sepsis and other maternal infections	3	Rate	1991	0.00638791728204568	0.00824695108944111	0.00514094289369794
1	Deaths	92	Spain	2	Female	27	Age-standardized	368	Maternal sepsis and other maternal infections	3	Rate	1991	0.00642695909696047	0.00829635832691085	0.00515773299782774
1	Deaths	351	Guam	2	Female	22	All ages	368	Maternal sepsis and other maternal infections	1	Number	1990	0.0171906381605612	0.0252553299030809	0.0107215658368568
1	Deaths	351	Guam	2	Female	22	All ages	368	Maternal sepsis and other maternal infections	2	Percent	1990	0.0000763717714181614	0.000112442061846692	0.0000479063945337708
1	Deaths	351	Guam	2	Female	22	All ages	368	Maternal sepsis and other maternal infections	3	Rate	1990	0.0269268768502087	0.0395591572436108	0.0167939247068083
1	Deaths	351	Guam	2	Female	27	Age-standardized	368	Maternal sepsis and other maternal infections	3	Rate	1990	0.0237285994486881	0.0350083913638889	0.0147638025481628
1	Deaths	7	Democratic People's Republic of Korea	2	Female	22	All ages	368	Maternal sepsis and other maternal infections	1	Number	1990	4.27469427722855	7.22772640870677	2.21195831043586
1	Deaths	7	Democratic People's Republic of Korea	2	Female	22	All ages	368	Maternal sepsis and other maternal infections	2	Percent	1990	0.0000567463698678929	0.000087882916373156	0.0000321333144460958
1	Deaths	7	Democratic People's Republic of Korea	2	Female	22	All ages	368	Maternal sepsis and other maternal infections	3	Rate	1990	0.0391796546548669	0.0662456321476607	0.0202736750498161
1	Deaths	7	Democratic People's Republic of Korea	2	Female	27	Age-standardized	368	Maternal sepsis and other maternal infections	3	Rate	1990	0.0368766267884754	0.0625545279677717	0.0191004867378979
1	Deaths	75	Austria	2	Female	22	All ages	368	Maternal sepsis and other maternal infections	1	Number	1991	0.174497106144792	0.219228652048357	0.133932469549374
1	Deaths	75	Austria	2	Female	22	All ages	368	Maternal sepsis and other maternal infections	2	Percent	1991	0.00000391670825229804	0.00000492130555825271	0.00000301275916148213
1	Deaths	75	Austria	2	Female	22	All ages	368	Maternal sepsis and other maternal infections	3	Rate	1991	0.00431579895204228	0.00542213454235083	0.00331252262284508
1	Deaths	75	Austria	2	Female	27	Age-standardized	368	Maternal sepsis and other maternal infections	3	Rate	1991	0.0042269101250059	0.00528570421009736	0.0032484697057422
1	Deaths	108	Belize	2	Female	22	All ages	368	Maternal sepsis and other maternal infections	1	Number	1991	0.29082563429192	0.358348962698536	0.23258375059239
1	Deaths	108	Belize	2	Female	22	All ages	368	Maternal sepsis and other maternal infections	2	Percent	1991	0.000717174741381776	0.000885697204615441	0.000577123082881005
1	Deaths	108	Belize	2	Female	22	All ages	368	Maternal sepsis and other maternal infections	3	Rate	1991	0.307353524693839	0.378714266450192	0.245801700751487
1	Deaths	108	Belize	2	Female	27	Age-standardized	368	Maternal sepsis and other maternal infections	3	Rate	1991	0.304911974470957	0.377012686739791	0.244424148201437
1	Deaths	61	Republic of Moldova	2	Female	22	All ages	368	Maternal sepsis and other maternal infections	1	Number	1991	5.13306001119096	6.37112	4.11662261226685
1	Deaths	61	Republic of Moldova	2	Female	22	All ages	368	Maternal sepsis and other maternal infections	2	Percent	1991	0.000226319989015012	0.000280337066652869	0.000182706958210747
1	Deaths	61	Republic of Moldova	2	Female	22	All ages	368	Maternal sepsis and other maternal infections	3	Rate	1991	0.220768441273714	0.274016459181155	0.177052353847586
1	Deaths	61	Republic of Moldova	2	Female	27	Age-standardized	368	Maternal sepsis and other maternal infections	3	Rate	1991	0.229141736400937	0.284205894430342	0.182749495574708
1	Deaths	107	Barbados	2	Female	22	All ages	368	Maternal sepsis and other maternal infections	1	Number	1990	0.374888903275123	0.463920268477964	0.296491087890405
1	Deaths	107	Barbados	2	Female	22	All ages	368	Maternal sepsis and other maternal infections	2	Percent	1990	0.000314415085176648	0.000384080064101583	0.00024999412988048
1	Deaths	107	Barbados	2	Female	22	All ages	368	Maternal sepsis and other maternal infections	3	Rate	1990	0.284755928114859	0.352381853577536	0.225206972445533
1	Deaths	107	Barbados	2	Female	27	Age-standardized	368	Maternal sepsis and other maternal infections	3	Rate	1990	0.258449294069522	0.318457220035838	0.204443333228081
1	Deaths	376	Northern Mariana Islands	2	Female	22	All ages	368	Maternal sepsis and other maternal infections	1	Number	1990	0.0122016823648932	0.0204032334099211	0.00591506357075923
1	Deaths	376	Northern Mariana Islands	2	Female	22	All ages	368	Maternal sepsis and other maternal infections	2	Percent	1990	0.00020262102326974	0.000313361156685384	0.000113220267561712
1	Deaths	376	Northern Mariana Islands	2	Female	22	All ages	368	Maternal sepsis and other maternal infections	3	Rate	1990	0.0568849734127303	0.0951210952185154	0.0275763803625445
1	Deaths	376	Northern Mariana Islands	2	Female	27	Age-standardized	368	Maternal sepsis and other maternal infections	3	Rate	1990	0.0413878691476321	0.0685073660681677	0.0201857807001424
1	Deaths	128	Guatemala	2	Female	22	All ages	368	Maternal sepsis and other maternal infections	1	Number	1991	129.313778665001	161.646458477953	105.162834572297
1	Deaths	128	Guatemala	2	Female	22	All ages	368	Maternal sepsis and other maternal infections	2	Percent	1991	0.00407705502356714	0.00505542602500477	0.00330766227675407
1	Deaths	128	Guatemala	2	Female	22	All ages	368	Maternal sepsis and other maternal infections	3	Rate	1991	2.95200950352392	3.69010856046582	2.40068529649235
1	Deaths	128	Guatemala	2	Female	27	Age-standardized	368	Maternal sepsis and other maternal infections	3	Rate	1991	3.36454855755964	4.17552121715599	2.73440703487298
1	Deaths	15	Myanmar	2	Female	22	All ages	368	Maternal sepsis and other maternal infections	1	Number	1991	207.504579978701	294.018995516993	146.777586356742
1	Deaths	15	Myanmar	2	Female	22	All ages	368	Maternal sepsis and other maternal infections	2	Percent	1991	0.000927003912191964	0.00123815123633218	0.000680313127647917
1	Deaths	15	Myanmar	2	Female	22	All ages	368	Maternal sepsis and other maternal infections	3	Rate	1991	0.997354627065984	1.41317943755393	0.70547505465903
1	Deaths	15	Myanmar	2	Female	27	Age-standardized	368	Maternal sepsis and other maternal infections	3	Rate	1991	0.905064900332785	1.26772169316412	0.637848145926903
1	Deaths	141	Egypt	2	Female	22	All ages	368	Maternal sepsis and other maternal infections	1	Number	1991	264.850790667759	361.916616179162	180.444373867349
1	Deaths	141	Egypt	2	Female	22	All ages	368	Maternal sepsis and other maternal infections	2	Percent	1991	0.00122186066983674	0.00169036508066574	0.000838124423209161
1	Deaths	141	Egypt	2	Female	22	All ages	368	Maternal sepsis and other maternal infections	3	Rate	1991	0.962673487324862	1.31548608988321	0.655875008796708
1	Deaths	141	Egypt	2	Female	27	Age-standardized	368	Maternal sepsis and other maternal infections	3	Rate	1991	0.928811929203104	1.26456310004058	0.631282586723385
1	Deaths	76	Belgium	2	Female	22	All ages	368	Maternal sepsis and other maternal infections	1	Number	1991	0.330921304358401	0.419759779371357	0.260855398386346
1	Deaths	76	Belgium	2	Female	22	All ages	368	Maternal sepsis and other maternal infections	2	Percent	1991	0.00000645147242784522	0.00000812532762578239	0.00000508444667615621
1	Deaths	76	Belgium	2	Female	22	All ages	368	Maternal sepsis and other maternal infections	3	Rate	1991	0.006483722448014	0.00822432967729352	0.00511092510493501
1	Deaths	76	Belgium	2	Female	27	Age-standardized	368	Maternal sepsis and other maternal infections	3	Rate	1991	0.00652692384614841	0.00819934962968528	0.005169182333585
1	Deaths	62	Russian Federation	2	Female	22	All ages	368	Maternal sepsis and other maternal infections	1	Number	1991	52.3818879771033	65.8735890669032	42.0980357949473
1	Deaths	62	Russian Federation	2	Female	22	All ages	368	Maternal sepsis and other maternal infections	2	Percent	1991	0.0000615052662466003	0.0000774195964880705	0.0000494501101642818
1	Deaths	62	Russian Federation	2	Female	22	All ages	368	Maternal sepsis and other maternal infections	3	Rate	1991	0.065113421019018	0.08188430972213	0.0523300559534676
1	Deaths	62	Russian Federation	2	Female	27	Age-standardized	368	Maternal sepsis and other maternal infections	3	Rate	1991	0.0700598962887208	0.0874926711892672	0.0560592553911036
1	Deaths	94	Switzerland	2	Female	22	All ages	368	Maternal sepsis and other maternal infections	1	Number	1991	0.151686960657208	0.190746497946331	0.118589795535425
1	Deaths	94	Switzerland	2	Female	22	All ages	368	Maternal sepsis and other maternal infections	2	Percent	1991	0.0000049500231385381	0.00000623659556322446	0.00000386823594784602
1	Deaths	94	Switzerland	2	Female	22	All ages	368	Maternal sepsis and other maternal infections	3	Rate	1991	0.00432160183656292	0.0054344184382841	0.00337865480304328
1	Deaths	94	Switzerland	2	Female	27	Age-standardized	368	Maternal sepsis and other maternal infections	3	Rate	1991	0.00416856536290672	0.00523113227417042	0.00326729169837412
1	Deaths	39	Tajikistan	2	Female	22	All ages	368	Maternal sepsis and other maternal infections	1	Number	1992	9.25918589027422	12.1480228967015	7.02561053931294
1	Deaths	39	Tajikistan	2	Female	22	All ages	368	Maternal sepsis and other maternal infections	2	Percent	1992	0.000406593134840614	0.000517208362835855	0.000313039821138603
1	Deaths	39	Tajikistan	2	Female	22	All ages	368	Maternal sepsis and other maternal infections	3	Rate	1992	0.330126937316529	0.43312550810235	0.250491060186872
1	Deaths	39	Tajikistan	2	Female	27	Age-standardized	368	Maternal sepsis and other maternal infections	3	Rate	1992	0.332327948680544	0.43174164898865	0.253378677218928
1	Deaths	54	Slovakia	2	Female	22	All ages	368	Maternal sepsis and other maternal infections	1	Number	1990	0.157065677034987	0.23655732861408	0.103411628433437
1	Deaths	54	Slovakia	2	Female	22	All ages	368	Maternal sepsis and other maternal infections	2	Percent	1990	0.00000638263745036048	0.00000955521779997231	0.00000418093442987074
1	Deaths	54	Slovakia	2	Female	22	All ages	368	Maternal sepsis and other maternal infections	3	Rate	1990	0.00581117487199594	0.00875223683352804	0.0038260622433169
1	Deaths	54	Slovakia	2	Female	27	Age-standardized	368	Maternal sepsis and other maternal infections	3	Rate	1990	0.00584058837366938	0.0088004642040982	0.00385219150196259
1	Deaths	184	Mozambique	2	Female	22	All ages	368	Maternal sepsis and other maternal infections	1	Number	1990	221.025337791318	312.645895550048	157.430003543817
1	Deaths	184	Mozambique	2	Female	22	All ages	368	Maternal sepsis and other maternal infections	2	Percent	1990	0.00218857172541915	0.00301909963823124	0.00156912726952169
1	Deaths	184	Mozambique	2	Female	22	All ages	368	Maternal sepsis and other maternal infections	3	Rate	1990	3.17258759685148	4.48770489546818	2.25974307564216
1	Deaths	184	Mozambique	2	Female	27	Age-standardized	368	Maternal sepsis and other maternal infections	3	Rate	1990	3.51255	4.98816845562797	2.47417520013079
1	Deaths	125	Colombia	2	Female	22	All ages	368	Maternal sepsis and other maternal infections	1	Number	1991	45.1117082774989	57.2766660884581	34.5153126611757
1	Deaths	125	Colombia	2	Female	22	All ages	368	Maternal sepsis and other maternal infections	2	Percent	1991	0.000646190188319335	0.000823180300229734	0.000490601866136777
1	Deaths	125	Colombia	2	Female	22	All ages	368	Maternal sepsis and other maternal infections	3	Rate	1991	0.268256445670481	0.340595278951307	0.205245056089143
1	Deaths	125	Colombia	2	Female	27	Age-standardized	368	Maternal sepsis and other maternal infections	3	Rate	1991	0.236591909775342	0.298459766255198	0.180906881690145
1	Deaths	191	Zambia	2	Female	22	All ages	368	Maternal sepsis and other maternal infections	1	Number	1991	123.210214592936	165.56506449975	87.4127759312582
1	Deaths	191	Zambia	2	Female	22	All ages	368	Maternal sepsis and other maternal infections	2	Percent	1991	0.00213417783692953	0.00287211998707835	0.00152573853044432
1	Deaths	191	Zambia	2	Female	22	All ages	368	Maternal sepsis and other maternal infections	3	Rate	1991	2.98245347136141	4.00770425556717	2.11593282163202
1	Deaths	191	Zambia	2	Female	27	Age-standardized	368	Maternal sepsis and other maternal infections	3	Rate	1991	3.32273040725784	4.49103618018829	2.32043045564758
1	Deaths	161	Bangladesh	2	Female	22	All ages	368	Maternal sepsis and other maternal infections	1	Number	1991	258.029158158021	319.362875376083	206.953819682925
1	Deaths	161	Bangladesh	2	Female	22	All ages	368	Maternal sepsis and other maternal infections	2	Percent	1991	0.000451223996798823	0.000551871773272449	0.000364794976432235
1	Deaths	161	Bangladesh	2	Female	22	All ages	368	Maternal sepsis and other maternal infections	3	Rate	1991	0.476597081684708	0.589884552153845	0.38225752162467
1	Deaths	161	Bangladesh	2	Female	27	Age-standardized	368	Maternal sepsis and other maternal infections	3	Rate	1991	0.509473104133298	0.63032909411386	0.408645438681394
1	Deaths	86	Italy	2	Female	22	All ages	368	Maternal sepsis and other maternal infections	1	Number	1990	0.131838237964603	0.156233411438306	0.112015301611021
1	Deaths	86	Italy	2	Female	22	All ages	368	Maternal sepsis and other maternal infections	2	Percent	1990	0.000000509430087745387	0.000000602507735107217	0.000000432984908301919
1	Deaths	86	Italy	2	Female	22	All ages	368	Maternal sepsis and other maternal infections	3	Rate	1990	0.000451014500533678	0.000534469628192688	0.000383200853471571
1	Deaths	86	Italy	2	Female	27	Age-standardized	368	Maternal sepsis and other maternal infections	3	Rate	1990	0.000456286828083758	0.000540540037736145	0.000387590874595054
1	Deaths	30	Vanuatu	2	Female	22	All ages	368	Maternal sepsis and other maternal infections	1	Number	1991	0.283201800046108	0.502298392011959	0.140100510921367
1	Deaths	30	Vanuatu	2	Female	22	All ages	368	Maternal sepsis and other maternal infections	2	Percent	1991	0.000704334897433713	0.00120113713677758	0.000388811388831554
1	Deaths	30	Vanuatu	2	Female	22	All ages	368	Maternal sepsis and other maternal infections	3	Rate	1991	0.373694853100861	0.662800602909824	0.184867609738327
1	Deaths	30	Vanuatu	2	Female	27	Age-standardized	368	Maternal sepsis and other maternal infections	3	Rate	1991	0.376034593476195	0.674912437644919	0.183180273070657
1	Deaths	209	Guinea-Bissau	2	Female	22	All ages	368	Maternal sepsis and other maternal infections	1	Number	1991	18.5177552482624	27.1824917334833	11.0465850361137
1	Deaths	209	Guinea-Bissau	2	Female	22	All ages	368	Maternal sepsis and other maternal infections	2	Percent	1991	0.00253000045488778	0.00365719987990682	0.00156148356633343
1	Deaths	209	Guinea-Bissau	2	Female	22	All ages	368	Maternal sepsis and other maternal infections	3	Rate	1991	3.49268347901772	5.12696266492569	2.0835260288268
1	Deaths	209	Guinea-Bissau	2	Female	27	Age-standardized	368	Maternal sepsis and other maternal infections	3	Rate	1991	3.92481026984932	5.82452532850791	2.31954595907201
1	Deaths	18	Thailand	2	Female	22	All ages	368	Maternal sepsis and other maternal infections	1	Number	1991	15.3931885053211	25.2898113634954	8.19625763742008
1	Deaths	18	Thailand	2	Female	22	All ages	368	Maternal sepsis and other maternal infections	2	Percent	1991	0.000116648739331316	0.000185607829406915	0.000063624428539162
1	Deaths	18	Thailand	2	Female	22	All ages	368	Maternal sepsis and other maternal infections	3	Rate	1991	0.0529935110468625	0.0870642165787279	0.0282169265647209
1	Deaths	18	Thailand	2	Female	27	Age-standardized	368	Maternal sepsis and other maternal infections	3	Rate	1991	0.0460214130171789	0.0755702521258093	0.0247318152765099
1	Deaths	152	Saudi Arabia	2	Female	22	All ages	368	Maternal sepsis and other maternal infections	1	Number	1990	24.0363543623305	39.2793338121526	12.9251863985859
1	Deaths	152	Saudi Arabia	2	Female	22	All ages	368	Maternal sepsis and other maternal infections	2	Percent	1990	0.000714492155087735	0.00108819471795915	0.000414317296706657
1	Deaths	152	Saudi Arabia	2	Female	22	All ages	368	Maternal sepsis and other maternal infections	3	Rate	1990	0.343818047531931	0.561854915935756	0.184882960392385
1	Deaths	152	Saudi Arabia	2	Female	27	Age-standardized	368	Maternal sepsis and other maternal infections	3	Rate	1990	0.373565621879873	0.609847455439845	0.198185237145011
1	Deaths	149	Palestine	2	Female	22	All ages	368	Maternal sepsis and other maternal infections	1	Number	1991	0.980283307185138	1.60816026486192	0.515870667299499
1	Deaths	149	Palestine	2	Female	22	All ages	368	Maternal sepsis and other maternal infections	2	Percent	1991	0.000178150056002017	0.000278829158767869	0.000100859387440295
1	Deaths	149	Palestine	2	Female	22	All ages	368	Maternal sepsis and other maternal infections	3	Rate	1991	0.0927957913307999	0.152232016265912	0.0488334611489654
1	Deaths	149	Palestine	2	Female	27	Age-standardized	368	Maternal sepsis and other maternal infections	3	Rate	1991	0.109191947219447	0.179255057945698	0.0581069679766478
1	Deaths	12	Lao People's Democratic Republic	2	Female	22	All ages	368	Maternal sepsis and other maternal infections	1	Number	1991	77.4748873327284	111.576967497929	51.0284965599106
1	Deaths	12	Lao People's Democratic Republic	2	Female	22	All ages	368	Maternal sepsis and other maternal infections	2	Percent	1991	0.00272556581399093	0.00369192368860824	0.00193404983082984
1	Deaths	12	Lao People's Democratic Republic	2	Female	22	All ages	368	Maternal sepsis and other maternal infections	3	Rate	1991	3.56517843772253	5.1344611443151	2.34818922502569
1	Deaths	12	Lao People's Democratic Republic	2	Female	27	Age-standardized	368	Maternal sepsis and other maternal infections	3	Rate	1991	3.69318260982609	5.30019542592464	2.41381313314044
1	Deaths	127	El Salvador	2	Female	22	All ages	368	Maternal sepsis and other maternal infections	1	Number	1991	33.8753891491347	43.1548557125241	25.0126371567422
1	Deaths	127	El Salvador	2	Female	22	All ages	368	Maternal sepsis and other maternal infections	2	Percent	1991	0.00256912686346441	0.0032325189253472	0.00187859343811202
1	Deaths	127	El Salvador	2	Female	22	All ages	368	Maternal sepsis and other maternal infections	3	Rate	1991	1.23107374702103	1.56830109582744	0.908990323679119
1	Deaths	127	El Salvador	2	Female	27	Age-standardized	368	Maternal sepsis and other maternal infections	3	Rate	1991	1.17592287152343	1.48361710480408	0.856580057189836
1	Deaths	113	Guyana	2	Female	22	All ages	368	Maternal sepsis and other maternal infections	1	Number	1991	1.00154259213051	1.39131514629413	0.66775738232543
1	Deaths	113	Guyana	2	Female	22	All ages	368	Maternal sepsis and other maternal infections	2	Percent	1991	0.000387474235927871	0.000521008709196304	0.000261425337580299
1	Deaths	113	Guyana	2	Female	22	All ages	368	Maternal sepsis and other maternal infections	3	Rate	1991	0.254747073453881	0.353887557609035	0.169847233918196
1	Deaths	113	Guyana	2	Female	27	Age-standardized	368	Maternal sepsis and other maternal infections	3	Rate	1991	0.224939102478238	0.309626952227183	0.150303543526359
1	Deaths	13	Malaysia	2	Female	22	All ages	368	Maternal sepsis and other maternal infections	1	Number	1990	34.5080052333997	49.512145405367	21.1221199196185
1	Deaths	13	Malaysia	2	Female	22	All ages	368	Maternal sepsis and other maternal infections	2	Percent	1990	0.00095361606163456	0.00136309867064176	0.000586721587104426
1	Deaths	13	Malaysia	2	Female	22	All ages	368	Maternal sepsis and other maternal infections	3	Rate	1990	0.394336716604061	0.565795000873531	0.241370874974768
1	Deaths	13	Malaysia	2	Female	27	Age-standardized	368	Maternal sepsis and other maternal infections	3	Rate	1990	0.387153433588862	0.557152482649147	0.238438787951159
1	Deaths	173	Gabon	2	Female	22	All ages	368	Maternal sepsis and other maternal infections	1	Number	1990	9.4934449580425	13.040981388345	6.41847760809771
1	Deaths	173	Gabon	2	Female	22	All ages	368	Maternal sepsis and other maternal infections	2	Percent	1990	0.00208983319633814	0.00275901363142742	0.00150670381881637
1	Deaths	173	Gabon	2	Female	22	All ages	368	Maternal sepsis and other maternal infections	3	Rate	1990	1.91144692629882	2.62572163222526	1.29232110679935
1	Deaths	173	Gabon	2	Female	27	Age-standardized	368	Maternal sepsis and other maternal infections	3	Rate	1990	2.17376105301465	3.01818706797783	1.44500461287385
1	Deaths	39	Tajikistan	2	Female	22	All ages	368	Maternal sepsis and other maternal infections	1	Number	1990	8.86761686202415	11.3303981519221	6.81850890679103
1	Deaths	39	Tajikistan	2	Female	22	All ages	368	Maternal sepsis and other maternal infections	2	Percent	1990	0.000451823339407354	0.000577265427017176	0.000352673992103241
1	Deaths	39	Tajikistan	2	Female	22	All ages	368	Maternal sepsis and other maternal infections	3	Rate	1990	0.328796318429355	0.420112106404242	0.25281884192941
1	Deaths	39	Tajikistan	2	Female	27	Age-standardized	368	Maternal sepsis and other maternal infections	3	Rate	1990	0.336395697241633	0.427734191380667	0.259886731742195
1	Deaths	218	Togo	2	Female	22	All ages	368	Maternal sepsis and other maternal infections	1	Number	1990	70.561435918324	102.320819895295	45.5356612840184
1	Deaths	218	Togo	2	Female	22	All ages	368	Maternal sepsis and other maternal infections	2	Percent	1990	0.00383855273582601	0.00540427209304174	0.002532510722652
1	Deaths	218	Togo	2	Female	22	All ages	368	Maternal sepsis and other maternal infections	3	Rate	1990	3.77698503968377	5.4769889666084	2.43741512914963
1	Deaths	218	Togo	2	Female	27	Age-standardized	368	Maternal sepsis and other maternal infections	3	Rate	1990	4.28691667180139	6.15077376283287	2.7590739607771
1	Deaths	60	Lithuania	2	Female	22	All ages	368	Maternal sepsis and other maternal infections	1	Number	1990	1.66596716126808	2.0666209314188	1.34955680793067
1	Deaths	60	Lithuania	2	Female	22	All ages	368	Maternal sepsis and other maternal infections	2	Percent	1990	0.0000888872378766756	0.000109017872325978	0.0000713042621537324
1	Deaths	60	Lithuania	2	Female	22	All ages	368	Maternal sepsis and other maternal infections	3	Rate	1990	0.0860032006844284	0.106686385443615	0.0696689632820565
1	Deaths	60	Lithuania	2	Female	27	Age-standardized	368	Maternal sepsis and other maternal infections	3	Rate	1990	0.0898401288982376	0.111222982791961	0.0727230777455551
1	Deaths	93	Sweden	2	Female	22	All ages	368	Maternal sepsis and other maternal infections	1	Number	1990	0.0572363395265427	0.0727981223572721	0.0430107256463595
1	Deaths	93	Sweden	2	Female	22	All ages	368	Maternal sepsis and other maternal infections	2	Percent	1990	0.00000125881403922183	0.00000160104088446262	0.000000947459798663351
1	Deaths	93	Sweden	2	Female	22	All ages	368	Maternal sepsis and other maternal infections	3	Rate	1990	0.00131603544621195	0.00167384759808786	0.000988945833820437
1	Deaths	93	Sweden	2	Female	27	Age-standardized	368	Maternal sepsis and other maternal infections	3	Rate	1990	0.00146109959173885	0.00186145547119661	0.00109499910826049
1	Deaths	195	Namibia	2	Female	22	All ages	368	Maternal sepsis and other maternal infections	1	Number	1991	18.7157839026013	26.9991900356835	12.2598563313893
1	Deaths	195	Namibia	2	Female	22	All ages	368	Maternal sepsis and other maternal infections	2	Percent	1991	0.00357717288904474	0.00505097080367438	0.00235928842175721
1	Deaths	195	Namibia	2	Female	22	All ages	368	Maternal sepsis and other maternal infections	3	Rate	1991	2.5254605485772	3.64320242387392	1.65431400882144
1	Deaths	195	Namibia	2	Female	27	Age-standardized	368	Maternal sepsis and other maternal infections	3	Rate	1991	2.71703545227045	3.92002528090431	1.75805887124402
1	Deaths	63	Ukraine	2	Female	22	All ages	368	Maternal sepsis and other maternal infections	1	Number	1991	8.91005770012235	11.0036214134402	7.24753451408553
1	Deaths	63	Ukraine	2	Female	22	All ages	368	Maternal sepsis and other maternal infections	2	Percent	1991	0.000025530859715742	0.0000315557314420675	0.0000207422848988902
1	Deaths	63	Ukraine	2	Female	22	All ages	368	Maternal sepsis and other maternal infections	3	Rate	1991	0.0315472952153435	0.0389598479438474	0.0256609012639849
1	Deaths	63	Ukraine	2	Female	27	Age-standardized	368	Maternal sepsis and other maternal infections	3	Rate	1991	0.0379463308084152	0.047331006684522	0.030693821853487
1	Deaths	146	Lebanon	2	Female	22	All ages	368	Maternal sepsis and other maternal infections	1	Number	1991	2.91159098394801	4.92170130429493	1.64695885037278
1	Deaths	146	Lebanon	2	Female	22	All ages	368	Maternal sepsis and other maternal infections	2	Percent	1991	0.000346997491531634	0.000568403202700251	0.000203058675714044
1	Deaths	146	Lebanon	2	Female	22	All ages	368	Maternal sepsis and other maternal infections	3	Rate	1991	0.189861037184492	0.320937700211804	0.107396030986452
1	Deaths	146	Lebanon	2	Female	27	Age-standardized	368	Maternal sepsis and other maternal infections	3	Rate	1991	0.184226079335979	0.312618159821041	0.103433721030689
1	Deaths	52	Romania	2	Female	22	All ages	368	Maternal sepsis and other maternal infections	1	Number	1991	20.7658323711505	26.3251256371048	16.2702533028855
1	Deaths	52	Romania	2	Female	22	All ages	368	Maternal sepsis and other maternal infections	2	Percent	1991	0.000178493335906772	0.000226207504257904	0.000139599456957811
1	Deaths	52	Romania	2	Female	22	All ages	368	Maternal sepsis and other maternal infections	3	Rate	1991	0.175167459611401	0.222062149948248	0.137245591092218
1	Deaths	52	Romania	2	Female	27	Age-standardized	368	Maternal sepsis and other maternal infections	3	Rate	1991	0.186098646791237	0.237273072297792	0.145314601257779
1	Deaths	160	Afghanistan	2	Female	22	All ages	368	Maternal sepsis and other maternal infections	1	Number	1991	164.987216445753	240.025447975598	102.657777071615
1	Deaths	160	Afghanistan	2	Female	22	All ages	368	Maternal sepsis and other maternal infections	2	Percent	1991	0.00196093203956653	0.00272727008604256	0.00125479506077522
1	Deaths	160	Afghanistan	2	Female	22	All ages	368	Maternal sepsis and other maternal infections	3	Rate	1991	3.24404678765395	4.71947948595434	2.01849960930983
1	Deaths	160	Afghanistan	2	Female	27	Age-standardized	368	Maternal sepsis and other maternal infections	3	Rate	1991	3.94086187738598	5.75880583830035	2.44291795003023
1	Deaths	5	East Asia	2	Female	22	All ages	368	Maternal sepsis and other maternal infections	1	Number	1991	668.769914319583	898.032085005808	473.40724768775
1	Deaths	5	East Asia	2	Female	22	All ages	368	Maternal sepsis and other maternal infections	2	Percent	1991	0.000170612936751695	0.00021928197729381	0.000127812663368283
1	Deaths	5	East Asia	2	Female	22	All ages	368	Maternal sepsis and other maternal infections	3	Rate	1991	0.111835534117814	0.150174066941603	0.0791658704537715
1	Deaths	5	East Asia	2	Female	27	Age-standardized	368	Maternal sepsis and other maternal infections	3	Rate	1991	0.0928463980384219	0.124852986180511	0.0659509273885317
1	Deaths	19	Timor-Leste	2	Female	22	All ages	368	Maternal sepsis and other maternal infections	1	Number	1991	24.1298654791053	35.0267778944014	15.0528684706616
1	Deaths	19	Timor-Leste	2	Female	22	All ages	368	Maternal sepsis and other maternal infections	2	Percent	1991	0.00643388754196418	0.00904403673409388	0.00419312945237363
1	Deaths	19	Timor-Leste	2	Female	22	All ages	368	Maternal sepsis and other maternal infections	3	Rate	1991	6.24991591349056	9.07234301617151	3.8988680761579
1	Deaths	19	Timor-Leste	2	Female	27	Age-standardized	368	Maternal sepsis and other maternal infections	3	Rate	1991	6.39488658871974	9.35554786627753	3.93847501847455
1	Deaths	116	Saint Lucia	2	Female	22	All ages	368	Maternal sepsis and other maternal infections	1	Number	1991	0.0639769299180963	0.0803145168257476	0.051596080052284
1	Deaths	116	Saint Lucia	2	Female	22	All ages	368	Maternal sepsis and other maternal infections	2	Percent	1991	0.000142164485837557	0.000177124679712619	0.000112902461527411
1	Deaths	116	Saint Lucia	2	Female	22	All ages	368	Maternal sepsis and other maternal infections	3	Rate	1991	0.0902492107459447	0.113295867185952	0.0727841349727864
1	Deaths	116	Saint Lucia	2	Female	27	Age-standardized	368	Maternal sepsis and other maternal infections	3	Rate	1991	0.0851618503945957	0.106353717303091	0.0683747019224629
1	Deaths	119	Trinidad and Tobago	2	Female	22	All ages	368	Maternal sepsis and other maternal infections	1	Number	1990	0.962976262186611	1.1957871711779	0.749136043075251
1	Deaths	119	Trinidad and Tobago	2	Female	22	All ages	368	Maternal sepsis and other maternal infections	2	Percent	1990	0.000253150837693514	0.000312655465196397	0.000196321314162222
1	Deaths	119	Trinidad and Tobago	2	Female	22	All ages	368	Maternal sepsis and other maternal infections	3	Rate	1990	0.159996362007837	0.198677376210371	0.124467285692821
1	Deaths	119	Trinidad and Tobago	2	Female	27	Age-standardized	368	Maternal sepsis and other maternal infections	3	Rate	1990	0.146510107011047	0.181320099561034	0.114906443241326
1	Deaths	66	Brunei Darussalam	2	Female	22	All ages	368	Maternal sepsis and other maternal infections	1	Number	1991	0.0216709473063104	0.0350310670356743	0.011999847796988
1	Deaths	66	Brunei Darussalam	2	Female	22	All ages	368	Maternal sepsis and other maternal infections	2	Percent	1991	0.0000490443439104891	0.0000770684254438317	0.0000278316529364192
1	Deaths	66	Brunei Darussalam	2	Female	22	All ages	368	Maternal sepsis and other maternal infections	3	Rate	1991	0.0172461537818176	0.0278783922409556	0.00954970807413658
1	Deaths	66	Brunei Darussalam	2	Female	27	Age-standardized	368	Maternal sepsis and other maternal infections	3	Rate	1991	0.0148211680168001	0.0239522736870282	0.00824930816485695
1	Deaths	126	Costa Rica	2	Female	22	All ages	368	Maternal sepsis and other maternal infections	1	Number	1990	4.07755523925871	5.10390096303678	3.34040823023515
1	Deaths	126	Costa Rica	2	Female	22	All ages	368	Maternal sepsis and other maternal infections	2	Percent	1990	0.000838924149644286	0.00103616838549697	0.000689559370014745
1	Deaths	126	Costa Rica	2	Female	22	All ages	368	Maternal sepsis and other maternal infections	3	Rate	1990	0.268382636533523	0.33593619624754	0.219863990877968
1	Deaths	126	Costa Rica	2	Female	27	Age-standardized	368	Maternal sepsis and other maternal infections	3	Rate	1990	0.247675615219607	0.30894126000416	0.203896362543325
1	Deaths	80	France	2	Female	22	All ages	368	Maternal sepsis and other maternal infections	1	Number	1991	1.48582947157348	1.88815204746603	1.1168543736267
1	Deaths	80	France	2	Female	22	All ages	368	Maternal sepsis and other maternal infections	2	Percent	1991	0.00000591571389814384	0.00000753771126961403	0.00000445080585210983
1	Deaths	80	France	2	Female	22	All ages	368	Maternal sepsis and other maternal infections	3	Rate	1991	0.00499823641561764	0.00635162412808622	0.0037570275108968
1	Deaths	80	France	2	Female	27	Age-standardized	368	Maternal sepsis and other maternal infections	3	Rate	1991	0.00499580741098845	0.00636670655152484	0.0037486090967244
1	Deaths	99	Uruguay	2	Female	22	All ages	368	Maternal sepsis and other maternal infections	1	Number	1991	3.48684765004351	4.24404404562396	2.80653472161441
1	Deaths	99	Uruguay	2	Female	22	All ages	368	Maternal sepsis and other maternal infections	2	Percent	1991	0.000254311639933166	0.000309407347533565	0.000205152142833355
1	Deaths	99	Uruguay	2	Female	22	All ages	368	Maternal sepsis and other maternal infections	3	Rate	1991	0.214722286822669	0.261350920462824	0.172828185786881
1	Deaths	99	Uruguay	2	Female	27	Age-standardized	368	Maternal sepsis and other maternal infections	3	Rate	1991	0.228564617925693	0.27811277237339	0.183857467878826
1	Deaths	185	Rwanda	2	Female	22	All ages	368	Maternal sepsis and other maternal infections	1	Number	1990	474.167296578979	651.755564373143	341.216720995033
1	Deaths	185	Rwanda	2	Female	22	All ages	368	Maternal sepsis and other maternal infections	2	Percent	1990	0.00902215430059529	0.0119813075360527	0.00652592260975865
1	Deaths	185	Rwanda	2	Female	22	All ages	368	Maternal sepsis and other maternal infections	3	Rate	1990	12.8761362453328	17.6985918389345	9.26582879168668
1	Deaths	185	Rwanda	2	Female	27	Age-standardized	368	Maternal sepsis and other maternal infections	3	Rate	1990	16.7338522808514	23.5031593842464	11.8622196838797
1	Deaths	72	New Zealand	2	Female	22	All ages	368	Maternal sepsis and other maternal infections	1	Number	1990	0.0287604517438874	0.0372630605691211	0.0222984159004376
1	Deaths	72	New Zealand	2	Female	22	All ages	368	Maternal sepsis and other maternal infections	2	Percent	1990	0.00000229644875272446	0.00000298086809066133	0.00000177860406062589
1	Deaths	72	New Zealand	2	Female	22	All ages	368	Maternal sepsis and other maternal infections	3	Rate	1990	0.00166334567441028	0.00215508960585464	0.00128961721340407
1	Deaths	72	New Zealand	2	Female	27	Age-standardized	368	Maternal sepsis and other maternal infections	3	Rate	1990	0.00154683775500781	0.00199702483332278	0.00120121104520074
1	Deaths	27	Samoa	2	Female	22	All ages	368	Maternal sepsis and other maternal infections	1	Number	1990	0.0468908914026625	0.0784527396490981	0.0240064317195934
1	Deaths	27	Samoa	2	Female	22	All ages	368	Maternal sepsis and other maternal infections	2	Percent	1990	0.000107081318890376	0.000168728520214694	0.0000602661949499494
1	Deaths	27	Samoa	2	Female	22	All ages	368	Maternal sepsis and other maternal infections	3	Rate	1990	0.0583745560568137	0.0976659583868958	0.0298856505436343
1	Deaths	27	Samoa	2	Female	27	Age-standardized	368	Maternal sepsis and other maternal infections	3	Rate	1990	0.050713286496126	0.0841525982840403	0.0260726022322587
1	Deaths	179	Ethiopia	2	Female	22	All ages	368	Maternal sepsis and other maternal infections	1	Number	1991	2082.74297074995	2582.47026205868	1604.70864156795
1	Deaths	179	Ethiopia	2	Female	22	All ages	368	Maternal sepsis and other maternal infections	2	Percent	1991	0.00519905851108635	0.00633845415115965	0.00405914416163912
1	Deaths	179	Ethiopia	2	Female	22	All ages	368	Maternal sepsis and other maternal infections	3	Rate	1991	7.94345449032973	9.8493838593566	6.12026075399211
1	Deaths	179	Ethiopia	2	Female	27	Age-standardized	368	Maternal sepsis and other maternal infections	3	Rate	1991	9.48114325788004	11.9346021053684	7.22376063246336
1	Deaths	84	Ireland	2	Female	22	All ages	368	Maternal sepsis and other maternal infections	1	Number	1991	0.0580857713142532	0.0769256838314622	0.0428244102737711
1	Deaths	84	Ireland	2	Female	22	All ages	368	Maternal sepsis and other maternal infections	2	Percent	1991	0.00000400542688528765	0.00000528378525757525	0.00000294628762616348
1	Deaths	84	Ireland	2	Female	22	All ages	368	Maternal sepsis and other maternal infections	3	Rate	1991	0.00321034646410127	0.00425161087645415	0.00236686525785856
1	Deaths	84	Ireland	2	Female	27	Age-standardized	368	Maternal sepsis and other maternal infections	3	Rate	1991	0.00331323975796163	0.0043990693786575	0.00243579488658942
1	Deaths	132	Panama	2	Female	22	All ages	368	Maternal sepsis and other maternal infections	1	Number	1991	3.56006538279687	4.31374905685884	2.83828167520315
1	Deaths	132	Panama	2	Female	22	All ages	368	Maternal sepsis and other maternal infections	2	Percent	1991	0.000861301868535274	0.00104635921432027	0.000687039465841948
1	Deaths	132	Panama	2	Female	22	All ages	368	Maternal sepsis and other maternal infections	3	Rate	1991	0.295460093968673	0.358010475834429	0.235557182325191
1	Deaths	132	Panama	2	Female	27	Age-standardized	368	Maternal sepsis and other maternal infections	3	Rate	1991	0.265346593351423	0.323950049351175	0.212449726566277
1	Deaths	170	Congo	2	Female	22	All ages	368	Maternal sepsis and other maternal infections	1	Number	1990	41.2207089587289	60.5731772823914	25.1002234957151
1	Deaths	170	Congo	2	Female	22	All ages	368	Maternal sepsis and other maternal infections	2	Percent	1990	0.00305328648277975	0.00435335500584908	0.00199032989735985
1	Deaths	170	Congo	2	Female	22	All ages	368	Maternal sepsis and other maternal infections	3	Rate	1990	3.36030682263928	4.93791751846753	2.04616694843531
1	Deaths	170	Congo	2	Female	27	Age-standardized	368	Maternal sepsis and other maternal infections	3	Rate	1990	3.75571593398487	5.55062401788918	2.26539802914984
1	Deaths	135	Brazil	2	Female	22	All ages	368	Maternal sepsis and other maternal infections	1	Number	1991	308.352778335179	361.859622791877	261.129643139682
1	Deaths	135	Brazil	2	Female	22	All ages	368	Maternal sepsis and other maternal infections	2	Percent	1991	0.000862897815586686	0.00101758775180692	0.000733645500778819
1	Deaths	135	Brazil	2	Female	22	All ages	368	Maternal sepsis and other maternal infections	3	Rate	1991	0.403861853959929	0.473941888647789	0.342011842317994
1	Deaths	135	Brazil	2	Female	27	Age-standardized	368	Maternal sepsis and other maternal infections	3	Rate	1991	0.370816673736472	0.434709466288526	0.315663876279685
1	Deaths	48	Hungary	2	Female	22	All ages	368	Maternal sepsis and other maternal infections	1	Number	1991	0.721116073515838	0.900494664475039	0.572126581881463
1	Deaths	48	Hungary	2	Female	22	All ages	368	Maternal sepsis and other maternal infections	2	Percent	1991	0.000010629409617174	0.0000132840070126629	0.00000835822796014139
1	Deaths	48	Hungary	2	Female	22	All ages	368	Maternal sepsis and other maternal infections	3	Rate	1991	0.0133579542403965	0.0166807632828539	0.0105980728778183
1	Deaths	48	Hungary	2	Female	27	Age-standardized	368	Maternal sepsis and other maternal infections	3	Rate	1991	0.0148594268690506	0.0185125426816397	0.0116876004200276
1	Deaths	204	Chad	2	Female	22	All ages	368	Maternal sepsis and other maternal infections	1	Number	1990	308.900940943679	409.197968725093	214.773373242954
1	Deaths	204	Chad	2	Female	22	All ages	368	Maternal sepsis and other maternal infections	2	Percent	1990	0.00654137412586272	0.00836129513568853	0.00462115470248949
1	Deaths	204	Chad	2	Female	22	All ages	368	Maternal sepsis and other maternal infections	3	Rate	1990	9.96420619058847	13.199483694322	6.92793673176671
1	Deaths	204	Chad	2	Female	27	Age-standardized	368	Maternal sepsis and other maternal infections	3	Rate	1990	11.7858192409827	15.5771527272445	8.11948640829839
1	Deaths	87	Luxembourg	2	Female	22	All ages	368	Maternal sepsis and other maternal infections	1	Number	1990	0.0303573287028812	0.0383112253589811	0.0237981262426416
1	Deaths	87	Luxembourg	2	Female	22	All ages	368	Maternal sepsis and other maternal infections	2	Percent	1990	0.0000162338586313444	0.0000203430170348161	0.0000127751550359724
1	Deaths	87	Luxembourg	2	Female	22	All ages	368	Maternal sepsis and other maternal infections	3	Rate	1990	0.0156146320046224	0.0197058078291938	0.0122408327595414
1	Deaths	87	Luxembourg	2	Female	27	Age-standardized	368	Maternal sepsis and other maternal infections	3	Rate	1990	0.014627664482885	0.0183799100744751	0.0114864127166098
1	Deaths	22	Fiji	2	Female	22	All ages	368	Maternal sepsis and other maternal infections	1	Number	1990	0.759116416586829	1.23163864318748	0.419467699306635
1	Deaths	22	Fiji	2	Female	22	All ages	368	Maternal sepsis and other maternal infections	2	Percent	1990	0.000400913773388944	0.000636925485598373	0.000223863590171784
1	Deaths	22	Fiji	2	Female	22	All ages	368	Maternal sepsis and other maternal infections	3	Rate	1990	0.203316231190221	0.329873154696126	0.112347183996518
1	Deaths	22	Fiji	2	Female	27	Age-standardized	368	Maternal sepsis and other maternal infections	3	Rate	1990	0.178747838760454	0.288203183006076	0.0993770026352529
1	Deaths	118	Suriname	2	Female	22	All ages	368	Maternal sepsis and other maternal infections	1	Number	1991	0.45536606614806	0.699104261602319	0.249259090494714
1	Deaths	118	Suriname	2	Female	22	All ages	368	Maternal sepsis and other maternal infections	2	Percent	1991	0.000385877381010917	0.000590898559161762	0.000211487849498576
1	Deaths	118	Suriname	2	Female	22	All ages	368	Maternal sepsis and other maternal infections	3	Rate	1991	0.235941345417417	0.362230768455787	0.129149995005826
1	Deaths	118	Suriname	2	Female	27	Age-standardized	368	Maternal sepsis and other maternal infections	3	Rate	1991	0.21548335529352	0.330282337298814	0.12029848065329
1	Deaths	117	Saint Vincent and the Grenadines	2	Female	22	All ages	368	Maternal sepsis and other maternal infections	1	Number	1991	0.00628276166566551	0.00818983745036374	0.00478890708432971
1	Deaths	117	Saint Vincent and the Grenadines	2	Female	22	All ages	368	Maternal sepsis and other maternal infections	2	Percent	1991	0.0000168672092201824	0.0000215869088440233	0.0000131328278780073
1	Deaths	117	Saint Vincent and the Grenadines	2	Female	22	All ages	368	Maternal sepsis and other maternal infections	3	Rate	1991	0.0114434973515445	0.0149170680283779	0.00872257272399886
1	Deaths	117	Saint Vincent and the Grenadines	2	Female	27	Age-standardized	368	Maternal sepsis and other maternal infections	3	Rate	1991	0.0108505261123422	0.0141904418300775	0.00838456947164599
1	Deaths	201	Burkina Faso	2	Female	22	All ages	368	Maternal sepsis and other maternal infections	1	Number	1990	197.047551709392	268.436920745489	132.436154388347
1	Deaths	201	Burkina Faso	2	Female	22	All ages	368	Maternal sepsis and other maternal infections	2	Percent	1990	0.00261951480721892	0.00352202125129008	0.00181245239752544
1	Deaths	201	Burkina Faso	2	Female	22	All ages	368	Maternal sepsis and other maternal infections	3	Rate	1990	4.00555872556027	5.45675315844777	2.69214607940041
1	Deaths	201	Burkina Faso	2	Female	27	Age-standardized	368	Maternal sepsis and other maternal infections	3	Rate	1990	4.79513517326621	6.54769872087357	3.16550614692462
1	Deaths	114	Haiti	2	Female	22	All ages	368	Maternal sepsis and other maternal infections	1	Number	1991	184.801851895179	263.887741734209	128.405744043102
1	Deaths	114	Haiti	2	Female	22	All ages	368	Maternal sepsis and other maternal infections	2	Percent	1991	0.00419751391326686	0.00594909732948045	0.00297617954665471
1	Deaths	114	Haiti	2	Female	22	All ages	368	Maternal sepsis and other maternal infections	3	Rate	1991	5.49490611193591	7.84644931882361	3.81802184617895
1	Deaths	114	Haiti	2	Female	27	Age-standardized	368	Maternal sepsis and other maternal infections	3	Rate	1991	5.96051769086108	8.47767364032529	4.15269192467386
1	Deaths	16	Philippines	2	Female	22	All ages	368	Maternal sepsis and other maternal infections	1	Number	1991	89.9779475885507	118.020501539904	66.666405611799
1	Deaths	16	Philippines	2	Female	22	All ages	368	Maternal sepsis and other maternal infections	2	Percent	1991	0.000614511911298701	0.000790336703777157	0.00045289372751011
1	Deaths	16	Philippines	2	Female	22	All ages	368	Maternal sepsis and other maternal infections	3	Rate	1991	0.280994709111943	0.368569603866701	0.20819442712883
1	Deaths	16	Philippines	2	Female	27	Age-standardized	368	Maternal sepsis and other maternal infections	3	Rate	1991	0.278433447612524	0.366643883803925	0.206722529532696
1	Deaths	45	Bulgaria	2	Female	22	All ages	368	Maternal sepsis and other maternal infections	1	Number	1991	1.98532163938636	2.50853680528822	1.56093321246525
1	Deaths	45	Bulgaria	2	Female	22	All ages	368	Maternal sepsis and other maternal infections	2	Percent	1991	0.0000398850596248394	0.0000501189525175408	0.0000314848465489933
1	Deaths	45	Bulgaria	2	Female	22	All ages	368	Maternal sepsis and other maternal infections	3	Rate	1991	0.0454060824810746	0.0573724815304657	0.0356999393884371
1	Deaths	45	Bulgaria	2	Female	27	Age-standardized	368	Maternal sepsis and other maternal infections	3	Rate	1991	0.0508678502301	0.0642122851183127	0.0399650062893722
1	Deaths	57	Belarus	2	Female	22	All ages	368	Maternal sepsis and other maternal infections	1	Number	1991	2.77252640725712	3.49266734268713	2.21427775111418
1	Deaths	57	Belarus	2	Female	22	All ages	368	Maternal sepsis and other maternal infections	2	Percent	1991	0.0000480763616251158	0.0000604023825508354	0.0000383411694071071
1	Deaths	57	Belarus	2	Female	22	All ages	368	Maternal sepsis and other maternal infections	3	Rate	1991	0.0499192320831759	0.0628853421242669	0.039867986348175
1	Deaths	57	Belarus	2	Female	27	Age-standardized	368	Maternal sepsis and other maternal infections	3	Rate	1991	0.0530494854617034	0.0669080414142111	0.0425528094540369
1	Deaths	165	Pakistan	2	Female	22	All ages	368	Maternal sepsis and other maternal infections	1	Number	1991	1434.76314757814	2091.48621569403	901.322626266042
1	Deaths	165	Pakistan	2	Female	22	All ages	368	Maternal sepsis and other maternal infections	2	Percent	1991	0.00300166151983149	0.00432375141052152	0.00190790729993615
1	Deaths	165	Pakistan	2	Female	22	All ages	368	Maternal sepsis and other maternal infections	3	Rate	1991	2.65301921068589	3.86736522922773	1.66663483554483
1	Deaths	165	Pakistan	2	Female	27	Age-standardized	368	Maternal sepsis and other maternal infections	3	Rate	1991	2.96359684571522	4.32115569136058	1.84185764786557
1	Deaths	24	Marshall Islands	2	Female	22	All ages	368	Maternal sepsis and other maternal infections	1	Number	1991	0.170325891991528	0.3319409657924	0.0838573198664968
1	Deaths	24	Marshall Islands	2	Female	22	All ages	368	Maternal sepsis and other maternal infections	2	Percent	1991	0.0013675040195576	0.00265709945601145	0.000681106674141641
1	Deaths	24	Marshall Islands	2	Female	22	All ages	368	Maternal sepsis and other maternal infections	3	Rate	1991	0.753205343003346	1.46789020784322	0.370829006881277
1	Deaths	24	Marshall Islands	2	Female	27	Age-standardized	368	Maternal sepsis and other maternal infections	3	Rate	1991	1.14112368834966	2.24958083060399	0.542544724226498
1	Deaths	71	Australia	2	Female	22	All ages	368	Maternal sepsis and other maternal infections	1	Number	1991	0.207572211826993	0.274606847968633	0.149511915478882
1	Deaths	71	Australia	2	Female	22	All ages	368	Maternal sepsis and other maternal infections	2	Percent	1991	0.00000377094421653192	0.00000500328140929868	0.00000271517626677234
1	Deaths	71	Australia	2	Female	22	All ages	368	Maternal sepsis and other maternal infections	3	Rate	1991	0.00241436428853255	0.00319407381790851	0.00173903927825935
1	Deaths	71	Australia	2	Female	27	Age-standardized	368	Maternal sepsis and other maternal infections	3	Rate	1991	0.00224655755159156	0.00297305350738586	0.00161328864070673
1	Deaths	49	North Macedonia	2	Female	22	All ages	368	Maternal sepsis and other maternal infections	1	Number	1991	0.708286038055951	0.984975310889416	0.472752326366907
1	Deaths	49	North Macedonia	2	Female	22	All ages	368	Maternal sepsis and other maternal infections	2	Percent	1991	0.0000925428700855478	0.00012855310870698	0.0000613058800978933
1	Deaths	49	North Macedonia	2	Female	22	All ages	368	Maternal sepsis and other maternal infections	3	Rate	1991	0.0714044482779128	0.0992983270353109	0.0476595855665621
1	Deaths	49	North Macedonia	2	Female	27	Age-standardized	368	Maternal sepsis and other maternal infections	3	Rate	1991	0.0685459554918805	0.0954379529275354	0.0457253137537575
1	Deaths	85	Israel	2	Female	22	All ages	368	Maternal sepsis and other maternal infections	1	Number	1991	1.28576955675747	1.58658230900744	1.04431394516378
1	Deaths	85	Israel	2	Female	22	All ages	368	Maternal sepsis and other maternal infections	2	Percent	1991	0.0000871113052675882	0.000107511824110856	0.0000708140806595288
1	Deaths	85	Israel	2	Female	22	All ages	368	Maternal sepsis and other maternal infections	3	Rate	1991	0.049876770185824	0.0615457107312618	0.0405103747954192
1	Deaths	85	Israel	2	Female	27	Age-standardized	368	Maternal sepsis and other maternal infections	3	Rate	1991	0.0510766323852995	0.0632329347571813	0.0413609546416513
1	Deaths	183	Mauritius	2	Female	22	All ages	368	Maternal sepsis and other maternal infections	1	Number	1991	0.466032228953926	0.591740120392129	0.369308597442147
1	Deaths	183	Mauritius	2	Female	22	All ages	368	Maternal sepsis and other maternal infections	2	Percent	1991	0.00016250429261321	0.000204935711540986	0.000130070599006609
1	Deaths	183	Mauritius	2	Female	22	All ages	368	Maternal sepsis and other maternal infections	3	Rate	1991	0.084085257517778	0.106766479473874	0.0666336072703728
1	Deaths	183	Mauritius	2	Female	27	Age-standardized	368	Maternal sepsis and other maternal infections	3	Rate	1991	0.0774802550573196	0.0979476287086046	0.0617233655960741
1	Deaths	18	Thailand	2	Female	22	All ages	368	Maternal sepsis and other maternal infections	1	Number	1992	14.1967433423777	23.316442255077	7.52713728797766
1	Deaths	18	Thailand	2	Female	22	All ages	368	Maternal sepsis and other maternal infections	2	Percent	1992	0.00010515420317863	0.000167418689614999	0.0000567944673391536
1	Deaths	18	Thailand	2	Female	22	All ages	368	Maternal sepsis and other maternal infections	3	Rate	1992	0.0482111309464322	0.0791809800075018	0.0255616230209094
1	Deaths	18	Thailand	2	Female	27	Age-standardized	368	Maternal sepsis and other maternal infections	3	Rate	1992	0.0416907742598482	0.0685938625691348	0.0217791978016748
1	Deaths	51	Poland	2	Female	22	All ages	368	Maternal sepsis and other maternal infections	1	Number	1992	3.3245249243269	4.16418634506057	2.62533395403876
1	Deaths	51	Poland	2	Female	22	All ages	368	Maternal sepsis and other maternal infections	2	Percent	1992	0.0000181747773100225	0.0000227079056033563	0.0000144082773367322
1	Deaths	51	Poland	2	Female	22	All ages	368	Maternal sepsis and other maternal infections	3	Rate	1992	0.0168838272320022	0.0211481051916313	0.0133329380634059
1	Deaths	51	Poland	2	Female	27	Age-standardized	368	Maternal sepsis and other maternal infections	3	Rate	1992	0.0180802758601588	0.0229074770211724	0.0142450278504218
1	Deaths	193	Botswana	2	Female	22	All ages	368	Maternal sepsis and other maternal infections	1	Number	1990	21.9549441347766	33.2008	12.5422108236001
1	Deaths	193	Botswana	2	Female	22	All ages	368	Maternal sepsis and other maternal infections	2	Percent	1990	0.00470742996759418	0.00684473123185611	0.00277518319031436
1	Deaths	193	Botswana	2	Female	22	All ages	368	Maternal sepsis and other maternal infections	3	Rate	1990	3.19230634025254	4.82747875302822	1.82367028069735
1	Deaths	193	Botswana	2	Female	27	Age-standardized	368	Maternal sepsis and other maternal infections	3	Rate	1990	3.03728743881967	4.65378128888346	1.70996252709215
1	Deaths	145	Kuwait	2	Female	22	All ages	368	Maternal sepsis and other maternal infections	1	Number	1990	0.0569089823500806	0.0739708013485923	0.0439515873230106
1	Deaths	145	Kuwait	2	Female	22	All ages	368	Maternal sepsis and other maternal infections	2	Percent	1990	0.0000341545634658363	0.0000450123302141115	0.0000261881119198722
1	Deaths	145	Kuwait	2	Female	22	All ages	368	Maternal sepsis and other maternal infections	3	Rate	1990	0.00772909950574122	0.010046352272224	0.00596928951857004
1	Deaths	145	Kuwait	2	Female	27	Age-standardized	368	Maternal sepsis and other maternal infections	3	Rate	1990	0.00692391888400074	0.00906113484162013	0.00538938898617886
1	Deaths	136	Paraguay	2	Female	22	All ages	368	Maternal sepsis and other maternal infections	1	Number	1991	18.5971136691255	23.5464701632245	14.0438825744913
1	Deaths	136	Paraguay	2	Female	22	All ages	368	Maternal sepsis and other maternal infections	2	Percent	1991	0.00240233956603626	0.00294660495777196	0.00188846985698516
1	Deaths	136	Paraguay	2	Female	22	All ages	368	Maternal sepsis and other maternal infections	3	Rate	1991	0.899589642239832	1.13900259185446	0.679338284726362
1	Deaths	136	Paraguay	2	Female	27	Age-standardized	368	Maternal sepsis and other maternal infections	3	Rate	1991	0.91487219457564	1.15749872285071	0.686966196921111
1	Deaths	122	Ecuador	2	Female	22	All ages	368	Maternal sepsis and other maternal infections	1	Number	1991	42.2772246999328	50.619955808044	34.7500694504897
1	Deaths	122	Ecuador	2	Female	22	All ages	368	Maternal sepsis and other maternal infections	2	Percent	1991	0.00177418548244466	0.00210897519509785	0.0014599061247101
1	Deaths	122	Ecuador	2	Female	22	All ages	368	Maternal sepsis and other maternal infections	3	Rate	1991	0.822469296231675	0.984770398819168	0.676034563947891
1	Deaths	122	Ecuador	2	Female	27	Age-standardized	368	Maternal sepsis and other maternal infections	3	Rate	1991	0.78941434704428	0.943995066670632	0.649051675638553
1	Deaths	116	Saint Lucia	2	Female	22	All ages	368	Maternal sepsis and other maternal infections	1	Number	1992	0.0554545908714794	0.0702774726916248	0.0441897199061059
1	Deaths	116	Saint Lucia	2	Female	22	All ages	368	Maternal sepsis and other maternal infections	2	Percent	1992	0.000121918275400422	0.000153153509865356	0.000096661817992291
1	Deaths	116	Saint Lucia	2	Female	22	All ages	368	Maternal sepsis and other maternal infections	3	Rate	1992	0.0772274446545108	0.0978701591240605	0.0615397047334864
1	Deaths	116	Saint Lucia	2	Female	27	Age-standardized	368	Maternal sepsis and other maternal infections	3	Rate	1992	0.072961319954538	0.0914959092263811	0.0581889914279114
1	Deaths	84	Ireland	2	Female	22	All ages	368	Maternal sepsis and other maternal infections	1	Number	1992	0.0489184507764959	0.0637116591318908	0.0367382727509789
1	Deaths	84	Ireland	2	Female	22	All ages	368	Maternal sepsis and other maternal infections	2	Percent	1992	0.00000334318363534017	0.00000438908434932396	0.00000250255342290388
1	Deaths	84	Ireland	2	Female	22	All ages	368	Maternal sepsis and other maternal infections	3	Rate	1992	0.00269596296762397	0.00351123698520697	0.0020246966381588
1	Deaths	84	Ireland	2	Female	27	Age-standardized	368	Maternal sepsis and other maternal infections	3	Rate	1992	0.00277327361371003	0.00362677094252406	0.00207545913451097
1	Deaths	171	Democratic Republic of the Congo	2	Female	22	All ages	368	Maternal sepsis and other maternal infections	1	Number	1990	941.667669547969	1334.97938768989	623.004546601754
1	Deaths	171	Democratic Republic of the Congo	2	Female	22	All ages	368	Maternal sepsis and other maternal infections	2	Percent	1990	0.00394211435137609	0.00539277448272932	0.00265228339267914
1	Deaths	171	Democratic Republic of the Congo	2	Female	22	All ages	368	Maternal sepsis and other maternal infections	3	Rate	1990	4.87977431842169	6.91793755093933	3.22844426444687
1	Deaths	171	Democratic Republic of the Congo	2	Female	27	Age-standardized	368	Maternal sepsis and other maternal infections	3	Rate	1990	5.70685610316072	8.00650067607436	3.71798482060388
1	Deaths	422	United States Virgin Islands	2	Female	22	All ages	368	Maternal sepsis and other maternal infections	1	Number	1991	0.0209557024503547	0.0338898210853435	0.0116596872686414
1	Deaths	422	United States Virgin Islands	2	Female	22	All ages	368	Maternal sepsis and other maternal infections	2	Percent	1991	0.0000727735130028129	0.000114076566373505	0.0000413994975782012
1	Deaths	422	United States Virgin Islands	2	Female	22	All ages	368	Maternal sepsis and other maternal infections	3	Rate	1991	0.0381611001306136	0.0617146029301674	0.0212327166986824
1	Deaths	422	United States Virgin Islands	2	Female	27	Age-standardized	368	Maternal sepsis and other maternal infections	3	Rate	1991	0.0384228265385856	0.0622604111162686	0.0213213911785111
1	Deaths	207	Ghana	2	Female	22	All ages	368	Maternal sepsis and other maternal infections	1	Number	1991	212.956592617339	310.150329628861	126.902408288386
1	Deaths	207	Ghana	2	Female	22	All ages	368	Maternal sepsis and other maternal infections	2	Percent	1991	0.00296213802767292	0.00417021539758839	0.00184484932954716
1	Deaths	207	Ghana	2	Female	22	All ages	368	Maternal sepsis and other maternal infections	3	Rate	1991	2.75883829100553	4.01797659716321	1.6440121383606
1	Deaths	207	Ghana	2	Female	27	Age-standardized	368	Maternal sepsis and other maternal infections	3	Rate	1991	2.84661832280794	4.10146133365751	1.69801957947744
1	Deaths	46	Croatia	2	Female	22	All ages	368	Maternal sepsis and other maternal infections	1	Number	1990	0.309765901074034	0.394320259361436	0.242156940165469
1	Deaths	46	Croatia	2	Female	22	All ages	368	Maternal sepsis and other maternal infections	2	Percent	1990	0.0000124172029810577	0.00001575480420678	0.00000972932346056317
1	Deaths	46	Croatia	2	Female	22	All ages	368	Maternal sepsis and other maternal infections	3	Rate	1990	0.012404829399346	0.015790877979547	0.00969737314599502
1	Deaths	46	Croatia	2	Female	27	Age-standardized	368	Maternal sepsis and other maternal infections	3	Rate	1990	0.0126967740642371	0.0161494998030736	0.00993638654887178
1	Deaths	81	Germany	2	Female	22	All ages	368	Maternal sepsis and other maternal infections	1	Number	1991	14.762194841429	17.6472188669732	12.1693853007977
1	Deaths	81	Germany	2	Female	22	All ages	368	Maternal sepsis and other maternal infections	2	Percent	1991	0.0000302577540342137	0.0000361436869480527	0.0000249527050010376
1	Deaths	81	Germany	2	Female	22	All ages	368	Maternal sepsis and other maternal infections	3	Rate	1991	0.035595223376191	0.0425517143138883	0.0293433322609429
1	Deaths	81	Germany	2	Female	27	Age-standardized	368	Maternal sepsis and other maternal infections	3	Rate	1991	0.0355009656066735	0.0421957335499429	0.029363729928332
1	Deaths	105	Antigua and Barbuda	2	Female	22	All ages	368	Maternal sepsis and other maternal infections	1	Number	1990	0.0892259184326425	0.109880607691858	0.0723233121725491
1	Deaths	105	Antigua and Barbuda	2	Female	22	All ages	368	Maternal sepsis and other maternal infections	2	Percent	1990	0.00043547026366238	0.000525886555769985	0.000358059040321824
1	Deaths	105	Antigua and Barbuda	2	Female	22	All ages	368	Maternal sepsis and other maternal infections	3	Rate	1990	0.286331043400095	0.352613115140948	0.232089619252838
1	Deaths	105	Antigua and Barbuda	2	Female	27	Age-standardized	368	Maternal sepsis and other maternal infections	3	Rate	1990	0.255616715607503	0.312628190925635	0.207356961249982
1	Deaths	8	Taiwan (Province of China)	2	Female	22	All ages	368	Maternal sepsis and other maternal infections	1	Number	1990	0.184307233901884	0.229229342835087	0.144853189498954
1	Deaths	8	Taiwan (Province of China)	2	Female	22	All ages	368	Maternal sepsis and other maternal infections	2	Percent	1990	0.00000459521301643957	0.00000571388828204203	0.00000361742500812959
1	Deaths	8	Taiwan (Province of China)	2	Female	22	All ages	368	Maternal sepsis and other maternal infections	3	Rate	1990	0.00187058926866124	0.00232651719464169	0.00147015836585309
1	Deaths	8	Taiwan (Province of China)	2	Female	27	Age-standardized	368	Maternal sepsis and other maternal infections	3	Rate	1990	0.00163225801064924	0.00203342664902132	0.00128406131347064
1	Deaths	169	Central African Republic	2	Female	22	All ages	368	Maternal sepsis and other maternal infections	1	Number	1991	104.052707107562	142.728636909521	71.6806939792303
1	Deaths	169	Central African Republic	2	Female	22	All ages	368	Maternal sepsis and other maternal infections	2	Percent	1991	0.00459999635606139	0.0060824995012567	0.00327345479159307
1	Deaths	169	Central African Republic	2	Female	22	All ages	368	Maternal sepsis and other maternal infections	3	Rate	1991	7.32339373733135	10.0454667133313	5.04500036536687
1	Deaths	169	Central African Republic	2	Female	27	Age-standardized	368	Maternal sepsis and other maternal infections	3	Rate	1991	8.0709411174151	11.1339893372488	5.50041916810839
1	Deaths	156	United Arab Emirates	2	Female	22	All ages	368	Maternal sepsis and other maternal infections	1	Number	1990	0.244100615563633	0.433808514254446	0.119379791131996
1	Deaths	156	United Arab Emirates	2	Female	22	All ages	368	Maternal sepsis and other maternal infections	2	Percent	1990	0.00013231618582568	0.000227875454790281	0.0000705159989752296
1	Deaths	156	United Arab Emirates	2	Female	22	All ages	368	Maternal sepsis and other maternal infections	3	Rate	1990	0.0369376966965227	0.065644600227248	0.01806474148517
1	Deaths	156	United Arab Emirates	2	Female	27	Age-standardized	368	Maternal sepsis and other maternal infections	3	Rate	1990	0.0337006372780226	0.0612230394031264	0.0163483839087535
1	Deaths	186	Seychelles	2	Female	22	All ages	368	Maternal sepsis and other maternal infections	1	Number	1990	0.0173240996868847	0.0250282202181197	0.0113106332858277
1	Deaths	186	Seychelles	2	Female	22	All ages	368	Maternal sepsis and other maternal infections	2	Percent	1990	0.0000744653444852877	0.000107360403500589	0.0000486881517796123
1	Deaths	186	Seychelles	2	Female	22	All ages	368	Maternal sepsis and other maternal infections	3	Rate	1990	0.0474820661035675	0.0685975968927888	0.0310002971038928
1	Deaths	186	Seychelles	2	Female	27	Age-standardized	368	Maternal sepsis and other maternal infections	3	Rate	1990	0.0467218799725857	0.0679048964502203	0.0303800357071808
1	Deaths	67	Japan	2	Female	22	All ages	368	Maternal sepsis and other maternal infections	1	Number	1991	0.893269541333343	1.14223692114858	0.702568598740128
1	Deaths	67	Japan	2	Female	22	All ages	368	Maternal sepsis and other maternal infections	2	Percent	1991	0.00000234920267498975	0.00000301100007503323	0.00000184541080497833
1	Deaths	67	Japan	2	Female	22	All ages	368	Maternal sepsis and other maternal infections	3	Rate	1991	0.00139176548593196	0.00177967102879033	0.00109464241416601
1	Deaths	67	Japan	2	Female	27	Age-standardized	368	Maternal sepsis and other maternal infections	3	Rate	1991	0.00149170492442195	0.00192941434633052	0.00117155528210995
1	Deaths	78	Denmark	2	Female	22	All ages	368	Maternal sepsis and other maternal infections	1	Number	1991	0.160977543341017	0.215311273553094	0.111877452550041
1	Deaths	78	Denmark	2	Female	22	All ages	368	Maternal sepsis and other maternal infections	2	Percent	1991	0.00000545095393871697	0.0000072783066272587	0.0000037578669694484
1	Deaths	78	Denmark	2	Female	22	All ages	368	Maternal sepsis and other maternal infections	3	Rate	1991	0.00615705425535638	0.00823520576561373	0.00427907850377875
1	Deaths	78	Denmark	2	Female	27	Age-standardized	368	Maternal sepsis and other maternal infections	3	Rate	1991	0.00621047062796553	0.00830927445433765	0.00432214461368427
1	Deaths	11	Indonesia	2	Female	22	All ages	368	Maternal sepsis and other maternal infections	1	Number	1992	910.701305248444	1144.95718526328	680.910606062181
1	Deaths	11	Indonesia	2	Female	22	All ages	368	Maternal sepsis and other maternal infections	2	Percent	1992	0.00141349391709087	0.00172762716518499	0.00109396832341022
1	Deaths	11	Indonesia	2	Female	22	All ages	368	Maternal sepsis and other maternal infections	3	Rate	1992	0.954284966685914	1.19975168927391	0.713497116208558
1	Deaths	11	Indonesia	2	Female	27	Age-standardized	368	Maternal sepsis and other maternal infections	3	Rate	1992	0.875903421514452	1.09913854767734	0.665635929918214
1	Deaths	67	Japan	2	Female	22	All ages	368	Maternal sepsis and other maternal infections	1	Number	1992	0.889560927929949	1.14564376990309	0.700757709332669
1	Deaths	67	Japan	2	Female	22	All ages	368	Maternal sepsis and other maternal infections	2	Percent	1992	0.0000022858007937335	0.00000294870179656763	0.00000180392431906121
1	Deaths	67	Japan	2	Female	22	All ages	368	Maternal sepsis and other maternal infections	3	Rate	1992	0.00138157077582071	0.00177929122368537	0.0010883418344351
1	Deaths	67	Japan	2	Female	27	Age-standardized	368	Maternal sepsis and other maternal infections	3	Rate	1992	0.00148117076892821	0.0019030832027536	0.00115272722319967
1	Deaths	34	Azerbaijan	2	Female	22	All ages	368	Maternal sepsis and other maternal infections	1	Number	1991	0.649352104747489	0.868988446174668	0.460958754337769
1	Deaths	34	Azerbaijan	2	Female	22	All ages	368	Maternal sepsis and other maternal infections	2	Percent	1991	0.0000243779006905579	0.0000323190698113041	0.0000172404050545749
1	Deaths	34	Azerbaijan	2	Female	22	All ages	368	Maternal sepsis and other maternal infections	3	Rate	1991	0.017028607326718	0.0227883499771169	0.0120881807636295
1	Deaths	34	Azerbaijan	2	Female	27	Age-standardized	368	Maternal sepsis and other maternal infections	3	Rate	1991	0.0145695837617072	0.0193094617005069	0.0104117259990273
1	Deaths	147	Libya	2	Female	22	All ages	368	Maternal sepsis and other maternal infections	1	Number	1991	3.06601407299129	4.70410064947046	1.72611439048116
1	Deaths	147	Libya	2	Female	22	All ages	368	Maternal sepsis and other maternal infections	2	Percent	1991	0.000390668194004663	0.00061250071613226	0.000228369693765379
1	Deaths	147	Libya	2	Female	22	All ages	368	Maternal sepsis and other maternal infections	3	Rate	1991	0.149081263016911	0.228731261333555	0.0839302453669226
1	Deaths	147	Libya	2	Female	27	Age-standardized	368	Maternal sepsis and other maternal infections	3	Rate	1991	0.173451847348409	0.266703143066519	0.0966804942693997
1	Deaths	176	Comoros	2	Female	22	All ages	368	Maternal sepsis and other maternal infections	1	Number	1991	4.83168705995209	7.36069731340785	2.71259012800425
1	Deaths	176	Comoros	2	Female	22	All ages	368	Maternal sepsis and other maternal infections	2	Percent	1991	0.00205018570181858	0.0030046787153777	0.00119462992214132
1	Deaths	176	Comoros	2	Female	22	All ages	368	Maternal sepsis and other maternal infections	3	Rate	1991	2.02852139232218	3.09029367535328	1.13885
1	Deaths	176	Comoros	2	Female	27	Age-standardized	368	Maternal sepsis and other maternal infections	3	Rate	1991	2.41411522413771	3.66777262807053	1.36621137566684
1	Deaths	111	Dominican Republic	2	Female	22	All ages	368	Maternal sepsis and other maternal infections	1	Number	1991	15.1604461038677	19.7434979603575	11.4294767024306
1	Deaths	111	Dominican Republic	2	Female	22	All ages	368	Maternal sepsis and other maternal infections	2	Percent	1991	0.000884602955796706	0.00112801446798092	0.00068224659288347
1	Deaths	111	Dominican Republic	2	Female	22	All ages	368	Maternal sepsis and other maternal infections	3	Rate	1991	0.406691740832298	0.52963596853316	0.306605342947517
1	Deaths	111	Dominican Republic	2	Female	27	Age-standardized	368	Maternal sepsis and other maternal infections	3	Rate	1991	0.364790617749466	0.482315707229912	0.275464934877927
1	Deaths	11	Indonesia	2	Female	22	All ages	368	Maternal sepsis and other maternal infections	1	Number	1990	1033.61719293055	1292.96854117984	803.724843110322
1	Deaths	11	Indonesia	2	Female	22	All ages	368	Maternal sepsis and other maternal infections	2	Percent	1990	0.00159088800503093	0.00195189150525572	0.0012813118023115
1	Deaths	11	Indonesia	2	Female	22	All ages	368	Maternal sepsis and other maternal infections	3	Rate	1990	1.11520041014028	1.39502231317773	0.867162698924643
1	Deaths	11	Indonesia	2	Female	27	Age-standardized	368	Maternal sepsis and other maternal infections	3	Rate	1990	1.04646553466728	1.31796742520794	0.813962660766697
1	Deaths	349	Greenland	2	Female	22	All ages	368	Maternal sepsis and other maternal infections	1	Number	1991	0.00170734693133499	0.00266264321355263	0.00100652338018022
1	Deaths	349	Greenland	2	Female	22	All ages	368	Maternal sepsis and other maternal infections	2	Percent	1991	0.00000881648320900037	0.0000135755770049142	0.00000526305152544316
1	Deaths	349	Greenland	2	Female	22	All ages	368	Maternal sepsis and other maternal infections	3	Rate	1991	0.00664764981619844	0.0103671487875842	0.00391895451384489
1	Deaths	349	Greenland	2	Female	27	Age-standardized	368	Maternal sepsis and other maternal infections	3	Rate	1991	0.00503289397201412	0.00779926184194199	0.00296615445782905
1	Deaths	143	Iraq	2	Female	22	All ages	368	Maternal sepsis and other maternal infections	1	Number	1991	6.16311016208446	9.83849656585281	3.42947044342656
1	Deaths	143	Iraq	2	Female	22	All ages	368	Maternal sepsis and other maternal infections	2	Percent	1991	0.000120258406250993	0.000188852096036937	0.0000698723311489827
1	Deaths	143	Iraq	2	Female	22	All ages	368	Maternal sepsis and other maternal infections	3	Rate	1991	0.068021109033225	0.108585670226368	0.0378504321395487
1	Deaths	143	Iraq	2	Female	27	Age-standardized	368	Maternal sepsis and other maternal infections	3	Rate	1991	0.0752754710589312	0.119374177351314	0.0420635404281021
1	Deaths	123	Peru	2	Female	22	All ages	368	Maternal sepsis and other maternal infections	1	Number	1990	176.32427862828	230.610780063175	132.480756755123
1	Deaths	123	Peru	2	Female	22	All ages	368	Maternal sepsis and other maternal infections	2	Percent	1990	0.00291650658765155	0.00373731848597984	0.00222383935249558
1	Deaths	123	Peru	2	Female	22	All ages	368	Maternal sepsis and other maternal infections	3	Rate	1990	1.62196187350942	2.12132949468222	1.21865654634824
1	Deaths	123	Peru	2	Female	27	Age-standardized	368	Maternal sepsis and other maternal infections	3	Rate	1990	1.62012327115779	2.12513570736816	1.20749670461314
1	Deaths	91	Portugal	2	Female	22	All ages	368	Maternal sepsis and other maternal infections	1	Number	1990	0.311394044358444	0.39453509795506	0.247503558999145
1	Deaths	91	Portugal	2	Female	22	All ages	368	Maternal sepsis and other maternal infections	2	Percent	1990	0.00000644354391223033	0.00000819353764847681	0.00000512363755108657
1	Deaths	91	Portugal	2	Female	22	All ages	368	Maternal sepsis and other maternal infections	3	Rate	1990	0.00594215799784014	0.00752869211924838	0.00472297167927766
1	Deaths	91	Portugal	2	Female	27	Age-standardized	368	Maternal sepsis and other maternal infections	3	Rate	1990	0.00622539499484531	0.00788920232738511	0.00494344553610192
1	Deaths	58	Estonia	2	Female	22	All ages	368	Maternal sepsis and other maternal infections	1	Number	1990	0.363152274550431	0.473817884073865	0.285670303769384
1	Deaths	58	Estonia	2	Female	22	All ages	368	Maternal sepsis and other maternal infections	2	Percent	1990	0.0000364517375723702	0.0000472162714805521	0.0000288071268345101
1	Deaths	58	Estonia	2	Female	22	All ages	368	Maternal sepsis and other maternal infections	3	Rate	1990	0.0434911113519685	0.0567444232101289	0.0342118716083097
1	Deaths	58	Estonia	2	Female	27	Age-standardized	368	Maternal sepsis and other maternal infections	3	Rate	1990	0.0495457688583823	0.0645672700674784	0.0388411358620752
1	Deaths	89	Netherlands	2	Female	22	All ages	368	Maternal sepsis and other maternal infections	1	Number	1991	0.404217151992795	0.500100863164244	0.320924476785495
1	Deaths	89	Netherlands	2	Female	22	All ages	368	Maternal sepsis and other maternal infections	2	Percent	1991	0.00000640978211552418	0.00000792868886478868	0.00000510126339410449
1	Deaths	89	Netherlands	2	Female	22	All ages	368	Maternal sepsis and other maternal infections	3	Rate	1991	0.0053185882171067	0.00658020211432703	0.00422264402289117
1	Deaths	89	Netherlands	2	Female	27	Age-standardized	368	Maternal sepsis and other maternal infections	3	Rate	1991	0.00490581774501759	0.00607060382597092	0.00389928177490775
1	Deaths	90	Norway	2	Female	22	All ages	368	Maternal sepsis and other maternal infections	1	Number	1991	0.0310725490678008	0.0399292208064752	0.0240779145405507
1	Deaths	90	Norway	2	Female	22	All ages	368	Maternal sepsis and other maternal infections	2	Percent	1991	0.00000141823927500421	0.00000181936039632785	0.00000109816390612207
1	Deaths	90	Norway	2	Female	22	All ages	368	Maternal sepsis and other maternal infections	3	Rate	1991	0.00144013367229554	0.00185061789640931	0.00111595014019736
1	Deaths	90	Norway	2	Female	27	Age-standardized	368	Maternal sepsis and other maternal infections	3	Rate	1991	0.00147453909609171	0.00189277470505468	0.00114449682416118
1	Deaths	117	Saint Vincent and the Grenadines	2	Female	22	All ages	368	Maternal sepsis and other maternal infections	1	Number	1992	0.00614578003038236	0.0079825842559641	0.00476507083536007
1	Deaths	117	Saint Vincent and the Grenadines	2	Female	22	All ages	368	Maternal sepsis and other maternal infections	2	Percent	1992	0.0000162191420414092	0.0000207061260882964	0.000012773024030255
1	Deaths	117	Saint Vincent and the Grenadines	2	Female	22	All ages	368	Maternal sepsis and other maternal infections	3	Rate	1992	0.0111964936483461	0.0145428169373854	0.00868109256730245
1	Deaths	117	Saint Vincent and the Grenadines	2	Female	27	Age-standardized	368	Maternal sepsis and other maternal infections	3	Rate	1992	0.0105490997303896	0.0136360081748231	0.0082365615422654
1	Deaths	189	United Republic of Tanzania	2	Female	22	All ages	368	Maternal sepsis and other maternal infections	1	Number	1991	508.057043315935	657.274506197375	370.608011461501
1	Deaths	189	United Republic of Tanzania	2	Female	22	All ages	368	Maternal sepsis and other maternal infections	2	Percent	1991	0.00308636675762202	0.00400139139522587	0.00220619504255181
1	Deaths	189	United Republic of Tanzania	2	Female	22	All ages	368	Maternal sepsis and other maternal infections	3	Rate	1991	3.72205193618975	4.81522671634099	2.71509328484975
1	Deaths	189	United Republic of Tanzania	2	Female	27	Age-standardized	368	Maternal sepsis and other maternal infections	3	Rate	1991	4.34273967122457	5.64811612191995	3.11360905119662
1	Deaths	149	Palestine	2	Female	22	All ages	368	Maternal sepsis and other maternal infections	1	Number	1992	0.946249393790646	1.53409818974139	0.511298933895185
1	Deaths	149	Palestine	2	Female	22	All ages	368	Maternal sepsis and other maternal infections	2	Percent	1992	0.000171858216859931	0.000266574982700069	0.0000982672931527627
1	Deaths	149	Palestine	2	Female	22	All ages	368	Maternal sepsis and other maternal infections	3	Rate	1992	0.0863447271739547	0.139985600540934	0.0466557413312132
1	Deaths	149	Palestine	2	Female	27	Age-standardized	368	Maternal sepsis and other maternal infections	3	Rate	1992	0.100812301232693	0.164559035642033	0.0548289184644936
1	Deaths	180	Kenya	2	Female	22	All ages	368	Maternal sepsis and other maternal infections	1	Number	1991	386.360339381374	542.049799905874	255.680378307136
1	Deaths	180	Kenya	2	Female	22	All ages	368	Maternal sepsis and other maternal infections	2	Percent	1991	0.00403320127685213	0.00548011489096236	0.00271338138264653
1	Deaths	180	Kenya	2	Female	22	All ages	368	Maternal sepsis and other maternal infections	3	Rate	1991	3.21326371109809	4.50809457936172	2.12643068532763
1	Deaths	180	Kenya	2	Female	27	Age-standardized	368	Maternal sepsis and other maternal infections	3	Rate	1991	3.68340819946114	5.17780952926536	2.44030825712093
1	Deaths	40	Turkmenistan	2	Female	22	All ages	368	Maternal sepsis and other maternal infections	1	Number	1990	1.78396311675061	2.36836163906759	1.33803254771458
1	Deaths	40	Turkmenistan	2	Female	22	All ages	368	Maternal sepsis and other maternal infections	2	Percent	1990	0.000144014668148559	0.000192213736638875	0.000108667110356643
1	Deaths	40	Turkmenistan	2	Female	22	All ages	368	Maternal sepsis and other maternal infections	3	Rate	1990	0.0952513789526698	0.126454246649837	0.0714417490231022
1	Deaths	40	Turkmenistan	2	Female	27	Age-standardized	368	Maternal sepsis and other maternal infections	3	Rate	1990	0.0932542848906782	0.123210251004456	0.0705067754610811
1	Deaths	133	Bolivarian Republic of Venezuela	2	Female	22	All ages	368	Maternal sepsis and other maternal infections	1	Number	1992	48.4035669052653	57.5581753518306	39.5878389676087
1	Deaths	133	Bolivarian Republic of Venezuela	2	Female	22	All ages	368	Maternal sepsis and other maternal infections	2	Percent	1992	0.00126855632664709	0.00150722843136698	0.00103951768019964
1	Deaths	133	Bolivarian Republic of Venezuela	2	Female	22	All ages	368	Maternal sepsis and other maternal infections	3	Rate	1992	0.48808884208119	0.580401506665103	0.399193359448369
1	Deaths	133	Bolivarian Republic of Venezuela	2	Female	27	Age-standardized	368	Maternal sepsis and other maternal infections	3	Rate	1992	0.443901789912996	0.525561338181093	0.36406843169016
1	Deaths	376	Northern Mariana Islands	2	Female	22	All ages	368	Maternal sepsis and other maternal infections	1	Number	1991	0.0116579096037806	0.0194144940135388	0.005852066781419
1	Deaths	376	Northern Mariana Islands	2	Female	22	All ages	368	Maternal sepsis and other maternal infections	2	Percent	1991	0.000187376235996278	0.000285635045048071	0.000106413635168092
1	Deaths	376	Northern Mariana Islands	2	Female	22	All ages	368	Maternal sepsis and other maternal infections	3	Rate	1991	0.0512996948867203	0.0854319215986731	0.0257515498529986
1	Deaths	376	Northern Mariana Islands	2	Female	27	Age-standardized	368	Maternal sepsis and other maternal infections	3	Rate	1991	0.0382790537255334	0.064806751488786	0.0189096518753333
1	Deaths	413	Tokelau	2	Female	22	All ages	368	Maternal sepsis and other maternal infections	1	Number	1990	0.00142656552190367	0.00259612761436986	0.00068923354716337
1	Deaths	413	Tokelau	2	Female	22	All ages	368	Maternal sepsis and other maternal infections	2	Percent	1990	0.000190045426003723	0.000330759516322092	0.0000989921630120847
1	Deaths	413	Tokelau	2	Female	22	All ages	368	Maternal sepsis and other maternal infections	3	Rate	1990	0.179336755607443	0.326365032909731	0.0866450971275011
1	Deaths	413	Tokelau	2	Female	27	Age-standardized	368	Maternal sepsis and other maternal infections	3	Rate	1990	0.195323070855162	0.35671348393258	0.0945222502556304
1	Deaths	112	Grenada	2	Female	22	All ages	368	Maternal sepsis and other maternal infections	1	Number	1990	0.0106275584489063	0.013398183038072	0.00819123514046973
1	Deaths	112	Grenada	2	Female	22	All ages	368	Maternal sepsis and other maternal infections	2	Percent	1990	0.0000278394152040856	0.0000345408895500025	0.0000218796925829046
1	Deaths	112	Grenada	2	Female	22	All ages	368	Maternal sepsis and other maternal infections	3	Rate	1990	0.0240337454715045	0.030299388374645	0.0185241098799652
1	Deaths	112	Grenada	2	Female	27	Age-standardized	368	Maternal sepsis and other maternal infections	3	Rate	1990	0.0252101439190532	0.0317547325321003	0.0194938000407655
1	Deaths	177	Djibouti	2	Female	22	All ages	368	Maternal sepsis and other maternal infections	1	Number	1990	7.98893958088142	11.6533924602799	5.03416849572065
1	Deaths	177	Djibouti	2	Female	22	All ages	368	Maternal sepsis and other maternal infections	2	Percent	1990	0.00581144165599991	0.0081138734747547	0.00399221945799076
1	Deaths	177	Djibouti	2	Female	22	All ages	368	Maternal sepsis and other maternal infections	3	Rate	1990	4.07766473905936	5.94805193412928	2.56950890135769
1	Deaths	177	Djibouti	2	Female	27	Age-standardized	368	Maternal sepsis and other maternal infections	3	Rate	1990	3.96622973998705	5.83699193747774	2.49287462351368
1	Deaths	154	Tunisia	2	Female	22	All ages	368	Maternal sepsis and other maternal infections	1	Number	1991	10.5222823211189	15.8293458673902	6.97459812239498
1	Deaths	154	Tunisia	2	Female	22	All ages	368	Maternal sepsis and other maternal infections	2	Percent	1991	0.000591711415202175	0.000860983572365558	0.000390408242375618
1	Deaths	154	Tunisia	2	Female	22	All ages	368	Maternal sepsis and other maternal infections	3	Rate	1991	0.249757076598671	0.375725629445782	0.165549182614472
1	Deaths	154	Tunisia	2	Female	27	Age-standardized	368	Maternal sepsis and other maternal infections	3	Rate	1991	0.233219546930633	0.348657387549736	0.153850821127112
1	Deaths	23	Kiribati	2	Female	22	All ages	368	Maternal sepsis and other maternal infections	1	Number	1991	0.171382728943102	0.252565144682342	0.108642474010616
1	Deaths	23	Kiribati	2	Female	22	All ages	368	Maternal sepsis and other maternal infections	2	Percent	1991	0.00048307521567652	0.00070312115731373	0.000312846096895521
1	Deaths	23	Kiribati	2	Female	22	All ages	368	Maternal sepsis and other maternal infections	3	Rate	1991	0.449058075139592	0.661772737648839	0.284665675231531
1	Deaths	23	Kiribati	2	Female	27	Age-standardized	368	Maternal sepsis and other maternal infections	3	Rate	1991	0.428017440123617	0.632844419417686	0.271107128432298
1	Deaths	305	Bermuda	2	Female	22	All ages	368	Maternal sepsis and other maternal infections	1	Number	1991	0.00861982876470599	0.0109876426204134	0.00667987426925082
1	Deaths	305	Bermuda	2	Female	22	All ages	368	Maternal sepsis and other maternal infections	2	Percent	1991	0.0000406501023407571	0.0000508548482346474	0.0000315107531956841
1	Deaths	305	Bermuda	2	Female	22	All ages	368	Maternal sepsis and other maternal infections	3	Rate	1991	0.0280140664625154	0.0357093579277299	0.0217092992039758
1	Deaths	305	Bermuda	2	Female	27	Age-standardized	368	Maternal sepsis and other maternal infections	3	Rate	1991	0.0249510566143816	0.0319774945464702	0.0194969049453554
1	Deaths	88	Malta	2	Female	22	All ages	368	Maternal sepsis and other maternal infections	1	Number	1991	0.00246690968617872	0.0031596860738248	0.00190863518023623
1	Deaths	88	Malta	2	Female	22	All ages	368	Maternal sepsis and other maternal infections	2	Percent	1991	0.00000190340786327451	0.00000243656270291873	0.00000146317789277315
1	Deaths	88	Malta	2	Female	22	All ages	368	Maternal sepsis and other maternal infections	3	Rate	1991	0.00130338639532228	0.00166941330085408	0.00100842326798224
1	Deaths	88	Malta	2	Female	27	Age-standardized	368	Maternal sepsis and other maternal infections	3	Rate	1991	0.00134069759959045	0.00171763605516488	0.00103964350872391
1	Deaths	135	Brazil	2	Female	22	All ages	368	Maternal sepsis and other maternal infections	1	Number	1992	272.95228869923	321.712195419812	232.126484047101
1	Deaths	135	Brazil	2	Female	22	All ages	368	Maternal sepsis and other maternal infections	2	Percent	1992	0.00074965002343328	0.000885138655093246	0.000637682346259494
1	Deaths	135	Brazil	2	Female	22	All ages	368	Maternal sepsis and other maternal infections	3	Rate	1992	0.351642809310713	0.414459906989814	0.299047168114006
1	Deaths	135	Brazil	2	Female	27	Age-standardized	368	Maternal sepsis and other maternal infections	3	Rate	1992	0.32089839852256	0.378538573547396	0.273292740298607
1	Deaths	102	United States of America	2	Female	22	All ages	368	Maternal sepsis and other maternal infections	1	Number	1992	10.4417453863931	13.0494850191168	8.31773986829446
1	Deaths	102	United States of America	2	Female	22	All ages	368	Maternal sepsis and other maternal infections	2	Percent	1992	0.00000987621209513951	0.0000123364298314807	0.00000786557161021121
1	Deaths	102	United States of America	2	Female	22	All ages	368	Maternal sepsis and other maternal infections	3	Rate	1992	0.00786796774923349	0.0098329276835568	0.00626750668672077
1	Deaths	102	United States of America	2	Female	27	Age-standardized	368	Maternal sepsis and other maternal infections	3	Rate	1992	0.00784935044747894	0.00987990203468584	0.00623202404414116
1	Deaths	210	Liberia	2	Female	22	All ages	368	Maternal sepsis and other maternal infections	1	Number	1991	63.8621079505238	88.6961135985177	42.7427618079772
1	Deaths	210	Liberia	2	Female	22	All ages	368	Maternal sepsis and other maternal infections	2	Percent	1991	0.00346172078596406	0.0047603626161032	0.00237003950251457
1	Deaths	210	Liberia	2	Female	22	All ages	368	Maternal sepsis and other maternal infections	3	Rate	1991	6.15839695921738	8.55320774413976	4.12180090501757
1	Deaths	210	Liberia	2	Female	27	Age-standardized	368	Maternal sepsis and other maternal infections	3	Rate	1991	7.15290130793457	10.021262441656	4.74383517722607
1	Deaths	153	Syrian Arab Republic	2	Female	22	All ages	368	Maternal sepsis and other maternal infections	1	Number	1990	24.3714084697397	35.9146160211102	14.9048766836529
1	Deaths	153	Syrian Arab Republic	2	Female	22	All ages	368	Maternal sepsis and other maternal infections	2	Percent	1990	0.00080472130419048	0.00111637682786942	0.000510649705941816
1	Deaths	153	Syrian Arab Republic	2	Female	22	All ages	368	Maternal sepsis and other maternal infections	3	Rate	1990	0.392054038439897	0.577745445757772	0.239769363495354
1	Deaths	153	Syrian Arab Republic	2	Female	27	Age-standardized	368	Maternal sepsis and other maternal infections	3	Rate	1990	0.437477188125501	0.649884514028502	0.262711417395893
1	Deaths	216	Senegal	2	Female	22	All ages	368	Maternal sepsis and other maternal infections	1	Number	1992	143.695184712949	188.585649815757	109.237979664822
1	Deaths	216	Senegal	2	Female	22	All ages	368	Maternal sepsis and other maternal infections	2	Percent	1992	0.00357303327144973	0.00455482975330654	0.00274075005026572
1	Deaths	216	Senegal	2	Female	22	All ages	368	Maternal sepsis and other maternal infections	3	Rate	1992	3.48322536123689	4.57138713114015	2.64796974191507
1	Deaths	216	Senegal	2	Female	27	Age-standardized	368	Maternal sepsis and other maternal infections	3	Rate	1992	4.02088449456369	5.2585331531629	3.06650182850644
1	Deaths	193	Botswana	2	Female	22	All ages	368	Maternal sepsis and other maternal infections	1	Number	1991	22.1541945110788	33.6090757062237	12.4711184443423
1	Deaths	193	Botswana	2	Female	22	All ages	368	Maternal sepsis and other maternal infections	2	Percent	1991	0.00436735665073619	0.0064396662759969	0.00243863655789495
1	Deaths	193	Botswana	2	Female	22	All ages	368	Maternal sepsis and other maternal infections	3	Rate	1991	3.12352086660481	4.73854507430605	1.75830354253337
1	Deaths	193	Botswana	2	Female	27	Age-standardized	368	Maternal sepsis and other maternal infections	3	Rate	1991	2.94923738124026	4.51764316409678	1.65155534419539
1	Deaths	178	Eritrea	2	Female	22	All ages	368	Maternal sepsis and other maternal infections	1	Number	1990	214.582299435279	282.730717546743	147.782541761981
1	Deaths	178	Eritrea	2	Female	22	All ages	368	Maternal sepsis and other maternal infections	2	Percent	1990	0.00975489705916738	0.0127846805527632	0.00708544196989664
1	Deaths	178	Eritrea	2	Female	22	All ages	368	Maternal sepsis and other maternal infections	3	Rate	1990	12.5928636735397	16.5921858035735	8.67268831881966
1	Deaths	178	Eritrea	2	Female	27	Age-standardized	368	Maternal sepsis and other maternal infections	3	Rate	1990	13.6429380017095	18.0679055780837	9.23953429466095
1	Deaths	168	Angola	2	Female	22	All ages	368	Maternal sepsis and other maternal infections	1	Number	1992	292.041328078269	441.753926352965	173.189257930172
1	Deaths	168	Angola	2	Female	22	All ages	368	Maternal sepsis and other maternal infections	2	Percent	1992	0.00369214666084554	0.00537140916342347	0.00227953872696359
1	Deaths	168	Angola	2	Female	22	All ages	368	Maternal sepsis and other maternal infections	3	Rate	1992	5.3220916458767	8.05041839950218	3.15615981084268
1	Deaths	168	Angola	2	Female	27	Age-standardized	368	Maternal sepsis and other maternal infections	3	Rate	1992	5.88792866154221	8.9768815362313	3.4941330352899
1	Deaths	298	American Samoa	2	Female	22	All ages	368	Maternal sepsis and other maternal infections	1	Number	1991	0.0382163960795352	0.0599505198574616	0.0210640573450813
1	Deaths	298	American Samoa	2	Female	22	All ages	368	Maternal sepsis and other maternal infections	2	Percent	1991	0.000425491636078097	0.000661174366008003	0.000241320043457513
1	Deaths	298	American Samoa	2	Female	22	All ages	368	Maternal sepsis and other maternal infections	3	Rate	1991	0.157083707029814	0.246419099225776	0.0865811680925565
1	Deaths	298	American Samoa	2	Female	27	Age-standardized	368	Maternal sepsis and other maternal infections	3	Rate	1991	0.136690186174821	0.213736425186615	0.0753445330050647
1	Deaths	121	Plurinational State of Bolivia	2	Female	22	All ages	368	Maternal sepsis and other maternal infections	1	Number	1991	102.276696872671	130.636699311088	74.8245760837037
1	Deaths	121	Plurinational State of Bolivia	2	Female	22	All ages	368	Maternal sepsis and other maternal infections	2	Percent	1991	0.00345937995085927	0.00435970522012574	0.00268095929645349
1	Deaths	121	Plurinational State of Bolivia	2	Female	22	All ages	368	Maternal sepsis and other maternal infections	3	Rate	1991	3.09684902637576	3.95556512324739	2.2656227926707
1	Deaths	121	Plurinational State of Bolivia	2	Female	27	Age-standardized	368	Maternal sepsis and other maternal infections	3	Rate	1991	3.27944311744895	4.20787348788603	2.42465288042658
1	Deaths	144	Jordan	2	Female	22	All ages	368	Maternal sepsis and other maternal infections	1	Number	1991	15.6388806953252	22.3042999420451	9.68210140213441
1	Deaths	144	Jordan	2	Female	22	All ages	368	Maternal sepsis and other maternal infections	2	Percent	1991	0.00221781832350022	0.00313861290074389	0.0014430164214368
1	Deaths	144	Jordan	2	Female	22	All ages	368	Maternal sepsis and other maternal infections	3	Rate	1991	0.844919231521554	1.20503073933497	0.523093297760788
1	Deaths	144	Jordan	2	Female	27	Age-standardized	368	Maternal sepsis and other maternal infections	3	Rate	1991	0.939798099261789	1.32276929051808	0.594142679180142
1	Deaths	129	Honduras	2	Female	22	All ages	368	Maternal sepsis and other maternal infections	1	Number	1991	52.7931742167968	70.048059476165	39.1677475892967
1	Deaths	129	Honduras	2	Female	22	All ages	368	Maternal sepsis and other maternal infections	2	Percent	1991	0.00432001847518557	0.00563097727121324	0.00329076893658158
1	Deaths	129	Honduras	2	Female	22	All ages	368	Maternal sepsis and other maternal infections	3	Rate	1991	2.16475611065785	2.8722835298376	1.60605271784658
1	Deaths	129	Honduras	2	Female	27	Age-standardized	368	Maternal sepsis and other maternal infections	3	Rate	1991	2.30409530759527	3.06578609695634	1.69147432189299
1	Deaths	55	Slovenia	2	Female	22	All ages	368	Maternal sepsis and other maternal infections	1	Number	1992	0.00270157849268281	0.00339298094554919	0.0020930990372968
1	Deaths	55	Slovenia	2	Female	22	All ages	368	Maternal sepsis and other maternal infections	2	Percent	1992	0.000000288734478908276	0.000000366059288713319	0.000000224218995484595
1	Deaths	55	Slovenia	2	Female	22	All ages	368	Maternal sepsis and other maternal infections	3	Rate	1992	0.000265157559488791	0.000333018103805073	0.000205435834643032
1	Deaths	55	Slovenia	2	Female	27	Age-standardized	368	Maternal sepsis and other maternal infections	3	Rate	1992	0.000267159280308695	0.000333252373868363	0.000206681159171994
1	Deaths	88	Malta	2	Female	22	All ages	368	Maternal sepsis and other maternal infections	1	Number	1992	0.00218999917116373	0.00278582551684107	0.00169428607029926
1	Deaths	88	Malta	2	Female	22	All ages	368	Maternal sepsis and other maternal infections	2	Percent	1992	0.00000167880797872876	0.00000211258956889336	0.00000130267991493975
1	Deaths	88	Malta	2	Female	22	All ages	368	Maternal sepsis and other maternal infections	3	Rate	1992	0.00114694440843163	0.00145899004962141	0.000887329986330871
1	Deaths	88	Malta	2	Female	27	Age-standardized	368	Maternal sepsis and other maternal infections	3	Rate	1992	0.00119986895627765	0.00153699953442513	0.000926239566875251
1	Deaths	190	Uganda	2	Female	22	All ages	368	Maternal sepsis and other maternal infections	1	Number	1990	319.48080845938	440.080176661792	220.662900413469
1	Deaths	190	Uganda	2	Female	22	All ages	368	Maternal sepsis and other maternal infections	2	Percent	1990	0.00241326333427725	0.00323092452216429	0.00170594362048201
1	Deaths	190	Uganda	2	Female	22	All ages	368	Maternal sepsis and other maternal infections	3	Rate	1990	3.64014465670376	5.01424643101949	2.51421949802337
1	Deaths	190	Uganda	2	Female	27	Age-standardized	368	Maternal sepsis and other maternal infections	3	Rate	1990	4.2578533584533	5.92826612368322	2.95817646050411
1	Deaths	172	Equatorial Guinea	2	Female	22	All ages	368	Maternal sepsis and other maternal infections	1	Number	1990	22.8659364207408	35.8587409868768	12.1226196495254
1	Deaths	172	Equatorial Guinea	2	Female	22	All ages	368	Maternal sepsis and other maternal infections	2	Percent	1990	0.00758169205814751	0.0115464312019495	0.00416547221755901
1	Deaths	172	Equatorial Guinea	2	Female	22	All ages	368	Maternal sepsis and other maternal infections	3	Rate	1990	10.4305959088163	16.3574336143851	5.52989147672871
1	Deaths	172	Equatorial Guinea	2	Female	27	Age-standardized	368	Maternal sepsis and other maternal infections	3	Rate	1990	11.800728098951	18.7489677916015	6.14487110415469
1	Deaths	23	Kiribati	2	Female	22	All ages	368	Maternal sepsis and other maternal infections	1	Number	1992	0.169888383154801	0.254737488848826	0.1093205289124
1	Deaths	23	Kiribati	2	Female	22	All ages	368	Maternal sepsis and other maternal infections	2	Percent	1992	0.000482395748129955	0.000707999186386085	0.000315116407439689
1	Deaths	23	Kiribati	2	Female	22	All ages	368	Maternal sepsis and other maternal infections	3	Rate	1992	0.438415275358455	0.657377533671723	0.282113402314215
1	Deaths	23	Kiribati	2	Female	27	Age-standardized	368	Maternal sepsis and other maternal infections	3	Rate	1992	0.422000353162734	0.636976103072496	0.273075922477308
1	Deaths	44	Bosnia and Herzegovina	2	Female	22	All ages	368	Maternal sepsis and other maternal infections	1	Number	1992	2.72873680487249	3.94155956601842	1.74546376091433
1	Deaths	44	Bosnia and Herzegovina	2	Female	22	All ages	368	Maternal sepsis and other maternal infections	2	Percent	1992	0.000171044845711862	0.000237315309662685	0.000111106716180293
1	Deaths	44	Bosnia and Herzegovina	2	Female	22	All ages	368	Maternal sepsis and other maternal infections	3	Rate	1992	0.121114173523284	0.174944951956781	0.0774718911844124
1	Deaths	44	Bosnia and Herzegovina	2	Female	27	Age-standardized	368	Maternal sepsis and other maternal infections	3	Rate	1992	0.113175908766413	0.16410548923614	0.0723422094409086
1	Deaths	157	Yemen	2	Female	22	All ages	368	Maternal sepsis and other maternal infections	1	Number	1990	356.101235329774	528.549097191064	218.973391874244
1	Deaths	157	Yemen	2	Female	22	All ages	368	Maternal sepsis and other maternal infections	2	Percent	1990	0.00515360088515799	0.00723528631388876	0.00331066309370731
1	Deaths	157	Yemen	2	Female	22	All ages	368	Maternal sepsis and other maternal infections	3	Rate	1990	5.32462001888328	7.90315456575139	3.27420966371156
1	Deaths	157	Yemen	2	Female	27	Age-standardized	368	Maternal sepsis and other maternal infections	3	Rate	1990	6.09896728170071	8.99089747946469	3.73944032535541
1	Deaths	202	Cameroon	2	Female	22	All ages	368	Maternal sepsis and other maternal infections	1	Number	1992	135.426960680921	181.828460679178	90.6784762963576
1	Deaths	202	Cameroon	2	Female	22	All ages	368	Maternal sepsis and other maternal infections	2	Percent	1992	0.00227602066213219	0.00303110497498632	0.00154838239363463
1	Deaths	202	Cameroon	2	Female	22	All ages	368	Maternal sepsis and other maternal infections	3	Rate	1992	2.38691677228512	3.20474889410303	1.59821925315886
1	Deaths	202	Cameroon	2	Female	27	Age-standardized	368	Maternal sepsis and other maternal infections	3	Rate	1992	2.39669268035542	3.25972725270526	1.62204230279842
1	Deaths	133	Bolivarian Republic of Venezuela	2	Female	22	All ages	368	Maternal sepsis and other maternal infections	1	Number	1991	51.5651634931204	60.9522551312987	42.6338730141364
1	Deaths	133	Bolivarian Republic of Venezuela	2	Female	22	All ages	368	Maternal sepsis and other maternal infections	2	Percent	1991	0.00137651581862817	0.00162955619198198	0.0011391399075397
1	Deaths	133	Bolivarian Republic of Venezuela	2	Female	22	All ages	368	Maternal sepsis and other maternal infections	3	Rate	1991	0.533008604459011	0.630039240552346	0.440689403825498
1	Deaths	133	Bolivarian Republic of Venezuela	2	Female	27	Age-standardized	368	Maternal sepsis and other maternal infections	3	Rate	1991	0.48587127954172	0.573523711507173	0.402474573142476
1	Deaths	68	Republic of Korea	2	Female	22	All ages	368	Maternal sepsis and other maternal infections	1	Number	1992	11.9631737754878	15.3088632219468	8.63133728544612
1	Deaths	68	Republic of Korea	2	Female	22	All ages	368	Maternal sepsis and other maternal infections	2	Percent	1992	0.000117289666214204	0.000150160656274382	0.0000844436326341504
1	Deaths	68	Republic of Korea	2	Female	22	All ages	368	Maternal sepsis and other maternal infections	3	Rate	1992	0.0535864027599003	0.0685726819490268	0.0386621748387666
1	Deaths	68	Republic of Korea	2	Female	27	Age-standardized	368	Maternal sepsis and other maternal infections	3	Rate	1992	0.0441040845896268	0.0562929463244643	0.0318626328312405
1	Deaths	139	Algeria	2	Female	22	All ages	368	Maternal sepsis and other maternal infections	1	Number	1990	169.06646534977	235.473613920588	110.53871885973
1	Deaths	139	Algeria	2	Female	22	All ages	368	Maternal sepsis and other maternal infections	2	Percent	1990	0.00286749381501869	0.00396221142206484	0.00193116122647604
1	Deaths	139	Algeria	2	Female	22	All ages	368	Maternal sepsis and other maternal infections	3	Rate	1990	1.35418135278921	1.88608649495007	0.885388308860496
1	Deaths	139	Algeria	2	Female	27	Age-standardized	368	Maternal sepsis and other maternal infections	3	Rate	1990	1.35432867688947	1.90353613845291	0.86957625375498
1	Deaths	214	Nigeria	2	Female	22	All ages	368	Maternal sepsis and other maternal infections	1	Number	1991	3152.91572724249	4517.38530895483	2056.02804314184
1	Deaths	214	Nigeria	2	Female	22	All ages	368	Maternal sepsis and other maternal infections	2	Percent	1991	0.00491488049735012	0.00677517196381679	0.00334009968240863
1	Deaths	214	Nigeria	2	Female	22	All ages	368	Maternal sepsis and other maternal infections	3	Rate	1991	6.81516235775003	9.76452178757337	4.44419265793496
1	Deaths	214	Nigeria	2	Female	27	Age-standardized	368	Maternal sepsis and other maternal infections	3	Rate	1991	7.14041434982281	10.1239938020579	4.64304027179941
1	Deaths	351	Guam	2	Female	22	All ages	368	Maternal sepsis and other maternal infections	1	Number	1991	0.0188146622791177	0.0274660113343947	0.0120608506701938
1	Deaths	351	Guam	2	Female	22	All ages	368	Maternal sepsis and other maternal infections	2	Percent	1991	0.0000786316983565106	0.000112973360691278	0.0000506264172599692
1	Deaths	351	Guam	2	Female	22	All ages	368	Maternal sepsis and other maternal infections	3	Rate	1991	0.0288031545949418	0.0420474074333527	0.018463820463345
1	Deaths	351	Guam	2	Female	27	Age-standardized	368	Maternal sepsis and other maternal infections	3	Rate	1991	0.0255009617807868	0.0371642061537768	0.016330670746954
1	Deaths	121	Plurinational State of Bolivia	2	Female	22	All ages	368	Maternal sepsis and other maternal infections	1	Number	1992	104.977715950285	134.927503866681	78.4151362426034
1	Deaths	121	Plurinational State of Bolivia	2	Female	22	All ages	368	Maternal sepsis and other maternal infections	2	Percent	1992	0.0035312935094274	0.00444671159837108	0.00270662736933514
1	Deaths	121	Plurinational State of Bolivia	2	Female	22	All ages	368	Maternal sepsis and other maternal infections	3	Rate	1992	3.10173845918132	3.98665396895104	2.31690356056908
1	Deaths	121	Plurinational State of Bolivia	2	Female	27	Age-standardized	368	Maternal sepsis and other maternal infections	3	Rate	1992	3.27517500392346	4.19054701740573	2.44738854212708
1	Deaths	35	Georgia	2	Female	22	All ages	368	Maternal sepsis and other maternal infections	1	Number	1991	2.40282539123214	3.08794556570034	1.86829518362938
1	Deaths	35	Georgia	2	Female	22	All ages	368	Maternal sepsis and other maternal infections	2	Percent	1991	0.0000871530878216559	0.000111822241704813	0.0000677938186161306
1	Deaths	35	Georgia	2	Female	22	All ages	368	Maternal sepsis and other maternal infections	3	Rate	1991	0.0831831762412847	0.106901284276602	0.0646783274796733
1	Deaths	35	Georgia	2	Female	27	Age-standardized	368	Maternal sepsis and other maternal infections	3	Rate	1991	0.0839085619614715	0.107544674681743	0.0651679797405282
1	Deaths	142	Islamic Republic of Iran	2	Female	22	All ages	368	Maternal sepsis and other maternal infections	1	Number	1990	87.357363691071	121.105784688129	58.609376277181
1	Deaths	142	Islamic Republic of Iran	2	Female	22	All ages	368	Maternal sepsis and other maternal infections	2	Percent	1990	0.000600052015063923	0.000827587089835909	0.00041552105340906
1	Deaths	142	Islamic Republic of Iran	2	Female	22	All ages	368	Maternal sepsis and other maternal infections	3	Rate	1990	0.312075843552801	0.432638856288364	0.209376402503253
1	Deaths	142	Islamic Republic of Iran	2	Female	27	Age-standardized	368	Maternal sepsis and other maternal infections	3	Rate	1990	0.339312770106567	0.469529068396681	0.227811479447862
1	Deaths	349	Greenland	2	Female	22	All ages	368	Maternal sepsis and other maternal infections	1	Number	1992	0.00162284533106177	0.00246791517306488	0.000970785138089751
1	Deaths	349	Greenland	2	Female	22	All ages	368	Maternal sepsis and other maternal infections	2	Percent	1992	0.00000839413525598916	0.0000125061126759934	0.00000507437820042954
1	Deaths	349	Greenland	2	Female	22	All ages	368	Maternal sepsis and other maternal infections	3	Rate	1992	0.00631422168152842	0.00960224809824846	0.00377716375658634
1	Deaths	349	Greenland	2	Female	27	Age-standardized	368	Maternal sepsis and other maternal infections	3	Rate	1992	0.0048781283142215	0.00745824105865997	0.00296861049734446
1	Deaths	162	Bhutan	2	Female	22	All ages	368	Maternal sepsis and other maternal infections	1	Number	1991	2.7279416487876	4.13381940040685	1.64177893477492
1	Deaths	162	Bhutan	2	Female	22	All ages	368	Maternal sepsis and other maternal infections	2	Percent	1991	0.000991304113240816	0.00141662939214919	0.000625824458203361
1	Deaths	162	Bhutan	2	Female	22	All ages	368	Maternal sepsis and other maternal infections	3	Rate	1991	0.896736438588618	1.3588804175987	0.539690061029785
1	Deaths	162	Bhutan	2	Female	27	Age-standardized	368	Maternal sepsis and other maternal infections	3	Rate	1991	0.825021616983118	1.25089372490818	0.499962256298352
1	Deaths	59	Latvia	2	Female	22	All ages	368	Maternal sepsis and other maternal infections	1	Number	1990	0.937889532082255	1.16651417762919	0.73637340583698
1	Deaths	59	Latvia	2	Female	22	All ages	368	Maternal sepsis and other maternal infections	2	Percent	1990	0.0000537187837221705	0.0000668892576256539	0.0000422406313673868
1	Deaths	59	Latvia	2	Female	22	All ages	368	Maternal sepsis and other maternal infections	3	Rate	1990	0.0659285100989796	0.081999573627488	0.0517630273744068
1	Deaths	59	Latvia	2	Female	27	Age-standardized	368	Maternal sepsis and other maternal infections	3	Rate	1990	0.0744616826606706	0.0927833536062635	0.058375023454962
1	Deaths	215	Sao Tome and Principe	2	Female	22	All ages	368	Maternal sepsis and other maternal infections	1	Number	1992	1.10788035983642	1.69321491585849	0.689586268013542
1	Deaths	215	Sao Tome and Principe	2	Female	22	All ages	368	Maternal sepsis and other maternal infections	2	Percent	1992	0.00192919307385251	0.00290306479326891	0.00124230453980444
1	Deaths	215	Sao Tome and Principe	2	Female	22	All ages	368	Maternal sepsis and other maternal infections	3	Rate	1992	1.73843292638651	2.65691194454587	1.08206582349356
1	Deaths	215	Sao Tome and Principe	2	Female	27	Age-standardized	368	Maternal sepsis and other maternal infections	3	Rate	1992	2.11350175565339	3.28735467694983	1.31368818375579
1	Deaths	26	Papua New Guinea	2	Female	22	All ages	368	Maternal sepsis and other maternal infections	1	Number	1990	27.7655768459292	44.6883438910432	13.0382744725535
1	Deaths	26	Papua New Guinea	2	Female	22	All ages	368	Maternal sepsis and other maternal infections	2	Percent	1990	0.00184133159367837	0.0028853475691606	0.000890892377463794
1	Deaths	26	Papua New Guinea	2	Female	22	All ages	368	Maternal sepsis and other maternal infections	3	Rate	1990	1.40966904437137	2.26884445358324	0.661958223233195
1	Deaths	26	Papua New Guinea	2	Female	27	Age-standardized	368	Maternal sepsis and other maternal infections	3	Rate	1990	1.38944469737846	2.20957507098856	0.654232112351757
1	Deaths	101	Canada	2	Female	22	All ages	368	Maternal sepsis and other maternal infections	1	Number	1992	1.50489380858868	1.92018216661741	1.15323781834038
1	Deaths	101	Canada	2	Female	22	All ages	368	Maternal sepsis and other maternal infections	2	Percent	1992	0.0000165058339180379	0.0000210319719344933	0.0000126734118848188
1	Deaths	101	Canada	2	Female	22	All ages	368	Maternal sepsis and other maternal infections	3	Rate	1992	0.0105888742336297	0.0135109649278435	0.00811451954295967
1	Deaths	101	Canada	2	Female	27	Age-standardized	368	Maternal sepsis and other maternal infections	3	Rate	1992	0.00977159136238145	0.0124356303513978	0.00752703310046826
1	Deaths	200	Benin	2	Female	22	All ages	368	Maternal sepsis and other maternal infections	1	Number	1991	124.122315769295	166.734883633238	87.2882677129414
1	Deaths	200	Benin	2	Female	22	All ages	368	Maternal sepsis and other maternal infections	2	Percent	1991	0.00395568742732711	0.00528205062255504	0.00282320170208091
1	Deaths	200	Benin	2	Female	22	All ages	368	Maternal sepsis and other maternal infections	3	Rate	1991	4.82568823445325	6.48240053559241	3.39363605889433
1	Deaths	200	Benin	2	Female	27	Age-standardized	368	Maternal sepsis and other maternal infections	3	Rate	1991	5.5559443624762	7.4613449747736	3.86858143810455
1	Deaths	130	Mexico	2	Female	22	All ages	368	Maternal sepsis and other maternal infections	1	Number	1991	75.752928125214	92.2952157634668	60.5855259745129
1	Deaths	130	Mexico	2	Female	22	All ages	368	Maternal sepsis and other maternal infections	2	Percent	1991	0.000391631997299147	0.000482384530978048	0.000316832654143206
1	Deaths	130	Mexico	2	Female	22	All ages	368	Maternal sepsis and other maternal infections	3	Rate	1991	0.1713521671824	0.208770613005167	0.137043694977158
1	Deaths	130	Mexico	2	Female	27	Age-standardized	368	Maternal sepsis and other maternal infections	3	Rate	1991	0.158385651111909	0.193635606531898	0.12723443784869
1	Deaths	211	Mali	2	Female	22	All ages	368	Maternal sepsis and other maternal infections	1	Number	1991	455.440865430475	546.427103752894	373.127252594804
1	Deaths	211	Mali	2	Female	22	All ages	368	Maternal sepsis and other maternal infections	2	Percent	1991	0.00597278444375074	0.00709338438415457	0.00489157750664539
1	Deaths	211	Mali	2	Female	22	All ages	368	Maternal sepsis and other maternal infections	3	Rate	1991	10.1563868456403	12.1853910571062	8.3207832402608
1	Deaths	211	Mali	2	Female	27	Age-standardized	368	Maternal sepsis and other maternal infections	3	Rate	1991	12.1771716123278	14.9095898152148	9.9148910003912
1	Deaths	6	China	2	Female	22	All ages	368	Maternal sepsis and other maternal infections	1	Number	1991	664.138628472839	892.833479764792	469.970626204143
1	Deaths	6	China	2	Female	22	All ages	368	Maternal sepsis and other maternal infections	2	Percent	1991	0.000174655207800608	0.000224320459621669	0.000130761999971849
1	Deaths	6	China	2	Female	22	All ages	368	Maternal sepsis and other maternal infections	3	Rate	1991	0.115107188043049	0.154744125458769	0.0814543755263623
1	Deaths	6	China	2	Female	27	Age-standardized	368	Maternal sepsis and other maternal infections	3	Rate	1991	0.0953812047520084	0.128541303629638	0.0677277663183309
1	Deaths	34	Azerbaijan	2	Female	22	All ages	368	Maternal sepsis and other maternal infections	1	Number	1994	0.793279706357386	1.07373866129695	0.557024238891187
1	Deaths	34	Azerbaijan	2	Female	22	All ages	368	Maternal sepsis and other maternal infections	2	Percent	1994	0.0000270216093788601	0.0000365579110051889	0.0000193219070029657
1	Deaths	34	Azerbaijan	2	Female	22	All ages	368	Maternal sepsis and other maternal infections	3	Rate	1994	0.0199329353369495	0.0269800968471675	0.0139964857867288
1	Deaths	34	Azerbaijan	2	Female	27	Age-standardized	368	Maternal sepsis and other maternal infections	3	Rate	1994	0.0173747437551381	0.0234318393187482	0.0122144226186081
1	Deaths	17	Sri Lanka	2	Female	22	All ages	368	Maternal sepsis and other maternal infections	1	Number	1991	10.2429664379772	14.9663591396968	6.74489512999894
1	Deaths	17	Sri Lanka	2	Female	22	All ages	368	Maternal sepsis and other maternal infections	2	Percent	1991	0.000276987315547807	0.00040570517318703	0.00018286535497092
1	Deaths	17	Sri Lanka	2	Female	22	All ages	368	Maternal sepsis and other maternal infections	3	Rate	1991	0.118790432774645	0.173568886516477	0.0782223603253744
1	Deaths	17	Sri Lanka	2	Female	27	Age-standardized	368	Maternal sepsis and other maternal infections	3	Rate	1991	0.104301708686742	0.151699589179227	0.0686362551937596
1	Deaths	435	South Sudan	2	Female	22	All ages	368	Maternal sepsis and other maternal infections	1	Number	1990	132.152156944005	208.31727373765	70.197574794324
1	Deaths	435	South Sudan	2	Female	22	All ages	368	Maternal sepsis and other maternal infections	2	Percent	1990	0.00359457137803591	0.00541029225942684	0.00204516909498062
1	Deaths	435	South Sudan	2	Female	22	All ages	368	Maternal sepsis and other maternal infections	3	Rate	1990	4.77515773913867	7.5272917588935	2.53650413507752
1	Deaths	435	South Sudan	2	Female	27	Age-standardized	368	Maternal sepsis and other maternal infections	3	Rate	1990	5.41241634370887	8.63539780565873	2.91999066523447
1	Deaths	214	Nigeria	2	Female	22	All ages	368	Maternal sepsis and other maternal infections	1	Number	1994	3606.24380085956	5078.11328463258	2377.52558604769
1	Deaths	214	Nigeria	2	Female	22	All ages	368	Maternal sepsis and other maternal infections	2	Percent	1994	0.00529496479969937	0.00712981525999155	0.00370433741091615
1	Deaths	214	Nigeria	2	Female	22	All ages	368	Maternal sepsis and other maternal infections	3	Rate	1994	7.14240879478313	10.0575454650126	4.7088495934638
1	Deaths	214	Nigeria	2	Female	27	Age-standardized	368	Maternal sepsis and other maternal infections	3	Rate	1994	7.27539916890846	10.3839242002614	4.79687190706704
1	Deaths	115	Jamaica	2	Female	22	All ages	368	Maternal sepsis and other maternal infections	1	Number	1991	2.18637139953763	2.82965100003317	1.67753820008309
1	Deaths	115	Jamaica	2	Female	22	All ages	368	Maternal sepsis and other maternal infections	2	Percent	1991	0.000351674734451868	0.000452973580028549	0.000269776559664178
1	Deaths	115	Jamaica	2	Female	22	All ages	368	Maternal sepsis and other maternal infections	3	Rate	1991	0.180088628538423	0.233074750221357	0.138176685734943
1	Deaths	115	Jamaica	2	Female	27	Age-standardized	368	Maternal sepsis and other maternal infections	3	Rate	1991	0.169047921328648	0.218632380507217	0.129363114117263
1	Deaths	44	Bosnia and Herzegovina	2	Female	22	All ages	368	Maternal sepsis and other maternal infections	1	Number	1990	2.44161517843544	3.36281039715167	1.67196170734158
1	Deaths	44	Bosnia and Herzegovina	2	Female	22	All ages	368	Maternal sepsis and other maternal infections	2	Percent	1990	0.000186094227601032	0.000255358210546966	0.000126062503932816
1	Deaths	44	Bosnia and Herzegovina	2	Female	22	All ages	368	Maternal sepsis and other maternal infections	3	Rate	1990	0.108482705874368	0.149412067244452	0.0742864525633264
1	Deaths	44	Bosnia and Herzegovina	2	Female	27	Age-standardized	368	Maternal sepsis and other maternal infections	3	Rate	1990	0.100372020246879	0.138090355352525	0.0685900930684398
1	Deaths	12	Lao People's Democratic Republic	2	Female	22	All ages	368	Maternal sepsis and other maternal infections	1	Number	1990	79.6230963859752	113.201474002349	52.6335191181535
1	Deaths	12	Lao People's Democratic Republic	2	Female	22	All ages	368	Maternal sepsis and other maternal infections	2	Percent	1990	0.00278390914252074	0.00373548235828455	0.00197722247788603
1	Deaths	12	Lao People's Democratic Republic	2	Female	22	All ages	368	Maternal sepsis and other maternal infections	3	Rate	1990	3.75147642328233	5.33353612301142	2.47985088508705
1	Deaths	12	Lao People's Democratic Republic	2	Female	27	Age-standardized	368	Maternal sepsis and other maternal infections	3	Rate	1990	3.88590460916355	5.5648667958823	2.55262057301619
1	Deaths	92	Spain	2	Female	22	All ages	368	Maternal sepsis and other maternal infections	1	Number	1990	1.41456426207841	1.84492807517347	1.1339439803822
1	Deaths	92	Spain	2	Female	22	All ages	368	Maternal sepsis and other maternal infections	2	Percent	1990	0.00000913348725071732	0.0000118896977799775	0.00000730881433405562
1	Deaths	92	Spain	2	Female	22	All ages	368	Maternal sepsis and other maternal infections	3	Rate	1990	0.00715160805968642	0.00932739702653463	0.00573287699027469
1	Deaths	92	Spain	2	Female	27	Age-standardized	368	Maternal sepsis and other maternal infections	3	Rate	1990	0.00727406540599819	0.00948964829666524	0.00581029156529515
1	Deaths	36	Kazakhstan	2	Female	22	All ages	368	Maternal sepsis and other maternal infections	1	Number	1992	0.321847277255795	0.412609219438926	0.252054027091925
1	Deaths	36	Kazakhstan	2	Female	22	All ages	368	Maternal sepsis and other maternal infections	2	Percent	1992	0.00000476379691413632	0.00000610029783739588	0.00000374845729115269
1	Deaths	36	Kazakhstan	2	Female	22	All ages	368	Maternal sepsis and other maternal infections	3	Rate	1992	0.00385062020393285	0.00493650718516957	0.00301560521958813
1	Deaths	36	Kazakhstan	2	Female	27	Age-standardized	368	Maternal sepsis and other maternal infections	3	Rate	1992	0.00372566450156435	0.00479676406482496	0.00292561795922209
1	Deaths	69	Singapore	2	Female	22	All ages	368	Maternal sepsis and other maternal infections	1	Number	1992	0.0777750390799192	0.0996542234278871	0.0607093453959265
1	Deaths	69	Singapore	2	Female	22	All ages	368	Maternal sepsis and other maternal infections	2	Percent	1992	0.000012513624216575	0.0000160099456731756	0.0000097843171196373
1	Deaths	69	Singapore	2	Female	22	All ages	368	Maternal sepsis and other maternal infections	3	Rate	1992	0.00486318632189132	0.00623126728094864	0.00379608755756542
1	Deaths	69	Singapore	2	Female	27	Age-standardized	368	Maternal sepsis and other maternal infections	3	Rate	1992	0.00363586649102436	0.00460208268325349	0.00284871739678311
1	Deaths	77	Cyprus	2	Female	22	All ages	368	Maternal sepsis and other maternal infections	1	Number	1990	0.0038566174592648	0.00617719843912625	0.00200367462437204
1	Deaths	77	Cyprus	2	Female	22	All ages	368	Maternal sepsis and other maternal infections	2	Percent	1990	0.00000120723814177048	0.00000195781460832141	0.000000639689876148397
1	Deaths	77	Cyprus	2	Female	22	All ages	368	Maternal sepsis and other maternal infections	3	Rate	1990	0.000997354489428043	0.00159747671642936	0.000518167514169648
1	Deaths	77	Cyprus	2	Female	27	Age-standardized	368	Maternal sepsis and other maternal infections	3	Rate	1990	0.000951715883267119	0.00152146628182831	0.000495376165151543
1	Deaths	97	Argentina	2	Female	22	All ages	368	Maternal sepsis and other maternal infections	1	Number	1991	66.4641300185527	84.1323852860286	51.6379661810098
1	Deaths	97	Argentina	2	Female	22	All ages	368	Maternal sepsis and other maternal infections	2	Percent	1991	0.000588207071806421	0.000743470404412279	0.000457270816342373
1	Deaths	97	Argentina	2	Female	22	All ages	368	Maternal sepsis and other maternal infections	3	Rate	1991	0.388238373217947	0.491444338311141	0.301633978821396
1	Deaths	97	Argentina	2	Female	27	Age-standardized	368	Maternal sepsis and other maternal infections	3	Rate	1991	0.406928975694867	0.515491077707353	0.316105315177643
1	Deaths	152	Saudi Arabia	2	Female	22	All ages	368	Maternal sepsis and other maternal infections	1	Number	1992	18.1181199249192	28.7497162303258	9.27059926361253
1	Deaths	152	Saudi Arabia	2	Female	22	All ages	368	Maternal sepsis and other maternal infections	2	Percent	1992	0.000538822771588594	0.000807816140319756	0.000309492370532889
1	Deaths	152	Saudi Arabia	2	Female	22	All ages	368	Maternal sepsis and other maternal infections	3	Rate	1992	0.241470128655803	0.383163247937578	0.123554364701054
1	Deaths	152	Saudi Arabia	2	Female	27	Age-standardized	368	Maternal sepsis and other maternal infections	3	Rate	1992	0.259719135922024	0.414320625789687	0.133589154046282
1	Deaths	82	Greece	2	Female	22	All ages	368	Maternal sepsis and other maternal infections	1	Number	1991	0.528343427590206	0.651336095036849	0.412860460064075
1	Deaths	82	Greece	2	Female	22	All ages	368	Maternal sepsis and other maternal infections	2	Percent	1991	0.0000116812006222597	0.0000143980706763169	0.00000908338756745916
1	Deaths	82	Greece	2	Female	22	All ages	368	Maternal sepsis and other maternal infections	3	Rate	1991	0.00997262764676343	0.0122941481042468	0.00779285484267239
1	Deaths	82	Greece	2	Female	27	Age-standardized	368	Maternal sepsis and other maternal infections	3	Rate	1991	0.0103942638488324	0.0128145865743534	0.0081300274777054
1	Deaths	50	Montenegro	2	Female	22	All ages	368	Maternal sepsis and other maternal infections	1	Number	1991	0.00500626502908884	0.00800104690837924	0.00280141275011644
1	Deaths	50	Montenegro	2	Female	22	All ages	368	Maternal sepsis and other maternal infections	2	Percent	1991	0.00000269529500211033	0.00000429419440995043	0.0000015026722749282
1	Deaths	50	Montenegro	2	Female	22	All ages	368	Maternal sepsis and other maternal infections	3	Rate	1991	0.00158675639845747	0.00253596489647688	0.000887919353078405
1	Deaths	50	Montenegro	2	Female	27	Age-standardized	368	Maternal sepsis and other maternal infections	3	Rate	1991	0.00156479916995169	0.00250624495401233	0.000874009961534398
1	Deaths	67	Japan	2	Female	22	All ages	368	Maternal sepsis and other maternal infections	1	Number	1994	0.718796589785945	0.902850001514746	0.576740636414161
1	Deaths	67	Japan	2	Female	22	All ages	368	Maternal sepsis and other maternal infections	2	Percent	1994	0.00000179253557176744	0.00000224746339515957	0.00000144201936579923
1	Deaths	67	Japan	2	Female	22	All ages	368	Maternal sepsis and other maternal infections	3	Rate	1994	0.0011095197521672	0.00139362084372591	0.000890245080558261
1	Deaths	67	Japan	2	Female	27	Age-standardized	368	Maternal sepsis and other maternal infections	3	Rate	1994	0.00119147888365435	0.00150291452489718	0.000956007990980819
1	Deaths	125	Colombia	2	Female	22	All ages	368	Maternal sepsis and other maternal infections	1	Number	1990	43.6317545437516	56.0044640111582	32.8932859679541
1	Deaths	125	Colombia	2	Female	22	All ages	368	Maternal sepsis and other maternal infections	2	Percent	1990	0.000647467230876533	0.000831390608524967	0.000486112585712202
1	Deaths	125	Colombia	2	Female	22	All ages	368	Maternal sepsis and other maternal infections	3	Rate	1990	0.265445789580467	0.340718573546378	0.200115359947405
1	Deaths	125	Colombia	2	Female	27	Age-standardized	368	Maternal sepsis and other maternal infections	3	Rate	1990	0.233595607969162	0.296221505637758	0.176869427890475
1	Deaths	351	Guam	2	Female	22	All ages	368	Maternal sepsis and other maternal infections	1	Number	1992	0.0198189655489189	0.0286920012469345	0.0124140407101117
1	Deaths	351	Guam	2	Female	22	All ages	368	Maternal sepsis and other maternal infections	2	Percent	1992	0.0000809489620780624	0.000117242810501612	0.0000513953191788325
1	Deaths	351	Guam	2	Female	22	All ages	368	Maternal sepsis and other maternal infections	3	Rate	1992	0.0296365610922971	0.0429049763327038	0.0185635054967617
1	Deaths	351	Guam	2	Female	27	Age-standardized	368	Maternal sepsis and other maternal infections	3	Rate	1992	0.026376025619104	0.0382286457373478	0.0165295235937807
1	Deaths	182	Malawi	2	Female	22	All ages	368	Maternal sepsis and other maternal infections	1	Number	1992	227.578396703001	295.570784984155	171.243979096166
1	Deaths	182	Malawi	2	Female	22	All ages	368	Maternal sepsis and other maternal infections	2	Percent	1992	0.0025661123526939	0.00335075839224397	0.00194976626714687
1	Deaths	182	Malawi	2	Female	22	All ages	368	Maternal sepsis and other maternal infections	3	Rate	1992	4.29201047132807	5.57431163304228	3.22957258720744
1	Deaths	182	Malawi	2	Female	27	Age-standardized	368	Maternal sepsis and other maternal infections	3	Rate	1992	5.52967010604227	7.31856089541388	4.15534114426006
1	Deaths	53	Serbia	2	Female	22	All ages	368	Maternal sepsis and other maternal infections	1	Number	1991	1.79175672283495	2.79111427348452	1.13071872941776
1	Deaths	53	Serbia	2	Female	22	All ages	368	Maternal sepsis and other maternal infections	2	Percent	1991	0.0000352489693713779	0.0000523679465509257	0.0000225587479392959
1	Deaths	53	Serbia	2	Female	22	All ages	368	Maternal sepsis and other maternal infections	3	Rate	1991	0.0366690687862467	0.0571213491096843	0.0231406431121491
1	Deaths	53	Serbia	2	Female	27	Age-standardized	368	Maternal sepsis and other maternal infections	3	Rate	1991	0.0383661528464768	0.0594805312593534	0.0242192869099019
1	Deaths	20	Socialist Republic of Viet Nam	2	Female	22	All ages	368	Maternal sepsis and other maternal infections	1	Number	1991	17.4090897243336	30.1479849994808	8.16789982109908
1	Deaths	20	Socialist Republic of Viet Nam	2	Female	22	All ages	368	Maternal sepsis and other maternal infections	2	Percent	1991	0.0000888617385987509	0.000149383352168353	0.0000444662111528931
1	Deaths	20	Socialist Republic of Viet Nam	2	Female	22	All ages	368	Maternal sepsis and other maternal infections	3	Rate	1991	0.0487021934822333	0.0843394469092717	0.0228498240706203
1	Deaths	20	Socialist Republic of Viet Nam	2	Female	27	Age-standardized	368	Maternal sepsis and other maternal infections	3	Rate	1991	0.0454092436839734	0.0789160241603832	0.0210828750283519
1	Deaths	86	Italy	2	Female	22	All ages	368	Maternal sepsis and other maternal infections	1	Number	1992	0.110165837256289	0.129407159008364	0.0924197169223619
1	Deaths	86	Italy	2	Female	22	All ages	368	Maternal sepsis and other maternal infections	2	Percent	1992	0.000000419629647624276	0.000000493675101649559	0.000000353183279738389
1	Deaths	86	Italy	2	Female	22	All ages	368	Maternal sepsis and other maternal infections	3	Rate	1992	0.000377209244735391	0.000443091778073979	0.000316446300297625
1	Deaths	86	Italy	2	Female	27	Age-standardized	368	Maternal sepsis and other maternal infections	3	Rate	1992	0.000379586369053505	0.000445382974387047	0.000318322782713467
1	Deaths	173	Gabon	2	Female	22	All ages	368	Maternal sepsis and other maternal infections	1	Number	1991	9.5341945152974	13.0109029598871	6.47555617899832
1	Deaths	173	Gabon	2	Female	22	All ages	368	Maternal sepsis and other maternal infections	2	Percent	1991	0.00208526911940089	0.0027261826762264	0.0014564310455672
1	Deaths	173	Gabon	2	Female	22	All ages	368	Maternal sepsis and other maternal infections	3	Rate	1991	1.87518572371111	2.55898486692558	1.27361262458658
1	Deaths	173	Gabon	2	Female	27	Age-standardized	368	Maternal sepsis and other maternal infections	3	Rate	1991	2.10639233262491	2.89615838854517	1.40901765890876
1	Deaths	53	Serbia	2	Female	22	All ages	368	Maternal sepsis and other maternal infections	1	Number	1992	1.79289575638678	2.7649842072887	1.0481732397318
1	Deaths	53	Serbia	2	Female	22	All ages	368	Maternal sepsis and other maternal infections	2	Percent	1992	0.0000356555217436865	0.000052253041738289	0.0000222410980447285
1	Deaths	53	Serbia	2	Female	22	All ages	368	Maternal sepsis and other maternal infections	3	Rate	1992	0.0364035623950667	0.056141175387831	0.0212824643025057
1	Deaths	53	Serbia	2	Female	27	Age-standardized	368	Maternal sepsis and other maternal infections	3	Rate	1992	0.0380038697223454	0.0586024287421554	0.0222317786202207
1	Deaths	154	Tunisia	2	Female	22	All ages	368	Maternal sepsis and other maternal infections	1	Number	1992	9.86589281152594	14.8134227196807	6.46407033465214
1	Deaths	154	Tunisia	2	Female	22	All ages	368	Maternal sepsis and other maternal infections	2	Percent	1992	0.000547766402098167	0.00080379850712161	0.000357493448230115
1	Deaths	154	Tunisia	2	Female	22	All ages	368	Maternal sepsis and other maternal infections	3	Rate	1992	0.229126604720042	0.344028595980479	0.150122296759609
1	Deaths	154	Tunisia	2	Female	27	Age-standardized	368	Maternal sepsis and other maternal infections	3	Rate	1992	0.212331850430116	0.315079573931731	0.139649638311996
1	Deaths	133	Bolivarian Republic of Venezuela	2	Female	22	All ages	368	Maternal sepsis and other maternal infections	1	Number	1994	50.3744200981451	59.8373219688868	41.4508760210444
1	Deaths	133	Bolivarian Republic of Venezuela	2	Female	22	All ages	368	Maternal sepsis and other maternal infections	2	Percent	1994	0.00123163521381598	0.00146733337540469	0.00101371093535102
1	Deaths	133	Bolivarian Republic of Venezuela	2	Female	22	All ages	368	Maternal sepsis and other maternal infections	3	Rate	1994	0.484558986493841	0.575584037121594	0.398722098138431
1	Deaths	133	Bolivarian Republic of Venezuela	2	Female	27	Age-standardized	368	Maternal sepsis and other maternal infections	3	Rate	1994	0.438481113241422	0.519664224319456	0.360476281659178
1	Deaths	200	Benin	2	Female	22	All ages	368	Maternal sepsis and other maternal infections	1	Number	1992	120.630455537615	163.998665345725	83.0770832689009
1	Deaths	200	Benin	2	Female	22	All ages	368	Maternal sepsis and other maternal infections	2	Percent	1992	0.0038201640799282	0.00507794933580678	0.00269237890932342
1	Deaths	200	Benin	2	Female	22	All ages	368	Maternal sepsis and other maternal infections	3	Rate	1992	4.53708934577275	6.16823167868271	3.12465162878932
1	Deaths	200	Benin	2	Female	27	Age-standardized	368	Maternal sepsis and other maternal infections	3	Rate	1992	5.18958026590746	7.08686710195619	3.55709933262075
1	Deaths	119	Trinidad and Tobago	2	Female	22	All ages	368	Maternal sepsis and other maternal infections	1	Number	1992	0.819360655042506	1.01641929944342	0.643798126060761
1	Deaths	119	Trinidad and Tobago	2	Female	22	All ages	368	Maternal sepsis and other maternal infections	2	Percent	1992	0.000210880301283647	0.00026282481537471	0.000166907649424571
1	Deaths	119	Trinidad and Tobago	2	Female	22	All ages	368	Maternal sepsis and other maternal infections	3	Rate	1992	0.134035181479401	0.166271036352114	0.10531577045053
1	Deaths	119	Trinidad and Tobago	2	Female	27	Age-standardized	368	Maternal sepsis and other maternal infections	3	Rate	1992	0.123873497463597	0.153120160367743	0.0975401434065557
1	Deaths	35	Georgia	2	Female	22	All ages	368	Maternal sepsis and other maternal infections	1	Number	1994	2.19695033585398	2.78816793914002	1.72501620428319
1	Deaths	35	Georgia	2	Female	22	All ages	368	Maternal sepsis and other maternal infections	2	Percent	1994	0.0000843225818867553	0.000106961162061234	0.0000660356740977565
1	Deaths	35	Georgia	2	Female	22	All ages	368	Maternal sepsis and other maternal infections	3	Rate	1994	0.0785683169588834	0.0997117043575759	0.0616907982331101
1	Deaths	35	Georgia	2	Female	27	Age-standardized	368	Maternal sepsis and other maternal infections	3	Rate	1994	0.0805355594382086	0.102881759258449	0.063380363910915
1	Deaths	218	Togo	2	Female	22	All ages	368	Maternal sepsis and other maternal infections	1	Number	1992	71.6237766394669	104.473056246693	45.9167606027288
1	Deaths	218	Togo	2	Female	22	All ages	368	Maternal sepsis and other maternal infections	2	Percent	1992	0.00375508894592017	0.00528793435325252	0.00250438796377929
1	Deaths	218	Togo	2	Female	22	All ages	368	Maternal sepsis and other maternal infections	3	Rate	1992	3.6105386212436	5.26646348679401	2.31465367084814
1	Deaths	218	Togo	2	Female	27	Age-standardized	368	Maternal sepsis and other maternal infections	3	Rate	1992	4.0459754565444	5.92640100987115	2.62046794476601
1	Deaths	184	Mozambique	2	Female	22	All ages	368	Maternal sepsis and other maternal infections	1	Number	1992	202.789031376467	275.846474910122	139.259636648145
1	Deaths	184	Mozambique	2	Female	22	All ages	368	Maternal sepsis and other maternal infections	2	Percent	1992	0.00204318018175159	0.00276770750882452	0.00143270205613436
1	Deaths	184	Mozambique	2	Female	22	All ages	368	Maternal sepsis and other maternal infections	3	Rate	1992	2.8599498198201	3.89028474993131	1.96398971895426
1	Deaths	184	Mozambique	2	Female	27	Age-standardized	368	Maternal sepsis and other maternal infections	3	Rate	1992	3.14763460239122	4.25296953814439	2.14882772746486
1	Deaths	109	Cuba	2	Female	22	All ages	368	Maternal sepsis and other maternal infections	1	Number	1990	11.1769731865374	13.7371152443313	8.95669968124256
1	Deaths	109	Cuba	2	Female	22	All ages	368	Maternal sepsis and other maternal infections	2	Percent	1990	0.000356339294421792	0.000438757929385975	0.000285673612447032
1	Deaths	109	Cuba	2	Female	22	All ages	368	Maternal sepsis and other maternal infections	3	Rate	1990	0.2074286017952	0.25494116880081	0.166223507972396
1	Deaths	109	Cuba	2	Female	27	Age-standardized	368	Maternal sepsis and other maternal infections	3	Rate	1990	0.174978532066097	0.216513500235399	0.140479776950176
1	Deaths	349	Greenland	2	Female	22	All ages	368	Maternal sepsis and other maternal infections	1	Number	1994	0.00141318070339109	0.0021349094176278	0.0008503269344668
1	Deaths	349	Greenland	2	Female	22	All ages	368	Maternal sepsis and other maternal infections	2	Percent	1994	0.00000736763041871624	0.00001110981430767	0.00000450004975077245
1	Deaths	349	Greenland	2	Female	22	All ages	368	Maternal sepsis and other maternal infections	3	Rate	1994	0.00547576216631648	0.0082723010507481	0.00329482849969585
1	Deaths	349	Greenland	2	Female	27	Age-standardized	368	Maternal sepsis and other maternal infections	3	Rate	1994	0.00438287853615098	0.0064754771878451	0.00264290337975217
1	Deaths	161	Bangladesh	2	Female	22	All ages	368	Maternal sepsis and other maternal infections	1	Number	1990	312.356837874019	383.267080952887	248.106214235655
1	Deaths	161	Bangladesh	2	Female	22	All ages	368	Maternal sepsis and other maternal infections	2	Percent	1990	0.000604946601329126	0.000739338018267192	0.000485727977331656
1	Deaths	161	Bangladesh	2	Female	22	All ages	368	Maternal sepsis and other maternal infections	3	Rate	1990	0.589056204826397	0.722781846805787	0.467889564852251
1	Deaths	161	Bangladesh	2	Female	27	Age-standardized	368	Maternal sepsis and other maternal infections	3	Rate	1990	0.635607987417147	0.783379832138249	0.510494101030697
1	Deaths	119	Trinidad and Tobago	2	Female	22	All ages	368	Maternal sepsis and other maternal infections	1	Number	1991	0.88489009149767	1.12168749785811	0.685612714548103
1	Deaths	119	Trinidad and Tobago	2	Female	22	All ages	368	Maternal sepsis and other maternal infections	2	Percent	1991	0.000229805551860855	0.000285694982006844	0.000179922897145681
1	Deaths	119	Trinidad and Tobago	2	Female	22	All ages	368	Maternal sepsis and other maternal infections	3	Rate	1991	0.145880576644303	0.184918353787078	0.113028249625515
1	Deaths	119	Trinidad and Tobago	2	Female	27	Age-standardized	368	Maternal sepsis and other maternal infections	3	Rate	1991	0.133846532692714	0.169796817927171	0.104319184850945
1	Deaths	30	Vanuatu	2	Female	22	All ages	368	Maternal sepsis and other maternal infections	1	Number	1992	0.301179025474257	0.528824682238123	0.151171194557628
1	Deaths	30	Vanuatu	2	Female	22	All ages	368	Maternal sepsis and other maternal infections	2	Percent	1992	0.000731777993891762	0.00121810606878985	0.000407302685083249
1	Deaths	30	Vanuatu	2	Female	22	All ages	368	Maternal sepsis and other maternal infections	3	Rate	1992	0.387750556186343	0.680831157946704	0.194624159756053
1	Deaths	30	Vanuatu	2	Female	27	Age-standardized	368	Maternal sepsis and other maternal infections	3	Rate	1992	0.389693900078962	0.690002413715351	0.196197905825652
1	Deaths	196	South Africa	2	Female	22	All ages	368	Maternal sepsis and other maternal infections	1	Number	1991	278.806234635454	392.508166773393	187.227840722593
1	Deaths	196	South Africa	2	Female	22	All ages	368	Maternal sepsis and other maternal infections	2	Percent	1991	0.00214092959422578	0.00299759589992955	0.00143103612883121
1	Deaths	196	South Africa	2	Female	22	All ages	368	Maternal sepsis and other maternal infections	3	Rate	1991	1.42951145478278	2.0124905787419	0.959965415827747
1	Deaths	196	South Africa	2	Female	27	Age-standardized	368	Maternal sepsis and other maternal infections	3	Rate	1991	1.33913760243244	1.88140815627861	0.895695038119266
1	Deaths	191	Zambia	2	Female	22	All ages	368	Maternal sepsis and other maternal infections	1	Number	1990	117.152807171387	160.172531044932	83.3846655325548
1	Deaths	191	Zambia	2	Female	22	All ages	368	Maternal sepsis and other maternal infections	2	Percent	1990	0.00217728063214862	0.00290540871839514	0.0015393311151585
1	Deaths	191	Zambia	2	Female	22	All ages	368	Maternal sepsis and other maternal infections	3	Rate	1990	2.9023393366849	3.96810839392017	2.06576863751461
1	Deaths	191	Zambia	2	Female	27	Age-standardized	368	Maternal sepsis and other maternal infections	3	Rate	1990	3.2528538920211	4.5035491891898	2.28903476104289
1	Deaths	175	Burundi	2	Female	22	All ages	368	Maternal sepsis and other maternal infections	1	Number	1990	230.349191783315	325.409365514083	144.351186846757
1	Deaths	175	Burundi	2	Female	22	All ages	368	Maternal sepsis and other maternal infections	2	Percent	1990	0.00518795126111125	0.00707204916311934	0.00337182237917029
1	Deaths	175	Burundi	2	Female	22	All ages	368	Maternal sepsis and other maternal infections	3	Rate	1990	8.07859565791069	11.4124589148047	5.06255247629194
1	Deaths	175	Burundi	2	Female	27	Age-standardized	368	Maternal sepsis and other maternal infections	3	Rate	1990	9.5063480695655	13.5895546760127	5.86493820531593
1	Deaths	209	Guinea-Bissau	2	Female	22	All ages	368	Maternal sepsis and other maternal infections	1	Number	1990	19.0115919635376	28.5636801943825	11.1706841871904
1	Deaths	209	Guinea-Bissau	2	Female	22	All ages	368	Maternal sepsis and other maternal infections	2	Percent	1990	0.00259515270991523	0.00372076237743173	0.00160642468807694
1	Deaths	209	Guinea-Bissau	2	Female	22	All ages	368	Maternal sepsis and other maternal infections	3	Rate	1990	3.66135252168846	5.50094398769882	2.15130920104938
1	Deaths	209	Guinea-Bissau	2	Female	27	Age-standardized	368	Maternal sepsis and other maternal infections	3	Rate	1990	4.10979265167981	6.19198067758443	2.39807527983524
1	Deaths	20	Socialist Republic of Viet Nam	2	Female	22	All ages	368	Maternal sepsis and other maternal infections	1	Number	1994	12.9959758780889	22.7133878070432	6.1510944034853
1	Deaths	20	Socialist Republic of Viet Nam	2	Female	22	All ages	368	Maternal sepsis and other maternal infections	2	Percent	1994	0.0000675970442404699	0.00011311035383103	0.0000352780784098481
1	Deaths	20	Socialist Republic of Viet Nam	2	Female	22	All ages	368	Maternal sepsis and other maternal infections	3	Rate	1994	0.0345678064223934	0.0604150084823086	0.0163612061625968
1	Deaths	20	Socialist Republic of Viet Nam	2	Female	27	Age-standardized	368	Maternal sepsis and other maternal infections	3	Rate	1994	0.0319119726502009	0.055590730733539	0.015098168713778
1	Deaths	163	India	2	Female	22	All ages	368	Maternal sepsis and other maternal infections	1	Number	1991	4416.18826820415	5552.24066744445	3447.17191198847
1	Deaths	163	India	2	Female	22	All ages	368	Maternal sepsis and other maternal infections	2	Percent	1991	0.00121504192335404	0.00151582749396371	0.000956296465856644
1	Deaths	163	India	2	Female	22	All ages	368	Maternal sepsis and other maternal infections	3	Rate	1991	1.05986939190719	1.33251790515709	0.827308931655781
1	Deaths	163	India	2	Female	27	Age-standardized	368	Maternal sepsis and other maternal infections	3	Rate	1991	0.941694408773324	1.17951019456133	0.735826556677927
1	Deaths	18	Thailand	2	Female	22	All ages	368	Maternal sepsis and other maternal infections	1	Number	1994	14.6259936617227	23.0926806145574	7.87771298065018
1	Deaths	18	Thailand	2	Female	22	All ages	368	Maternal sepsis and other maternal infections	2	Percent	1994	0.000102031424404406	0.000157164567401649	0.000056641119724359
1	Deaths	18	Thailand	2	Female	22	All ages	368	Maternal sepsis and other maternal infections	3	Rate	1994	0.0484608976569557	0.0765139147308382	0.0261015457380688
1	Deaths	18	Thailand	2	Female	27	Age-standardized	368	Maternal sepsis and other maternal infections	3	Rate	1994	0.0414639878842451	0.0653805390304148	0.0223729833891509
1	Deaths	413	Tokelau	2	Female	22	All ages	368	Maternal sepsis and other maternal infections	1	Number	1991	0.00130876646953171	0.00248922582167496	0.000644905431165164
1	Deaths	413	Tokelau	2	Female	22	All ages	368	Maternal sepsis and other maternal infections	2	Percent	1991	0.000176870286213867	0.000313368771664041	0.0000930173555758695
1	Deaths	413	Tokelau	2	Female	22	All ages	368	Maternal sepsis and other maternal infections	3	Rate	1991	0.16713166683062	0.317878300200657	0.0823555020456167
1	Deaths	413	Tokelau	2	Female	27	Age-standardized	368	Maternal sepsis and other maternal infections	3	Rate	1991	0.185711793027439	0.351745145414657	0.0913179562753334
1	Deaths	68	Republic of Korea	2	Female	22	All ages	368	Maternal sepsis and other maternal infections	1	Number	1991	14.1498162222482	18.260328171285	10.5878503557067
1	Deaths	68	Republic of Korea	2	Female	22	All ages	368	Maternal sepsis and other maternal infections	2	Percent	1991	0.000137189527357825	0.000176734796305711	0.000102865907716917
1	Deaths	68	Republic of Korea	2	Female	22	All ages	368	Maternal sepsis and other maternal infections	3	Rate	1991	0.0637580317770957	0.082279696465203	0.0477080754143551
1	Deaths	68	Republic of Korea	2	Female	27	Age-standardized	368	Maternal sepsis and other maternal infections	3	Rate	1991	0.0526335147791603	0.0676722580533443	0.0396975308193355
1	Deaths	164	Nepal	2	Female	22	All ages	368	Maternal sepsis and other maternal infections	1	Number	1994	170.025019578039	249.292048488938	112.914566177472
1	Deaths	164	Nepal	2	Female	22	All ages	368	Maternal sepsis and other maternal infections	2	Percent	1994	0.00172670686791241	0.00243866680618585	0.0011785418292588
1	Deaths	164	Nepal	2	Female	22	All ages	368	Maternal sepsis and other maternal infections	3	Rate	1994	1.60914009084961	2.35933411770294	1.06863893165833
1	Deaths	164	Nepal	2	Female	27	Age-standardized	368	Maternal sepsis and other maternal infections	3	Rate	1994	1.60970522617587	2.35309620024913	1.06949785279389
1	Deaths	51	Poland	2	Female	22	All ages	368	Maternal sepsis and other maternal infections	1	Number	1994	2.77070317921767	3.53107592983558	2.16077553434505
1	Deaths	51	Poland	2	Female	22	All ages	368	Maternal sepsis and other maternal infections	2	Percent	1994	0.0000153131345937146	0.000019490045935565	0.0000119675238523174
1	Deaths	51	Poland	2	Female	22	All ages	368	Maternal sepsis and other maternal infections	3	Rate	1994	0.0140248089157088	0.0178736811486194	0.0109374631704449
1	Deaths	51	Poland	2	Female	27	Age-standardized	368	Maternal sepsis and other maternal infections	3	Rate	1994	0.0152389082000788	0.0193387728520623	0.0118322438776003
1	Deaths	22	Fiji	2	Female	22	All ages	368	Maternal sepsis and other maternal infections	1	Number	1992	0.737096897677288	1.14388940981272	0.41504627275493
1	Deaths	22	Fiji	2	Female	22	All ages	368	Maternal sepsis and other maternal infections	2	Percent	1992	0.000371940664043573	0.000577147332419915	0.000211653265546547
1	Deaths	22	Fiji	2	Female	22	All ages	368	Maternal sepsis and other maternal infections	3	Rate	1992	0.194502478442382	0.30184542354427	0.109520917770095
1	Deaths	22	Fiji	2	Female	27	Age-standardized	368	Maternal sepsis and other maternal infections	3	Rate	1992	0.174080351303796	0.268550151758434	0.0987108631878563
1	Deaths	393	Saint Kitts and Nevis	2	Female	22	All ages	368	Maternal sepsis and other maternal infections	1	Number	1990	0.232941881160635	0.284057415019616	0.185390415660061
1	Deaths	393	Saint Kitts and Nevis	2	Female	22	All ages	368	Maternal sepsis and other maternal infections	2	Percent	1990	0.00102287579280101	0.00122500090367332	0.000816689466009053
1	Deaths	393	Saint Kitts and Nevis	2	Female	22	All ages	368	Maternal sepsis and other maternal infections	3	Rate	1990	1.10202973464343	1.34385330854994	0.877067488067572
1	Deaths	393	Saint Kitts and Nevis	2	Female	27	Age-standardized	368	Maternal sepsis and other maternal infections	3	Rate	1990	1.04931289357003	1.27764202244991	0.832653797507686
1	Deaths	140	Bahrain	2	Female	22	All ages	368	Maternal sepsis and other maternal infections	1	Number	1992	0.148688503602951	0.211510532664035	0.0973424418777983
1	Deaths	140	Bahrain	2	Female	22	All ages	368	Maternal sepsis and other maternal infections	2	Percent	1992	0.000172469152920058	0.000243979781663933	0.000113071303834189
1	Deaths	140	Bahrain	2	Female	22	All ages	368	Maternal sepsis and other maternal infections	3	Rate	1992	0.0655778898838872	0.0932850495110449	0.0429321149907939
1	Deaths	140	Bahrain	2	Female	27	Age-standardized	368	Maternal sepsis and other maternal infections	3	Rate	1992	0.0557876476380862	0.0793629166802755	0.0358554534149891
1	Deaths	116	Saint Lucia	2	Female	22	All ages	368	Maternal sepsis and other maternal infections	1	Number	1994	0.0460735441991015	0.0576144290063416	0.0364486131832977
1	Deaths	116	Saint Lucia	2	Female	22	All ages	368	Maternal sepsis and other maternal infections	2	Percent	1994	0.000104308106305514	0.000129576510776171	0.0000828136253391242
1	Deaths	116	Saint Lucia	2	Female	22	All ages	368	Maternal sepsis and other maternal infections	3	Rate	1994	0.0625427876394553	0.0782090256121943	0.0494773717477565
1	Deaths	116	Saint Lucia	2	Female	27	Age-standardized	368	Maternal sepsis and other maternal infections	3	Rate	1994	0.0580506820024262	0.0723124456433022	0.0457724941040522
1	Deaths	86	Italy	2	Female	22	All ages	368	Maternal sepsis and other maternal infections	1	Number	1991	0.107151447082468	0.125953519919903	0.0906423902092911
1	Deaths	86	Italy	2	Female	22	All ages	368	Maternal sepsis and other maternal infections	2	Percent	1991	0.000000408499782949293	0.000000480360051232324	0.000000345931832900817
1	Deaths	86	Italy	2	Female	22	All ages	368	Maternal sepsis and other maternal infections	3	Rate	1991	0.000366688186637403	0.000431031675983626	0.000310191738920183
1	Deaths	86	Italy	2	Female	27	Age-standardized	368	Maternal sepsis and other maternal infections	3	Rate	1991	0.000369300487530014	0.000433952355708947	0.000312712699722447
1	Deaths	54	Slovakia	2	Female	22	All ages	368	Maternal sepsis and other maternal infections	1	Number	1992	0.123227173516121	0.176540777539918	0.0832748026514195
1	Deaths	54	Slovakia	2	Female	22	All ages	368	Maternal sepsis and other maternal infections	2	Percent	1992	0.00000513696662825412	0.00000735611846574821	0.00000349855144129986
1	Deaths	54	Slovakia	2	Female	22	All ages	368	Maternal sepsis and other maternal infections	3	Rate	1992	0.00451922544452276	0.00647444513323885	0.0030540147622608
1	Deaths	54	Slovakia	2	Female	27	Age-standardized	368	Maternal sepsis and other maternal infections	3	Rate	1992	0.00458142599573383	0.00657466015389826	0.00312248581555355
1	Deaths	45	Bulgaria	2	Female	22	All ages	368	Maternal sepsis and other maternal infections	1	Number	1990	2.65909307202081	3.36467606166799	2.10086257965291
1	Deaths	45	Bulgaria	2	Female	22	All ages	368	Maternal sepsis and other maternal infections	2	Percent	1990	0.0000535057669639237	0.0000671947270580472	0.0000422748262276712
1	Deaths	45	Bulgaria	2	Female	22	All ages	368	Maternal sepsis and other maternal infections	3	Rate	1990	0.0604284042771206	0.0764629141624992	0.0477425083874412
1	Deaths	45	Bulgaria	2	Female	27	Age-standardized	368	Maternal sepsis and other maternal infections	3	Rate	1990	0.0672824693125688	0.0850517947771685	0.0531756865719084
1	Deaths	83	Iceland	2	Female	22	All ages	368	Maternal sepsis and other maternal infections	1	Number	1991	0.000230500026378785	0.000285517046876167	0.00018316690509803
1	Deaths	83	Iceland	2	Female	22	All ages	368	Maternal sepsis and other maternal infections	2	Percent	1991	0.000000274734864059302	0.000000340583121960038	0.000000218193474136369
1	Deaths	83	Iceland	2	Female	22	All ages	368	Maternal sepsis and other maternal infections	3	Rate	1991	0.000180309152592702	0.000223346337880294	0.000143282714367158
1	Deaths	83	Iceland	2	Female	27	Age-standardized	368	Maternal sepsis and other maternal infections	3	Rate	1991	0.000167969707898862	0.000207696185053943	0.00013368046993981
1	Deaths	7	Democratic People's Republic of Korea	2	Female	22	All ages	368	Maternal sepsis and other maternal infections	1	Number	1991	4.43980903355491	7.61978510487276	2.29094338414158
1	Deaths	7	Democratic People's Republic of Korea	2	Female	22	All ages	368	Maternal sepsis and other maternal infections	2	Percent	1991	0.0000575670934618361	0.0000903393791933835	0.0000330724568433506
1	Deaths	7	Democratic People's Republic of Korea	2	Female	22	All ages	368	Maternal sepsis and other maternal infections	3	Rate	1991	0.0401382611063757	0.0688869547771897	0.0207113601142821
1	Deaths	7	Democratic People's Republic of Korea	2	Female	27	Age-standardized	368	Maternal sepsis and other maternal infections	3	Rate	1991	0.0379103192316776	0.0653079243155152	0.0196465246954635
1	Deaths	184	Mozambique	2	Female	22	All ages	368	Maternal sepsis and other maternal infections	1	Number	1991	209.8	286.533899979653	147.294125309855
1	Deaths	184	Mozambique	2	Female	22	All ages	368	Maternal sepsis and other maternal infections	2	Percent	1991	0.00210320580462631	0.00288233153850215	0.00149283573448337
1	Deaths	184	Mozambique	2	Female	22	All ages	368	Maternal sepsis and other maternal infections	3	Rate	1991	2.98905008498274	4.08228105664453	2.09851615306302
1	Deaths	184	Mozambique	2	Female	27	Age-standardized	368	Maternal sepsis and other maternal infections	3	Rate	1991	3.30145377453423	4.51098756265851	2.29742211638511
1	Deaths	87	Luxembourg	2	Female	22	All ages	368	Maternal sepsis and other maternal infections	1	Number	1992	0.0254202512194272	0.0319783262530061	0.0197964142529473
1	Deaths	87	Luxembourg	2	Female	22	All ages	368	Maternal sepsis and other maternal infections	2	Percent	1992	0.0000134893248539326	0.0000168060462733129	0.0000105171732550821
1	Deaths	87	Luxembourg	2	Female	22	All ages	368	Maternal sepsis and other maternal infections	3	Rate	1992	0.0128343259372092	0.016145405429504	0.00999493005467098
1	Deaths	87	Luxembourg	2	Female	27	Age-standardized	368	Maternal sepsis and other maternal infections	3	Rate	1992	0.0120861847220806	0.015114712171292	0.00951668737050346
1	Deaths	53	Serbia	2	Female	22	All ages	368	Maternal sepsis and other maternal infections	1	Number	1994	1.76052980824686	2.59526533165374	1.07168233560096
1	Deaths	53	Serbia	2	Female	22	All ages	368	Maternal sepsis and other maternal infections	2	Percent	1994	0.0000320560840690665	0.0000465027266007678	0.0000202576972791187
1	Deaths	53	Serbia	2	Female	22	All ages	368	Maternal sepsis and other maternal infections	3	Rate	1994	0.0348407741882994	0.0513601377013385	0.0212085260251536
1	Deaths	53	Serbia	2	Female	27	Age-standardized	368	Maternal sepsis and other maternal infections	3	Rate	1994	0.0358777113437853	0.0528130927121311	0.021893522957648
1	Deaths	148	Morocco	2	Female	22	All ages	368	Maternal sepsis and other maternal infections	1	Number	1991	241.271986308049	322.201724382851	177.596681343718
1	Deaths	148	Morocco	2	Female	22	All ages	368	Maternal sepsis and other maternal infections	2	Percent	1991	0.00287743256817923	0.00373341977812713	0.00219693522825235
1	Deaths	148	Morocco	2	Female	22	All ages	368	Maternal sepsis and other maternal infections	3	Rate	1991	1.86332069096021	2.48833339042975	1.37156234363284
1	Deaths	148	Morocco	2	Female	27	Age-standardized	368	Maternal sepsis and other maternal infections	3	Rate	1991	1.83053786144727	2.45649542665286	1.35893106926473
1	Deaths	201	Burkina Faso	2	Female	22	All ages	368	Maternal sepsis and other maternal infections	1	Number	1992	210.403048946151	286.659397537446	139.294443022888
1	Deaths	201	Burkina Faso	2	Female	22	All ages	368	Maternal sepsis and other maternal infections	2	Percent	1992	0.0026801880619731	0.00367280868744781	0.00182792636615615
1	Deaths	201	Burkina Faso	2	Female	22	All ages	368	Maternal sepsis and other maternal infections	3	Rate	1992	4.07622890384046	5.55357599451271	2.69861124940051
1	Deaths	201	Burkina Faso	2	Female	27	Age-standardized	368	Maternal sepsis and other maternal infections	3	Rate	1992	4.85846883794149	6.77794	3.15906027330381
1	Deaths	119	Trinidad and Tobago	2	Female	22	All ages	368	Maternal sepsis and other maternal infections	1	Number	1994	0.995447056092187	1.24241359581369	0.777362957330444
1	Deaths	119	Trinidad and Tobago	2	Female	22	All ages	368	Maternal sepsis and other maternal infections	2	Percent	1994	0.00023758853679182	0.000294010315640495	0.000187663164702
1	Deaths	119	Trinidad and Tobago	2	Female	22	All ages	368	Maternal sepsis and other maternal infections	3	Rate	1994	0.160495315964694	0.200313579108604	0.12533375099403
1	Deaths	119	Trinidad and Tobago	2	Female	27	Age-standardized	368	Maternal sepsis and other maternal infections	3	Rate	1994	0.148095775655458	0.184922708928647	0.115505742330331
1	Deaths	84	Ireland	2	Female	22	All ages	368	Maternal sepsis and other maternal infections	1	Number	1994	0.0403133487130462	0.0527322777721642	0.0304134584890399
1	Deaths	84	Ireland	2	Female	22	All ages	368	Maternal sepsis and other maternal infections	2	Percent	1994	0.00000272121852822529	0.00000356226239977384	0.00000204398791956352
1	Deaths	84	Ireland	2	Female	22	All ages	368	Maternal sepsis and other maternal infections	3	Rate	1994	0.00220086118045296	0.00287885841317024	0.00166038799277877
1	Deaths	84	Ireland	2	Female	27	Age-standardized	368	Maternal sepsis and other maternal infections	3	Rate	1994	0.0022425807747483	0.00295078976754682	0.00168902801321833
1	Deaths	176	Comoros	2	Female	22	All ages	368	Maternal sepsis and other maternal infections	1	Number	1990	4.59701345232899	7.0983832163176	2.25842038881596
1	Deaths	176	Comoros	2	Female	22	All ages	368	Maternal sepsis and other maternal infections	2	Percent	1990	0.00195769482080954	0.00294080565354272	0.000971984097412482
1	Deaths	176	Comoros	2	Female	22	All ages	368	Maternal sepsis and other maternal infections	3	Rate	1990	1.97295817827863	3.04650255310745	0.969274730716355
1	Deaths	176	Comoros	2	Female	27	Age-standardized	368	Maternal sepsis and other maternal infections	3	Rate	1990	2.37323056760164	3.66930862584815	1.22757973272896
1	Deaths	69	Singapore	2	Female	22	All ages	368	Maternal sepsis and other maternal infections	1	Number	1991	0.0852775065017676	0.106544764744036	0.0672746460644226
1	Deaths	69	Singapore	2	Female	22	All ages	368	Maternal sepsis and other maternal infections	2	Percent	1991	0.0000139817892302039	0.0000174808823371737	0.0000109142158556428
1	Deaths	69	Singapore	2	Female	22	All ages	368	Maternal sepsis and other maternal infections	3	Rate	1991	0.00549536034075574	0.00686584186977125	0.00433523958528436
1	Deaths	69	Singapore	2	Female	27	Age-standardized	368	Maternal sepsis and other maternal infections	3	Rate	1991	0.00411216835233405	0.0051311099704549	0.00325381304222194
1	Deaths	181	Madagascar	2	Female	22	All ages	368	Maternal sepsis and other maternal infections	1	Number	1991	254.150282321117	345.226485799432	177.626611101306
1	Deaths	181	Madagascar	2	Female	22	All ages	368	Maternal sepsis and other maternal infections	2	Percent	1991	0.00371930427504727	0.00500590855419341	0.00260504686978485
1	Deaths	181	Madagascar	2	Female	22	All ages	368	Maternal sepsis and other maternal infections	3	Rate	1991	4.1475831328799	5.63389320857014	2.89876182479922
1	Deaths	181	Madagascar	2	Female	27	Age-standardized	368	Maternal sepsis and other maternal infections	3	Rate	1991	4.62866749687972	6.32132752428465	3.22753424397284
1	Deaths	149	Palestine	2	Female	22	All ages	368	Maternal sepsis and other maternal infections	1	Number	1994	0.870006495678225	1.38061643771738	0.500766618054889
1	Deaths	149	Palestine	2	Female	22	All ages	368	Maternal sepsis and other maternal infections	2	Percent	1994	0.00015938243003535	0.000245684601403567	0.0000977664883733396
1	Deaths	149	Palestine	2	Female	22	All ages	368	Maternal sepsis and other maternal infections	3	Rate	1994	0.0736848530861547	0.116930758433281	0.0424122289490035
1	Deaths	149	Palestine	2	Female	27	Age-standardized	368	Maternal sepsis and other maternal infections	3	Rate	1994	0.0850049600580695	0.134584112681747	0.0499883532680164
1	Deaths	164	Nepal	2	Female	22	All ages	368	Maternal sepsis and other maternal infections	1	Number	1991	185.982647529629	269.126902221467	113.065961762358
1	Deaths	164	Nepal	2	Female	22	All ages	368	Maternal sepsis and other maternal infections	2	Percent	1991	0.00176996204355193	0.00246364388475234	0.00112971258503729
1	Deaths	164	Nepal	2	Female	22	All ages	368	Maternal sepsis and other maternal infections	3	Rate	1991	1.87482236740614	2.71296888531039	1.13977619374725
1	Deaths	164	Nepal	2	Female	27	Age-standardized	368	Maternal sepsis and other maternal infections	3	Rate	1991	1.88620416330715	2.71608259003989	1.14661901678174
1	Deaths	111	Dominican Republic	2	Female	22	All ages	368	Maternal sepsis and other maternal infections	1	Number	1990	15.1629317863416	19.3221530682946	11.4525469698137
1	Deaths	111	Dominican Republic	2	Female	22	All ages	368	Maternal sepsis and other maternal infections	2	Percent	1990	0.000890930033807455	0.00111074321278969	0.000685746451312487
1	Deaths	111	Dominican Republic	2	Female	22	All ages	368	Maternal sepsis and other maternal infections	3	Rate	1990	0.415650212689665	0.52966386353418	0.313940183265176
1	Deaths	111	Dominican Republic	2	Female	27	Age-standardized	368	Maternal sepsis and other maternal infections	3	Rate	1990	0.374332886240979	0.476864272525892	0.283387146656579
1	Deaths	8	Taiwan (Province of China)	2	Female	22	All ages	368	Maternal sepsis and other maternal infections	1	Number	1991	0.191476813189255	0.236403277959414	0.151843413376227
1	Deaths	8	Taiwan (Province of China)	2	Female	22	All ages	368	Maternal sepsis and other maternal infections	2	Percent	1991	0.00000472600749817042	0.00000581531714128786	0.00000373112003113092
1	Deaths	8	Taiwan (Province of China)	2	Female	22	All ages	368	Maternal sepsis and other maternal infections	3	Rate	1991	0.00192269790862865	0.00237382313061719	0.00152472254198709
1	Deaths	8	Taiwan (Province of China)	2	Female	27	Age-standardized	368	Maternal sepsis and other maternal infections	3	Rate	1991	0.00167786921053234	0.00205603404958967	0.00133545845357238
1	Deaths	117	Saint Vincent and the Grenadines	2	Female	22	All ages	368	Maternal sepsis and other maternal infections	1	Number	1994	0.00542580140438226	0.00693842443189843	0.00417310892531967
1	Deaths	117	Saint Vincent and the Grenadines	2	Female	22	All ages	368	Maternal sepsis and other maternal infections	2	Percent	1994	0.0000141535010591277	0.0000179766700732266	0.0000111066700781401
1	Deaths	117	Saint Vincent and the Grenadines	2	Female	22	All ages	368	Maternal sepsis and other maternal infections	3	Rate	1994	0.00989935423662279	0.0126591292559888	0.00761382152439009
1	Deaths	117	Saint Vincent and the Grenadines	2	Female	27	Age-standardized	368	Maternal sepsis and other maternal infections	3	Rate	1994	0.00923077391943429	0.0118150129454346	0.00718805078967296
1	Deaths	173	Gabon	2	Female	22	All ages	368	Maternal sepsis and other maternal infections	1	Number	1992	9.18512346200417	12.4925724195996	6.19649866856891
1	Deaths	173	Gabon	2	Female	22	All ages	368	Maternal sepsis and other maternal infections	2	Percent	1992	0.00199366843133962	0.00261100842669204	0.00139733724155971
1	Deaths	173	Gabon	2	Female	22	All ages	368	Maternal sepsis and other maternal infections	3	Rate	1992	1.7647789488787	2.40025394483281	1.19056106891558
1	Deaths	173	Gabon	2	Female	27	Age-standardized	368	Maternal sepsis and other maternal infections	3	Rate	1992	1.96469388163024	2.68495892997063	1.29963160515127
1	Deaths	50	Montenegro	2	Female	22	All ages	368	Maternal sepsis and other maternal infections	1	Number	1994	0.00537745591188636	0.0086408779472214	0.00300362937694492
1	Deaths	50	Montenegro	2	Female	22	All ages	368	Maternal sepsis and other maternal infections	2	Percent	1994	0.00000257637929724212	0.00000409482820276404	0.00000145314758627365
1	Deaths	50	Montenegro	2	Female	22	All ages	368	Maternal sepsis and other maternal infections	3	Rate	1994	0.00168824948337576	0.00271279913203271	0.000942987878835195
1	Deaths	50	Montenegro	2	Female	27	Age-standardized	368	Maternal sepsis and other maternal infections	3	Rate	1994	0.00169581852156927	0.00272322636673105	0.000946401594275545
1	Deaths	376	Northern Mariana Islands	2	Female	22	All ages	368	Maternal sepsis and other maternal infections	1	Number	1992	0.0106701164954598	0.0175210355634318	0.00540466784872702
1	Deaths	376	Northern Mariana Islands	2	Female	22	All ages	368	Maternal sepsis and other maternal infections	2	Percent	1992	0.000169203540378708	0.000260468184983614	0.0000949432865256172
1	Deaths	376	Northern Mariana Islands	2	Female	22	All ages	368	Maternal sepsis and other maternal infections	3	Rate	1992	0.0460660444564693	0.0756434855731768	0.0233335474357611
1	Deaths	376	Northern Mariana Islands	2	Female	27	Age-standardized	368	Maternal sepsis and other maternal infections	3	Rate	1992	0.0356959252012791	0.0590508207498301	0.0180547539176593
1	Deaths	143	Iraq	2	Female	22	All ages	368	Maternal sepsis and other maternal infections	1	Number	1990	5.62770997449807	9.09773150205888	3.08420046530784
1	Deaths	143	Iraq	2	Female	22	All ages	368	Maternal sepsis and other maternal infections	2	Percent	1990	0.000111715762385222	0.000175178637108639	0.0000649841325976309
1	Deaths	143	Iraq	2	Female	22	All ages	368	Maternal sepsis and other maternal infections	3	Rate	1990	0.062999310248414	0.101844411324003	0.0345260332999945
1	Deaths	143	Iraq	2	Female	27	Age-standardized	368	Maternal sepsis and other maternal infections	3	Rate	1990	0.0702521000629402	0.113887587615359	0.038950063003026
1	Deaths	215	Sao Tome and Principe	2	Female	22	All ages	368	Maternal sepsis and other maternal infections	1	Number	1991	1.04660338176803	1.59071223302106	0.653366178766815
1	Deaths	215	Sao Tome and Principe	2	Female	22	All ages	368	Maternal sepsis and other maternal infections	2	Percent	1991	0.00185648953652194	0.00280011633300855	0.00117371243226772
1	Deaths	215	Sao Tome and Principe	2	Female	22	All ages	368	Maternal sepsis and other maternal infections	3	Rate	1991	1.67345697349411	2.54345488037174	1.04469391858401
1	Deaths	215	Sao Tome and Principe	2	Female	27	Age-standardized	368	Maternal sepsis and other maternal infections	3	Rate	1991	2.05071092968742	3.10897834110526	1.27104980761161
1	Deaths	78	Denmark	2	Female	22	All ages	368	Maternal sepsis and other maternal infections	1	Number	1990	0.131282876696362	0.174278591860201	0.0905922276216094
1	Deaths	78	Denmark	2	Female	22	All ages	368	Maternal sepsis and other maternal infections	2	Percent	1990	0.00000447437969298329	0.00000595246834492661	0.00000308855389400419
1	Deaths	78	Denmark	2	Female	22	All ages	368	Maternal sepsis and other maternal infections	3	Rate	1990	0.00503162247237288	0.0066795007949547	0.00347208942852058
1	Deaths	78	Denmark	2	Female	27	Age-standardized	368	Maternal sepsis and other maternal infections	3	Rate	1990	0.00506005777255311	0.00674109389409488	0.00350215342149001
1	Deaths	7	Democratic People's Republic of Korea	2	Female	22	All ages	368	Maternal sepsis and other maternal infections	1	Number	1992	4.6211181025156	7.9119628847025	2.39683587060131
1	Deaths	7	Democratic People's Republic of Korea	2	Female	22	All ages	368	Maternal sepsis and other maternal infections	2	Percent	1992	0.0000584437240215568	0.0000913624120949733	0.000033235367583561
1	Deaths	7	Democratic People's Republic of Korea	2	Female	22	All ages	368	Maternal sepsis and other maternal infections	3	Rate	1992	0.0412092289735605	0.0705556280780895	0.0213739956461801
1	Deaths	7	Democratic People's Republic of Korea	2	Female	27	Age-standardized	368	Maternal sepsis and other maternal infections	3	Rate	1992	0.0390590085380522	0.0672193677169489	0.0202224967260944
1	Deaths	27	Samoa	2	Female	22	All ages	368	Maternal sepsis and other maternal infections	1	Number	1992	0.0424271962962168	0.0699368430848401	0.021851572975436
1	Deaths	27	Samoa	2	Female	22	All ages	368	Maternal sepsis and other maternal infections	2	Percent	1992	0.0000967971958389099	0.000153963288562326	0.000054698743698089
1	Deaths	27	Samoa	2	Female	22	All ages	368	Maternal sepsis and other maternal infections	3	Rate	1992	0.0522359188159069	0.0861055072344313	0.0269034273199551
1	Deaths	27	Samoa	2	Female	27	Age-standardized	368	Maternal sepsis and other maternal infections	3	Rate	1992	0.0455871450401117	0.0754269044545103	0.0235472051840062
1	Deaths	60	Lithuania	2	Female	22	All ages	368	Maternal sepsis and other maternal infections	1	Number	1992	1.23544168978008	1.54347007311877	0.976067840288316
1	Deaths	60	Lithuania	2	Female	22	All ages	368	Maternal sepsis and other maternal infections	2	Percent	1992	0.0000641261058307315	0.0000790557259051322	0.0000509526740822867
1	Deaths	60	Lithuania	2	Female	22	All ages	368	Maternal sepsis and other maternal infections	3	Rate	1992	0.0634366924105498	0.0792531424860317	0.0501185251140599
1	Deaths	60	Lithuania	2	Female	27	Age-standardized	368	Maternal sepsis and other maternal infections	3	Rate	1992	0.0663463028848347	0.0827666997337326	0.0525167145463908
1	Deaths	93	Sweden	2	Female	22	All ages	368	Maternal sepsis and other maternal infections	1	Number	1992	0.0477266085537486	0.0608396026393062	0.0361183711868016
1	Deaths	93	Sweden	2	Female	22	All ages	368	Maternal sepsis and other maternal infections	2	Percent	1992	0.00000103212290646459	0.00000131279691013259	0.000000783134857654798
1	Deaths	93	Sweden	2	Female	22	All ages	368	Maternal sepsis and other maternal infections	3	Rate	1992	0.00108332981344422	0.00138097713989114	0.000819838440345946
1	Deaths	93	Sweden	2	Female	27	Age-standardized	368	Maternal sepsis and other maternal infections	3	Rate	1992	0.00120682607215031	0.00154150671411908	0.000913601142880631
1	Deaths	102	United States of America	2	Female	22	All ages	368	Maternal sepsis and other maternal infections	1	Number	1994	9.29892174023168	11.5383849040652	7.30747961105826
1	Deaths	102	United States of America	2	Female	22	All ages	368	Maternal sepsis and other maternal infections	2	Percent	1994	0.00000833156060088976	0.0000103394259706388	0.0000065538497829478
1	Deaths	102	United States of America	2	Female	22	All ages	368	Maternal sepsis and other maternal infections	3	Rate	1994	0.00687251971201045	0.00852763147310629	0.00540071194005565
1	Deaths	102	United States of America	2	Female	27	Age-standardized	368	Maternal sepsis and other maternal infections	3	Rate	1994	0.0069913452332288	0.00878708538890507	0.00548902816947895
1	Deaths	72	New Zealand	2	Female	22	All ages	368	Maternal sepsis and other maternal infections	1	Number	1991	0.0337356930554571	0.0437762110199818	0.0261416087473567
1	Deaths	72	New Zealand	2	Female	22	All ages	368	Maternal sepsis and other maternal infections	2	Percent	1991	0.00000269693543559215	0.00000348510375450245	0.00000209737784904085
1	Deaths	72	New Zealand	2	Female	22	All ages	368	Maternal sepsis and other maternal infections	3	Rate	1991	0.00193045615125736	0.00250500429036225	0.00149590018284609
1	Deaths	72	New Zealand	2	Female	27	Age-standardized	368	Maternal sepsis and other maternal infections	3	Rate	1991	0.00180008158910213	0.00233150325637373	0.00139921184181559
1	Deaths	200	Benin	2	Female	22	All ages	368	Maternal sepsis and other maternal infections	1	Number	1994	108.856695599164	149.445693972857	74.130564483928
1	Deaths	200	Benin	2	Female	22	All ages	368	Maternal sepsis and other maternal infections	2	Percent	1994	0.00335638524621327	0.00445481173640763	0.0023343826620944
1	Deaths	200	Benin	2	Female	22	All ages	368	Maternal sepsis and other maternal infections	3	Rate	1994	3.83496884987872	5.26489967364776	2.61158401010633
1	Deaths	200	Benin	2	Female	27	Age-standardized	368	Maternal sepsis and other maternal infections	3	Rate	1994	4.33935197183655	5.97175333989802	2.91753285728792
1	Deaths	144	Jordan	2	Female	22	All ages	368	Maternal sepsis and other maternal infections	1	Number	1990	15.5842184333754	22.033662149136	10.0923570198194
1	Deaths	144	Jordan	2	Female	22	All ages	368	Maternal sepsis and other maternal infections	2	Percent	1990	0.00226436253420126	0.00313285847335853	0.00151505953258422
1	Deaths	144	Jordan	2	Female	22	All ages	368	Maternal sepsis and other maternal infections	3	Rate	1990	0.874924437718649	1.23700713957076	0.566602029390888
1	Deaths	144	Jordan	2	Female	27	Age-standardized	368	Maternal sepsis and other maternal infections	3	Rate	1990	0.988495827821403	1.3680505007892	0.630822812305462
1	Deaths	37	Kyrgyzstan	2	Female	22	All ages	368	Maternal sepsis and other maternal infections	1	Number	1994	3.49475897746983	4.47353690667093	2.72704970207474
1	Deaths	37	Kyrgyzstan	2	Female	22	All ages	368	Maternal sepsis and other maternal infections	2	Percent	1994	0.000190803691316966	0.000239314411203336	0.000151363656322187
1	Deaths	37	Kyrgyzstan	2	Female	22	All ages	368	Maternal sepsis and other maternal infections	3	Rate	1994	0.145343486584717	0.186049869410937	0.113415235312255
1	Deaths	37	Kyrgyzstan	2	Female	27	Age-standardized	368	Maternal sepsis and other maternal infections	3	Rate	1994	0.141014947369161	0.179530079559582	0.110617495407457
1	Deaths	6	China	2	Female	22	All ages	368	Maternal sepsis and other maternal infections	1	Number	1994	505.121442275103	641.326896510071	382.063869539713
1	Deaths	6	China	2	Female	22	All ages	368	Maternal sepsis and other maternal infections	2	Percent	1994	0.00013273711067495	0.000162797707723877	0.000104027421015161
1	Deaths	6	China	2	Female	22	All ages	368	Maternal sepsis and other maternal infections	3	Rate	1994	0.085285070688612	0.108282098374238	0.0645079408518017
1	Deaths	6	China	2	Female	27	Age-standardized	368	Maternal sepsis and other maternal infections	3	Rate	1994	0.0705922932082841	0.0896940872738374	0.0536067738057467
1	Deaths	185	Rwanda	2	Female	22	All ages	368	Maternal sepsis and other maternal infections	1	Number	1992	506.791018118932	685.290308805686	365.315816122287
1	Deaths	185	Rwanda	2	Female	22	All ages	368	Maternal sepsis and other maternal infections	2	Percent	1992	0.00904256585089363	0.0120070073911513	0.00656963936291412
1	Deaths	185	Rwanda	2	Female	22	All ages	368	Maternal sepsis and other maternal infections	3	Rate	1992	13.2058477278766	17.8571425773644	9.51931835375138
1	Deaths	185	Rwanda	2	Female	27	Age-standardized	368	Maternal sepsis and other maternal infections	3	Rate	1992	17.2072298419617	23.8654486718582	12.1023315579769
1	Deaths	105	Antigua and Barbuda	2	Female	22	All ages	368	Maternal sepsis and other maternal infections	1	Number	1992	0.0711997521305702	0.0869535044913424	0.0568697239797618
1	Deaths	105	Antigua and Barbuda	2	Female	22	All ages	368	Maternal sepsis and other maternal infections	2	Percent	1992	0.000320378227947188	0.000385926080604995	0.000257378654466929
1	Deaths	105	Antigua and Barbuda	2	Female	22	All ages	368	Maternal sepsis and other maternal infections	3	Rate	1992	0.220065501490257	0.268757488609383	0.175773987306416
1	Deaths	105	Antigua and Barbuda	2	Female	27	Age-standardized	368	Maternal sepsis and other maternal infections	3	Rate	1992	0.193929658079232	0.236645148121152	0.155489606882503
1	Deaths	216	Senegal	2	Female	22	All ages	368	Maternal sepsis and other maternal infections	1	Number	1994	143.430202347591	185.056731893145	109.703413938727
1	Deaths	216	Senegal	2	Female	22	All ages	368	Maternal sepsis and other maternal infections	2	Percent	1994	0.00340256092274455	0.0043557720510589	0.00268751979061788
1	Deaths	216	Senegal	2	Female	22	All ages	368	Maternal sepsis and other maternal infections	3	Rate	1994	3.29948451291272	4.2570658822049	2.52362967757162
1	Deaths	216	Senegal	2	Female	27	Age-standardized	368	Maternal sepsis and other maternal infections	3	Rate	1994	3.72802656138261	4.82609843598558	2.87725209040338
1	Deaths	207	Ghana	2	Female	22	All ages	368	Maternal sepsis and other maternal infections	1	Number	1992	211.497577410106	299.111894789263	129.287470607781
1	Deaths	207	Ghana	2	Female	22	All ages	368	Maternal sepsis and other maternal infections	2	Percent	1992	0.00289909204931579	0.00403457063326137	0.00184197435266731
1	Deaths	207	Ghana	2	Female	22	All ages	368	Maternal sepsis and other maternal infections	3	Rate	1992	2.67629847233934	3.78497341144854	1.63600862155165
1	Deaths	207	Ghana	2	Female	27	Age-standardized	368	Maternal sepsis and other maternal infections	3	Rate	1992	2.74276774735509	3.84263309990539	1.68202798904936
1	Deaths	16	Philippines	2	Female	22	All ages	368	Maternal sepsis and other maternal infections	1	Number	1992	91.2470799041321	118.418336535121	66.8740303869961
1	Deaths	16	Philippines	2	Female	22	All ages	368	Maternal sepsis and other maternal infections	2	Percent	1992	0.00062434350963538	0.000799038961405292	0.000461467309213527
1	Deaths	16	Philippines	2	Female	22	All ages	368	Maternal sepsis and other maternal infections	3	Rate	1992	0.278201704519778	0.361043697015618	0.203891119160376
1	Deaths	16	Philippines	2	Female	27	Age-standardized	368	Maternal sepsis and other maternal infections	3	Rate	1992	0.27503920312757	0.358681916762511	0.201778989575009
1	Deaths	110	Dominica	2	Female	22	All ages	368	Maternal sepsis and other maternal infections	1	Number	1990	0.147432221851099	0.20092698731477	0.103683546359677
1	Deaths	110	Dominica	2	Female	22	All ages	368	Maternal sepsis and other maternal infections	2	Percent	1990	0.0005286205503268	0.000704869607836076	0.000374633533811157
1	Deaths	110	Dominica	2	Female	22	All ages	368	Maternal sepsis and other maternal infections	3	Rate	1990	0.404933116016537	0.551860306001203	0.284774257485397
1	Deaths	110	Dominica	2	Female	27	Age-standardized	368	Maternal sepsis and other maternal infections	3	Rate	1990	0.408007388558082	0.569790749778587	0.283804582479421
1	Deaths	170	Congo	2	Female	22	All ages	368	Maternal sepsis and other maternal infections	1	Number	1992	41.3809042803355	59.940396099002	25.3380174049339
1	Deaths	170	Congo	2	Female	22	All ages	368	Maternal sepsis and other maternal infections	2	Percent	1992	0.00276009588628586	0.00388876140481124	0.00174832773113803
1	Deaths	170	Congo	2	Female	22	All ages	368	Maternal sepsis and other maternal infections	3	Rate	1992	3.1878007174577	4.61754137596019	1.95192810469316
1	Deaths	170	Congo	2	Female	27	Age-standardized	368	Maternal sepsis and other maternal infections	3	Rate	1992	3.49370048139673	5.08041143960284	2.09684561955764
1	Deaths	218	Togo	2	Female	22	All ages	368	Maternal sepsis and other maternal infections	1	Number	1991	69.7450511841166	101.375990827703	44.3555130997079
1	Deaths	218	Togo	2	Female	22	All ages	368	Maternal sepsis and other maternal infections	2	Percent	1991	0.00372140347913216	0.00519257558792373	0.00244543783522386
1	Deaths	218	Togo	2	Female	22	All ages	368	Maternal sepsis and other maternal infections	3	Rate	1991	3.62223898121589	5.26500532297434	2.30362249154365
1	Deaths	218	Togo	2	Female	27	Age-standardized	368	Maternal sepsis and other maternal infections	3	Rate	1991	4.08361541703536	5.9971566436326	2.60660251012596
1	Deaths	63	Ukraine	2	Female	22	All ages	368	Maternal sepsis and other maternal infections	1	Number	1990	9.80668923613639	12.1817338547222	8.00060715532743
1	Deaths	63	Ukraine	2	Female	22	All ages	368	Maternal sepsis and other maternal infections	2	Percent	1990	0.0000294691616957988	0.0000366150969325777	0.0000240410984035848
1	Deaths	63	Ukraine	2	Female	22	All ages	368	Maternal sepsis and other maternal infections	3	Rate	1990	0.034643292270325	0.0430334189374923	0.0282630932160811
1	Deaths	63	Ukraine	2	Female	27	Age-standardized	368	Maternal sepsis and other maternal infections	3	Rate	1990	0.0414884597698353	0.0518670878569318	0.0336287806903103
1	Deaths	86	Italy	2	Female	22	All ages	368	Maternal sepsis and other maternal infections	1	Number	1994	0.0666378506825949	0.0776539458172396	0.056476397943006
1	Deaths	86	Italy	2	Female	22	All ages	368	Maternal sepsis and other maternal infections	2	Percent	1994	0.000000248653450983122	0.000000289418708896706	0.000000210750075796642
1	Deaths	86	Italy	2	Female	22	All ages	368	Maternal sepsis and other maternal infections	3	Rate	1994	0.000228548282075854	0.000266330257220872	0.000193697479667927
1	Deaths	86	Italy	2	Female	27	Age-standardized	368	Maternal sepsis and other maternal infections	3	Rate	1994	0.000228621815557077	0.000266418073301909	0.0001937442289022
1	Deaths	351	Guam	2	Female	22	All ages	368	Maternal sepsis and other maternal infections	1	Number	1994	0.0225745754153651	0.0321095470438454	0.0147786720649646
1	Deaths	351	Guam	2	Female	22	All ages	368	Maternal sepsis and other maternal infections	2	Percent	1994	0.0000961066124495992	0.000136250177465239	0.0000621303229347367
1	Deaths	351	Guam	2	Female	22	All ages	368	Maternal sepsis and other maternal infections	3	Rate	1994	0.0322155474703809	0.0458226397622239	0.0210902310540914
1	Deaths	351	Guam	2	Female	27	Age-standardized	368	Maternal sepsis and other maternal infections	3	Rate	1994	0.0293766253812578	0.0419514925235053	0.0192568712839214
1	Deaths	170	Congo	2	Female	22	All ages	368	Maternal sepsis and other maternal infections	1	Number	1991	41.3235450021191	59.8805347730259	25.1086332239719
1	Deaths	170	Congo	2	Female	22	All ages	368	Maternal sepsis and other maternal infections	2	Percent	1991	0.00289428087758022	0.00408282055027842	0.00183369051868399
1	Deaths	170	Congo	2	Female	22	All ages	368	Maternal sepsis and other maternal infections	3	Rate	1991	3.27406007733883	4.74432840406142	1.98935434099214
1	Deaths	170	Congo	2	Female	27	Age-standardized	368	Maternal sepsis and other maternal infections	3	Rate	1991	3.62452103060008	5.26063782815207	2.16203851299691
1	Deaths	48	Hungary	2	Female	22	All ages	368	Maternal sepsis and other maternal infections	1	Number	1992	0.621755036225762	0.775538133599041	0.482856499844757
1	Deaths	48	Hungary	2	Female	22	All ages	368	Maternal sepsis and other maternal infections	2	Percent	1992	0.00000896771299369781	0.0000111582548556099	0.00000700055164117575
1	Deaths	48	Hungary	2	Female	22	All ages	368	Maternal sepsis and other maternal infections	3	Rate	1992	0.0115213598759831	0.0143710197974149	0.00894751659261033
1	Deaths	48	Hungary	2	Female	27	Age-standardized	368	Maternal sepsis and other maternal infections	3	Rate	1992	0.0127050867815629	0.0158383950874937	0.00984579545295184
1	Deaths	105	Antigua and Barbuda	2	Female	22	All ages	368	Maternal sepsis and other maternal infections	1	Number	1991	0.0778668328909606	0.0960402349049616	0.0630705753691811
1	Deaths	105	Antigua and Barbuda	2	Female	22	All ages	368	Maternal sepsis and other maternal infections	2	Percent	1991	0.000354850388361435	0.000422210044801296	0.00028948622118406
1	Deaths	105	Antigua and Barbuda	2	Female	22	All ages	368	Maternal sepsis and other maternal infections	3	Rate	1991	0.245761045835029	0.303119411643943	0.199061525795617
1	Deaths	105	Antigua and Barbuda	2	Female	27	Age-standardized	368	Maternal sepsis and other maternal infections	3	Rate	1991	0.218455792281105	0.269406585974545	0.177825685313102
1	Deaths	83	Iceland	2	Female	22	All ages	368	Maternal sepsis and other maternal infections	1	Number	1994	0.000158182384295795	0.000194420989311231	0.000124790834539917
1	Deaths	83	Iceland	2	Female	22	All ages	368	Maternal sepsis and other maternal infections	2	Percent	1994	0.000000186484716836732	0.000000228569513419358	0.000000148277960297324
1	Deaths	83	Iceland	2	Female	22	All ages	368	Maternal sepsis and other maternal infections	3	Rate	1994	0.000119923783892119	0.000147397580394618	0.0000946084429040931
1	Deaths	83	Iceland	2	Female	27	Age-standardized	368	Maternal sepsis and other maternal infections	3	Rate	1994	0.000113296778311615	0.000139049619054681	0.0000895819702406461
1	Deaths	177	Djibouti	2	Female	22	All ages	368	Maternal sepsis and other maternal infections	1	Number	1991	9.08423517810993	13.3089660563888	5.72439299729262
1	Deaths	177	Djibouti	2	Female	22	All ages	368	Maternal sepsis and other maternal infections	2	Percent	1991	0.00607355157293925	0.00849477200760994	0.00422460828964381
1	Deaths	177	Djibouti	2	Female	22	All ages	368	Maternal sepsis and other maternal infections	3	Rate	1991	4.16545619257221	6.10265079991605	2.62484488696942
1	Deaths	177	Djibouti	2	Female	27	Age-standardized	368	Maternal sepsis and other maternal infections	3	Rate	1991	3.93434462472375	5.80208081194579	2.48895679691821
1	Deaths	101	Canada	2	Female	22	All ages	368	Maternal sepsis and other maternal infections	1	Number	1991	1.2912411096513	1.65395230643228	0.992816423402972
1	Deaths	101	Canada	2	Female	22	All ages	368	Maternal sepsis and other maternal infections	2	Percent	1991	0.0000144582000394833	0.0000184546490155479	0.0000110813242844894
1	Deaths	101	Canada	2	Female	22	All ages	368	Maternal sepsis and other maternal infections	3	Rate	1991	0.00921404309665996	0.0118022789991581	0.00708454311431979
1	Deaths	101	Canada	2	Female	27	Age-standardized	368	Maternal sepsis and other maternal infections	3	Rate	1991	0.00838870705640202	0.0107661578282324	0.00651012239735547
1	Deaths	153	Syrian Arab Republic	2	Female	22	All ages	368	Maternal sepsis and other maternal infections	1	Number	1992	24.9445975945658	36.4175054012663	14.9284342218839
1	Deaths	153	Syrian Arab Republic	2	Female	22	All ages	368	Maternal sepsis and other maternal infections	2	Percent	1992	0.000803417794068453	0.00111752220193685	0.000498574238961177
1	Deaths	153	Syrian Arab Republic	2	Female	22	All ages	368	Maternal sepsis and other maternal infections	3	Rate	1992	0.377145161356614	0.550607637533429	0.225707659226402
1	Deaths	153	Syrian Arab Republic	2	Female	27	Age-standardized	368	Maternal sepsis and other maternal infections	3	Rate	1992	0.41048188672483	0.60585730903884	0.246680403599494
1	Deaths	36	Kazakhstan	2	Female	22	All ages	368	Maternal sepsis and other maternal infections	1	Number	1991	0.310554331984442	0.391389501145163	0.244126456967206
1	Deaths	36	Kazakhstan	2	Female	22	All ages	368	Maternal sepsis and other maternal infections	2	Percent	1991	0.00000485585779531399	0.00000614023041984188	0.00000382867770994729
1	Deaths	36	Kazakhstan	2	Female	22	All ages	368	Maternal sepsis and other maternal infections	3	Rate	1991	0.00369079163030507	0.00465147945541527	0.00290132769474855
1	Deaths	36	Kazakhstan	2	Female	27	Age-standardized	368	Maternal sepsis and other maternal infections	3	Rate	1991	0.00354688102062941	0.00446742879878232	0.00279307716269795
1	Deaths	184	Mozambique	2	Female	22	All ages	368	Maternal sepsis and other maternal infections	1	Number	1994	194.782549405396	260.676323696108	134.161218510497
1	Deaths	184	Mozambique	2	Female	22	All ages	368	Maternal sepsis and other maternal infections	2	Percent	1994	0.00194164666636648	0.00256885581166309	0.00135835923879331
1	Deaths	184	Mozambique	2	Female	22	All ages	368	Maternal sepsis and other maternal infections	3	Rate	1994	2.59658693646998	3.47499680450113	1.78846240809908
1	Deaths	184	Mozambique	2	Female	27	Age-standardized	368	Maternal sepsis and other maternal infections	3	Rate	1994	2.80732799738444	3.79574385388521	1.92912953580984
1	Deaths	216	Senegal	2	Female	22	All ages	368	Maternal sepsis and other maternal infections	1	Number	1991	145.269049794928	192.063491202491	109.364518204126
1	Deaths	216	Senegal	2	Female	22	All ages	368	Maternal sepsis and other maternal infections	2	Percent	1991	0.00366144589582706	0.00473192161521739	0.00278064146482029
1	Deaths	216	Senegal	2	Female	22	All ages	368	Maternal sepsis and other maternal infections	3	Rate	1991	3.61644533033279	4.78138403787449	2.72260885385936
1	Deaths	216	Senegal	2	Female	27	Age-standardized	368	Maternal sepsis and other maternal infections	3	Rate	1991	4.21429551588865	5.48061287988061	3.16046304641309
1	Deaths	126	Costa Rica	2	Female	22	All ages	368	Maternal sepsis and other maternal infections	1	Number	1992	4.11834644044246	5.09934059438439	3.36956579108588
1	Deaths	126	Costa Rica	2	Female	22	All ages	368	Maternal sepsis and other maternal infections	2	Percent	1992	0.000799851057770983	0.000987709182368982	0.000656010729149458
1	Deaths	126	Costa Rica	2	Female	22	All ages	368	Maternal sepsis and other maternal infections	3	Rate	1992	0.255598701968181	0.316482563006106	0.209126807288561
1	Deaths	126	Costa Rica	2	Female	27	Age-standardized	368	Maternal sepsis and other maternal infections	3	Rate	1992	0.232872900654833	0.287434304117759	0.19048232903299
1	Deaths	204	Chad	2	Female	22	All ages	368	Maternal sepsis and other maternal infections	1	Number	1991	308.599319185457	404.813372644481	216.498
1	Deaths	204	Chad	2	Female	22	All ages	368	Maternal sepsis and other maternal infections	2	Percent	1991	0.00637223472787345	0.00820903976820762	0.00453198326281647
1	Deaths	204	Chad	2	Female	22	All ages	368	Maternal sepsis and other maternal infections	3	Rate	1991	9.65986964460576	12.6715911767416	6.77688233798943
1	Deaths	204	Chad	2	Female	27	Age-standardized	368	Maternal sepsis and other maternal infections	3	Rate	1991	11.4224982380641	15.176788982431	7.96565001507142
1	Deaths	135	Brazil	2	Female	22	All ages	368	Maternal sepsis and other maternal infections	1	Number	1994	267.944369330503	315.533439108649	225.963527654062
1	Deaths	135	Brazil	2	Female	22	All ages	368	Maternal sepsis and other maternal infections	2	Percent	1994	0.000698145819413376	0.000831665052307653	0.000591448608053966
1	Deaths	135	Brazil	2	Female	22	All ages	368	Maternal sepsis and other maternal infections	3	Rate	1994	0.333882206169459	0.39318236480605	0.281570392076096
1	Deaths	135	Brazil	2	Female	27	Age-standardized	368	Maternal sepsis and other maternal infections	3	Rate	1994	0.301715508917492	0.355532306966851	0.254802396406847
1	Deaths	168	Angola	2	Female	22	All ages	368	Maternal sepsis and other maternal infections	1	Number	1994	315.299514626229	474.095566407396	197.556040866561
1	Deaths	168	Angola	2	Female	22	All ages	368	Maternal sepsis and other maternal infections	2	Percent	1994	0.00375714046375395	0.00550950632487242	0.00234738078792158
1	Deaths	168	Angola	2	Female	22	All ages	368	Maternal sepsis and other maternal infections	3	Rate	1994	5.3297479491999	8.01399861265245	3.33944029348979
1	Deaths	168	Angola	2	Female	27	Age-standardized	368	Maternal sepsis and other maternal infections	3	Rate	1994	5.85191325747315	8.76489671587248	3.62050207392505
1	Deaths	88	Malta	2	Female	22	All ages	368	Maternal sepsis and other maternal infections	1	Number	1994	0.00148003033190913	0.00185152967944688	0.00114548855872774
1	Deaths	88	Malta	2	Female	22	All ages	368	Maternal sepsis and other maternal infections	2	Percent	1994	0.00000113051397769153	0.00000141784473447073	0.000000874961249072099
1	Deaths	88	Malta	2	Female	22	All ages	368	Maternal sepsis and other maternal infections	3	Rate	1994	0.000762189369073672	0.000953504943630739	0.000589906289779612
1	Deaths	88	Malta	2	Female	27	Age-standardized	368	Maternal sepsis and other maternal infections	3	Rate	1994	0.000820300702879954	0.00102804606236926	0.000635534549519587
1	Deaths	156	United Arab Emirates	2	Female	22	All ages	368	Maternal sepsis and other maternal infections	1	Number	1992	0.243053520684312	0.434170881620509	0.117482648331924
1	Deaths	156	United Arab Emirates	2	Female	22	All ages	368	Maternal sepsis and other maternal infections	2	Percent	1992	0.000134754467209712	0.000228602187686649	0.0000719735224465393
1	Deaths	156	United Arab Emirates	2	Female	22	All ages	368	Maternal sepsis and other maternal infections	3	Rate	1992	0.0334851527539017	0.0598151314633366	0.0161854245692534
1	Deaths	156	United Arab Emirates	2	Female	27	Age-standardized	368	Maternal sepsis and other maternal infections	3	Rate	1992	0.0300875873585292	0.0543435254159189	0.0144017485442314
1	Deaths	39	Tajikistan	2	Female	22	All ages	368	Maternal sepsis and other maternal infections	1	Number	1991	9.07727632197762	11.8088387883279	6.91499649749567
1	Deaths	39	Tajikistan	2	Female	22	All ages	368	Maternal sepsis and other maternal infections	2	Percent	1991	0.000453626940640442	0.000579013019315573	0.000350818718841987
1	Deaths	39	Tajikistan	2	Female	22	All ages	368	Maternal sepsis and other maternal infections	3	Rate	1991	0.329697651124115	0.428911302566456	0.251161033539971
1	Deaths	39	Tajikistan	2	Female	27	Age-standardized	368	Maternal sepsis and other maternal infections	3	Rate	1991	0.333123761427914	0.429104416219924	0.25392266077586
1	Deaths	128	Guatemala	2	Female	22	All ages	368	Maternal sepsis and other maternal infections	1	Number	1990	130.094975747493	159.789712347149	106.225604099842
1	Deaths	128	Guatemala	2	Female	22	All ages	368	Maternal sepsis and other maternal infections	2	Percent	1990	0.00429548277234577	0.00525584690880428	0.00350634707414717
1	Deaths	128	Guatemala	2	Female	22	All ages	368	Maternal sepsis and other maternal infections	3	Rate	1990	3.05773239265795	3.75567293548451	2.49671033581023
1	Deaths	128	Guatemala	2	Female	27	Age-standardized	368	Maternal sepsis and other maternal infections	3	Rate	1990	3.4651932226196	4.24591	2.82959548511531
1	Deaths	202	Cameroon	2	Female	22	All ages	368	Maternal sepsis and other maternal infections	1	Number	1990	131.074242824432	180.674769002196	88.8813602006112
1	Deaths	202	Cameroon	2	Female	22	All ages	368	Maternal sepsis and other maternal infections	2	Percent	1990	0.00237104146804152	0.0032285222657681	0.00168247492648327
1	Deaths	202	Cameroon	2	Female	22	All ages	368	Maternal sepsis and other maternal infections	3	Rate	1990	2.47629117476904	3.41335815750502	1.67917146133012
1	Deaths	202	Cameroon	2	Female	27	Age-standardized	368	Maternal sepsis and other maternal infections	3	Rate	1990	2.52308208004736	3.44546564089564	1.73167389320734
1	Deaths	55	Slovenia	2	Female	22	All ages	368	Maternal sepsis and other maternal infections	1	Number	1994	0.00238297103970443	0.00304619679560311	0.00180980442781642
1	Deaths	55	Slovenia	2	Female	22	All ages	368	Maternal sepsis and other maternal infections	2	Percent	1994	0.000000251051066066228	0.000000319183903475584	0.000000192193763015504
1	Deaths	55	Slovenia	2	Female	22	All ages	368	Maternal sepsis and other maternal infections	3	Rate	1994	0.000233631864056001	0.000298656015444672	0.000177437314596991
1	Deaths	55	Slovenia	2	Female	27	Age-standardized	368	Maternal sepsis and other maternal infections	3	Rate	1994	0.000237288385952683	0.000303126814450695	0.000181545700749517
1	Deaths	185	Rwanda	2	Female	22	All ages	368	Maternal sepsis and other maternal infections	1	Number	1991	499.867151398611	678.746968264882	365.384487005245
1	Deaths	185	Rwanda	2	Female	22	All ages	368	Maternal sepsis and other maternal infections	2	Percent	1991	0.00922927462391052	0.0121874376834453	0.00678069501170369
1	Deaths	185	Rwanda	2	Female	22	All ages	368	Maternal sepsis and other maternal infections	3	Rate	1991	13.2830414958029	18.0364405210201	9.70941436986529
1	Deaths	185	Rwanda	2	Female	27	Age-standardized	368	Maternal sepsis and other maternal infections	3	Rate	1991	17.2956747337946	24.0555551759074	12.3879630074882
1	Deaths	178	Eritrea	2	Female	22	All ages	368	Maternal sepsis and other maternal infections	1	Number	1991	200.339741637406	267.561192133234	139.399735430994
1	Deaths	178	Eritrea	2	Female	22	All ages	368	Maternal sepsis and other maternal infections	2	Percent	1991	0.00932449359209721	0.0121954957895769	0.00663066465284041
1	Deaths	178	Eritrea	2	Female	22	All ages	368	Maternal sepsis and other maternal infections	3	Rate	1991	11.9459805993596	15.9543023478091	8.31221265138931
1	Deaths	178	Eritrea	2	Female	27	Age-standardized	368	Maternal sepsis and other maternal infections	3	Rate	1991	12.9114533910914	17.2565693689843	8.75265422347576
1	Deaths	171	Democratic Republic of the Congo	2	Female	22	All ages	368	Maternal sepsis and other maternal infections	1	Number	1991	976.273529286136	1351.85240922915	649.054230628321
1	Deaths	171	Democratic Republic of the Congo	2	Female	22	All ages	368	Maternal sepsis and other maternal infections	2	Percent	1991	0.00394602877915896	0.00530143963354383	0.00265891542533966
1	Deaths	171	Democratic Republic of the Congo	2	Female	22	All ages	368	Maternal sepsis and other maternal infections	3	Rate	1991	4.92675630442527	6.82211202089262	3.2754468156073
1	Deaths	171	Democratic Republic of the Congo	2	Female	27	Age-standardized	368	Maternal sepsis and other maternal infections	3	Rate	1991	5.75854687081424	7.93559732057581	3.84365921140859
1	Deaths	8	Taiwan (Province of China)	2	Female	22	All ages	368	Maternal sepsis and other maternal infections	1	Number	1992	0.189149922405725	0.232794241390121	0.150688194901973
1	Deaths	8	Taiwan (Province of China)	2	Female	22	All ages	368	Maternal sepsis and other maternal infections	2	Percent	1992	0.00000457583570747198	0.00000565093398395656	0.00000364515421014806
1	Deaths	8	Taiwan (Province of China)	2	Female	22	All ages	368	Maternal sepsis and other maternal infections	3	Rate	1992	0.00187942442457708	0.00231308148375028	0.00149726243813477
1	Deaths	8	Taiwan (Province of China)	2	Female	27	Age-standardized	368	Maternal sepsis and other maternal infections	3	Rate	1992	0.00164122911262876	0.00200663328289076	0.00130518498495994
1	Deaths	186	Seychelles	2	Female	22	All ages	368	Maternal sepsis and other maternal infections	1	Number	1992	0.016576737817607	0.0239976256813666	0.0106183062831776
1	Deaths	186	Seychelles	2	Female	22	All ages	368	Maternal sepsis and other maternal infections	2	Percent	1992	0.0000704491665224728	0.000103313018413298	0.000044790524793747
1	Deaths	186	Seychelles	2	Female	22	All ages	368	Maternal sepsis and other maternal infections	3	Rate	1992	0.0445057628594603	0.0644296030688611	0.0285083727937274
1	Deaths	186	Seychelles	2	Female	27	Age-standardized	368	Maternal sepsis and other maternal infections	3	Rate	1992	0.042982596541353	0.0617905819176672	0.0272644331952195
1	Deaths	49	North Macedonia	2	Female	22	All ages	368	Maternal sepsis and other maternal infections	1	Number	1992	0.665809036858401	0.933226225460169	0.432872739596555
1	Deaths	49	North Macedonia	2	Female	22	All ages	368	Maternal sepsis and other maternal infections	2	Percent	1992	0.0000835566459753486	0.000116807579110797	0.0000552508780014077
1	Deaths	49	North Macedonia	2	Female	22	All ages	368	Maternal sepsis and other maternal infections	3	Rate	1992	0.0670204002856446	0.0939386396473667	0.0435730106899624
1	Deaths	49	North Macedonia	2	Female	27	Age-standardized	368	Maternal sepsis and other maternal infections	3	Rate	1992	0.0644694671402959	0.0905124396840425	0.0419109444443956
1	Deaths	152	Saudi Arabia	2	Female	22	All ages	368	Maternal sepsis and other maternal infections	1	Number	1991	20.9876775831568	34.4491776675014	10.9874198029959
1	Deaths	152	Saudi Arabia	2	Female	22	All ages	368	Maternal sepsis and other maternal infections	2	Percent	1991	0.000623703769508721	0.000933144770088744	0.000359079124311078
1	Deaths	152	Saudi Arabia	2	Female	22	All ages	368	Maternal sepsis and other maternal infections	3	Rate	1991	0.28943173075428	0.475073293643902	0.151522621667157
1	Deaths	152	Saudi Arabia	2	Female	27	Age-standardized	368	Maternal sepsis and other maternal infections	3	Rate	1991	0.312691996178918	0.505237018359311	0.162273574853045
1	Deaths	68	Republic of Korea	2	Female	22	All ages	368	Maternal sepsis and other maternal infections	1	Number	1994	8.72730604244427	11.1555316202685	6.16228006261618
1	Deaths	68	Republic of Korea	2	Female	22	All ages	368	Maternal sepsis and other maternal infections	2	Percent	1994	0.0000858113039439295	0.000109663555214603	0.0000605508269668516
1	Deaths	68	Republic of Korea	2	Female	22	All ages	368	Maternal sepsis and other maternal infections	3	Rate	1994	0.0387290260411841	0.0495047237398848	0.0273462513927482
1	Deaths	68	Republic of Korea	2	Female	27	Age-standardized	368	Maternal sepsis and other maternal infections	3	Rate	1994	0.0316926228404441	0.0404922870830088	0.0223594218219271
1	Deaths	36	Kazakhstan	2	Female	22	All ages	368	Maternal sepsis and other maternal infections	1	Number	1994	0.330620214782538	0.416412891869751	0.2604777143177
1	Deaths	36	Kazakhstan	2	Female	22	All ages	368	Maternal sepsis and other maternal infections	2	Percent	1994	0.0000043821092574262	0.00000552970010030294	0.00000345742099599831
1	Deaths	36	Kazakhstan	2	Female	22	All ages	368	Maternal sepsis and other maternal infections	3	Rate	1994	0.00403396098496726	0.00508073397915138	0.00317813881314599
1	Deaths	36	Kazakhstan	2	Female	27	Age-standardized	368	Maternal sepsis and other maternal infections	3	Rate	1994	0.0039099059172254	0.00494288555088205	0.00308083045596239
1	Deaths	148	Morocco	2	Female	22	All ages	368	Maternal sepsis and other maternal infections	1	Number	1994	195.935507411124	263.72217575421	142.988072762761
1	Deaths	148	Morocco	2	Female	22	All ages	368	Maternal sepsis and other maternal infections	2	Percent	1994	0.00233044407462597	0.00304607305075784	0.0017645864929172
1	Deaths	148	Morocco	2	Female	22	All ages	368	Maternal sepsis and other maternal infections	3	Rate	1994	1.43428961274793	1.93050245120642	1.04670312298295
1	Deaths	148	Morocco	2	Female	27	Age-standardized	368	Maternal sepsis and other maternal infections	3	Rate	1994	1.37098838868881	1.85547313186463	1.00788524929231
1	Deaths	40	Turkmenistan	2	Female	22	All ages	368	Maternal sepsis and other maternal infections	1	Number	1992	2.10640608150302	2.82323752982335	1.57300669680993
1	Deaths	40	Turkmenistan	2	Female	22	All ages	368	Maternal sepsis and other maternal infections	2	Percent	1992	0.00015846789078539	0.000209765051196138	0.000118438697981324
1	Deaths	40	Turkmenistan	2	Female	22	All ages	368	Maternal sepsis and other maternal infections	3	Rate	1992	0.108630664845523	0.14559878675564	0.0811224221110271
1	Deaths	40	Turkmenistan	2	Female	27	Age-standardized	368	Maternal sepsis and other maternal infections	3	Rate	1992	0.104968384472039	0.139068495540963	0.0786183226981072
1	Deaths	30	Vanuatu	2	Female	22	All ages	368	Maternal sepsis and other maternal infections	1	Number	1990	0.259359917991288	0.471304959745966	0.122757227871418
1	Deaths	30	Vanuatu	2	Female	22	All ages	368	Maternal sepsis and other maternal infections	2	Percent	1990	0.00065709494792367	0.0011766969385938	0.000342192194007801
1	Deaths	30	Vanuatu	2	Female	22	All ages	368	Maternal sepsis and other maternal infections	3	Rate	1990	0.350838219870558	0.637537960275703	0.166054676590772
1	Deaths	30	Vanuatu	2	Female	27	Age-standardized	368	Maternal sepsis and other maternal infections	3	Rate	1990	0.353749822788903	0.651655979763544	0.165943313762886
1	Deaths	72	New Zealand	2	Female	22	All ages	368	Maternal sepsis and other maternal infections	1	Number	1992	0.0307978312824165	0.0396400912978669	0.023772968259031
1	Deaths	72	New Zealand	2	Female	22	All ages	368	Maternal sepsis and other maternal infections	2	Percent	1992	0.00000244105428430403	0.00000312509237985111	0.00000188065012514854
1	Deaths	72	New Zealand	2	Female	22	All ages	368	Maternal sepsis and other maternal infections	3	Rate	1992	0.00174093735847158	0.00224077192971315	0.00134383645992422
1	Deaths	72	New Zealand	2	Female	27	Age-standardized	368	Maternal sepsis and other maternal infections	3	Rate	1992	0.00163068580670135	0.00210409339113564	0.00125679326635527
1	Deaths	195	Namibia	2	Female	22	All ages	368	Maternal sepsis and other maternal infections	1	Number	1990	19.5130663740645	27.910318509099	12.9784375511662
1	Deaths	195	Namibia	2	Female	22	All ages	368	Maternal sepsis and other maternal infections	2	Percent	1990	0.00384748616608903	0.00541659522984868	0.00256711192233852
1	Deaths	195	Namibia	2	Female	22	All ages	368	Maternal sepsis and other maternal infections	3	Rate	1990	2.72002060364161	3.8905541519529	1.80912711849167
1	Deaths	195	Namibia	2	Female	27	Age-standardized	368	Maternal sepsis and other maternal infections	3	Rate	1990	2.92950810872237	4.18363293888036	1.92683928202263
1	Deaths	152	Saudi Arabia	2	Female	22	All ages	368	Maternal sepsis and other maternal infections	1	Number	1994	13.2961220720495	20.8421	7.07027983787268
1	Deaths	152	Saudi Arabia	2	Female	22	All ages	368	Maternal sepsis and other maternal infections	2	Percent	1994	0.000393521340118517	0.000582561995399678	0.00023156255934924
1	Deaths	152	Saudi Arabia	2	Female	22	All ages	368	Maternal sepsis and other maternal infections	3	Rate	1994	0.166695751007794	0.26130079769833	0.0886413046618324
1	Deaths	152	Saudi Arabia	2	Female	27	Age-standardized	368	Maternal sepsis and other maternal infections	3	Rate	1994	0.177803234568289	0.280221816867392	0.0946424304919238
1	Deaths	172	Equatorial Guinea	2	Female	22	All ages	368	Maternal sepsis and other maternal infections	1	Number	1992	22.5531185309406	36.1054051959883	12.0036590978651
1	Deaths	172	Equatorial Guinea	2	Female	22	All ages	368	Maternal sepsis and other maternal infections	2	Percent	1992	0.00716191992290102	0.0110020698484416	0.00392264864247242
1	Deaths	172	Equatorial Guinea	2	Female	22	All ages	368	Maternal sepsis and other maternal infections	3	Rate	1992	9.48192608481956	15.1796649701083	5.04665499616745
1	Deaths	172	Equatorial Guinea	2	Female	27	Age-standardized	368	Maternal sepsis and other maternal infections	3	Rate	1992	10.627163993215	17.1379538873393	5.59750993129568
1	Deaths	185	Rwanda	2	Female	22	All ages	368	Maternal sepsis and other maternal infections	1	Number	1994	459.850508014496	608.425998635759	326.010447246636
1	Deaths	185	Rwanda	2	Female	22	All ages	368	Maternal sepsis and other maternal infections	2	Percent	1994	0.00280459952081611	0.00415913349275604	0.0016773697152851
1	Deaths	185	Rwanda	2	Female	22	All ages	368	Maternal sepsis and other maternal infections	3	Rate	1994	12.519026777428	16.5638642042433	8.87534850493903
1	Deaths	185	Rwanda	2	Female	27	Age-standardized	368	Maternal sepsis and other maternal infections	3	Rate	1994	16.5226404361048	22.2985186621711	11.4104778064196
1	Deaths	181	Madagascar	2	Female	22	All ages	368	Maternal sepsis and other maternal infections	1	Number	1994	331.527603227402	441.627816254806	236.131723623679
1	Deaths	181	Madagascar	2	Female	22	All ages	368	Maternal sepsis and other maternal infections	2	Percent	1994	0.00471116477432133	0.0061435176073563	0.00339940541474194
1	Deaths	181	Madagascar	2	Female	22	All ages	368	Maternal sepsis and other maternal infections	3	Rate	1994	4.97376585977805	6.62555194147689	3.54258256005432
1	Deaths	181	Madagascar	2	Female	27	Age-standardized	368	Maternal sepsis and other maternal infections	3	Rate	1994	5.4737366538456	7.33473832700074	3.90400223401254
1	Deaths	129	Honduras	2	Female	22	All ages	368	Maternal sepsis and other maternal infections	1	Number	1990	56.9779968929359	74.3948533579094	42.2422872645929
1	Deaths	129	Honduras	2	Female	22	All ages	368	Maternal sepsis and other maternal infections	2	Percent	1990	0.00461028346093502	0.00587894138236769	0.00353916179494787
1	Deaths	129	Honduras	2	Female	22	All ages	368	Maternal sepsis and other maternal infections	3	Rate	1990	2.40465173414209	3.13969817988675	1.78275816743437
1	Deaths	129	Honduras	2	Female	27	Age-standardized	368	Maternal sepsis and other maternal infections	3	Rate	1990	2.5725143737471	3.39621758983666	1.92155143677574
1	Deaths	171	Democratic Republic of the Congo	2	Female	22	All ages	368	Maternal sepsis and other maternal infections	1	Number	1992	1007.80358373295	1365.80944956759	669.570662088019
1	Deaths	171	Democratic Republic of the Congo	2	Female	22	All ages	368	Maternal sepsis and other maternal infections	2	Percent	1992	0.00395806018962654	0.00529622645723801	0.0026968778311834
1	Deaths	171	Democratic Republic of the Congo	2	Female	22	All ages	368	Maternal sepsis and other maternal infections	3	Rate	1992	4.9529420625027	6.71239434083967	3.29066571066323
1	Deaths	171	Democratic Republic of the Congo	2	Female	27	Age-standardized	368	Maternal sepsis and other maternal infections	3	Rate	1992	5.78604883177991	7.84451867547239	3.84388616355864
1	Deaths	204	Chad	2	Female	22	All ages	368	Maternal sepsis and other maternal infections	1	Number	1992	311.730228611499	411.259001104624	221.205178784421
1	Deaths	204	Chad	2	Female	22	All ages	368	Maternal sepsis and other maternal infections	2	Percent	1992	0.00634803334683356	0.00809678179805163	0.00457169522876008
1	Deaths	204	Chad	2	Female	22	All ages	368	Maternal sepsis and other maternal infections	3	Rate	1992	9.46657236172347	12.4890457711082	6.71752252284925
1	Deaths	204	Chad	2	Female	27	Age-standardized	368	Maternal sepsis and other maternal infections	3	Rate	1992	11.1859923171446	14.9072233425298	7.85712705563498
1	Deaths	157	Yemen	2	Female	22	All ages	368	Maternal sepsis and other maternal infections	1	Number	1992	364.289600412101	532.903460081183	227.721567113276
1	Deaths	157	Yemen	2	Female	22	All ages	368	Maternal sepsis and other maternal infections	2	Percent	1992	0.00523734514788675	0.00736288312269471	0.00345696865788367
1	Deaths	157	Yemen	2	Female	22	All ages	368	Maternal sepsis and other maternal infections	3	Rate	1992	5.1043488572269	7.46693060795729	3.19078644997178
1	Deaths	157	Yemen	2	Female	27	Age-standardized	368	Maternal sepsis and other maternal infections	3	Rate	1992	5.89769534914334	8.60438994438939	3.65406118686837
1	Deaths	170	Congo	2	Female	22	All ages	368	Maternal sepsis and other maternal infections	1	Number	1994	44.9463745190911	62.4937148528302	29.3467943566152
1	Deaths	170	Congo	2	Female	22	All ages	368	Maternal sepsis and other maternal infections	2	Percent	1994	0.00265119850005803	0.0036381414319241	0.00182612163950853
1	Deaths	170	Congo	2	Female	22	All ages	368	Maternal sepsis and other maternal infections	3	Rate	1994	3.27770193948308	4.55733688357043	2.14010686756129
1	Deaths	170	Congo	2	Female	27	Age-standardized	368	Maternal sepsis and other maternal infections	3	Rate	1994	3.53071464390968	4.89607353829057	2.23085540750898
1	Deaths	123	Peru	2	Female	22	All ages	368	Maternal sepsis and other maternal infections	1	Number	1992	189.254967225897	244.920955307464	142.651333307503
1	Deaths	123	Peru	2	Female	22	All ages	368	Maternal sepsis and other maternal infections	2	Percent	1992	0.00300899365007864	0.00374808398892051	0.00235896254884303
1	Deaths	123	Peru	2	Female	22	All ages	368	Maternal sepsis and other maternal infections	3	Rate	1992	1.67570261033465	2.16858077835547	1.26306439981456
1	Deaths	123	Peru	2	Female	27	Age-standardized	368	Maternal sepsis and other maternal infections	3	Rate	1992	1.65130645865523	2.14673806959879	1.25247701407759
1	Deaths	157	Yemen	2	Female	22	All ages	368	Maternal sepsis and other maternal infections	1	Number	1995	379.652565229229	549.002183275637	239.83411328155
1	Deaths	157	Yemen	2	Female	22	All ages	368	Maternal sepsis and other maternal infections	2	Percent	1995	0.00542773945087682	0.00760369103975475	0.00355468130477389
1	Deaths	157	Yemen	2	Female	22	All ages	368	Maternal sepsis and other maternal infections	3	Rate	1995	4.84863769238609	7.01144394329399	3.06298133630361
1	Deaths	157	Yemen	2	Female	27	Age-standardized	368	Maternal sepsis and other maternal infections	3	Rate	1995	5.55916453160603	8.00632986915221	3.47874920309974
1	Deaths	435	South Sudan	2	Female	22	All ages	368	Maternal sepsis and other maternal infections	1	Number	1991	134.057858984722	212.037505639997	71.4113446943223
1	Deaths	435	South Sudan	2	Female	22	All ages	368	Maternal sepsis and other maternal infections	2	Percent	1991	0.00363499852506551	0.00554396573775583	0.00209847335369092
1	Deaths	435	South Sudan	2	Female	22	All ages	368	Maternal sepsis and other maternal infections	3	Rate	1991	4.74402764452489	7.50356447619299	2.52709834341879
1	Deaths	435	South Sudan	2	Female	27	Age-standardized	368	Maternal sepsis and other maternal infections	3	Rate	1991	5.35806706434503	8.54090747518247	2.8039971547674
1	Deaths	11	Indonesia	2	Female	22	All ages	368	Maternal sepsis and other maternal infections	1	Number	1995	801.311529981536	1029.93295789879	604.050164102552
1	Deaths	11	Indonesia	2	Female	22	All ages	368	Maternal sepsis and other maternal infections	2	Percent	1995	0.0012291961258769	0.00152595439865098	0.000972195656131911
1	Deaths	11	Indonesia	2	Female	22	All ages	368	Maternal sepsis and other maternal infections	3	Rate	1995	0.806013199697915	1.03597605651508	0.607594409077786
1	Deaths	11	Indonesia	2	Female	27	Age-standardized	368	Maternal sepsis and other maternal infections	3	Rate	1995	0.718611656153787	0.918210976638451	0.545417724108285
1	Deaths	145	Kuwait	2	Female	22	All ages	368	Maternal sepsis and other maternal infections	1	Number	1992	0.049531718846866	0.0635283190496105	0.0386471052808754
1	Deaths	145	Kuwait	2	Female	22	All ages	368	Maternal sepsis and other maternal infections	2	Percent	1992	0.0000386667942662288	0.0000497461004021526	0.0000299709650508114
1	Deaths	145	Kuwait	2	Female	22	All ages	368	Maternal sepsis and other maternal infections	3	Rate	1992	0.00690115921422459	0.00885127862670889	0.00538462692031324
1	Deaths	145	Kuwait	2	Female	27	Age-standardized	368	Maternal sepsis and other maternal infections	3	Rate	1992	0.00586985120075462	0.00744692865822419	0.00460254046626314
1	Deaths	23	Kiribati	2	Female	22	All ages	368	Maternal sepsis and other maternal infections	1	Number	1994	0.168265795948108	0.256387979703107	0.105909895485862
1	Deaths	23	Kiribati	2	Female	22	All ages	368	Maternal sepsis and other maternal infections	2	Percent	1994	0.000482559031941141	0.000720917052897717	0.00031435631617832
1	Deaths	23	Kiribati	2	Female	22	All ages	368	Maternal sepsis and other maternal infections	3	Rate	1994	0.422325382749731	0.64350066542304	0.265820138287905
1	Deaths	23	Kiribati	2	Female	27	Age-standardized	368	Maternal sepsis and other maternal infections	3	Rate	1994	0.413270670688361	0.630126052726424	0.25835038824392
1	Deaths	187	Somalia	2	Female	22	All ages	368	Maternal sepsis and other maternal infections	1	Number	1992	513.775471797931	734.666362986688	318.139861341815
1	Deaths	187	Somalia	2	Female	22	All ages	368	Maternal sepsis and other maternal infections	2	Percent	1992	0.00923570150778403	0.0129835694986997	0.00584814474398409
1	Deaths	187	Somalia	2	Female	22	All ages	368	Maternal sepsis and other maternal infections	3	Rate	1992	13.6664502457723	19.5421577092122	8.46253436546854
1	Deaths	187	Somalia	2	Female	27	Age-standardized	368	Maternal sepsis and other maternal infections	3	Rate	1992	16.2843210574715	23.3653050507757	10.0054342802292
1	Deaths	34	Azerbaijan	2	Female	22	All ages	368	Maternal sepsis and other maternal infections	1	Number	1992	0.748131511267354	0.996588029137235	0.522496968385819
1	Deaths	34	Azerbaijan	2	Female	22	All ages	368	Maternal sepsis and other maternal infections	2	Percent	1992	0.0000263606307975225	0.0000349533009278485	0.0000187997038678197
1	Deaths	34	Azerbaijan	2	Female	22	All ages	368	Maternal sepsis and other maternal infections	3	Rate	1992	0.0193238132983765	0.025741304463732	0.0134958008237767
1	Deaths	34	Azerbaijan	2	Female	27	Age-standardized	368	Maternal sepsis and other maternal infections	3	Rate	1992	0.0165744765372934	0.0220822884086775	0.0116843666238837
1	Deaths	121	Plurinational State of Bolivia	2	Female	22	All ages	368	Maternal sepsis and other maternal infections	1	Number	1994	102.125349482274	132.377907651064	77.8736612541718
1	Deaths	121	Plurinational State of Bolivia	2	Female	22	All ages	368	Maternal sepsis and other maternal infections	2	Percent	1994	0.00344982088387272	0.00433846565999455	0.00271721525528821
1	Deaths	121	Plurinational State of Bolivia	2	Female	22	All ages	368	Maternal sepsis and other maternal infections	3	Rate	1994	2.86542974711961	3.71425504409801	2.18497666452098
1	Deaths	121	Plurinational State of Bolivia	2	Female	27	Age-standardized	368	Maternal sepsis and other maternal infections	3	Rate	1994	3.00408706671281	3.88790373488932	2.29547938491877
1	Deaths	69	Singapore	2	Female	22	All ages	368	Maternal sepsis and other maternal infections	1	Number	1994	0.0530784526575082	0.0667263773113657	0.0414405886119985
1	Deaths	69	Singapore	2	Female	22	All ages	368	Maternal sepsis and other maternal infections	2	Percent	1994	0.0000082379608778619	0.0000102834532937716	0.00000647972005139842
1	Deaths	69	Singapore	2	Female	22	All ages	368	Maternal sepsis and other maternal infections	3	Rate	1994	0.00314830310401132	0.00395781810303181	0.00245801313389937
1	Deaths	69	Singapore	2	Female	27	Age-standardized	368	Maternal sepsis and other maternal infections	3	Rate	1994	0.00235275021463436	0.00296395212461113	0.00183550642824065
1	Deaths	26	Papua New Guinea	2	Female	22	All ages	368	Maternal sepsis and other maternal infections	1	Number	1992	28.2810875559774	46.2286014625326	13.1162121625537
1	Deaths	26	Papua New Guinea	2	Female	22	All ages	368	Maternal sepsis and other maternal infections	2	Percent	1992	0.00180014981035339	0.00285106181419093	0.00079591831393796
1	Deaths	26	Papua New Guinea	2	Female	22	All ages	368	Maternal sepsis and other maternal infections	3	Rate	1992	1.35669028725972	2.2176620497242	0.629206271199898
1	Deaths	26	Papua New Guinea	2	Female	27	Age-standardized	368	Maternal sepsis and other maternal infections	3	Rate	1992	1.32283205137786	2.14437320999961	0.622745296050224
1	Deaths	210	Liberia	2	Female	22	All ages	368	Maternal sepsis and other maternal infections	1	Number	1990	73.9840624391455	103.992609123578	48.6191455137049
1	Deaths	210	Liberia	2	Female	22	All ages	368	Maternal sepsis and other maternal infections	2	Percent	1990	0.00358695020756387	0.00493563653479316	0.00245701945041523
1	Deaths	210	Liberia	2	Female	22	All ages	368	Maternal sepsis and other maternal infections	3	Rate	1990	6.02444621908005	8.46801135531221	3.95900708488217
1	Deaths	210	Liberia	2	Female	27	Age-standardized	368	Maternal sepsis and other maternal infections	3	Rate	1990	6.66481920628694	9.55142150331801	4.46238615549358
1	Deaths	202	Cameroon	2	Female	22	All ages	368	Maternal sepsis and other maternal infections	1	Number	1991	134.059248685262	183.988782176738	90.4997295605324
1	Deaths	202	Cameroon	2	Female	22	All ages	368	Maternal sepsis and other maternal infections	2	Percent	1991	0.00234770558227819	0.00317096193916206	0.00162173553726077
1	Deaths	202	Cameroon	2	Female	22	All ages	368	Maternal sepsis and other maternal infections	3	Rate	1991	2.44724520235224	3.35870645915498	1.65206825454584
1	Deaths	202	Cameroon	2	Female	27	Age-standardized	368	Maternal sepsis and other maternal infections	3	Rate	1991	2.47668276111048	3.39866726404315	1.69331072131583
1	Deaths	109	Cuba	2	Female	22	All ages	368	Maternal sepsis and other maternal infections	1	Number	1995	9.09455644297257	11.2746683737265	7.26680325729986
1	Deaths	109	Cuba	2	Female	22	All ages	368	Maternal sepsis and other maternal infections	2	Percent	1995	0.00026007512344552	0.000323019097675024	0.000207988209168619
1	Deaths	109	Cuba	2	Female	22	All ages	368	Maternal sepsis and other maternal infections	3	Rate	1995	0.163837434799124	0.203111911630337	0.130910662035188
1	Deaths	109	Cuba	2	Female	27	Age-standardized	368	Maternal sepsis and other maternal infections	3	Rate	1995	0.137508248625864	0.169679006509639	0.111236570414216
1	Deaths	154	Tunisia	2	Female	22	All ages	368	Maternal sepsis and other maternal infections	1	Number	1994	8.11893638719829	12.0061408226535	5.27534668522598
1	Deaths	154	Tunisia	2	Female	22	All ages	368	Maternal sepsis and other maternal infections	2	Percent	1994	0.000447469266336704	0.000663099921790939	0.000293159197410926
1	Deaths	154	Tunisia	2	Female	22	All ages	368	Maternal sepsis and other maternal infections	3	Rate	1994	0.181212585714699	0.267973995504926	0.117744390124622
1	Deaths	154	Tunisia	2	Female	27	Age-standardized	368	Maternal sepsis and other maternal infections	3	Rate	1994	0.165307925836527	0.243067690417592	0.108019644552449
1	Deaths	105	Antigua and Barbuda	2	Female	22	All ages	368	Maternal sepsis and other maternal infections	1	Number	1994	0.0618989763957623	0.0758656688055875	0.04973289436462
1	Deaths	105	Antigua and Barbuda	2	Female	22	All ages	368	Maternal sepsis and other maternal infections	2	Percent	1994	0.000254104872695863	0.000307414573812261	0.000204204362975099
1	Deaths	105	Antigua and Barbuda	2	Female	22	All ages	368	Maternal sepsis and other maternal infections	3	Rate	1994	0.181789573948009	0.222808007700636	0.146059308314581
1	Deaths	105	Antigua and Barbuda	2	Female	27	Age-standardized	368	Maternal sepsis and other maternal infections	3	Rate	1994	0.159064176685033	0.194296205417409	0.128164656101271
1	Deaths	87	Luxembourg	2	Female	22	All ages	368	Maternal sepsis and other maternal infections	1	Number	1991	0.0270988264496423	0.0341505173801658	0.020866996259524
1	Deaths	87	Luxembourg	2	Female	22	All ages	368	Maternal sepsis and other maternal infections	2	Percent	1991	0.0000143912065852781	0.0000181934798452022	0.0000111887515945675
1	Deaths	87	Luxembourg	2	Female	22	All ages	368	Maternal sepsis and other maternal infections	3	Rate	1991	0.0138197628390897	0.0174159590232858	0.0106416763104736
1	Deaths	87	Luxembourg	2	Female	27	Age-standardized	368	Maternal sepsis and other maternal infections	3	Rate	1991	0.0129484093259952	0.0162784347502242	0.0100980291028606
1	Deaths	39	Tajikistan	2	Female	22	All ages	368	Maternal sepsis and other maternal infections	1	Number	1994	10.7176487878094	13.9591594561116	8.14495805080378
1	Deaths	39	Tajikistan	2	Female	22	All ages	368	Maternal sepsis and other maternal infections	2	Percent	1994	0.000478648288323488	0.00061214378909893	0.000374451047017234
1	Deaths	39	Tajikistan	2	Female	22	All ages	368	Maternal sepsis and other maternal infections	3	Rate	1994	0.369983795097622	0.481883936877976	0.281171976261713
1	Deaths	39	Tajikistan	2	Female	27	Age-standardized	368	Maternal sepsis and other maternal infections	3	Rate	1994	0.36890786795451	0.477570221840509	0.280631217569169
1	Deaths	41	Uzbekistan	2	Female	22	All ages	368	Maternal sepsis and other maternal infections	1	Number	1994	12.3605447475945	15.9901430791653	9.12932868986494
1	Deaths	41	Uzbekistan	2	Female	22	All ages	368	Maternal sepsis and other maternal infections	2	Percent	1994	0.000171611552354489	0.000222657338609371	0.000127425927247726
1	Deaths	41	Uzbekistan	2	Female	22	All ages	368	Maternal sepsis and other maternal infections	3	Rate	1994	0.107387467316523	0.138921139995434	0.0793149093607272
1	Deaths	41	Uzbekistan	2	Female	27	Age-standardized	368	Maternal sepsis and other maternal infections	3	Rate	1994	0.101323397328505	0.131312510915654	0.0751546717510041
1	Deaths	168	Angola	2	Female	22	All ages	368	Maternal sepsis and other maternal infections	1	Number	1991	286.538298764287	443.179397416682	171.150409016396
1	Deaths	168	Angola	2	Female	22	All ages	368	Maternal sepsis and other maternal infections	2	Percent	1991	0.00370964277671864	0.00546964337476159	0.00230225237542577
1	Deaths	168	Angola	2	Female	22	All ages	368	Maternal sepsis and other maternal infections	3	Rate	1991	5.4202263179142	8.38328643603521	3.23752166908611
1	Deaths	168	Angola	2	Female	27	Age-standardized	368	Maternal sepsis and other maternal infections	3	Rate	1991	6.01389313110554	9.31202680192382	3.57909763508947
1	Deaths	177	Djibouti	2	Female	22	All ages	368	Maternal sepsis and other maternal infections	1	Number	1992	9.48994901971365	13.7971670474973	5.98532361003275
1	Deaths	177	Djibouti	2	Female	22	All ages	368	Maternal sepsis and other maternal infections	2	Percent	1992	0.00596315173884182	0.0082802377466583	0.00412138423998079
1	Deaths	177	Djibouti	2	Female	22	All ages	368	Maternal sepsis and other maternal infections	3	Rate	1992	4.12998419735488	6.00446659471609	2.60478658780363
1	Deaths	177	Djibouti	2	Female	27	Age-standardized	368	Maternal sepsis and other maternal infections	3	Rate	1992	3.85874120122341	5.71550803007937	2.43105707378984
1	Deaths	54	Slovakia	2	Female	22	All ages	368	Maternal sepsis and other maternal infections	1	Number	1991	0.143084225235621	0.211012052613993	0.095122994710231
1	Deaths	54	Slovakia	2	Female	22	All ages	368	Maternal sepsis and other maternal infections	2	Percent	1991	0.00000578998885069873	0.00000851821764731386	0.00000386112346687791
1	Deaths	54	Slovakia	2	Female	22	All ages	368	Maternal sepsis and other maternal infections	3	Rate	1991	0.00526983860337175	0.00777164260288487	0.00350341086703879
1	Deaths	54	Slovakia	2	Female	27	Age-standardized	368	Maternal sepsis and other maternal infections	3	Rate	1991	0.00531863794883467	0.00785049086698423	0.00352680051866066
1	Deaths	218	Togo	2	Female	22	All ages	368	Maternal sepsis and other maternal infections	1	Number	1994	75.4535739527245	111.903387529045	48.678587474747
1	Deaths	218	Togo	2	Female	22	All ages	368	Maternal sepsis and other maternal infections	2	Percent	1994	0.00372795512537177	0.00530937094864999	0.00248408172311665
1	Deaths	218	Togo	2	Female	22	All ages	368	Maternal sepsis and other maternal infections	3	Rate	1994	3.58811584529037	5.32144863258844	2.31485934853038
1	Deaths	218	Togo	2	Female	27	Age-standardized	368	Maternal sepsis and other maternal infections	3	Rate	1994	3.96707050158236	5.89937550581952	2.54299233178985
1	Deaths	22	Fiji	2	Female	22	All ages	368	Maternal sepsis and other maternal infections	1	Number	1991	0.749383314186534	1.20932548793681	0.423872342256213
1	Deaths	22	Fiji	2	Female	22	All ages	368	Maternal sepsis and other maternal infections	2	Percent	1991	0.000385911417113886	0.000614305991124703	0.000217827733260174
1	Deaths	22	Fiji	2	Female	22	All ages	368	Maternal sepsis and other maternal infections	3	Rate	1991	0.199172744347077	0.32141718621358	0.112657722772539
1	Deaths	22	Fiji	2	Female	27	Age-standardized	368	Maternal sepsis and other maternal infections	3	Rate	1991	0.17677722402817	0.283653885012455	0.0998089354994741
1	Deaths	139	Algeria	2	Female	22	All ages	368	Maternal sepsis and other maternal infections	1	Number	1992	148.744231129366	207.177432318948	93.2267451114805
1	Deaths	139	Algeria	2	Female	22	All ages	368	Maternal sepsis and other maternal infections	2	Percent	1992	0.00251949175441452	0.00348052998325241	0.00160986246606084
1	Deaths	139	Algeria	2	Female	22	All ages	368	Maternal sepsis and other maternal infections	3	Rate	1992	1.13295042727324	1.57802261428871	0.710086568772436
1	Deaths	139	Algeria	2	Female	27	Age-standardized	368	Maternal sepsis and other maternal infections	3	Rate	1992	1.10653775522252	1.54376259103208	0.695765577957436
1	Deaths	91	Portugal	2	Female	22	All ages	368	Maternal sepsis and other maternal infections	1	Number	1992	0.245440441563564	0.304872395059076	0.193662312950687
1	Deaths	91	Portugal	2	Female	22	All ages	368	Maternal sepsis and other maternal infections	2	Percent	1992	0.0000050769740756957	0.00000630825387737522	0.0000040181201610492
1	Deaths	91	Portugal	2	Female	22	All ages	368	Maternal sepsis and other maternal infections	3	Rate	1992	0.00467525048733843	0.00580733478352566	0.00368895939574531
1	Deaths	91	Portugal	2	Female	27	Age-standardized	368	Maternal sepsis and other maternal infections	3	Rate	1992	0.00483414675053843	0.00601688655966324	0.00381391190573642
1	Deaths	44	Bosnia and Herzegovina	2	Female	22	All ages	368	Maternal sepsis and other maternal infections	1	Number	1995	2.53267718918063	3.86038684799412	1.51576901288837
1	Deaths	44	Bosnia and Herzegovina	2	Female	22	All ages	368	Maternal sepsis and other maternal infections	2	Percent	1995	0.000147048946705021	0.000208142121100498	0.0000931224248932669
1	Deaths	44	Bosnia and Herzegovina	2	Female	22	All ages	368	Maternal sepsis and other maternal infections	3	Rate	1995	0.121696912876458	0.185494291936097	0.0728337627433635
1	Deaths	44	Bosnia and Herzegovina	2	Female	27	Age-standardized	368	Maternal sepsis and other maternal infections	3	Rate	1995	0.123573916525115	0.185842076265869	0.0738536214469159
1	Deaths	142	Islamic Republic of Iran	2	Female	22	All ages	368	Maternal sepsis and other maternal infections	1	Number	1992	72.0129198788492	98.3853782600251	49.0278296402947
1	Deaths	142	Islamic Republic of Iran	2	Female	22	All ages	368	Maternal sepsis and other maternal infections	2	Percent	1992	0.000620494342837773	0.000844119920096036	0.000427592739660947
1	Deaths	142	Islamic Republic of Iran	2	Female	22	All ages	368	Maternal sepsis and other maternal infections	3	Rate	1992	0.244416833692051	0.333926782532435	0.166403846749085
1	Deaths	142	Islamic Republic of Iran	2	Female	27	Age-standardized	368	Maternal sepsis and other maternal infections	3	Rate	1992	0.255014101456528	0.348928680819023	0.171221065525197
1	Deaths	101	Canada	2	Female	22	All ages	368	Maternal sepsis and other maternal infections	1	Number	1994	1.36096654411213	1.72710365097815	1.05865045637258
1	Deaths	101	Canada	2	Female	22	All ages	368	Maternal sepsis and other maternal infections	2	Percent	1994	0.0000140562585212041	0.0000177669064766649	0.0000109426767041434
1	Deaths	101	Canada	2	Female	22	All ages	368	Maternal sepsis and other maternal infections	3	Rate	1994	0.00933768643686402	0.0118497786786655	0.0072634746611638
1	Deaths	101	Canada	2	Female	27	Age-standardized	368	Maternal sepsis and other maternal infections	3	Rate	1994	0.00884585281472891	0.011166093621111	0.00687957415878913
1	Deaths	54	Slovakia	2	Female	22	All ages	368	Maternal sepsis and other maternal infections	1	Number	1994	0.0909916175768907	0.12702125458652	0.0611209982503044
1	Deaths	54	Slovakia	2	Female	22	All ages	368	Maternal sepsis and other maternal infections	2	Percent	1994	0.00000383533872713168	0.00000537829274697063	0.00000258753457493778
1	Deaths	54	Slovakia	2	Female	22	All ages	368	Maternal sepsis and other maternal infections	3	Rate	1994	0.00331395787351424	0.00462617434386133	0.00222605574867908
1	Deaths	54	Slovakia	2	Female	27	Age-standardized	368	Maternal sepsis and other maternal infections	3	Rate	1994	0.00336238681089985	0.00469094516720268	0.00224466880351616
1	Deaths	107	Barbados	2	Female	22	All ages	368	Maternal sepsis and other maternal infections	1	Number	1994	0.330380169524104	0.403662729897448	0.259099711835934
1	Deaths	107	Barbados	2	Female	22	All ages	368	Maternal sepsis and other maternal infections	2	Percent	1994	0.000275555210868469	0.000335965436888378	0.000219017116653838
1	Deaths	107	Barbados	2	Female	22	All ages	368	Maternal sepsis and other maternal infections	3	Rate	1994	0.25145951021042	0.307236455797046	0.197206408386358
1	Deaths	107	Barbados	2	Female	27	Age-standardized	368	Maternal sepsis and other maternal infections	3	Rate	1994	0.233142415931662	0.285797954445496	0.182439554660077
1	Deaths	201	Burkina Faso	2	Female	22	All ages	368	Maternal sepsis and other maternal infections	1	Number	1991	200.148133726247	277.282843878093	130.555550458327
1	Deaths	201	Burkina Faso	2	Female	22	All ages	368	Maternal sepsis and other maternal infections	2	Percent	1991	0.00261100233366499	0.00357371022741497	0.00176199249148395
1	Deaths	201	Burkina Faso	2	Female	22	All ages	368	Maternal sepsis and other maternal infections	3	Rate	1991	3.97257463748331	5.50355765248339	2.59128905614875
1	Deaths	201	Burkina Faso	2	Female	27	Age-standardized	368	Maternal sepsis and other maternal infections	3	Rate	1991	4.74281587472121	6.7072185475392	3.03775522680649
1	Deaths	72	New Zealand	2	Female	22	All ages	368	Maternal sepsis and other maternal infections	1	Number	1994	0.0298073433404518	0.0381349263260713	0.0224847575989897
1	Deaths	72	New Zealand	2	Female	22	All ages	368	Maternal sepsis and other maternal infections	2	Percent	1994	0.00000230475383489166	0.00000292840093784581	0.00000172687096920569
1	Deaths	72	New Zealand	2	Female	22	All ages	368	Maternal sepsis and other maternal infections	3	Rate	1994	0.00163641809409651	0.00209360098765765	0.00123440937879314
1	Deaths	72	New Zealand	2	Female	27	Age-standardized	368	Maternal sepsis and other maternal infections	3	Rate	1994	0.00154581174675459	0.00197453776823933	0.00116054647361057
1	Deaths	58	Estonia	2	Female	22	All ages	368	Maternal sepsis and other maternal infections	1	Number	1992	0.25149155544939	0.324197713440688	0.19984172694596
1	Deaths	58	Estonia	2	Female	22	All ages	368	Maternal sepsis and other maternal infections	2	Percent	1992	0.0000252680134791185	0.000032352567727034	0.0000201348787556613
1	Deaths	58	Estonia	2	Female	22	All ages	368	Maternal sepsis and other maternal infections	3	Rate	1992	0.03059277395856	0.0394371387438848	0.0243098133812941
1	Deaths	58	Estonia	2	Female	27	Age-standardized	368	Maternal sepsis and other maternal infections	3	Rate	1992	0.035236212977168	0.0458238993347487	0.0278734809407633
1	Deaths	171	Democratic Republic of the Congo	2	Female	22	All ages	368	Maternal sepsis and other maternal infections	1	Number	1994	1107.78904108049	1499.50558981774	752.004265341413
1	Deaths	171	Democratic Republic of the Congo	2	Female	22	All ages	368	Maternal sepsis and other maternal infections	2	Percent	1994	0.00404092951531336	0.00524919894430304	0.00281611232395693
1	Deaths	171	Democratic Republic of the Congo	2	Female	22	All ages	368	Maternal sepsis and other maternal infections	3	Rate	1994	5.16392689976433	6.98990237712978	3.50544635352815
1	Deaths	171	Democratic Republic of the Congo	2	Female	27	Age-standardized	368	Maternal sepsis and other maternal infections	3	Rate	1994	6.02806061135217	8.09680890287142	4.14249458299763
1	Deaths	413	Tokelau	2	Female	22	All ages	368	Maternal sepsis and other maternal infections	1	Number	1992	0.00122587441173649	0.00226255194635063	0.000617355055671052
1	Deaths	413	Tokelau	2	Female	22	All ages	368	Maternal sepsis and other maternal infections	2	Percent	1992	0.000167473825060596	0.000286210525389691	0.0000907760217936453
1	Deaths	413	Tokelau	2	Female	22	All ages	368	Maternal sepsis and other maternal infections	3	Rate	1992	0.157962783791485	0.29154618164525	0.0795506637938615
1	Deaths	413	Tokelau	2	Female	27	Age-standardized	368	Maternal sepsis and other maternal infections	3	Rate	1992	0.17662684289913	0.326504693530826	0.0892106324849585
1	Deaths	7	Democratic People's Republic of Korea	2	Female	22	All ages	368	Maternal sepsis and other maternal infections	1	Number	1994	5.0062109371797	8.42424761323053	2.58893745056958
1	Deaths	7	Democratic People's Republic of Korea	2	Female	22	All ages	368	Maternal sepsis and other maternal infections	2	Percent	1994	0.0000601408025941916	0.0000928687555475842	0.0000341476089789355
1	Deaths	7	Democratic People's Republic of Korea	2	Female	22	All ages	368	Maternal sepsis and other maternal infections	3	Rate	1994	0.0434614871708083	0.0731352182639738	0.0224758950843057
1	Deaths	7	Democratic People's Republic of Korea	2	Female	27	Age-standardized	368	Maternal sepsis and other maternal infections	3	Rate	1994	0.0414739506679783	0.0690963038122048	0.021490681059865
1	Deaths	435	South Sudan	2	Female	22	All ages	368	Maternal sepsis and other maternal infections	1	Number	1992	134.531360203365	212.597780962511	72.2446357291367
1	Deaths	435	South Sudan	2	Female	22	All ages	368	Maternal sepsis and other maternal infections	2	Percent	1992	0.00364389033666898	0.00555261930344987	0.00214969045369983
1	Deaths	435	South Sudan	2	Female	22	All ages	368	Maternal sepsis and other maternal infections	3	Rate	1992	4.66038525335544	7.36473311349895	2.5026717523494
1	Deaths	435	South Sudan	2	Female	27	Age-standardized	368	Maternal sepsis and other maternal infections	3	Rate	1992	5.24616436836041	8.3700534227589	2.7461740961001
1	Deaths	98	Chile	2	Female	22	All ages	368	Maternal sepsis and other maternal infections	1	Number	1991	17.4423631260865	20.9222104548158	14.1350611529648
1	Deaths	98	Chile	2	Female	22	All ages	368	Maternal sepsis and other maternal infections	2	Percent	1991	0.00052220240940253	0.000624854406653035	0.000423710957107187
1	Deaths	98	Chile	2	Female	22	All ages	368	Maternal sepsis and other maternal infections	3	Rate	1991	0.254087807793814	0.304779722233528	0.205909410062497
1	Deaths	98	Chile	2	Female	27	Age-standardized	368	Maternal sepsis and other maternal infections	3	Rate	1991	0.228151750746996	0.275308203944634	0.185232296008675
1	Deaths	215	Sao Tome and Principe	2	Female	22	All ages	368	Maternal sepsis and other maternal infections	1	Number	1994	1.23042096122212	1.90245041438703	0.764200614396049
1	Deaths	215	Sao Tome and Principe	2	Female	22	All ages	368	Maternal sepsis and other maternal infections	2	Percent	1994	0.00207003039166537	0.00320799880770347	0.00132172852130663
1	Deaths	215	Sao Tome and Principe	2	Female	22	All ages	368	Maternal sepsis and other maternal infections	3	Rate	1994	1.86574948511165	2.88478170720328	1.15879601190737
1	Deaths	215	Sao Tome and Principe	2	Female	27	Age-standardized	368	Maternal sepsis and other maternal infections	3	Rate	1994	2.22623552738685	3.42399529632893	1.38342
1	Deaths	22	Fiji	2	Female	22	All ages	368	Maternal sepsis and other maternal infections	1	Number	1994	0.723003282164406	1.16707561139232	0.411455143561038
1	Deaths	22	Fiji	2	Female	22	All ages	368	Maternal sepsis and other maternal infections	2	Percent	1994	0.000343314788299348	0.000533044186315479	0.00019807556410748
1	Deaths	22	Fiji	2	Female	22	All ages	368	Maternal sepsis and other maternal infections	3	Rate	1994	0.188229429802764	0.303840912328162	0.107119800106658
1	Deaths	22	Fiji	2	Female	27	Age-standardized	368	Maternal sepsis and other maternal infections	3	Rate	1994	0.16996363253106	0.273593675174593	0.096462154385199
1	Deaths	58	Estonia	2	Female	22	All ages	368	Maternal sepsis and other maternal infections	1	Number	1994	0.23357867982509	0.294780381806246	0.181676148767842
1	Deaths	58	Estonia	2	Female	22	All ages	368	Maternal sepsis and other maternal infections	2	Percent	1994	0.0000214448444642331	0.0000269958959327377	0.0000167040723089886
1	Deaths	58	Estonia	2	Female	22	All ages	368	Maternal sepsis and other maternal infections	3	Rate	1994	0.0294541113825562	0.0371716040420097	0.0229092378010224
1	Deaths	58	Estonia	2	Female	27	Age-standardized	368	Maternal sepsis and other maternal infections	3	Rate	1994	0.0342940688673372	0.0436543307117048	0.0265388702664243
1	Deaths	37	Kyrgyzstan	2	Female	22	All ages	368	Maternal sepsis and other maternal infections	1	Number	1992	4.09706750687361	5.14559624670926	3.24374397649696
1	Deaths	37	Kyrgyzstan	2	Female	22	All ages	368	Maternal sepsis and other maternal infections	2	Percent	1992	0.000237341021524928	0.000291727469758539	0.00018853251510603
1	Deaths	37	Kyrgyzstan	2	Female	22	All ages	368	Maternal sepsis and other maternal infections	3	Rate	1992	0.174491036913012	0.219147090722247	0.1381486267897
1	Deaths	37	Kyrgyzstan	2	Female	27	Age-standardized	368	Maternal sepsis and other maternal infections	3	Rate	1992	0.171202143602036	0.21335359104305	0.135509031907089
1	Deaths	123	Peru	2	Female	22	All ages	368	Maternal sepsis and other maternal infections	1	Number	1994	209.374120352056	270.29846156538	153.782668022334
1	Deaths	123	Peru	2	Female	22	All ages	368	Maternal sepsis and other maternal infections	2	Percent	1994	0.00333484523129328	0.00420722612908608	0.00255342150989741
1	Deaths	123	Peru	2	Female	22	All ages	368	Maternal sepsis and other maternal infections	3	Rate	1994	1.7902124536635	2.31113411383786	1.31488861655045
1	Deaths	123	Peru	2	Female	27	Age-standardized	368	Maternal sepsis and other maternal infections	3	Rate	1994	1.74995741823025	2.29614322005643	1.29823253221897
1	Deaths	77	Cyprus	2	Female	22	All ages	368	Maternal sepsis and other maternal infections	1	Number	1995	0.00411333741491484	0.00649061309530537	0.00215466388741875
1	Deaths	77	Cyprus	2	Female	22	All ages	368	Maternal sepsis and other maternal infections	2	Percent	1995	0.000001265610282877	0.00000198053510286746	0.000000657654347285405
1	Deaths	77	Cyprus	2	Female	22	All ages	368	Maternal sepsis and other maternal infections	3	Rate	1995	0.000977116098565763	0.00154183377273851	0.000511836632648026
1	Deaths	77	Cyprus	2	Female	27	Age-standardized	368	Maternal sepsis and other maternal infections	3	Rate	1995	0.000942417345387198	0.00149409229520915	0.000493390748733616
1	Deaths	74	Andorra	2	Female	22	All ages	368	Maternal sepsis and other maternal infections	1	Number	1994	0.00100813075544854	0.00175365159240918	0.000505440799928176
1	Deaths	74	Andorra	2	Female	22	All ages	368	Maternal sepsis and other maternal infections	2	Percent	1994	0.00000768592590793276	0.0000125675660632038	0.00000426120439649987
1	Deaths	74	Andorra	2	Female	22	All ages	368	Maternal sepsis and other maternal infections	3	Rate	1994	0.00333892138386707	0.00580808071780566	0.0016740160797973
1	Deaths	74	Andorra	2	Female	27	Age-standardized	368	Maternal sepsis and other maternal infections	3	Rate	1994	0.0025178205699895	0.00430589043596178	0.00126546050873127
1	Deaths	208	Guinea	2	Female	22	All ages	368	Maternal sepsis and other maternal infections	1	Number	1991	255.984532390392	340.531953336274	178.866230721527
1	Deaths	208	Guinea	2	Female	22	All ages	368	Maternal sepsis and other maternal infections	2	Percent	1991	0.00486031484669001	0.00636743760852003	0.00347178916254153
1	Deaths	208	Guinea	2	Female	22	All ages	368	Maternal sepsis and other maternal infections	3	Rate	1991	8.03783993935933	10.6926043913468	5.6163476740992
1	Deaths	208	Guinea	2	Female	27	Age-standardized	368	Maternal sepsis and other maternal infections	3	Rate	1991	9.22723298571196	12.3006362335351	6.36732895025142
1	Deaths	109	Cuba	2	Female	22	All ages	368	Maternal sepsis and other maternal infections	1	Number	1992	9.71902113142794	12.1491181932553	7.73985593723683
1	Deaths	109	Cuba	2	Female	22	All ages	368	Maternal sepsis and other maternal infections	2	Percent	1992	0.000291736087792956	0.000363462636140917	0.00023055351984264
1	Deaths	109	Cuba	2	Female	22	All ages	368	Maternal sepsis and other maternal infections	3	Rate	1992	0.177810456358514	0.222269323328332	0.141601432668872
1	Deaths	109	Cuba	2	Female	27	Age-standardized	368	Maternal sepsis and other maternal infections	3	Rate	1992	0.147012226519493	0.183100301217364	0.117593373725731
1	Deaths	211	Mali	2	Female	22	All ages	368	Maternal sepsis and other maternal infections	1	Number	1992	454.273902723867	551.742171487963	371.117831058431
1	Deaths	211	Mali	2	Female	22	All ages	368	Maternal sepsis and other maternal infections	2	Percent	1992	0.00593413482817731	0.00705832253102366	0.0049306922930805
1	Deaths	211	Mali	2	Female	22	All ages	368	Maternal sepsis and other maternal infections	3	Rate	1992	9.95206697478535	12.0873662575317	8.13031408602758
1	Deaths	211	Mali	2	Female	27	Age-standardized	368	Maternal sepsis and other maternal infections	3	Rate	1992	11.9435490220296	14.5404409763804	9.6847167363724
1	Deaths	163	India	2	Female	22	All ages	368	Maternal sepsis and other maternal infections	1	Number	1992	4686.47234097994	5886.38548362536	3672.61922164974
1	Deaths	163	India	2	Female	22	All ages	368	Maternal sepsis and other maternal infections	2	Percent	1992	0.00126502323389885	0.00157259792510611	0.00099931771978323
1	Deaths	163	India	2	Female	22	All ages	368	Maternal sepsis and other maternal infections	3	Rate	1992	1.10409193931314	1.38678099246003	0.865237002111934
1	Deaths	163	India	2	Female	27	Age-standardized	368	Maternal sepsis and other maternal infections	3	Rate	1992	0.983449426732959	1.22959330569003	0.770583518228577
1	Deaths	178	Eritrea	2	Female	22	All ages	368	Maternal sepsis and other maternal infections	1	Number	1992	181.769130168567	244.526857212147	128.644333609066
1	Deaths	178	Eritrea	2	Female	22	All ages	368	Maternal sepsis and other maternal infections	2	Percent	1992	0.00994358088672321	0.0129652225165314	0.00711857116739493
1	Deaths	178	Eritrea	2	Female	22	All ages	368	Maternal sepsis and other maternal infections	3	Rate	1992	11.4987178185141	15.4687725441775	8.13804241539598
1	Deaths	178	Eritrea	2	Female	27	Age-standardized	368	Maternal sepsis and other maternal infections	3	Rate	1992	12.3389161089558	16.8985669927216	8.70375793827909
1	Deaths	110	Dominica	2	Female	22	All ages	368	Maternal sepsis and other maternal infections	1	Number	1995	0.117357274082737	0.167879914948083	0.0815402225519181
1	Deaths	110	Dominica	2	Female	22	All ages	368	Maternal sepsis and other maternal infections	2	Percent	1995	0.000412779009260462	0.000590664641818357	0.000289866144193588
1	Deaths	110	Dominica	2	Female	22	All ages	368	Maternal sepsis and other maternal infections	3	Rate	1995	0.329542647639768	0.471411696377057	0.228967322553444
1	Deaths	110	Dominica	2	Female	27	Age-standardized	368	Maternal sepsis and other maternal infections	3	Rate	1995	0.338187569386339	0.4865028846825	0.233900503425054
1	Deaths	142	Islamic Republic of Iran	2	Female	22	All ages	368	Maternal sepsis and other maternal infections	1	Number	1995	53.1434082044302	72.7047561307327	36.9120318670876
1	Deaths	142	Islamic Republic of Iran	2	Female	22	All ages	368	Maternal sepsis and other maternal infections	2	Percent	1995	0.00048253625109581	0.000657888580325073	0.000334016626558465
1	Deaths	142	Islamic Republic of Iran	2	Female	22	All ages	368	Maternal sepsis and other maternal infections	3	Rate	1995	0.176985265469466	0.242131075131494	0.122929371294431
1	Deaths	142	Islamic Republic of Iran	2	Female	27	Age-standardized	368	Maternal sepsis and other maternal infections	3	Rate	1995	0.176315552758578	0.24145563740591	0.122063150187307
1	Deaths	98	Chile	2	Female	22	All ages	368	Maternal sepsis and other maternal infections	1	Number	1992	15.279823471711	18.4070967048225	12.427282836751
1	Deaths	98	Chile	2	Female	22	All ages	368	Maternal sepsis and other maternal infections	2	Percent	1992	0.000458736655915753	0.00055328108287136	0.000372270882901102
1	Deaths	98	Chile	2	Female	22	All ages	368	Maternal sepsis and other maternal infections	3	Rate	1992	0.219411213459161	0.264317413859036	0.178450046380439
1	Deaths	98	Chile	2	Female	27	Age-standardized	368	Maternal sepsis and other maternal infections	3	Rate	1992	0.197538739130055	0.237840055861517	0.160518563427909
1	Deaths	13	Malaysia	2	Female	22	All ages	368	Maternal sepsis and other maternal infections	1	Number	1992	32.8807848399811	46.4921019820549	20.9476051175399
1	Deaths	13	Malaysia	2	Female	22	All ages	368	Maternal sepsis and other maternal infections	2	Percent	1992	0.000898228744271831	0.0012687458835449	0.000574008488727264
1	Deaths	13	Malaysia	2	Female	22	All ages	368	Maternal sepsis and other maternal infections	3	Rate	1992	0.354298481344968	0.50096374545015	0.225715557492841
1	Deaths	13	Malaysia	2	Female	27	Age-standardized	368	Maternal sepsis and other maternal infections	3	Rate	1992	0.344768972228797	0.486889712163853	0.220147462853698
1	Deaths	140	Bahrain	2	Female	22	All ages	368	Maternal sepsis and other maternal infections	1	Number	1994	0.122503019078123	0.176374547740115	0.0797149341951483
1	Deaths	140	Bahrain	2	Female	22	All ages	368	Maternal sepsis and other maternal infections	2	Percent	1994	0.000136378329796502	0.000199375994383477	0.0000903908113991681
1	Deaths	140	Bahrain	2	Female	22	All ages	368	Maternal sepsis and other maternal infections	3	Rate	1994	0.0513399712808576	0.0739170698305574	0.0334078495618499
1	Deaths	140	Bahrain	2	Female	27	Age-standardized	368	Maternal sepsis and other maternal infections	3	Rate	1994	0.0438603630363099	0.0631458781220896	0.0287368674881945
1	Deaths	305	Bermuda	2	Female	22	All ages	368	Maternal sepsis and other maternal infections	1	Number	1992	0.00678488025772217	0.00864997783924601	0.0053217489185379
1	Deaths	305	Bermuda	2	Female	22	All ages	368	Maternal sepsis and other maternal infections	2	Percent	1992	0.0000317830581702615	0.0000393202865861616	0.000024778427465629
1	Deaths	305	Bermuda	2	Female	22	All ages	368	Maternal sepsis and other maternal infections	3	Rate	1992	0.021872555491904	0.0278851082268275	0.0171558294491962
1	Deaths	305	Bermuda	2	Female	27	Age-standardized	368	Maternal sepsis and other maternal infections	3	Rate	1992	0.0198770499002766	0.0253601669617604	0.015538480534587
1	Deaths	107	Barbados	2	Female	22	All ages	368	Maternal sepsis and other maternal infections	1	Number	1992	0.327280101055356	0.398616456805519	0.258644647057535
1	Deaths	107	Barbados	2	Female	22	All ages	368	Maternal sepsis and other maternal infections	2	Percent	1992	0.000270401506929518	0.000329519175578872	0.000215538262949153
1	Deaths	107	Barbados	2	Female	22	All ages	368	Maternal sepsis and other maternal infections	3	Rate	1992	0.248781340293507	0.303007534119383	0.196608231747738
1	Deaths	107	Barbados	2	Female	27	Age-standardized	368	Maternal sepsis and other maternal infections	3	Rate	1992	0.226798549163008	0.276514466827805	0.1789684345777
1	Deaths	194	Lesotho	2	Female	22	All ages	368	Maternal sepsis and other maternal infections	1	Number	1991	35.660717590515	51.0811316993913	24.4966097398611
1	Deaths	194	Lesotho	2	Female	22	All ages	368	Maternal sepsis and other maternal infections	2	Percent	1991	0.00505489259767486	0.00687337665280848	0.00361915827379883
[truncated: 163,891 more rows]
