# Supplementary material for: Global burden, projections, and causal factors of maternal sepsis and other maternal infections: A comprehensive epidemiological and mendelian randomization study
Source: PLoS Negl Trop Dis. 2026 May 27;20(5):e0014374. doi: 10.1371/journal.pntd.0014374 (PMC13229374; doi:10.1371/journal.pntd.0014374)
Supplement: S4 Table — (XLSX) [file pntd.0014374.s010.xlsx]

## Sheet: Table S4-Globals
S4 Table. All original data of MSMI based on age categories and all ages from the GBD database.
measure_id	measure_name	location_id	location_name	sex_id	sex_name	age_id	age_name	cause_id	cause_name	metric_id	metric_name	year	val	upper	lower
1	Deaths	1	Global	2	Female	8	15-19 years	368	Maternal sepsis and other maternal infections	1	Number	1990	3835.83974275303	4537.38357059845	3139.88219149212
1	Deaths	1	Global	2	Female	8	15-19 years	368	Maternal sepsis and other maternal infections	2	Percent	1990	0.0132992840560885	0.0159456959278499	0.0110194534148185
1	Deaths	1	Global	2	Female	8	15-19 years	368	Maternal sepsis and other maternal infections	3	Rate	1990	1.50107894921248	1.77561405561734	1.22872992010694
1	Deaths	1	Global	2	Female	9	20-24 years	368	Maternal sepsis and other maternal infections	1	Number	1990	6496.07748288406	7521.90232186035	5509.33723739442
1	Deaths	1	Global	2	Female	9	20-24 years	368	Maternal sepsis and other maternal infections	2	Percent	1990	0.0182552874109642	0.0210501733447821	0.0156917542267711
1	Deaths	1	Global	2	Female	9	20-24 years	368	Maternal sepsis and other maternal infections	3	Rate	1990	2.66085495185212	3.08104253577717	2.25667678813397
1	Deaths	1	Global	2	Female	10	25-29 years	368	Maternal sepsis and other maternal infections	1	Number	1990	5413.09198285337	6184.07308844534	4656.86908399392
1	Deaths	1	Global	2	Female	10	25-29 years	368	Maternal sepsis and other maternal infections	2	Percent	1990	0.0152490869822374	0.0174857285228449	0.0131319902948256
1	Deaths	1	Global	2	Female	10	25-29 years	368	Maternal sepsis and other maternal infections	3	Rate	1990	2.45938320047052	2.80967061198677	2.11580102984469
1	Deaths	1	Global	2	Female	11	30-34 years	368	Maternal sepsis and other maternal infections	1	Number	1990	3972.28567351581	4515.69808328571	3400.24192813945
1	Deaths	1	Global	2	Female	11	30-34 years	368	Maternal sepsis and other maternal infections	2	Percent	1990	0.0113685937482609	0.0129749580641159	0.0098039474752631
1	Deaths	1	Global	2	Female	11	30-34 years	368	Maternal sepsis and other maternal infections	3	Rate	1990	2.08947750085383	2.37531998480942	1.78857453623645
1	Deaths	1	Global	2	Female	12	35-39 years	368	Maternal sepsis and other maternal infections	1	Number	1990	3023.39219044419	3496.37587078838	2563.8352891797
1	Deaths	1	Global	2	Female	12	35-39 years	368	Maternal sepsis and other maternal infections	2	Percent	1990	0.00771999843534049	0.00886989613449417	0.00663487707487274
1	Deaths	1	Global	2	Female	12	35-39 years	368	Maternal sepsis and other maternal infections	3	Rate	1990	1.74305824119555	2.01574469734923	1.47811264578814
1	Deaths	1	Global	2	Female	13	40-44 years	368	Maternal sepsis and other maternal infections	1	Number	1990	1756.8710838442	2091.85269909512	1460.03854188796
1	Deaths	1	Global	2	Female	13	40-44 years	368	Maternal sepsis and other maternal infections	2	Percent	1990	0.00414832105376319	0.0049479556912384	0.00340127372999397
1	Deaths	1	Global	2	Female	13	40-44 years	368	Maternal sepsis and other maternal infections	3	Rate	1990	1.25289024696358	1.4917781212757	1.04120789860104
1	Deaths	1	Global	2	Female	14	45-49 years	368	Maternal sepsis and other maternal infections	1	Number	1990	877.600289607023	1117.25708803517	677.30256218189
1	Deaths	1	Global	2	Female	14	45-49 years	368	Maternal sepsis and other maternal infections	2	Percent	1990	0.00179949384863898	0.00232032558033193	0.00139789166943844
1	Deaths	1	Global	2	Female	14	45-49 years	368	Maternal sepsis and other maternal infections	3	Rate	1990	0.771173209748913	0.981766693673966	0.59516570018779
1	Deaths	1	Global	2	Female	22	All ages	368	Maternal sepsis and other maternal infections	1	Number	1990	25704.8487009565	29069.4682501394	22432.0544561288
1	Deaths	1	Global	2	Female	22	All ages	368	Maternal sepsis and other maternal infections	2	Percent	1990	0.0012074691521001	0.00136506289283635	0.00105504269230252
1	Deaths	1	Global	2	Female	22	All ages	368	Maternal sepsis and other maternal infections	3	Rate	1990	0.970770755082474	1.09783916533941	0.847170224410502
1	Deaths	1	Global	2	Female	27	Age-standardized	368	Maternal sepsis and other maternal infections	3	Rate	1990	0.923596092726953	1.04767163472768	0.80633430009035
1	Deaths	1	Global	2	Female	8	15-19 years	368	Maternal sepsis and other maternal infections	1	Number	1991	3826.4282610388	4549.69	3111.86499985151
1	Deaths	1	Global	2	Female	8	15-19 years	368	Maternal sepsis and other maternal infections	2	Percent	1991	0.0130811496194401	0.015565152827965	0.0107403909447908
1	Deaths	1	Global	2	Female	8	15-19 years	368	Maternal sepsis and other maternal infections	3	Rate	1991	1.49889843935542	1.78221704071291	1.21898785853518
1	Deaths	1	Global	2	Female	9	20-24 years	368	Maternal sepsis and other maternal infections	1	Number	1991	6501.83450407895	7602.99571437482	5453.74987292577
1	Deaths	1	Global	2	Female	9	20-24 years	368	Maternal sepsis and other maternal infections	2	Percent	1991	0.0179624780851187	0.0206746849327426	0.0151580979959167
1	Deaths	1	Global	2	Female	9	20-24 years	368	Maternal sepsis and other maternal infections	3	Rate	1991	2.64106748221951	3.08836294373417	2.21533190924912
1	Deaths	1	Global	2	Female	10	25-29 years	368	Maternal sepsis and other maternal infections	1	Number	1991	5428.71652910489	6194.04046337746	4661.44589664097
1	Deaths	1	Global	2	Female	10	25-29 years	368	Maternal sepsis and other maternal infections	2	Percent	1991	0.0147691314959323	0.0168920931548375	0.0126258704590774
1	Deaths	1	Global	2	Female	10	25-29 years	368	Maternal sepsis and other maternal infections	3	Rate	1991	2.39668090367843	2.73455768331229	2.05794469173576
1	Deaths	1	Global	2	Female	11	30-34 years	368	Maternal sepsis and other maternal infections	1	Number	1991	3973.54132107097	4540.0250734773	3420.39787851338
1	Deaths	1	Global	2	Female	11	30-34 years	368	Maternal sepsis and other maternal infections	2	Percent	1991	0.011063824888342	0.0125824337086624	0.00949806902210752
1	Deaths	1	Global	2	Female	11	30-34 years	368	Maternal sepsis and other maternal infections	3	Rate	1991	2.06103992191687	2.35486991750177	1.7741294243181
1	Deaths	1	Global	2	Female	12	35-39 years	368	Maternal sepsis and other maternal infections	1	Number	1991	3009.68004032955	3477.38751665558	2539.97592622798
1	Deaths	1	Global	2	Female	12	35-39 years	368	Maternal sepsis and other maternal infections	2	Percent	1991	0.00754382149592355	0.00868377739784081	0.00634693696261961
1	Deaths	1	Global	2	Female	12	35-39 years	368	Maternal sepsis and other maternal infections	3	Rate	1991	1.6940728748385	1.95733359969492	1.42968829301019
1	Deaths	1	Global	2	Female	13	40-44 years	368	Maternal sepsis and other maternal infections	1	Number	1991	1782.84455857924	2125.14814581148	1472.15582667254
1	Deaths	1	Global	2	Female	13	40-44 years	368	Maternal sepsis and other maternal infections	2	Percent	1991	0.004043517408816	0.00479656443255761	0.00331214550195536
1	Deaths	1	Global	2	Female	13	40-44 years	368	Maternal sepsis and other maternal infections	3	Rate	1991	1.21109067236215	1.44361833699683	1.00003905633115
1	Deaths	1	Global	2	Female	14	45-49 years	368	Maternal sepsis and other maternal infections	1	Number	1991	873.425849907363	1124.7663772597	677.845752468976
1	Deaths	1	Global	2	Female	14	45-49 years	368	Maternal sepsis and other maternal infections	2	Percent	1991	0.0017793031961585	0.00230180284524721	0.00138335421960245
1	Deaths	1	Global	2	Female	14	45-49 years	368	Maternal sepsis and other maternal infections	3	Rate	1991	0.757212877605819	0.975111493722591	0.587655532354983
1	Deaths	1	Global	2	Female	22	All ages	368	Maternal sepsis and other maternal infections	1	Number	1991	25719.2376014429	29093.8467292184	22330.4949324578
1	Deaths	1	Global	2	Female	22	All ages	368	Maternal sepsis and other maternal infections	2	Percent	1991	0.00119632042733126	0.00134061684626329	0.00104117934801825
1	Deaths	1	Global	2	Female	22	All ages	368	Maternal sepsis and other maternal infections	3	Rate	1991	0.956836933753956	1.08238305998352	0.830764995117213
1	Deaths	1	Global	2	Female	27	Age-standardized	368	Maternal sepsis and other maternal infections	3	Rate	1991	0.907916085075549	1.03039177644442	0.786115046904151
1	Deaths	1	Global	2	Female	8	15-19 years	368	Maternal sepsis and other maternal infections	1	Number	1992	3863.03091418644	4625.16421800101	3135.98997410437
1	Deaths	1	Global	2	Female	8	15-19 years	368	Maternal sepsis and other maternal infections	2	Percent	1992	0.0136449754003239	0.0162923745159809	0.0111273753857429
1	Deaths	1	Global	2	Female	8	15-19 years	368	Maternal sepsis and other maternal infections	3	Rate	1992	1.5153993292072	1.81437086814201	1.23019390958177
1	Deaths	1	Global	2	Female	9	20-24 years	368	Maternal sepsis and other maternal infections	1	Number	1992	6649.98158488643	7749.61009514497	5633.61949185016
1	Deaths	1	Global	2	Female	9	20-24 years	368	Maternal sepsis and other maternal infections	2	Percent	1992	0.0183391788941755	0.0212276379748663	0.0155866525545784
1	Deaths	1	Global	2	Female	9	20-24 years	368	Maternal sepsis and other maternal infections	3	Rate	1992	2.68332781185965	3.12703787731255	2.2732165000686
1	Deaths	1	Global	2	Female	10	25-29 years	368	Maternal sepsis and other maternal infections	1	Number	1992	5518.40829197572	6326.73387972949	4704.48096838236
1	Deaths	1	Global	2	Female	10	25-29 years	368	Maternal sepsis and other maternal infections	2	Percent	1992	0.0147391259366377	0.0168368169429647	0.0124498367701656
1	Deaths	1	Global	2	Female	10	25-29 years	368	Maternal sepsis and other maternal infections	3	Rate	1992	2.37970748421639	2.72828235383203	2.02871697371361
1	Deaths	1	Global	2	Female	11	30-34 years	368	Maternal sepsis and other maternal infections	1	Number	1992	4035.23905087476	4573.54195404691	3466.34275174592
1	Deaths	1	Global	2	Female	11	30-34 years	368	Maternal sepsis and other maternal infections	2	Percent	1992	0.0109384786746325	0.012424583313697	0.00934408640345572
1	Deaths	1	Global	2	Female	11	30-34 years	368	Maternal sepsis and other maternal infections	3	Rate	1992	2.04743781791243	2.3205670445955	1.75878582415897
1	Deaths	1	Global	2	Female	12	35-39 years	368	Maternal sepsis and other maternal infections	1	Number	1992	3041.22800201441	3512.03502385735	2555.5468813007
1	Deaths	1	Global	2	Female	12	35-39 years	368	Maternal sepsis and other maternal infections	2	Percent	1992	0.00747450567810689	0.00859565788160239	0.00632976012888115
1	Deaths	1	Global	2	Female	12	35-39 years	368	Maternal sepsis and other maternal infections	3	Rate	1992	1.67919033233549	1.93914275910214	1.41102528783369
1	Deaths	1	Global	2	Female	13	40-44 years	368	Maternal sepsis and other maternal infections	1	Number	1992	1831.65296152291	2178.93672627483	1486.80071524986
1	Deaths	1	Global	2	Female	13	40-44 years	368	Maternal sepsis and other maternal infections	2	Percent	1992	0.00400012718555497	0.00469701309948405	0.00325744790958231
1	Deaths	1	Global	2	Female	13	40-44 years	368	Maternal sepsis and other maternal infections	3	Rate	1992	1.20259949697906	1.43061391323202	0.976181531015004
1	Deaths	1	Global	2	Female	14	45-49 years	368	Maternal sepsis and other maternal infections	1	Number	1992	874.381155065325	1113.10939294688	677.609033311673
1	Deaths	1	Global	2	Female	14	45-49 years	368	Maternal sepsis and other maternal infections	2	Percent	1992	0.00174133895389059	0.00218449744500386	0.00135227378636159
1	Deaths	1	Global	2	Female	14	45-49 years	368	Maternal sepsis and other maternal infections	3	Rate	1992	0.732663955432665	0.932699802530375	0.56778409702339
1	Deaths	1	Global	2	Female	22	All ages	368	Maternal sepsis and other maternal infections	1	Number	1992	26136.2969166471	29270.5646744116	22668.2433800801
1	Deaths	1	Global	2	Female	22	All ages	368	Maternal sepsis and other maternal infections	2	Percent	1992	0.00120651427391415	0.00134758393735897	0.00104204954195854
1	Deaths	1	Global	2	Female	22	All ages	368	Maternal sepsis and other maternal infections	3	Rate	1992	0.958403490138766	1.07333534784037	0.831231893334747
1	Deaths	1	Global	2	Female	27	Age-standardized	368	Maternal sepsis and other maternal infections	3	Rate	1992	0.907257531140813	1.02115007318962	0.785999814883973
1	Deaths	1	Global	2	Female	8	15-19 years	368	Maternal sepsis and other maternal infections	1	Number	1994	3974.92436651406	4783.58615743033	3277.65691594073
1	Deaths	1	Global	2	Female	8	15-19 years	368	Maternal sepsis and other maternal infections	2	Percent	1994	0.0130398415158112	0.0155818013319168	0.0106420392094377
1	Deaths	1	Global	2	Female	8	15-19 years	368	Maternal sepsis and other maternal infections	3	Rate	1994	1.55341538442841	1.86944345212984	1.28092064367144
1	Deaths	1	Global	2	Female	9	20-24 years	368	Maternal sepsis and other maternal infections	1	Number	1994	6860.22564443157	7940.65357049512	5805.60415058945
1	Deaths	1	Global	2	Female	9	20-24 years	368	Maternal sepsis and other maternal infections	2	Percent	1994	0.0173894538319021	0.0201908121874378	0.0146423094260754
1	Deaths	1	Global	2	Female	9	20-24 years	368	Maternal sepsis and other maternal infections	3	Rate	1994	2.74209827804385	3.17395572839085	2.32055590726195
1	Deaths	1	Global	2	Female	10	25-29 years	368	Maternal sepsis and other maternal infections	1	Number	1994	5699.8519228934	6591.2887650809	4834.11714645156
1	Deaths	1	Global	2	Female	10	25-29 years	368	Maternal sepsis and other maternal infections	2	Percent	1994	0.01420837400631	0.0166028023061168	0.0119642416150276
1	Deaths	1	Global	2	Female	10	25-29 years	368	Maternal sepsis and other maternal infections	3	Rate	1994	2.3932824967969	2.76758348220289	2.0297734240428
1	Deaths	1	Global	2	Female	11	30-34 years	368	Maternal sepsis and other maternal infections	1	Number	1994	4172.3561537903	4841.75586831034	3547.71895371937
1	Deaths	1	Global	2	Female	11	30-34 years	368	Maternal sepsis and other maternal infections	2	Percent	1994	0.0102512540849727	0.0119235528846958	0.00866228988228897
1	Deaths	1	Global	2	Female	11	30-34 years	368	Maternal sepsis and other maternal infections	3	Rate	1994	1.98051584277265	2.29826358311118	1.68401577779095
1	Deaths	1	Global	2	Female	12	35-39 years	368	Maternal sepsis and other maternal infections	1	Number	1994	3113.81420823353	3630.21708850261	2623.28616205348
1	Deaths	1	Global	2	Female	12	35-39 years	368	Maternal sepsis and other maternal infections	2	Percent	1994	0.00725677191270873	0.0084517102900662	0.00607477860746951
1	Deaths	1	Global	2	Female	12	35-39 years	368	Maternal sepsis and other maternal infections	3	Rate	1994	1.6827897126523	1.96186784525348	1.41769504268241
1	Deaths	1	Global	2	Female	13	40-44 years	368	Maternal sepsis and other maternal infections	1	Number	1994	1947.67142091738	2347.5859391817	1567.4984309269
1	Deaths	1	Global	2	Female	13	40-44 years	368	Maternal sepsis and other maternal infections	2	Percent	1994	0.00390917989834995	0.00465262136881847	0.00313238626858942
1	Deaths	1	Global	2	Female	13	40-44 years	368	Maternal sepsis and other maternal infections	3	Rate	1994	1.19840488785428	1.44447283764538	0.964483927397732
1	Deaths	1	Global	2	Female	14	45-49 years	368	Maternal sepsis and other maternal infections	1	Number	1994	892.911768833346	1128.47688659998	685.335565354586
1	Deaths	1	Global	2	Female	14	45-49 years	368	Maternal sepsis and other maternal infections	2	Percent	1994	0.00164267831247904	0.00205721713162264	0.00126802396920831
1	Deaths	1	Global	2	Female	14	45-49 years	368	Maternal sepsis and other maternal infections	3	Rate	1994	0.68746743307621	0.86883288539286	0.52765110546783
1	Deaths	1	Global	2	Female	22	All ages	368	Maternal sepsis and other maternal infections	1	Number	1994	26983.6963527757	30681.5349805354	23081.4195190785
1	Deaths	1	Global	2	Female	22	All ages	368	Maternal sepsis and other maternal infections	2	Percent	1994	0.00120647271404151	0.0013611940289191	0.00103922550517955
1	Deaths	1	Global	2	Female	22	All ages	368	Maternal sepsis and other maternal infections	3	Rate	1994	0.962946364999899	1.09490828075838	0.823688820625499
1	Deaths	1	Global	2	Female	27	Age-standardized	368	Maternal sepsis and other maternal infections	3	Rate	1994	0.90838214777407	1.03549	0.777169062290764
1	Deaths	1	Global	2	Female	8	15-19 years	368	Maternal sepsis and other maternal infections	1	Number	1995	4018.96	4809.99042456479	3306.39447318707
1	Deaths	1	Global	2	Female	8	15-19 years	368	Maternal sepsis and other maternal infections	2	Percent	1995	0.0141493336842566	0.0169468153666387	0.0116904532507352
1	Deaths	1	Global	2	Female	8	15-19 years	368	Maternal sepsis and other maternal infections	3	Rate	1995	1.55846906930279	1.86521257632301	1.28214986087658
1	Deaths	1	Global	2	Female	9	20-24 years	368	Maternal sepsis and other maternal infections	1	Number	1995	7060.9765710303	8218.47487242436	5968.7158607752
1	Deaths	1	Global	2	Female	9	20-24 years	368	Maternal sepsis and other maternal infections	2	Percent	1995	0.0186284259328467	0.0215760382702381	0.0155911961605157
1	Deaths	1	Global	2	Female	9	20-24 years	368	Maternal sepsis and other maternal infections	3	Rate	1995	2.81573425620994	3.27731454697482	2.38016902417169
1	Deaths	1	Global	2	Female	10	25-29 years	368	Maternal sepsis and other maternal infections	1	Number	1995	5825.61698187315	6806.81343342505	4905.58462584413
1	Deaths	1	Global	2	Female	10	25-29 years	368	Maternal sepsis and other maternal infections	2	Percent	1995	0.0144738001345458	0.0169814403513142	0.0119151656177176
1	Deaths	1	Global	2	Female	10	25-29 years	368	Maternal sepsis and other maternal infections	3	Rate	1995	2.42526394490067	2.83374606520102	2.04224506326768
1	Deaths	1	Global	2	Female	11	30-34 years	368	Maternal sepsis and other maternal infections	1	Number	1995	4260.16015997608	4873.05935590952	3607.30489102576
1	Deaths	1	Global	2	Female	11	30-34 years	368	Maternal sepsis and other maternal infections	2	Percent	1995	0.0101600134058569	0.0117139499725956	0.00859006828838419
1	Deaths	1	Global	2	Female	11	30-34 years	368	Maternal sepsis and other maternal infections	3	Rate	1995	1.95600583870793	2.23741178608244	1.65625449839559
1	Deaths	1	Global	2	Female	12	35-39 years	368	Maternal sepsis and other maternal infections	1	Number	1995	3146.62428297709	3623.26942849078	2614.9520413352
1	Deaths	1	Global	2	Female	12	35-39 years	368	Maternal sepsis and other maternal infections	2	Percent	1995	0.0072867235684044	0.00853971732566729	0.00613807359146383
1	Deaths	1	Global	2	Female	12	35-39 years	368	Maternal sepsis and other maternal infections	3	Rate	1995	1.68589788778985	1.94127475257604	1.40103861366878
1	Deaths	1	Global	2	Female	13	40-44 years	368	Maternal sepsis and other maternal infections	1	Number	1995	2001.46969143261	2377.04514079955	1614.93678037665
1	Deaths	1	Global	2	Female	13	40-44 years	368	Maternal sepsis and other maternal infections	2	Percent	1995	0.00389212775280754	0.00465496868895335	0.00311531095763663
1	Deaths	1	Global	2	Female	13	40-44 years	368	Maternal sepsis and other maternal infections	3	Rate	1995	1.18647946250511	1.40912213313983	0.957341163527447
1	Deaths	1	Global	2	Female	14	45-49 years	368	Maternal sepsis and other maternal infections	1	Number	1995	883.744360442413	1094.74992157204	693.755427721874
1	Deaths	1	Global	2	Female	14	45-49 years	368	Maternal sepsis and other maternal infections	2	Percent	1995	0.00158323117149225	0.00197125730553086	0.00123956297470045
1	Deaths	1	Global	2	Female	14	45-49 years	368	Maternal sepsis and other maternal infections	3	Rate	1995	0.654212248620352	0.810414006500774	0.513568537099679
1	Deaths	1	Global	2	Female	22	All ages	368	Maternal sepsis and other maternal infections	1	Number	1995	27518.8307546009	31203.978295206	23576.6262463719
1	Deaths	1	Global	2	Female	22	All ages	368	Maternal sepsis and other maternal infections	2	Percent	1995	0.00122252225819453	0.00138002055347706	0.00105699309053332
1	Deaths	1	Global	2	Female	22	All ages	368	Maternal sepsis and other maternal infections	3	Rate	1995	0.969436108849081	1.09925685320253	0.830559736054578
1	Deaths	1	Global	2	Female	27	Age-standardized	368	Maternal sepsis and other maternal infections	3	Rate	1995	0.912683388075775	1.03553305164983	0.779618745094607
1	Deaths	1	Global	2	Female	8	15-19 years	368	Maternal sepsis and other maternal infections	1	Number	1997	4226.78593272332	5012.59019959424	3526.03234635256
1	Deaths	1	Global	2	Female	8	15-19 years	368	Maternal sepsis and other maternal infections	2	Percent	1997	0.0145061927099721	0.0173482582385217	0.0121132546029777
1	Deaths	1	Global	2	Female	8	15-19 years	368	Maternal sepsis and other maternal infections	3	Rate	1997	1.59997525378525	1.89742759732097	1.33471734504794
1	Deaths	1	Global	2	Female	9	20-24 years	368	Maternal sepsis and other maternal infections	1	Number	1997	7426.18916470359	8715.41667162382	6178.11704120596
1	Deaths	1	Global	2	Female	9	20-24 years	368	Maternal sepsis and other maternal infections	2	Percent	1997	0.0193100166648751	0.0228939810352233	0.0161666644484961
1	Deaths	1	Global	2	Female	9	20-24 years	368	Maternal sepsis and other maternal infections	3	Rate	1997	2.95901905555914	3.47272112741853	2.46171564539358
1	Deaths	1	Global	2	Female	10	25-29 years	368	Maternal sepsis and other maternal infections	1	Number	1997	6208.53269545089	7239.02379827649	5280.74387352707
1	Deaths	1	Global	2	Female	10	25-29 years	368	Maternal sepsis and other maternal infections	2	Percent	1997	0.0147774555881349	0.0174348367450755	0.0123755863277257
1	Deaths	1	Global	2	Female	10	25-29 years	368	Maternal sepsis and other maternal infections	3	Rate	1997	2.54069938255242	2.96240419383466	2.16102312044171
1	Deaths	1	Global	2	Female	11	30-34 years	368	Maternal sepsis and other maternal infections	1	Number	1997	4483.29560867243	5096.94764050861	3871.91738395462
1	Deaths	1	Global	2	Female	11	30-34 years	368	Maternal sepsis and other maternal infections	2	Percent	1997	0.0101061640370955	0.0116688106273221	0.00860229527549364
1	Deaths	1	Global	2	Female	11	30-34 years	368	Maternal sepsis and other maternal infections	3	Rate	1997	1.95505762270047	2.22265654707347	1.68845025104389
1	Deaths	1	Global	2	Female	12	35-39 years	368	Maternal sepsis and other maternal infections	1	Number	1997	3252.16340895413	3795.00419837676	2779.22213321195
1	Deaths	1	Global	2	Female	12	35-39 years	368	Maternal sepsis and other maternal infections	2	Percent	1997	0.00725247676438403	0.00852348394058804	0.00617098840969723
1	Deaths	1	Global	2	Female	12	35-39 years	368	Maternal sepsis and other maternal infections	3	Rate	1997	1.67858387425801	1.9587677644357	1.43447818241421
1	Deaths	1	Global	2	Female	13	40-44 years	368	Maternal sepsis and other maternal infections	1	Number	1997	2055.21146647251	2417.9026382057	1687.49616031049
1	Deaths	1	Global	2	Female	13	40-44 years	368	Maternal sepsis and other maternal infections	2	Percent	1997	0.00393234552798779	0.00459897247884785	0.00325532112050081
1	Deaths	1	Global	2	Female	13	40-44 years	368	Maternal sepsis and other maternal infections	3	Rate	1997	1.17147554931554	1.3782104019423	0.961876927808602
1	Deaths	1	Global	2	Female	14	45-49 years	368	Maternal sepsis and other maternal infections	1	Number	1997	934.921400139019	1151.75617593673	733.599072225811
1	Deaths	1	Global	2	Female	14	45-49 years	368	Maternal sepsis and other maternal infections	2	Percent	1997	0.00158336797376258	0.00194030069605166	0.00123501201801406
1	Deaths	1	Global	2	Female	14	45-49 years	368	Maternal sepsis and other maternal infections	3	Rate	1997	0.638287159786508	0.786324046273744	0.500840892254048
1	Deaths	1	Global	2	Female	22	All ages	368	Maternal sepsis and other maternal infections	1	Number	1997	28904.8465994586	32584.9626521292	25372.1811845471
1	Deaths	1	Global	2	Female	22	All ages	368	Maternal sepsis and other maternal infections	2	Percent	1997	0.00128096688688142	0.00143913626578492	0.00112609537316407
1	Deaths	1	Global	2	Female	22	All ages	368	Maternal sepsis and other maternal infections	3	Rate	1997	0.99227765046286	1.11861275823136	0.871004391816837
1	Deaths	1	Global	2	Female	27	Age-standardized	368	Maternal sepsis and other maternal infections	3	Rate	1997	0.933078643190604	1.05299283963721	0.818536926475037
1	Deaths	1	Global	2	Female	8	15-19 years	368	Maternal sepsis and other maternal infections	1	Number	1998	4331.86388300547	5181.9481173807	3624.43532876205
1	Deaths	1	Global	2	Female	8	15-19 years	368	Maternal sepsis and other maternal infections	2	Percent	1998	0.014650186405056	0.0174986866381959	0.0122957560769867
1	Deaths	1	Global	2	Female	8	15-19 years	368	Maternal sepsis and other maternal infections	3	Rate	1998	1.61432003517397	1.93111392533318	1.3506884623885
1	Deaths	1	Global	2	Female	9	20-24 years	368	Maternal sepsis and other maternal infections	1	Number	1998	7646.54166659686	8829.61633025193	6433.07299228012
1	Deaths	1	Global	2	Female	9	20-24 years	368	Maternal sepsis and other maternal infections	2	Percent	1998	0.0195825632656999	0.0230932126581176	0.0164998102232163
1	Deaths	1	Global	2	Female	9	20-24 years	368	Maternal sepsis and other maternal infections	3	Rate	1998	3.04173612209848	3.51235422587464	2.55902751203125
1	Deaths	1	Global	2	Female	10	25-29 years	368	Maternal sepsis and other maternal infections	1	Number	1998	6460.34594479849	7549.29773942046	5555.68291850607
1	Deaths	1	Global	2	Female	10	25-29 years	368	Maternal sepsis and other maternal infections	2	Percent	1998	0.0148840310472747	0.0176198069818654	0.0125467384148499
1	Deaths	1	Global	2	Female	10	25-29 years	368	Maternal sepsis and other maternal infections	3	Rate	1998	2.62363707904046	3.06587567277368	2.25624073833385
1	Deaths	1	Global	2	Female	11	30-34 years	368	Maternal sepsis and other maternal infections	1	Number	1998	4653.96	5296.48577835761	4008.86431474046
1	Deaths	1	Global	2	Female	11	30-34 years	368	Maternal sepsis and other maternal infections	2	Percent	1998	0.0101495084264237	0.0117839775939336	0.00865490579034005
1	Deaths	1	Global	2	Female	11	30-34 years	368	Maternal sepsis and other maternal infections	3	Rate	1998	1.99782789356164	2.27364904061624	1.72090531053908
1	Deaths	1	Global	2	Female	12	35-39 years	368	Maternal sepsis and other maternal infections	1	Number	1998	3366.09147459428	3874.12047384047	2886.72044096039
1	Deaths	1	Global	2	Female	12	35-39 years	368	Maternal sepsis and other maternal infections	2	Percent	1998	0.00720975790227671	0.00842876775501168	0.00615051747091307
1	Deaths	1	Global	2	Female	12	35-39 years	368	Maternal sepsis and other maternal infections	3	Rate	1998	1.68140077886226	1.93516701233044	1.4419495234821
1	Deaths	1	Global	2	Female	13	40-44 years	368	Maternal sepsis and other maternal infections	1	Number	1998	2101.62045035929	2481.86182078775	1749.58932527278
1	Deaths	1	Global	2	Female	13	40-44 years	368	Maternal sepsis and other maternal infections	2	Percent	1998	0.00397191941126429	0.00467392549659513	0.00333172505046138
1	Deaths	1	Global	2	Female	13	40-44 years	368	Maternal sepsis and other maternal infections	3	Rate	1998	1.18394461154392	1.39815299609208	0.985628424826822
1	Deaths	1	Global	2	Female	14	45-49 years	368	Maternal sepsis and other maternal infections	1	Number	1998	971.456631430964	1194.73565945345	768.184137734524
1	Deaths	1	Global	2	Female	14	45-49 years	368	Maternal sepsis and other maternal infections	2	Percent	1998	0.0016020038000061	0.00197056133613622	0.00127698804620142
1	Deaths	1	Global	2	Female	14	45-49 years	368	Maternal sepsis and other maternal infections	3	Rate	1998	0.639870032385248	0.786937389042485	0.505980393963634
1	Deaths	1	Global	2	Female	22	All ages	368	Maternal sepsis and other maternal infections	1	Number	1998	29852.0237446193	33575.8088331877	26188.7710841845
1	Deaths	1	Global	2	Female	22	All ages	368	Maternal sepsis and other maternal infections	2	Percent	1998	0.00131247737294031	0.0014727283695355	0.0011558068432587
1	Deaths	1	Global	2	Female	22	All ages	368	Maternal sepsis and other maternal infections	3	Rate	1998	1.01175115776969	1.13795847647195	0.887595417036511
1	Deaths	1	Global	2	Female	27	Age-standardized	368	Maternal sepsis and other maternal infections	3	Rate	1998	0.950964807635729	1.06986181773361	0.832862991571141
1	Deaths	1	Global	2	Female	8	15-19 years	368	Maternal sepsis and other maternal infections	1	Number	1999	4491.63382747647	5388.03406446568	3745.01790469743
1	Deaths	1	Global	2	Female	8	15-19 years	368	Maternal sepsis and other maternal infections	2	Percent	1999	0.0147994328817314	0.0177197077277112	0.012258638783499
1	Deaths	1	Global	2	Female	8	15-19 years	368	Maternal sepsis and other maternal infections	3	Rate	1999	1.64444204192655	1.97262512467935	1.37109682730129
1	Deaths	1	Global	2	Female	9	20-24 years	368	Maternal sepsis and other maternal infections	1	Number	1999	7896.16495904479	9321.65848095377	6600.79768380082
1	Deaths	1	Global	2	Female	9	20-24 years	368	Maternal sepsis and other maternal infections	2	Percent	1999	0.0198041232852303	0.0236101021111727	0.0164151370279994
1	Deaths	1	Global	2	Female	9	20-24 years	368	Maternal sepsis and other maternal infections	3	Rate	1999	3.12461951393685	3.68870662440752	2.61202512325024
1	Deaths	1	Global	2	Female	10	25-29 years	368	Maternal sepsis and other maternal infections	1	Number	1999	6780.18785264382	7999.5354679373	5798.81670562472
1	Deaths	1	Global	2	Female	10	25-29 years	368	Maternal sepsis and other maternal infections	2	Percent	1999	0.0151059622803701	0.0180038383469761	0.0125226153793125
1	Deaths	1	Global	2	Female	10	25-29 years	368	Maternal sepsis and other maternal infections	3	Rate	1999	2.73626395159018	3.22835310851288	2.34021438023915
1	Deaths	1	Global	2	Female	11	30-34 years	368	Maternal sepsis and other maternal infections	1	Number	1999	4843.95407960994	5519.53087729452	4204.97210334245
1	Deaths	1	Global	2	Female	11	30-34 years	368	Maternal sepsis and other maternal infections	2	Percent	1999	0.0102231825006659	0.0118415597286656	0.00866779878646094
1	Deaths	1	Global	2	Female	11	30-34 years	368	Maternal sepsis and other maternal infections	3	Rate	1999	2.05605566476731	2.34280972540379	1.7848345734033
1	Deaths	1	Global	2	Female	12	35-39 years	368	Maternal sepsis and other maternal infections	1	Number	1999	3485.68189572362	4031.50534423371	3021.68755084867
1	Deaths	1	Global	2	Female	12	35-39 years	368	Maternal sepsis and other maternal infections	2	Percent	1999	0.00713149928413637	0.00832521098981398	0.00616786012306384
1	Deaths	1	Global	2	Female	12	35-39 years	368	Maternal sepsis and other maternal infections	3	Rate	1999	1.67908699888164	1.94201548274657	1.45557639311181
1	Deaths	1	Global	2	Female	13	40-44 years	368	Maternal sepsis and other maternal infections	1	Number	1999	2141.86031358912	2495.03790392115	1800.29270721998
1	Deaths	1	Global	2	Female	13	40-44 years	368	Maternal sepsis and other maternal infections	2	Percent	1999	0.00397585959266998	0.00461187647747418	0.00335374617868497
1	Deaths	1	Global	2	Female	13	40-44 years	368	Maternal sepsis and other maternal infections	3	Rate	1999	1.19661772103944	1.39393150503553	1.00579022023504
1	Deaths	1	Global	2	Female	14	45-49 years	368	Maternal sepsis and other maternal infections	1	Number	1999	997.809904959142	1238.32213040263	790.325134403967
1	Deaths	1	Global	2	Female	14	45-49 years	368	Maternal sepsis and other maternal infections	2	Percent	1999	0.0015926239439305	0.00196408253130633	0.00126900777881905
1	Deaths	1	Global	2	Female	14	45-49 years	368	Maternal sepsis and other maternal infections	3	Rate	1999	0.639004438157918	0.793030148592131	0.50612974070704
1	Deaths	1	Global	2	Female	22	All ages	368	Maternal sepsis and other maternal infections	1	Number	1999	30961.136188463	34652.5351221741	27260.4002091355
1	Deaths	1	Global	2	Female	22	All ages	368	Maternal sepsis and other maternal infections	2	Percent	1999	0.00134716878310404	0.00150614756867376	0.00119536640419842
1	Deaths	1	Global	2	Female	22	All ages	368	Maternal sepsis and other maternal infections	3	Rate	1999	1.03608191024571	1.15961069922289	0.91224066684181
1	Deaths	1	Global	2	Female	27	Age-standardized	368	Maternal sepsis and other maternal infections	3	Rate	1999	0.973066768026017	1.08899535191704	0.857305143667043
1	Deaths	1	Global	2	Female	8	15-19 years	368	Maternal sepsis and other maternal infections	1	Number	2000	4609.42929547256	5543.19350475975	3840.35709948915
1	Deaths	1	Global	2	Female	8	15-19 years	368	Maternal sepsis and other maternal infections	2	Percent	2000	0.0151816149175608	0.01792879006557	0.0126222948400104
1	Deaths	1	Global	2	Female	8	15-19 years	368	Maternal sepsis and other maternal infections	3	Rate	2000	1.65460156713519	1.98978573527915	1.37853527364326
1	Deaths	1	Global	2	Female	9	20-24 years	368	Maternal sepsis and other maternal infections	1	Number	2000	8027.82384731368	9478.35135682945	6735.90353878257
1	Deaths	1	Global	2	Female	9	20-24 years	368	Maternal sepsis and other maternal infections	2	Percent	2000	0.0202757056279139	0.0244555252638138	0.0166188762732626
1	Deaths	1	Global	2	Female	9	20-24 years	368	Maternal sepsis and other maternal infections	3	Rate	2000	3.14761552283823	3.71635033716573	2.64107
1	Deaths	1	Global	2	Female	10	25-29 years	368	Maternal sepsis and other maternal infections	1	Number	2000	7083.86218404363	8368.94001056277	6027.71936733771
1	Deaths	1	Global	2	Female	10	25-29 years	368	Maternal sepsis and other maternal infections	2	Percent	2000	0.0155449198707645	0.0185257745647725	0.012743491136732
1	Deaths	1	Global	2	Female	10	25-29 years	368	Maternal sepsis and other maternal infections	3	Rate	2000	2.84673016285346	3.36315322633519	2.42230722315116
1	Deaths	1	Global	2	Female	11	30-34 years	368	Maternal sepsis and other maternal infections	1	Number	2000	5029.56077626824	5766.99267838707	4324.53589718771
1	Deaths	1	Global	2	Female	11	30-34 years	368	Maternal sepsis and other maternal infections	2	Percent	2000	0.0103957880798334	0.0120411808849783	0.00887161590903464
1	Deaths	1	Global	2	Female	11	30-34 years	368	Maternal sepsis and other maternal infections	3	Rate	2000	2.11514369052855	2.42526509164986	1.81865081749496
1	Deaths	1	Global	2	Female	12	35-39 years	368	Maternal sepsis and other maternal infections	1	Number	2000	3618.86214515257	4176.87798475639	3114.77162465065
1	Deaths	1	Global	2	Female	12	35-39 years	368	Maternal sepsis and other maternal infections	2	Percent	2000	0.00710948012296851	0.0083799380106839	0.00608684623515751
1	Deaths	1	Global	2	Female	12	35-39 years	368	Maternal sepsis and other maternal infections	3	Rate	2000	1.6841061478754	1.94378940421261	1.4495180617279
1	Deaths	1	Global	2	Female	13	40-44 years	368	Maternal sepsis and other maternal infections	1	Number	2000	2176.63832101301	2549.14258693344	1831.18397624914
1	Deaths	1	Global	2	Female	13	40-44 years	368	Maternal sepsis and other maternal infections	2	Percent	2000	0.00403459525969993	0.00473103908364118	0.00341898550813716
1	Deaths	1	Global	2	Female	13	40-44 years	368	Maternal sepsis and other maternal infections	3	Rate	2000	1.20515077796288	1.41139717247622	1.01388125545026
1	Deaths	1	Global	2	Female	14	45-49 years	368	Maternal sepsis and other maternal infections	1	Number	2000	1039.70685770417	1289.75934731681	837.451744274261
1	Deaths	1	Global	2	Female	14	45-49 years	368	Maternal sepsis and other maternal infections	2	Percent	2000	0.00160717811511862	0.00198473035499571	0.00129667071986378
1	Deaths	1	Global	2	Female	14	45-49 years	368	Maternal sepsis and other maternal infections	3	Rate	2000	0.641230944568259	0.795448831002148	0.516491710170207
1	Deaths	1	Global	2	Female	22	All ages	368	Maternal sepsis and other maternal infections	1	Number	2000	31909.3439924447	36005.136105575	28301.0576173754
1	Deaths	1	Global	2	Female	22	All ages	368	Maternal sepsis and other maternal infections	2	Percent	2000	0.00138299095821819	0.00155540150648184	0.00123459988396922
1	Deaths	1	Global	2	Female	22	All ages	368	Maternal sepsis and other maternal infections	3	Rate	2000	1.0543005305878	1.18962753070015	0.935080961528371
1	Deaths	1	Global	2	Female	27	Age-standardized	368	Maternal sepsis and other maternal infections	3	Rate	2000	0.989110598252642	1.11566039019621	0.876877292509051
1	Deaths	1	Global	2	Female	8	15-19 years	368	Maternal sepsis and other maternal infections	1	Number	2003	4313.62868702446	5053.03253955786	3609.81302367996
1	Deaths	1	Global	2	Female	8	15-19 years	368	Maternal sepsis and other maternal infections	2	Percent	2003	0.0144911255605428	0.0169173850445758	0.0121623947941348
1	Deaths	1	Global	2	Female	8	15-19 years	368	Maternal sepsis and other maternal infections	3	Rate	2003	1.45388103160256	1.70309238331807	1.21666445203015
1	Deaths	1	Global	2	Female	9	20-24 years	368	Maternal sepsis and other maternal infections	1	Number	2003	7721.37128518568	9143.55145183652	6483.35268285116
1	Deaths	1	Global	2	Female	9	20-24 years	368	Maternal sepsis and other maternal infections	2	Percent	2003	0.0202677223422859	0.0243269025124265	0.017032427012653
1	Deaths	1	Global	2	Female	9	20-24 years	368	Maternal sepsis and other maternal infections	3	Rate	2003	2.90044302825155	3.4346684134748	2.43539578581726
1	Deaths	1	Global	2	Female	10	25-29 years	368	Maternal sepsis and other maternal infections	1	Number	2003	6995.87456502793	8183.93761320507	6007.79140710785
1	Deaths	1	Global	2	Female	10	25-29 years	368	Maternal sepsis and other maternal infections	2	Percent	2003	0.0154925666340716	0.018632687696881	0.0129294003433429
1	Deaths	1	Global	2	Female	10	25-29 years	368	Maternal sepsis and other maternal infections	3	Rate	2003	2.79903010715574	3.27437085406831	2.40370076245632
1	Deaths	1	Global	2	Female	11	30-34 years	368	Maternal sepsis and other maternal infections	1	Number	2003	5149.85290198099	6005.64476833993	4425.66875878079
1	Deaths	1	Global	2	Female	11	30-34 years	368	Maternal sepsis and other maternal infections	2	Percent	2003	0.0103096083646466	0.012016482148742	0.00868447638473655
1	Deaths	1	Global	2	Female	11	30-34 years	368	Maternal sepsis and other maternal infections	3	Rate	2003	2.10631537662412	2.45633849410158	1.81012047060201
1	Deaths	1	Global	2	Female	12	35-39 years	368	Maternal sepsis and other maternal infections	1	Number	2003	3813.95793608614	4409.57512539801	3248.81186888594
1	Deaths	1	Global	2	Female	12	35-39 years	368	Maternal sepsis and other maternal infections	2	Percent	2003	0.00700324523370472	0.00819579510453612	0.00592695266097531
1	Deaths	1	Global	2	Female	12	35-39 years	368	Maternal sepsis and other maternal infections	3	Rate	2003	1.65637677708495	1.91504939407275	1.41093756746118
1	Deaths	1	Global	2	Female	13	40-44 years	368	Maternal sepsis and other maternal infections	1	Number	2003	2305.86396435168	2673.57193424119	1932.36118758192
1	Deaths	1	Global	2	Female	13	40-44 years	368	Maternal sepsis and other maternal infections	2	Percent	2003	0.00400251323324674	0.00463626954652723	0.00339387425116844
1	Deaths	1	Global	2	Female	13	40-44 years	368	Maternal sepsis and other maternal infections	3	Rate	2003	1.18662554385778	1.37585252190012	0.994416487959976
1	Deaths	1	Global	2	Female	14	45-49 years	368	Maternal sepsis and other maternal infections	1	Number	2003	1081.40996196352	1341.29613454124	884.204333390564
1	Deaths	1	Global	2	Female	14	45-49 years	368	Maternal sepsis and other maternal infections	2	Percent	2003	0.00161022393097734	0.00199211965108668	0.00132271439485242
1	Deaths	1	Global	2	Female	14	45-49 years	368	Maternal sepsis and other maternal infections	3	Rate	2003	0.631022970906236	0.782671421064476	0.515949792372179
1	Deaths	1	Global	2	Female	22	All ages	368	Maternal sepsis and other maternal infections	1	Number	2003	31716.9473990297	35888.3808766231	28141.9714225176
1	Deaths	1	Global	2	Female	22	All ages	368	Maternal sepsis and other maternal infections	2	Percent	2003	0.00134088781296253	0.00150830769158071	0.00119960220677563
1	Deaths	1	Global	2	Female	22	All ages	368	Maternal sepsis and other maternal infections	3	Rate	2003	1.00795627490339	1.14052333743259	0.89434447541904
1	Deaths	1	Global	2	Female	27	Age-standardized	368	Maternal sepsis and other maternal infections	3	Rate	2003	0.945073500500826	1.07074062429236	0.837792536890736
1	Deaths	1	Global	2	Female	8	15-19 years	368	Maternal sepsis and other maternal infections	1	Number	2001	4450.86685504455	5268.66066573184	3728.32116857889
1	Deaths	1	Global	2	Female	8	15-19 years	368	Maternal sepsis and other maternal infections	2	Percent	2001	0.01499097250387	0.0175726618414043	0.0124737802625146
1	Deaths	1	Global	2	Female	8	15-19 years	368	Maternal sepsis and other maternal infections	3	Rate	2001	1.56292478530059	1.85009361277067	1.3092023984785
1	Deaths	1	Global	2	Female	9	20-24 years	368	Maternal sepsis and other maternal infections	1	Number	2001	7979.81534841135	9577.05605797928	6686.40003914461
1	Deaths	1	Global	2	Female	9	20-24 years	368	Maternal sepsis and other maternal infections	2	Percent	2001	0.0204956676644576	0.0247015620016377	0.0170512935708081
1	Deaths	1	Global	2	Female	9	20-24 years	368	Maternal sepsis and other maternal infections	3	Rate	2001	3.09196004841271	3.7108471085833	2.59079701547934
1	Deaths	1	Global	2	Female	10	25-29 years	368	Maternal sepsis and other maternal infections	1	Number	2001	7213.71613464828	8421.38118398169	6141.80342389444
1	Deaths	1	Global	2	Female	10	25-29 years	368	Maternal sepsis and other maternal infections	2	Percent	2001	0.0156516247921686	0.0186892839631225	0.0129702123986497
1	Deaths	1	Global	2	Female	10	25-29 years	368	Maternal sepsis and other maternal infections	3	Rate	2001	2.89406138963806	3.3785629593774	2.46402212397374
1	Deaths	1	Global	2	Female	11	30-34 years	368	Maternal sepsis and other maternal infections	1	Number	2001	5052.09918441748	5795.14187334554	4391.14721512777
1	Deaths	1	Global	2	Female	11	30-34 years	368	Maternal sepsis and other maternal infections	2	Percent	2001	0.0103834511918317	0.0121453805806616	0.00887473942255977
1	Deaths	1	Global	2	Female	11	30-34 years	368	Maternal sepsis and other maternal infections	3	Rate	2001	2.10346479777318	2.41283404852417	1.82827439677949
1	Deaths	1	Global	2	Female	12	35-39 years	368	Maternal sepsis and other maternal infections	1	Number	2001	3725.93660571723	4287.40595571215	3196.08517974475
1	Deaths	1	Global	2	Female	12	35-39 years	368	Maternal sepsis and other maternal infections	2	Percent	2001	0.00706042339193316	0.00820543135820933	0.00599978677508306
1	Deaths	1	Global	2	Female	12	35-39 years	368	Maternal sepsis and other maternal infections	3	Rate	2001	1.68420584993067	1.93800242885453	1.44470127278686
1	Deaths	1	Global	2	Female	13	40-44 years	368	Maternal sepsis and other maternal infections	1	Number	2001	2202.66446100286	2590.25980610198	1865.28935580103
1	Deaths	1	Global	2	Female	13	40-44 years	368	Maternal sepsis and other maternal infections	2	Percent	2001	0.00403533576615945	0.00471635252492365	0.00341197321768436
1	Deaths	1	Global	2	Female	13	40-44 years	368	Maternal sepsis and other maternal infections	3	Rate	2001	1.20113429625164	1.41249379757763	1.0171603788739
1	Deaths	1	Global	2	Female	14	45-49 years	368	Maternal sepsis and other maternal infections	1	Number	2001	1046.1713798103	1303.84600607665	840.665732077889
1	Deaths	1	Global	2	Female	14	45-49 years	368	Maternal sepsis and other maternal infections	2	Percent	2001	0.00160589527243899	0.0019707881708238	0.00130754123296161
1	Deaths	1	Global	2	Female	14	45-49 years	368	Maternal sepsis and other maternal infections	3	Rate	2001	0.630614036819055	0.785935850617027	0.506738782146011
1	Deaths	1	Global	2	Female	22	All ages	368	Maternal sepsis and other maternal infections	1	Number	2001	31994.7109808797	36088.2180815542	28525.5947134791
1	Deaths	1	Global	2	Female	22	All ages	368	Maternal sepsis and other maternal infections	2	Percent	2001	0.00137738956087988	0.00155050874299028	0.00123682163629558
1	Deaths	1	Global	2	Female	22	All ages	368	Maternal sepsis and other maternal infections	3	Rate	2001	1.04362783394186	1.17715296411903	0.930469559188158
1	Deaths	1	Global	2	Female	27	Age-standardized	368	Maternal sepsis and other maternal infections	3	Rate	2001	0.97881285876107	1.10526553336204	0.871933277311285
1	Deaths	1	Global	2	Female	8	15-19 years	368	Maternal sepsis and other maternal infections	1	Number	2004	4230.53755453095	4978.39984435808	3556.58368188447
1	Deaths	1	Global	2	Female	8	15-19 years	368	Maternal sepsis and other maternal infections	2	Percent	2004	0.0137740680373907	0.016145454879814	0.0115932759426991
1	Deaths	1	Global	2	Female	8	15-19 years	368	Maternal sepsis and other maternal infections	3	Rate	2004	1.40513115413881	1.65352620769796	1.18128404943841
1	Deaths	1	Global	2	Female	9	20-24 years	368	Maternal sepsis and other maternal infections	1	Number	2004	7704.7317953524	8940.66674114231	6585.29201375965
1	Deaths	1	Global	2	Female	9	20-24 years	368	Maternal sepsis and other maternal infections	2	Percent	2004	0.0198328188211295	0.0232937594769916	0.0167635881839435
1	Deaths	1	Global	2	Female	9	20-24 years	368	Maternal sepsis and other maternal infections	3	Rate	2004	2.83899411251201	3.29440412907637	2.42650954670653
1	Deaths	1	Global	2	Female	10	25-29 years	368	Maternal sepsis and other maternal infections	1	Number	2004	6859.94120810721	8032.87058719241	5885.99498301819
1	Deaths	1	Global	2	Female	10	25-29 years	368	Maternal sepsis and other maternal infections	2	Percent	2004	0.0151435328549454	0.0178788910445885	0.0127388735400951
1	Deaths	1	Global	2	Female	10	25-29 years	368	Maternal sepsis and other maternal infections	3	Rate	2004	2.72932154841282	3.19598756376006	2.34182370572151
1	Deaths	1	Global	2	Female	11	30-34 years	368	Maternal sepsis and other maternal infections	1	Number	2004	5205.19466570798	5970.85771052604	4462.99009406649
1	Deaths	1	Global	2	Female	11	30-34 years	368	Maternal sepsis and other maternal infections	2	Percent	2004	0.0102041587403718	0.0118887123228141	0.00863033873063396
1	Deaths	1	Global	2	Female	11	30-34 years	368	Maternal sepsis and other maternal infections	3	Rate	2004	2.11395906996524	2.42491388377722	1.81253132580655
1	Deaths	1	Global	2	Female	12	35-39 years	368	Maternal sepsis and other maternal infections	1	Number	2004	3771.96523956701	4377.29450305608	3244.06374457388
1	Deaths	1	Global	2	Female	12	35-39 years	368	Maternal sepsis and other maternal infections	2	Percent	2004	0.00695475585215026	0.00809268458677917	0.00589664063491649
1	Deaths	1	Global	2	Female	12	35-39 years	368	Maternal sepsis and other maternal infections	3	Rate	2004	1.61865392453606	1.87841734380225	1.39211688817219
1	Deaths	1	Global	2	Female	13	40-44 years	368	Maternal sepsis and other maternal infections	1	Number	2004	2324.84238989227	2704.84092895565	1963.71174354515
1	Deaths	1	Global	2	Female	13	40-44 years	368	Maternal sepsis and other maternal infections	2	Percent	2004	0.00395974812674319	0.00459692879379741	0.00337403780115894
1	Deaths	1	Global	2	Female	13	40-44 years	368	Maternal sepsis and other maternal infections	3	Rate	2004	1.15224085139615	1.34057613041692	0.97325689737786
1	Deaths	1	Global	2	Female	14	45-49 years	368	Maternal sepsis and other maternal infections	1	Number	2004	1103.1	1365.93979457761	910.416273608174
1	Deaths	1	Global	2	Female	14	45-49 years	368	Maternal sepsis and other maternal infections	2	Percent	2004	0.00163159582235554	0.00200419185314534	0.00134347296063575
1	Deaths	1	Global	2	Female	14	45-49 years	368	Maternal sepsis and other maternal infections	3	Rate	2004	0.637193985438945	0.789019312822733	0.525891423206602
1	Deaths	1	Global	2	Female	22	All ages	368	Maternal sepsis and other maternal infections	1	Number	2004	31538.0973251283	35228.0888671972	27934.5030285882
1	Deaths	1	Global	2	Female	22	All ages	368	Maternal sepsis and other maternal infections	2	Percent	2004	0.00132522863602928	0.00148059058103129	0.00118570353146646
1	Deaths	1	Global	2	Female	22	All ages	368	Maternal sepsis and other maternal infections	3	Rate	2004	0.989150835639073	1.10488255463629	0.87612885232219
1	Deaths	1	Global	2	Female	27	Age-standardized	368	Maternal sepsis and other maternal infections	3	Rate	2004	0.927093575825145	1.0370393751115	0.82147508892412
1	Deaths	1	Global	2	Female	8	15-19 years	368	Maternal sepsis and other maternal infections	1	Number	2005	4130.6722997156	4878.18518401634	3525.93908292931
1	Deaths	1	Global	2	Female	8	15-19 years	368	Maternal sepsis and other maternal infections	2	Percent	2005	0.01395031988544	0.0162120828555505	0.0118031652895812
1	Deaths	1	Global	2	Female	8	15-19 years	368	Maternal sepsis and other maternal infections	3	Rate	2005	1.35960916068789	1.60565273216595	1.16056146054196
1	Deaths	1	Global	2	Female	9	20-24 years	368	Maternal sepsis and other maternal infections	1	Number	2005	7693.46555603341	9039.64426737072	6520.4592182879
1	Deaths	1	Global	2	Female	9	20-24 years	368	Maternal sepsis and other maternal infections	2	Percent	2005	0.0203807941269786	0.0239711453176646	0.0172837448778595
1	Deaths	1	Global	2	Female	9	20-24 years	368	Maternal sepsis and other maternal infections	3	Rate	2005	2.7741688265051	3.25958427272986	2.35119720314942
1	Deaths	1	Global	2	Female	10	25-29 years	368	Maternal sepsis and other maternal infections	1	Number	2005	6759.25401032866	7892.91170714099	5764.74132032475
1	Deaths	1	Global	2	Female	10	25-29 years	368	Maternal sepsis and other maternal infections	2	Percent	2005	0.0154727610518654	0.0183105044392648	0.0132106771574205
1	Deaths	1	Global	2	Female	10	25-29 years	368	Maternal sepsis and other maternal infections	3	Rate	2005	2.66312585051217	3.10978359016799	2.27129082709617
1	Deaths	1	Global	2	Female	11	30-34 years	368	Maternal sepsis and other maternal infections	1	Number	2005	5086.5312218669	5950.63876293327	4375.58785848884
1	Deaths	1	Global	2	Female	11	30-34 years	368	Maternal sepsis and other maternal infections	2	Percent	2005	0.0104104832290904	0.0124222950100177	0.0088190773075398
1	Deaths	1	Global	2	Female	11	30-34 years	368	Maternal sepsis and other maternal infections	3	Rate	2005	2.05571500714512	2.40494295099827	1.76838816738376
1	Deaths	1	Global	2	Female	12	35-39 years	368	Maternal sepsis and other maternal infections	1	Number	2005	3778.05268612315	4390.29837381184	3282.21205992174
1	Deaths	1	Global	2	Female	12	35-39 years	368	Maternal sepsis and other maternal infections	2	Percent	2005	0.00706028593848916	0.00831198061992944	0.0060575603976494
1	Deaths	1	Global	2	Female	12	35-39 years	368	Maternal sepsis and other maternal infections	3	Rate	2005	1.6052330514148	1.8653662721806	1.39455844533104
1	Deaths	1	Global	2	Female	13	40-44 years	368	Maternal sepsis and other maternal infections	1	Number	2005	2332.07650769835	2738.70298033572	1973.79261276521
1	Deaths	1	Global	2	Female	13	40-44 years	368	Maternal sepsis and other maternal infections	2	Percent	2005	0.00394361774076813	0.00458112042834146	0.00337719840616307
1	Deaths	1	Global	2	Female	13	40-44 years	368	Maternal sepsis and other maternal infections	3	Rate	2005	1.11510926423425	1.30954239934968	0.943791689897817
1	Deaths	1	Global	2	Female	14	45-49 years	368	Maternal sepsis and other maternal infections	1	Number	2005	1106.95274918174	1391.12537928755	907.557100490426
1	Deaths	1	Global	2	Female	14	45-49 years	368	Maternal sepsis and other maternal infections	2	Percent	2005	0.00165667913846809	0.00208230387292028	0.00135754587577439
1	Deaths	1	Global	2	Female	14	45-49 years	368	Maternal sepsis and other maternal infections	3	Rate	2005	0.632630641456984	0.79503713387615	0.518674741145464
1	Deaths	1	Global	2	Female	22	All ages	368	Maternal sepsis and other maternal infections	1	Number	2005	31232.6740480382	35371.1584312302	27863.7954494581
1	Deaths	1	Global	2	Female	22	All ages	368	Maternal sepsis and other maternal infections	2	Percent	2005	0.00131306439358027	0.00148520447935566	0.0011765521350371
1	Deaths	1	Global	2	Female	22	All ages	368	Maternal sepsis and other maternal infections	3	Rate	2005	0.966634806696862	1.09471871797554	0.862369788981282
1	Deaths	1	Global	2	Female	27	Age-standardized	368	Maternal sepsis and other maternal infections	3	Rate	2005	0.905550004070638	1.02576527552278	0.808209243656659
1	Deaths	1	Global	2	Female	8	15-19 years	368	Maternal sepsis and other maternal infections	1	Number	2006	3926.09086909491	4586.49514417903	3326.90394732336
1	Deaths	1	Global	2	Female	8	15-19 years	368	Maternal sepsis and other maternal infections	2	Percent	2006	0.0139124064177081	0.0161653007176464	0.0118221639560596
1	Deaths	1	Global	2	Female	8	15-19 years	368	Maternal sepsis and other maternal infections	3	Rate	2006	1.28912729023423	1.50597025235205	1.09238497362421
1	Deaths	1	Global	2	Female	9	20-24 years	368	Maternal sepsis and other maternal infections	1	Number	2006	7621.17984271253	8887.24498553783	6451.39151998829
1	Deaths	1	Global	2	Female	9	20-24 years	368	Maternal sepsis and other maternal infections	2	Percent	2006	0.0206160974536102	0.0242269094342856	0.0174006613044308
1	Deaths	1	Global	2	Female	9	20-24 years	368	Maternal sepsis and other maternal infections	3	Rate	2006	2.68266726635164	3.12832418376108	2.27089994072772
1	Deaths	1	Global	2	Female	10	25-29 years	368	Maternal sepsis and other maternal infections	1	Number	2006	6598.34552206461	7721.39051915732	5655.36737804927
1	Deaths	1	Global	2	Female	10	25-29 years	368	Maternal sepsis and other maternal infections	2	Percent	2006	0.0157594736640096	0.0185130496250692	0.0131831199397159
1	Deaths	1	Global	2	Female	10	25-29 years	368	Maternal sepsis and other maternal infections	3	Rate	2006	2.56742719826374	3.00440587129141	2.20051283674426
1	Deaths	1	Global	2	Female	11	30-34 years	368	Maternal sepsis and other maternal infections	1	Number	2006	5030.72125958932	5838.96102607767	4336.77014297966
1	Deaths	1	Global	2	Female	11	30-34 years	368	Maternal sepsis and other maternal infections	2	Percent	2006	0.0106888999584397	0.0124342204760285	0.00899143814764434
1	Deaths	1	Global	2	Female	11	30-34 years	368	Maternal sepsis and other maternal infections	3	Rate	2006	2.02842841255019	2.35431736999797	1.74862158382383
1	Deaths	1	Global	2	Female	12	35-39 years	368	Maternal sepsis and other maternal infections	1	Number	2006	3786.63354971586	4387.89468393218	3218.86350461711
1	Deaths	1	Global	2	Female	12	35-39 years	368	Maternal sepsis and other maternal infections	2	Percent	2006	0.00720933629875713	0.0084873580194761	0.00609074816884348
1	Deaths	1	Global	2	Female	12	35-39 years	368	Maternal sepsis and other maternal infections	3	Rate	2006	1.59189086107757	1.84465947259318	1.35320181601428
1	Deaths	1	Global	2	Female	13	40-44 years	368	Maternal sepsis and other maternal infections	1	Number	2006	2349.08233938151	2802.19616021896	1955.26685243714
1	Deaths	1	Global	2	Female	13	40-44 years	368	Maternal sepsis and other maternal infections	2	Percent	2006	0.00396128473448022	0.00467644950455236	0.00332232225781382
1	Deaths	1	Global	2	Female	13	40-44 years	368	Maternal sepsis and other maternal infections	3	Rate	2006	1.0897222754286	1.29991849358293	0.907034124682448
1	Deaths	1	Global	2	Female	14	45-49 years	368	Maternal sepsis and other maternal infections	1	Number	2006	1106.33219654788	1402.57284316199	884.927530851179
1	Deaths	1	Global	2	Female	14	45-49 years	368	Maternal sepsis and other maternal infections	2	Percent	2006	0.0016983589776347	0.00214985154809541	0.00135971450244182
1	Deaths	1	Global	2	Female	14	45-49 years	368	Maternal sepsis and other maternal infections	3	Rate	2006	0.621786415998756	0.788281082344088	0.49735144610588
1	Deaths	1	Global	2	Female	22	All ages	368	Maternal sepsis and other maternal infections	1	Number	2006	30760.9538228753	34758.8597991261	27238.0090327159
1	Deaths	1	Global	2	Female	22	All ages	368	Maternal sepsis and other maternal infections	2	Percent	2006	0.00130515453448659	0.00146287057957642	0.00116609369954767
1	Deaths	1	Global	2	Female	22	All ages	368	Maternal sepsis and other maternal infections	3	Rate	2006	0.939299679116377	1.06137755167692	0.831724961830443
1	Deaths	1	Global	2	Female	27	Age-standardized	368	Maternal sepsis and other maternal infections	3	Rate	2006	0.880003895777213	0.993514270859526	0.779573047137063
1	Deaths	1	Global	2	Female	8	15-19 years	368	Maternal sepsis and other maternal infections	1	Number	2008	3510.54151638925	4147.41604174259	2976.2958410308
1	Deaths	1	Global	2	Female	8	15-19 years	368	Maternal sepsis and other maternal infections	2	Percent	2008	0.0126392840191831	0.0147471261378215	0.0108089456620273
1	Deaths	1	Global	2	Female	8	15-19 years	368	Maternal sepsis and other maternal infections	3	Rate	2008	1.16214554308709	1.37297936678343	0.985286438122007
1	Deaths	1	Global	2	Female	9	20-24 years	368	Maternal sepsis and other maternal infections	1	Number	2008	7154.8831495735	8326.03834112999	6040.49769561687
1	Deaths	1	Global	2	Female	9	20-24 years	368	Maternal sepsis and other maternal infections	2	Percent	2008	0.0196642587839308	0.0228936499028807	0.0165733795533567
1	Deaths	1	Global	2	Female	9	20-24 years	368	Maternal sepsis and other maternal infections	3	Rate	2008	2.40798923999312	2.80214369935675	2.03294074147329
1	Deaths	1	Global	2	Female	10	25-29 years	368	Maternal sepsis and other maternal infections	1	Number	2008	6176.16842008552	7155.65829936296	5284.51239678261
1	Deaths	1	Global	2	Female	10	25-29 years	368	Maternal sepsis and other maternal infections	2	Percent	2008	0.0153919823455018	0.0179682328230039	0.0129252053810846
1	Deaths	1	Global	2	Female	10	25-29 years	368	Maternal sepsis and other maternal infections	3	Rate	2008	2.3259567586235	2.69483450769841	1.99015740654883
1	Deaths	1	Global	2	Female	11	30-34 years	368	Maternal sepsis and other maternal infections	1	Number	2008	4785.69973230189	5598.45245472386	4068.82162787323
1	Deaths	1	Global	2	Female	11	30-34 years	368	Maternal sepsis and other maternal infections	2	Percent	2008	0.0106701305411104	0.0124985536505267	0.0090112628981067
1	Deaths	1	Global	2	Female	11	30-34 years	368	Maternal sepsis and other maternal infections	3	Rate	2008	1.92227153812294	2.24872984374928	1.63432318082307
1	Deaths	1	Global	2	Female	12	35-39 years	368	Maternal sepsis and other maternal infections	1	Number	2008	3643.53432207378	4194.04654959194	3085.06089409038
1	Deaths	1	Global	2	Female	12	35-39 years	368	Maternal sepsis and other maternal infections	2	Percent	2008	0.00726507935536201	0.00844436825258848	0.00621574780124103
1	Deaths	1	Global	2	Female	12	35-39 years	368	Maternal sepsis and other maternal infections	3	Rate	2008	1.5033664441078	1.73051446489295	1.27293353547028
1	Deaths	1	Global	2	Female	13	40-44 years	368	Maternal sepsis and other maternal infections	1	Number	2008	2317.95625568924	2785.25466356187	1909.75371354563
1	Deaths	1	Global	2	Female	13	40-44 years	368	Maternal sepsis and other maternal infections	2	Percent	2008	0.00395005497127766	0.00469169514773618	0.00326799400236115
1	Deaths	1	Global	2	Female	13	40-44 years	368	Maternal sepsis and other maternal infections	3	Rate	2008	1.03067544957838	1.23845892065953	0.849168858325731
1	Deaths	1	Global	2	Female	14	45-49 years	368	Maternal sepsis and other maternal infections	1	Number	2008	1093.06140746873	1429.64	848.955216920826
1	Deaths	1	Global	2	Female	14	45-49 years	368	Maternal sepsis and other maternal infections	2	Percent	2008	0.00167171752687416	0.00218806875323683	0.00130248215036761
1	Deaths	1	Global	2	Female	14	45-49 years	368	Maternal sepsis and other maternal infections	3	Rate	2008	0.577947583977833	0.75591040601645	0.448878364172604
1	Deaths	1	Global	2	Female	22	All ages	368	Maternal sepsis and other maternal infections	1	Number	2008	29010.2962425784	32976.4910562621	25321.3375586096
1	Deaths	1	Global	2	Female	22	All ages	368	Maternal sepsis and other maternal infections	2	Percent	2008	0.00121644205372087	0.00136945736561755	0.00107455930376225
1	Deaths	1	Global	2	Female	22	All ages	368	Maternal sepsis and other maternal infections	3	Rate	2008	0.861945261208964	0.979787657443053	0.75234002209473
1	Deaths	1	Global	2	Female	27	Age-standardized	368	Maternal sepsis and other maternal infections	3	Rate	2008	0.809224601481281	0.919546949060024	0.706415877837297
1	Deaths	1	Global	2	Female	8	15-19 years	368	Maternal sepsis and other maternal infections	1	Number	2007	3699.32106632902	4346.89531425839	3130.65221502631
1	Deaths	1	Global	2	Female	8	15-19 years	368	Maternal sepsis and other maternal infections	2	Percent	2007	0.0136112792994147	0.0158681863968205	0.0115158634863843
1	Deaths	1	Global	2	Female	8	15-19 years	368	Maternal sepsis and other maternal infections	3	Rate	2007	1.21769778644449	1.43085844866421	1.03051024877602
1	Deaths	1	Global	2	Female	9	20-24 years	368	Maternal sepsis and other maternal infections	1	Number	2007	7427.68374964479	8714.6630834997	6246.63
1	Deaths	1	Global	2	Female	9	20-24 years	368	Maternal sepsis and other maternal infections	2	Percent	2007	0.0205282509232714	0.0240827578191094	0.0172906616568882
1	Deaths	1	Global	2	Female	9	20-24 years	368	Maternal sepsis and other maternal infections	3	Rate	2007	2.55299012878948	2.99534142510642	2.14704824058655
1	Deaths	1	Global	2	Female	10	25-29 years	368	Maternal sepsis and other maternal infections	1	Number	2007	6369.87710412345	7434.19614937925	5448.42877314813
1	Deaths	1	Global	2	Female	10	25-29 years	368	Maternal sepsis and other maternal infections	2	Percent	2007	0.0158912781018281	0.0187552580457176	0.0133909739798606
1	Deaths	1	Global	2	Female	10	25-29 years	368	Maternal sepsis and other maternal infections	3	Rate	2007	2.44190266458372	2.84991108768106	2.08866396030349
1	Deaths	1	Global	2	Female	11	30-34 years	368	Maternal sepsis and other maternal infections	1	Number	2007	4922.38267996763	5700.3207529537	4201.37554934967
1	Deaths	1	Global	2	Female	11	30-34 years	368	Maternal sepsis and other maternal infections	2	Percent	2007	0.0109017473656198	0.0127388534248599	0.009157592511623
1	Deaths	1	Global	2	Female	11	30-34 years	368	Maternal sepsis and other maternal infections	3	Rate	2007	1.98233140609809	2.29562096002807	1.69196895929742
1	Deaths	1	Global	2	Female	12	35-39 years	368	Maternal sepsis and other maternal infections	1	Number	2007	3729.48192524154	4431.88764272674	3162.60285650256
1	Deaths	1	Global	2	Female	12	35-39 years	368	Maternal sepsis and other maternal infections	2	Percent	2007	0.00731841903018305	0.00872044278927609	0.00625299520606779
1	Deaths	1	Global	2	Female	12	35-39 years	368	Maternal sepsis and other maternal infections	3	Rate	2007	1.55276303194188	1.84520837780986	1.31674396034858
1	Deaths	1	Global	2	Female	13	40-44 years	368	Maternal sepsis and other maternal infections	1	Number	2007	2347.94508401886	2782.0825301839	1963.3814212644
1	Deaths	1	Global	2	Female	13	40-44 years	368	Maternal sepsis and other maternal infections	2	Percent	2007	0.00396956947006251	0.00465996909608821	0.00334541941601428
1	Deaths	1	Global	2	Female	13	40-44 years	368	Maternal sepsis and other maternal infections	3	Rate	2007	1.06237036725187	1.25880373413909	0.888367558407253
1	Deaths	1	Global	2	Female	14	45-49 years	368	Maternal sepsis and other maternal infections	1	Number	2007	1099.43743368979	1425.75198172114	857.598197533995
1	Deaths	1	Global	2	Female	14	45-49 years	368	Maternal sepsis and other maternal infections	2	Percent	2007	0.00170801027824986	0.00219160342872331	0.00133888610619361
1	Deaths	1	Global	2	Female	14	45-49 years	368	Maternal sepsis and other maternal infections	3	Rate	2007	0.602358326516584	0.781139109348871	0.469859765786339
1	Deaths	1	Global	2	Female	22	All ages	368	Maternal sepsis and other maternal infections	1	Number	2007	29932.8875281768	34207.9770832773	26429.4056368787
1	Deaths	1	Global	2	Female	22	All ages	368	Maternal sepsis and other maternal infections	2	Percent	2007	0.00127042967052424	0.00144484935448641	0.00112285006775053
1	Deaths	1	Global	2	Female	22	All ages	368	Maternal sepsis and other maternal infections	3	Rate	2007	0.901663133679128	1.0304409083386	0.796128361668834
1	Deaths	1	Global	2	Female	27	Age-standardized	368	Maternal sepsis and other maternal infections	3	Rate	2007	0.845343095878151	0.966106751619337	0.745378407702244
1	Deaths	1	Global	2	Female	8	15-19 years	368	Maternal sepsis and other maternal infections	1	Number	2009	3357.77879013802	4010.55	2856.1677873008
1	Deaths	1	Global	2	Female	8	15-19 years	368	Maternal sepsis and other maternal infections	2	Percent	2009	0.0127749940858809	0.0151215210634232	0.0109309566058071
1	Deaths	1	Global	2	Female	8	15-19 years	368	Maternal sepsis and other maternal infections	3	Rate	2009	1.11984734441341	1.33755364550298	0.952555874497162
1	Deaths	1	Global	2	Female	9	20-24 years	368	Maternal sepsis and other maternal infections	1	Number	2009	6762.82284076783	7853.64570483052	5763.09808591897
1	Deaths	1	Global	2	Female	9	20-24 years	368	Maternal sepsis and other maternal infections	2	Percent	2009	0.0195576700607199	0.0224979927676275	0.016589647496828
1	Deaths	1	Global	2	Female	9	20-24 years	368	Maternal sepsis and other maternal infections	3	Rate	2009	2.23926483385463	2.6004514769137	1.90824204355293
1	Deaths	1	Global	2	Female	10	25-29 years	368	Maternal sepsis and other maternal infections	1	Number	2009	5985.75014554606	7053.59493016163	5048.70354560663
1	Deaths	1	Global	2	Female	10	25-29 years	368	Maternal sepsis and other maternal infections	2	Percent	2009	0.0153781449885228	0.0181256479530259	0.0129146401348579
1	Deaths	1	Global	2	Female	10	25-29 years	368	Maternal sepsis and other maternal infections	3	Rate	2009	2.20925343157967	2.60337943040069	1.86340314278894
1	Deaths	1	Global	2	Female	11	30-34 years	368	Maternal sepsis and other maternal infections	1	Number	2009	4585.47737118281	5376.09636469079	3866.78498476602
1	Deaths	1	Global	2	Female	11	30-34 years	368	Maternal sepsis and other maternal infections	2	Percent	2009	0.0107251627693969	0.0125784885552751	0.00892966508911739
1	Deaths	1	Global	2	Female	11	30-34 years	368	Maternal sepsis and other maternal infections	3	Rate	2009	1.83041810681585	2.14601519827772	1.54353247837611
1	Deaths	1	Global	2	Female	12	35-39 years	368	Maternal sepsis and other maternal infections	1	Number	2009	3526.47627477782	4175.40677557235	2997.60465886268
1	Deaths	1	Global	2	Female	12	35-39 years	368	Maternal sepsis and other maternal infections	2	Percent	2009	0.00725381148477854	0.00858646545865565	0.00621445592498629
1	Deaths	1	Global	2	Female	12	35-39 years	368	Maternal sepsis and other maternal infections	3	Rate	2009	1.44421773439488	1.7099779053452	1.22762595625486
1	Deaths	1	Global	2	Female	13	40-44 years	368	Maternal sepsis and other maternal infections	1	Number	2009	2237.26174420101	2699.68975108702	1836.20915927175
1	Deaths	1	Global	2	Female	13	40-44 years	368	Maternal sepsis and other maternal infections	2	Percent	2009	0.00396051621736702	0.00478463181087402	0.00327822811653461
1	Deaths	1	Global	2	Female	13	40-44 years	368	Maternal sepsis and other maternal infections	3	Rate	2009	0.982045327208631	1.18502795296081	0.806003423298381
1	Deaths	1	Global	2	Female	14	45-49 years	368	Maternal sepsis and other maternal infections	1	Number	2009	1077.52447264364	1422.02844462038	834.374973775261
1	Deaths	1	Global	2	Female	14	45-49 years	368	Maternal sepsis and other maternal infections	2	Percent	2009	0.001620757371183	0.00213541549100217	0.00125736506705575
1	Deaths	1	Global	2	Female	14	45-49 years	368	Maternal sepsis and other maternal infections	3	Rate	2009	0.54785961014948	0.723020190325505	0.424231986796071
1	Deaths	1	Global	2	Female	22	All ages	368	Maternal sepsis and other maternal infections	1	Number	2009	27851.8805602894	31937.910963112	24550.8484824053
1	Deaths	1	Global	2	Female	22	All ages	368	Maternal sepsis and other maternal infections	2	Percent	2009	0.00117159954470299	0.00133580939796091	0.00104159721276428
1	Deaths	1	Global	2	Female	22	All ages	368	Maternal sepsis and other maternal infections	3	Rate	2009	0.816207385019277	0.935949683316801	0.719469688822345
1	Deaths	1	Global	2	Female	27	Age-standardized	368	Maternal sepsis and other maternal infections	3	Rate	2009	0.767929301681622	0.882246701474871	0.676322909574202
1	Deaths	1	Global	2	Female	8	15-19 years	368	Maternal sepsis and other maternal infections	1	Number	2010	3218.19715144623	3856.48	2690.90686436501
1	Deaths	1	Global	2	Female	8	15-19 years	368	Maternal sepsis and other maternal infections	2	Percent	2010	0.0117597457772632	0.0140530640495222	0.0100545318444336
1	Deaths	1	Global	2	Female	8	15-19 years	368	Maternal sepsis and other maternal infections	3	Rate	2010	1.08197179400675	1.29656474608431	0.90469452010847
1	Deaths	1	Global	2	Female	9	20-24 years	368	Maternal sepsis and other maternal infections	1	Number	2010	6381.9250220359	7482.31386558284	5401.54581849212
1	Deaths	1	Global	2	Female	9	20-24 years	368	Maternal sepsis and other maternal infections	2	Percent	2010	0.0181201434878957	0.0207509474359013	0.0155001547355328
1	Deaths	1	Global	2	Female	9	20-24 years	368	Maternal sepsis and other maternal infections	3	Rate	2010	2.09355910942731	2.45453625650525	1.77195053439936
1	Deaths	1	Global	2	Female	10	25-29 years	368	Maternal sepsis and other maternal infections	1	Number	2010	5665.75876620851	6706.62510059241	4782.32153421662
1	Deaths	1	Global	2	Female	10	25-29 years	368	Maternal sepsis and other maternal infections	2	Percent	2010	0.0145059813036831	0.0170386515307498	0.0121133273021867
1	Deaths	1	Global	2	Female	10	25-29 years	368	Maternal sepsis and other maternal infections	3	Rate	2010	2.04636701172794	2.4223086319404	1.72728586424551
1	Deaths	1	Global	2	Female	11	30-34 years	368	Maternal sepsis and other maternal infections	1	Number	2010	4338.7015480009	5058.69130992529	3669.33370188909
1	Deaths	1	Global	2	Female	11	30-34 years	368	Maternal sepsis and other maternal infections	2	Percent	2010	0.010228178725541	0.0119602629071355	0.00865015515440718
1	Deaths	1	Global	2	Female	11	30-34 years	368	Maternal sepsis and other maternal infections	3	Rate	2010	1.71485126625292	1.99942381434489	1.45028679096129
1	Deaths	1	Global	2	Female	12	35-39 years	368	Maternal sepsis and other maternal infections	1	Number	2010	3327.84353383044	3952.84055797451	2813.58813288381
1	Deaths	1	Global	2	Female	12	35-39 years	368	Maternal sepsis and other maternal infections	2	Percent	2010	0.0070575589880652	0.00835870745958115	0.00603933889728955
1	Deaths	1	Global	2	Female	12	35-39 years	368	Maternal sepsis and other maternal infections	3	Rate	2010	1.35625427927299	1.61097024771054	1.14667078140633
1	Deaths	1	Global	2	Female	13	40-44 years	368	Maternal sepsis and other maternal infections	1	Number	2010	2145.0429657863	2597.13684072095	1774.14337666367
1	Deaths	1	Global	2	Female	13	40-44 years	368	Maternal sepsis and other maternal infections	2	Percent	2010	0.00389244128343978	0.00465270447025317	0.00324263735685244
1	Deaths	1	Global	2	Female	13	40-44 years	368	Maternal sepsis and other maternal infections	3	Rate	2010	0.931725181533008	1.12809758731325	0.770620489217851
1	Deaths	1	Global	2	Female	14	45-49 years	368	Maternal sepsis and other maternal infections	1	Number	2010	1061.85252094551	1394.68381410279	828.080629466045
1	Deaths	1	Global	2	Female	14	45-49 years	368	Maternal sepsis and other maternal infections	2	Percent	2010	0.00156646481368753	0.00207006126266281	0.00122132992323745
1	Deaths	1	Global	2	Female	14	45-49 years	368	Maternal sepsis and other maternal infections	3	Rate	2010	0.520224085448481	0.683285199563655	0.405694274528809
1	Deaths	1	Global	2	Female	22	All ages	368	Maternal sepsis and other maternal infections	1	Number	2010	26444.325050557	30453.9694418916	23183.4658051788
1	Deaths	1	Global	2	Female	22	All ages	368	Maternal sepsis and other maternal infections	2	Percent	2010	0.00110025244756754	0.00125715796182663	0.000971832233145359
1	Deaths	1	Global	2	Female	22	All ages	368	Maternal sepsis and other maternal infections	3	Rate	2010	0.764713136966444	0.880663448980662	0.670416084650994
1	Deaths	1	Global	2	Female	27	Age-standardized	368	Maternal sepsis and other maternal infections	3	Rate	2010	0.721491073622942	0.829442583206809	0.632243141532532
1	Deaths	1	Global	2	Female	8	15-19 years	368	Maternal sepsis and other maternal infections	1	Number	2011	3090.02249856901	3683.68595984471	2613.22064215642
1	Deaths	1	Global	2	Female	8	15-19 years	368	Maternal sepsis and other maternal infections	2	Percent	2011	0.0119611774903172	0.0141603922550401	0.0102473980397513
1	Deaths	1	Global	2	Female	8	15-19 years	368	Maternal sepsis and other maternal infections	3	Rate	2011	1.04533943806788	1.2461728719017	0.884039711323857
1	Deaths	1	Global	2	Female	9	20-24 years	368	Maternal sepsis and other maternal infections	1	Number	2011	6047.40175130562	7106.95556850238	5086.19376265946
1	Deaths	1	Global	2	Female	9	20-24 years	368	Maternal sepsis and other maternal infections	2	Percent	2011	0.0181698394970655	0.0208685359118939	0.0155057926439639
1	Deaths	1	Global	2	Female	9	20-24 years	368	Maternal sepsis and other maternal infections	3	Rate	2011	1.98107793319471	2.32817884902646	1.66619428335182
1	Deaths	1	Global	2	Female	10	25-29 years	368	Maternal sepsis and other maternal infections	1	Number	2011	5352.85	6265.70799745925	4481.28248512063
1	Deaths	1	Global	2	Female	10	25-29 years	368	Maternal sepsis and other maternal infections	2	Percent	2011	0.0146211914842971	0.0171241246026864	0.0122445778192938
1	Deaths	1	Global	2	Female	10	25-29 years	368	Maternal sepsis and other maternal infections	3	Rate	2011	1.88854966137099	2.21061700493435	1.58105026112599
1	Deaths	1	Global	2	Female	11	30-34 years	368	Maternal sepsis and other maternal infections	1	Number	2011	4130.21802367392	4813.90547241645	3475.46845523703
1	Deaths	1	Global	2	Female	11	30-34 years	368	Maternal sepsis and other maternal infections	2	Percent	2011	0.0103439251266556	0.0119746302244179	0.00877509775657033
1	Deaths	1	Global	2	Female	11	30-34 years	368	Maternal sepsis and other maternal infections	3	Rate	2011	1.61303100773045	1.88004	1.35732262862474
1	Deaths	1	Global	2	Female	12	35-39 years	368	Maternal sepsis and other maternal infections	1	Number	2011	3172.77918000682	3763.47669359666	2688.17643588186
1	Deaths	1	Global	2	Female	12	35-39 years	368	Maternal sepsis and other maternal infections	2	Percent	2011	0.0070639623956914	0.00827141424188608	0.00603392221682507
1	Deaths	1	Global	2	Female	12	35-39 years	368	Maternal sepsis and other maternal infections	3	Rate	2011	1.29062490789638	1.53090917629916	1.09349792977455
1	Deaths	1	Global	2	Female	13	40-44 years	368	Maternal sepsis and other maternal infections	1	Number	2011	2097.2576375594	2580.7662609279	1737.68705054976
1	Deaths	1	Global	2	Female	13	40-44 years	368	Maternal sepsis and other maternal infections	2	Percent	2011	0.00388666902373026	0.00474741903906106	0.00327828422027739
1	Deaths	1	Global	2	Female	13	40-44 years	368	Maternal sepsis and other maternal infections	3	Rate	2011	0.901040131421736	1.10876886524124	0.746558620341591
1	Deaths	1	Global	2	Female	14	45-49 years	368	Maternal sepsis and other maternal infections	1	Number	2011	1049.57998066699	1371.97167728351	822.196843041306
1	Deaths	1	Global	2	Female	14	45-49 years	368	Maternal sepsis and other maternal infections	2	Percent	2011	0.0015560039144533	0.00203656702989551	0.00121948545624264
1	Deaths	1	Global	2	Female	14	45-49 years	368	Maternal sepsis and other maternal infections	3	Rate	2011	0.498452975753323	0.651559078667502	0.39046711124243
1	Deaths	1	Global	2	Female	22	All ages	368	Maternal sepsis and other maternal infections	1	Number	2011	25233.4673500154	28910.4453922002	22236.8858170809
1	Deaths	1	Global	2	Female	22	All ages	368	Maternal sepsis and other maternal infections	2	Percent	2011	0.00104819089534259	0.00120005125534972	0.000925953127631047
1	Deaths	1	Global	2	Female	22	All ages	368	Maternal sepsis and other maternal infections	3	Rate	2011	0.720413830783753	0.825391311695684	0.634861625395067
1	Deaths	1	Global	2	Female	27	Age-standardized	368	Maternal sepsis and other maternal infections	3	Rate	2011	0.682228436555383	0.781258734526716	0.600897527573312
1	Deaths	1	Global	2	Female	8	15-19 years	368	Maternal sepsis and other maternal infections	1	Number	2012	2896.65743035287	3438.16069370295	2409.79901412645
1	Deaths	1	Global	2	Female	8	15-19 years	368	Maternal sepsis and other maternal infections	2	Percent	2012	0.0117147257435535	0.0136367647294787	0.00993283320984378
1	Deaths	1	Global	2	Female	8	15-19 years	368	Maternal sepsis and other maternal infections	3	Rate	2012	0.98360508374046	1.1674809391012	0.818284736141122
1	Deaths	1	Global	2	Female	9	20-24 years	368	Maternal sepsis and other maternal infections	1	Number	2012	5739.61888238981	6647.00780576511	4929.99360473916
1	Deaths	1	Global	2	Female	9	20-24 years	368	Maternal sepsis and other maternal infections	2	Percent	2012	0.0178617156167505	0.0204683384276647	0.0152577415188248
1	Deaths	1	Global	2	Female	9	20-24 years	368	Maternal sepsis and other maternal infections	3	Rate	2012	1.88762087024112	2.18603898898486	1.62135483368299
1	Deaths	1	Global	2	Female	10	25-29 years	368	Maternal sepsis and other maternal infections	1	Number	2012	5126.16173830892	6019.83898698276	4306.22733624107
1	Deaths	1	Global	2	Female	10	25-29 years	368	Maternal sepsis and other maternal infections	2	Percent	2012	0.0145205110399856	0.01695908851358	0.0121707580322795
1	Deaths	1	Global	2	Female	10	25-29 years	368	Maternal sepsis and other maternal infections	3	Rate	2012	1.7675639452171	2.07571490963396	1.48484042603755
1	Deaths	1	Global	2	Female	11	30-34 years	368	Maternal sepsis and other maternal infections	1	Number	2012	3976.72923212827	4623.07775090439	3319.23216275798
1	Deaths	1	Global	2	Female	11	30-34 years	368	Maternal sepsis and other maternal infections	2	Percent	2012	0.0103730036538521	0.0121069504786733	0.00874528264337256
1	Deaths	1	Global	2	Female	11	30-34 years	368	Maternal sepsis and other maternal infections	3	Rate	2012	1.53113048268841	1.77998924620271	1.27797927564674
1	Deaths	1	Global	2	Female	12	35-39 years	368	Maternal sepsis and other maternal infections	1	Number	2012	3115.88755306011	3670.12749843891	2608.88522586982
1	Deaths	1	Global	2	Female	12	35-39 years	368	Maternal sepsis and other maternal infections	2	Percent	2012	0.00709560768286025	0.00827866896950364	0.00595663031405146
1	Deaths	1	Global	2	Female	12	35-39 years	368	Maternal sepsis and other maternal infections	3	Rate	2012	1.26651282679698	1.49179438397517	1.06043191416206
1	Deaths	1	Global	2	Female	13	40-44 years	368	Maternal sepsis and other maternal infections	1	Number	2012	2064.8199222902	2467.86381169029	1695.2562984201
1	Deaths	1	Global	2	Female	13	40-44 years	368	Maternal sepsis and other maternal infections	2	Percent	2012	0.00388927935341534	0.00458994621182844	0.00323329431671148
1	Deaths	1	Global	2	Female	13	40-44 years	368	Maternal sepsis and other maternal infections	3	Rate	2012	0.87835416157349	1.0498050826585	0.721145417368599
1	Deaths	1	Global	2	Female	14	45-49 years	368	Maternal sepsis and other maternal infections	1	Number	2012	1043.77126150371	1344.85696213119	815.297384339078
1	Deaths	1	Global	2	Female	14	45-49 years	368	Maternal sepsis and other maternal infections	2	Percent	2012	0.00156230293413251	0.00202198396471565	0.00122430553431222
1	Deaths	1	Global	2	Female	14	45-49 years	368	Maternal sepsis and other maternal infections	3	Rate	2012	0.483125958459019	0.62248821440425	0.377373227991054
1	Deaths	1	Global	2	Female	22	All ages	368	Maternal sepsis and other maternal infections	1	Number	2012	24250.3568769134	27870.3759977471	21085.4475504724
1	Deaths	1	Global	2	Female	22	All ages	368	Maternal sepsis and other maternal infections	2	Percent	2012	0.00100604828418364	0.00115023748459247	0.000876038041164817
1	Deaths	1	Global	2	Female	22	All ages	368	Maternal sepsis and other maternal infections	3	Rate	2012	0.683558577201474	0.785598111392205	0.594347481169595
1	Deaths	1	Global	2	Female	27	Age-standardized	368	Maternal sepsis and other maternal infections	3	Rate	2012	0.650414745996442	0.747555047312534	0.565465033129453
1	Deaths	1	Global	2	Female	8	15-19 years	368	Maternal sepsis and other maternal infections	1	Number	2013	2752.17488767858	3291.01962482163	2288.07124140058
1	Deaths	1	Global	2	Female	8	15-19 years	368	Maternal sepsis and other maternal infections	2	Percent	2013	0.0114406131911197	0.0135282986400295	0.00963331455716594
1	Deaths	1	Global	2	Female	8	15-19 years	368	Maternal sepsis and other maternal infections	3	Rate	2013	0.936621433931719	1.12000132473335	0.778677465830008
1	Deaths	1	Global	2	Female	9	20-24 years	368	Maternal sepsis and other maternal infections	1	Number	2013	5390.66771109751	6332.90625574993	4598.70588402619
1	Deaths	1	Global	2	Female	9	20-24 years	368	Maternal sepsis and other maternal infections	2	Percent	2013	0.0175080390303989	0.0201997490018555	0.0149641186206208
1	Deaths	1	Global	2	Female	9	20-24 years	368	Maternal sepsis and other maternal infections	3	Rate	2013	1.78581254430898	2.09795595639646	1.52345258424573
1	Deaths	1	Global	2	Female	10	25-29 years	368	Maternal sepsis and other maternal infections	1	Number	2013	4900.67439071014	5790.85893316471	4098.95384066181
1	Deaths	1	Global	2	Female	10	25-29 years	368	Maternal sepsis and other maternal infections	2	Percent	2013	0.014253892543462	0.0166941010168721	0.0120770082318067
1	Deaths	1	Global	2	Female	10	25-29 years	368	Maternal sepsis and other maternal infections	3	Rate	2013	1.65725176794613	1.95828378704491	1.38613544944821
1	Deaths	1	Global	2	Female	11	30-34 years	368	Maternal sepsis and other maternal infections	1	Number	2013	3854.41133879539	4485.75575364847	3251.92405760085
1	Deaths	1	Global	2	Female	11	30-34 years	368	Maternal sepsis and other maternal infections	2	Percent	2013	0.0102736368153987	0.0119632527259224	0.00867982844770248
1	Deaths	1	Global	2	Female	11	30-34 years	368	Maternal sepsis and other maternal infections	3	Rate	2013	1.45938732164606	1.6984318744043	1.23126888218985
1	Deaths	1	Global	2	Female	12	35-39 years	368	Maternal sepsis and other maternal infections	1	Number	2013	3066.3601328892	3639.24832239207	2554.05982438495
1	Deaths	1	Global	2	Female	12	35-39 years	368	Maternal sepsis and other maternal infections	2	Percent	2013	0.00706310342802226	0.00826020494589067	0.00596048821140506
1	Deaths	1	Global	2	Female	12	35-39 years	368	Maternal sepsis and other maternal infections	3	Rate	2013	1.24391939955669	1.4763209120392	1.03609635707965
1	Deaths	1	Global	2	Female	13	40-44 years	368	Maternal sepsis and other maternal infections	1	Number	2013	2036.28866021787	2476.16122864739	1700.7906634325
1	Deaths	1	Global	2	Female	13	40-44 years	368	Maternal sepsis and other maternal infections	2	Percent	2013	0.00384537372414692	0.00460764282018624	0.00325269663531703
1	Deaths	1	Global	2	Female	13	40-44 years	368	Maternal sepsis and other maternal infections	3	Rate	2013	0.858413359424373	1.04384506984986	0.716981563369554
1	Deaths	1	Global	2	Female	14	45-49 years	368	Maternal sepsis and other maternal infections	1	Number	2013	1039.16079920154	1355.81048352812	810.43747031918
1	Deaths	1	Global	2	Female	14	45-49 years	368	Maternal sepsis and other maternal infections	2	Percent	2013	0.00156435896095089	0.00202340550142123	0.00123521340454198
1	Deaths	1	Global	2	Female	14	45-49 years	368	Maternal sepsis and other maternal infections	3	Rate	2013	0.472449445698715	0.616412697541663	0.368461487307805
1	Deaths	1	Global	2	Female	22	All ages	368	Maternal sepsis and other maternal infections	1	Number	2013	23323.7425678293	26938.4698892119	20116.4490167999
1	Deaths	1	Global	2	Female	22	All ages	368	Maternal sepsis and other maternal infections	2	Percent	2013	0.000959231122192538	0.00109897951734966	0.000833576744023462
1	Deaths	1	Global	2	Female	22	All ages	368	Maternal sepsis and other maternal infections	3	Rate	2013	0.649120081604289	0.749721093084733	0.559858307019076
1	Deaths	1	Global	2	Female	27	Age-standardized	368	Maternal sepsis and other maternal infections	3	Rate	2013	0.621314704195666	0.717632992170851	0.535756574760097
1	Deaths	1	Global	2	Female	8	15-19 years	368	Maternal sepsis and other maternal infections	1	Number	2014	2598.36264931908	3104.01730133796	2150.85722651311
1	Deaths	1	Global	2	Female	8	15-19 years	368	Maternal sepsis and other maternal infections	2	Percent	2014	0.0110602065323204	0.0130881602342512	0.00929526378211515
1	Deaths	1	Global	2	Female	8	15-19 years	368	Maternal sepsis and other maternal infections	3	Rate	2014	0.885303137559852	1.05758765299167	0.732830981685464
1	Deaths	1	Global	2	Female	9	20-24 years	368	Maternal sepsis and other maternal infections	1	Number	2014	4988.75310578795	5885.64466172068	4187.85964295247
1	Deaths	1	Global	2	Female	9	20-24 years	368	Maternal sepsis and other maternal infections	2	Percent	2014	0.0169530114534348	0.0196624860039024	0.0145174158760925
1	Deaths	1	Global	2	Female	9	20-24 years	368	Maternal sepsis and other maternal infections	3	Rate	2014	1.6675277404005	1.96732039759046	1.39982315810034
1	Deaths	1	Global	2	Female	10	25-29 years	368	Maternal sepsis and other maternal infections	1	Number	2014	4531.64636564433	5407.58030832581	3741.50975135609
1	Deaths	1	Global	2	Female	10	25-29 years	368	Maternal sepsis and other maternal infections	2	Percent	2014	0.0137708334512825	0.0161098953143183	0.0115482205263915
1	Deaths	1	Global	2	Female	10	25-29 years	368	Maternal sepsis and other maternal infections	3	Rate	2014	1.51115691433518	1.80325244147498	1.24767201026075
1	Deaths	1	Global	2	Female	11	30-34 years	368	Maternal sepsis and other maternal infections	1	Number	2014	3644.1747483737	4217.07993379425	3078.83228571465
1	Deaths	1	Global	2	Female	11	30-34 years	368	Maternal sepsis and other maternal infections	2	Percent	2014	0.0099542968159366	0.0115404092934063	0.00846900773164383
1	Deaths	1	Global	2	Female	11	30-34 years	368	Maternal sepsis and other maternal infections	3	Rate	2014	1.35403226232876	1.56690133636563	1.14397319914954
1	Deaths	1	Global	2	Female	12	35-39 years	368	Maternal sepsis and other maternal infections	1	Number	2014	2923.69022453118	3491.2237335212	2438.7827678219
1	Deaths	1	Global	2	Female	12	35-39 years	368	Maternal sepsis and other maternal infections	2	Percent	2014	0.00689704691406922	0.00819081322814675	0.00580517906912571
1	Deaths	1	Global	2	Female	12	35-39 years	368	Maternal sepsis and other maternal infections	3	Rate	2014	1.17961213121168	1.40859309727183	0.983968039491604
1	Deaths	1	Global	2	Female	13	40-44 years	368	Maternal sepsis and other maternal infections	1	Number	2014	1974.19542568775	2382.87085884798	1639.80271488039
1	Deaths	1	Global	2	Female	13	40-44 years	368	Maternal sepsis and other maternal infections	2	Percent	2014	0.00372771108913744	0.00446852151159575	0.00313019614537902
1	Deaths	1	Global	2	Female	13	40-44 years	368	Maternal sepsis and other maternal infections	3	Rate	2014	0.826202951574463	0.997234068716945	0.686259235233523
1	Deaths	1	Global	2	Female	14	45-49 years	368	Maternal sepsis and other maternal infections	1	Number	2014	1020.21986245615	1341.24949485072	793.304768052239
1	Deaths	1	Global	2	Female	14	45-49 years	368	Maternal sepsis and other maternal infections	2	Percent	2014	0.00154989875604975	0.00201271718863951	0.00122395525820891
1	Deaths	1	Global	2	Female	14	45-49 years	368	Maternal sepsis and other maternal infections	3	Rate	2014	0.457794007991084	0.601846723985069	0.355972455241904
1	Deaths	1	Global	2	Female	22	All ages	368	Maternal sepsis and other maternal infections	1	Number	2014	21963.0554831479	25372.5608095037	18606.9546205835
1	Deaths	1	Global	2	Female	22	All ages	368	Maternal sepsis and other maternal infections	2	Percent	2014	0.000894427918014923	0.00102811887332274	0.000769560378283705
1	Deaths	1	Global	2	Female	22	All ages	368	Maternal sepsis and other maternal infections	3	Rate	2014	0.603643841366355	0.697352428222116	0.511403050086392
1	Deaths	1	Global	2	Female	27	Age-standardized	368	Maternal sepsis and other maternal infections	3	Rate	2014	0.581576315618803	0.671331546599822	0.492775519295021
1	Deaths	1	Global	2	Female	8	15-19 years	368	Maternal sepsis and other maternal infections	1	Number	2015	2452.80018597924	2972.71539051602	2022.02934516521
1	Deaths	1	Global	2	Female	8	15-19 years	368	Maternal sepsis and other maternal infections	2	Percent	2015	0.0107492774166975	0.012661181509461	0.0091168667160567
1	Deaths	1	Global	2	Female	8	15-19 years	368	Maternal sepsis and other maternal infections	3	Rate	2015	0.835559977057333	1.01267197291323	0.688815502752002
1	Deaths	1	Global	2	Female	9	20-24 years	368	Maternal sepsis and other maternal infections	1	Number	2015	4722.46054205651	5518.25340109824	3990.96142155361
1	Deaths	1	Global	2	Female	9	20-24 years	368	Maternal sepsis and other maternal infections	2	Percent	2015	0.0165990293462823	0.0189993657933031	0.0141897215967221
1	Deaths	1	Global	2	Female	9	20-24 years	368	Maternal sepsis and other maternal infections	3	Rate	2015	1.59253473412742	1.86089648281927	1.34585448195591
1	Deaths	1	Global	2	Female	10	25-29 years	368	Maternal sepsis and other maternal infections	1	Number	2015	4250.93674640197	5068.67643273292	3492.71899642421
1	Deaths	1	Global	2	Female	10	25-29 years	368	Maternal sepsis and other maternal infections	2	Percent	2015	0.0133741786781019	0.0157462593198256	0.0111034813145896
1	Deaths	1	Global	2	Female	10	25-29 years	368	Maternal sepsis and other maternal infections	3	Rate	2015	1.40716331429308	1.67785501259238	1.15617482265824
1	Deaths	1	Global	2	Female	11	30-34 years	368	Maternal sepsis and other maternal infections	1	Number	2015	3480.14673059117	4086.35572203026	2926.2340525361
1	Deaths	1	Global	2	Female	11	30-34 years	368	Maternal sepsis and other maternal infections	2	Percent	2015	0.00969093095432893	0.0112393419502829	0.00821117378225637
1	Deaths	1	Global	2	Female	11	30-34 years	368	Maternal sepsis and other maternal infections	3	Rate	2015	1.26642252923871	1.48702148198893	1.06485416186107
1	Deaths	1	Global	2	Female	12	35-39 years	368	Maternal sepsis and other maternal infections	1	Number	2015	2826.10280284028	3391.75735007954	2324.31126134124
1	Deaths	1	Global	2	Female	12	35-39 years	368	Maternal sepsis and other maternal infections	2	Percent	2015	0.00676659080358777	0.00799265365949328	0.00562187903811819
1	Deaths	1	Global	2	Female	12	35-39 years	368	Maternal sepsis and other maternal infections	3	Rate	2015	1.12940912283981	1.35546438359883	0.928875743741468
1	Deaths	1	Global	2	Female	13	40-44 years	368	Maternal sepsis and other maternal infections	1	Number	2015	1914.35809186042	2338.3131926951	1599.46387930702
1	Deaths	1	Global	2	Female	13	40-44 years	368	Maternal sepsis and other maternal infections	2	Percent	2015	0.00364094608961198	0.00441999760898656	0.00306327087074886
1	Deaths	1	Global	2	Female	13	40-44 years	368	Maternal sepsis and other maternal infections	3	Rate	2015	0.797349662344952	0.9739312841101	0.666193012436349
1	Deaths	1	Global	2	Female	14	45-49 years	368	Maternal sepsis and other maternal infections	1	Number	2015	999.781622247351	1319.34470546891	774.371787521276
1	Deaths	1	Global	2	Female	14	45-49 years	368	Maternal sepsis and other maternal infections	2	Percent	2015	0.00153009143142483	0.00199111924655533	0.00120224928016219
1	Deaths	1	Global	2	Female	14	45-49 years	368	Maternal sepsis and other maternal infections	3	Rate	2015	0.443819432778557	0.58567871802282	0.343756316229207
1	Deaths	1	Global	2	Female	22	All ages	368	Maternal sepsis and other maternal infections	1	Number	2015	20924.8673025145	24774.947735702	17697.1027205234
1	Deaths	1	Global	2	Female	22	All ages	368	Maternal sepsis and other maternal infections	2	Percent	2015	0.000843092682595392	0.000981016109265483	0.000721037489580625
1	Deaths	1	Global	2	Female	22	All ages	368	Maternal sepsis and other maternal infections	3	Rate	2015	0.568050081643311	0.672568713603412	0.480425538662094
1	Deaths	1	Global	2	Female	27	Age-standardized	368	Maternal sepsis and other maternal infections	3	Rate	2015	0.551020409613945	0.65197234569312	0.465932911843926
1	Deaths	1	Global	2	Female	8	15-19 years	368	Maternal sepsis and other maternal infections	1	Number	2016	2347.9436708685	2805.89860108999	1906.24165157183
1	Deaths	1	Global	2	Female	8	15-19 years	368	Maternal sepsis and other maternal infections	2	Percent	2016	0.0105114348893838	0.0123459724390234	0.00879581098460047
1	Deaths	1	Global	2	Female	8	15-19 years	368	Maternal sepsis and other maternal infections	3	Rate	2016	0.798919751191505	0.954745141488939	0.648624634772998
1	Deaths	1	Global	2	Female	9	20-24 years	368	Maternal sepsis and other maternal infections	1	Number	2016	4573.89222680861	5332.81044709637	3866.35251475886
1	Deaths	1	Global	2	Female	9	20-24 years	368	Maternal sepsis and other maternal infections	2	Percent	2016	0.0163250410062867	0.0186997320801649	0.0139365809196051
1	Deaths	1	Global	2	Female	9	20-24 years	368	Maternal sepsis and other maternal infections	3	Rate	2016	1.55204854785391	1.80957055828382	1.31196069090805
1	Deaths	1	Global	2	Female	10	25-29 years	368	Maternal sepsis and other maternal infections	1	Number	2016	4121.29870662205	4884.87675155338	3452.10560514969
1	Deaths	1	Global	2	Female	10	25-29 years	368	Maternal sepsis and other maternal infections	2	Percent	2016	0.0131083687003989	0.0154935544844338	0.0110974165725528
1	Deaths	1	Global	2	Female	10	25-29 years	368	Maternal sepsis and other maternal infections	3	Rate	2016	1.36446741512469	1.61727058116052	1.14291293766881
1	Deaths	1	Global	2	Female	11	30-34 years	368	Maternal sepsis and other maternal infections	1	Number	2016	3384.01983446161	3974.90991524538	2833.75293946378
1	Deaths	1	Global	2	Female	11	30-34 years	368	Maternal sepsis and other maternal infections	2	Percent	2016	0.00947082654234549	0.011073591499875	0.00802903485433754
1	Deaths	1	Global	2	Female	11	30-34 years	368	Maternal sepsis and other maternal infections	3	Rate	2016	1.20348172382482	1.41362393569095	1.00778660862137
1	Deaths	1	Global	2	Female	12	35-39 years	368	Maternal sepsis and other maternal infections	1	Number	2016	2770.35065149978	3303.36648529389	2321.01553952151
1	Deaths	1	Global	2	Female	12	35-39 years	368	Maternal sepsis and other maternal infections	2	Percent	2016	0.00664524701863964	0.00784912793429354	0.00558114425665454
1	Deaths	1	Global	2	Female	12	35-39 years	368	Maternal sepsis and other maternal infections	3	Rate	2016	1.09400823975921	1.3044955705876	0.916566328335029
1	Deaths	1	Global	2	Female	13	40-44 years	368	Maternal sepsis and other maternal infections	1	Number	2016	1868.21404561442	2290.92108768019	1552.95265125791
1	Deaths	1	Global	2	Female	13	40-44 years	368	Maternal sepsis and other maternal infections	2	Percent	2016	0.00356534803328319	0.00428041660177475	0.00297042996841033
1	Deaths	1	Global	2	Female	13	40-44 years	368	Maternal sepsis and other maternal infections	3	Rate	2016	0.776621707073372	0.952342184805401	0.645566680036058
1	Deaths	1	Global	2	Female	14	45-49 years	368	Maternal sepsis and other maternal infections	1	Number	2016	990.866016843729	1278.32399635134	766.564861794347
1	Deaths	1	Global	2	Female	14	45-49 years	368	Maternal sepsis and other maternal infections	2	Percent	2016	0.00150803804464682	0.00194751707785115	0.00117843592143693
1	Deaths	1	Global	2	Female	14	45-49 years	368	Maternal sepsis and other maternal infections	3	Rate	2016	0.434861067080081	0.561017663011738	0.336422087466299
1	Deaths	1	Global	2	Female	22	All ages	368	Maternal sepsis and other maternal infections	1	Number	2016	20330.1651124382	23701.4454853623	17518.0043346859
1	Deaths	1	Global	2	Female	22	All ages	368	Maternal sepsis and other maternal infections	2	Percent	2016	0.000808942862596664	0.000932347901226563	0.000698505865709793
1	Deaths	1	Global	2	Female	22	All ages	368	Maternal sepsis and other maternal infections	3	Rate	2016	0.545245853073172	0.635662071176548	0.469824970175062
1	Deaths	1	Global	2	Female	27	Age-standardized	368	Maternal sepsis and other maternal infections	3	Rate	2016	0.532499225482372	0.62035089936569	0.458732948042477
1	Deaths	1	Global	2	Female	8	15-19 years	368	Maternal sepsis and other maternal infections	1	Number	2017	2286.18614987814	2791.91028436739	1855.86443927323
1	Deaths	1	Global	2	Female	8	15-19 years	368	Maternal sepsis and other maternal infections	2	Percent	2017	0.0103581075663518	0.0123699951828173	0.00868699565698537
1	Deaths	1	Global	2	Female	8	15-19 years	368	Maternal sepsis and other maternal infections	3	Rate	2017	0.776007275654431	0.947666791594818	0.62994183897979
1	Deaths	1	Global	2	Female	9	20-24 years	368	Maternal sepsis and other maternal infections	1	Number	2017	4441.2232453173	5295.95948706321	3711.5919556146
1	Deaths	1	Global	2	Female	9	20-24 years	368	Maternal sepsis and other maternal infections	2	Percent	2017	0.0160996081681614	0.0186337646119612	0.0138489079115442
1	Deaths	1	Global	2	Female	9	20-24 years	368	Maternal sepsis and other maternal infections	3	Rate	2017	1.51234493617945	1.80340349270134	1.26388766994691
1	Deaths	1	Global	2	Female	10	25-29 years	368	Maternal sepsis and other maternal infections	1	Number	2017	4006.85102889754	4833.15161384685	3296.23489047687
1	Deaths	1	Global	2	Female	10	25-29 years	368	Maternal sepsis and other maternal infections	2	Percent	2017	0.0129130878851828	0.0152099760789311	0.0107658200879187
1	Deaths	1	Global	2	Female	10	25-29 years	368	Maternal sepsis and other maternal infections	3	Rate	2017	1.33372849224607	1.6087725668469	1.09719137518677
1	Deaths	1	Global	2	Female	11	30-34 years	368	Maternal sepsis and other maternal infections	1	Number	2017	3291.74071068896	3941.40502822994	2724.49078386672
1	Deaths	1	Global	2	Female	11	30-34 years	368	Maternal sepsis and other maternal infections	2	Percent	2017	0.00924856115124188	0.0109556755300699	0.00767965041255118
1	Deaths	1	Global	2	Female	11	30-34 years	368	Maternal sepsis and other maternal infections	3	Rate	2017	1.14489718804879	1.37085631293157	0.947602533572878
1	Deaths	1	Global	2	Female	12	35-39 years	368	Maternal sepsis and other maternal infections	1	Number	2017	2708.68287424074	3275.37705525777	2228.3508853366
1	Deaths	1	Global	2	Female	12	35-39 years	368	Maternal sepsis and other maternal infections	2	Percent	2017	0.00651995277653626	0.00781043530763961	0.00542745060603426
1	Deaths	1	Global	2	Female	12	35-39 years	368	Maternal sepsis and other maternal infections	3	Rate	2017	1.05471390104015	1.2753747380991	0.867680996365593
1	Deaths	1	Global	2	Female	13	40-44 years	368	Maternal sepsis and other maternal infections	1	Number	2017	1825.92431640967	2204.69410509773	1475.44031844969
1	Deaths	1	Global	2	Female	13	40-44 years	368	Maternal sepsis and other maternal infections	2	Percent	2017	0.00350870609193529	0.00423437842530965	0.00289800345982931
1	Deaths	1	Global	2	Female	13	40-44 years	368	Maternal sepsis and other maternal infections	3	Rate	2017	0.758397219778449	0.915719159190449	0.612823776651114
1	Deaths	1	Global	2	Female	14	45-49 years	368	Maternal sepsis and other maternal infections	1	Number	2017	982.389469634921	1255.48933455314	758.834060996234
1	Deaths	1	Global	2	Female	14	45-49 years	368	Maternal sepsis and other maternal infections	2	Percent	2017	0.00149022710305316	0.00190653768695574	0.001169432206905
1	Deaths	1	Global	2	Female	14	45-49 years	368	Maternal sepsis and other maternal infections	3	Rate	2017	0.426739848682486	0.545371611982756	0.329629685958452
1	Deaths	1	Global	2	Female	22	All ages	368	Maternal sepsis and other maternal infections	1	Number	2017	19811.8719871282	23325.8953390787	16541.491510693
1	Deaths	1	Global	2	Female	22	All ages	368	Maternal sepsis and other maternal infections	2	Percent	2017	0.000779439143877869	0.000911939941393475	0.000671285698990281
1	Deaths	1	Global	2	Female	22	All ages	368	Maternal sepsis and other maternal infections	3	Rate	2017	0.525106079068136	0.61824392213998	0.438425897096559
1	Deaths	1	Global	2	Female	27	Age-standardized	368	Maternal sepsis and other maternal infections	3	Rate	2017	0.516366638093477	0.607701523089339	0.43087635486164
1	Deaths	1	Global	2	Female	8	15-19 years	368	Maternal sepsis and other maternal infections	1	Number	2018	2189.62988447257	2712.90138809358	1798.31
1	Deaths	1	Global	2	Female	8	15-19 years	368	Maternal sepsis and other maternal infections	2	Percent	2018	0.0103711831050758	0.0123934892555341	0.00878970707002826
1	Deaths	1	Global	2	Female	8	15-19 years	368	Maternal sepsis and other maternal infections	3	Rate	2018	0.740013531470333	0.916859854247687	0.607762649803718
1	Deaths	1	Global	2	Female	9	20-24 years	368	Maternal sepsis and other maternal infections	1	Number	2018	4254.81813351239	5128.45742971061	3550.05502074308
1	Deaths	1	Global	2	Female	9	20-24 years	368	Maternal sepsis and other maternal infections	2	Percent	2018	0.0160207912459966	0.0185077125474995	0.0137301960098794
1	Deaths	1	Global	2	Female	9	20-24 years	368	Maternal sepsis and other maternal infections	3	Rate	2018	1.45149585952852	1.74953064770554	1.21107177839661
1	Deaths	1	Global	2	Female	10	25-29 years	368	Maternal sepsis and other maternal infections	1	Number	2018	3774.90111425918	4565.49456036489	3130.65592368541
1	Deaths	1	Global	2	Female	10	25-29 years	368	Maternal sepsis and other maternal infections	2	Percent	2018	0.012671351644641	0.0149496148043137	0.0105283800917363
1	Deaths	1	Global	2	Female	10	25-29 years	368	Maternal sepsis and other maternal infections	3	Rate	2018	1.26707259465289	1.53244094702874	1.05082708238517
1	Deaths	1	Global	2	Female	11	30-34 years	368	Maternal sepsis and other maternal infections	1	Number	2018	3143.71620807959	3767.03779574436	2645.7657941587
1	Deaths	1	Global	2	Female	11	30-34 years	368	Maternal sepsis and other maternal infections	2	Percent	2018	0.00898803627511548	0.0107022926013561	0.0075863287990199
1	Deaths	1	Global	2	Female	11	30-34 years	368	Maternal sepsis and other maternal infections	3	Rate	2018	1.07308687443745	1.28585360336721	0.903114772017422
1	Deaths	1	Global	2	Female	12	35-39 years	368	Maternal sepsis and other maternal infections	1	Number	2018	2597.56450978823	3130.43170071126	2146.53615571847
1	Deaths	1	Global	2	Female	12	35-39 years	368	Maternal sepsis and other maternal infections	2	Percent	2018	0.00636059005463157	0.00760635293747339	0.00531603615284724
1	Deaths	1	Global	2	Female	12	35-39 years	368	Maternal sepsis and other maternal infections	3	Rate	2018	0.994867614033091	1.19895583160476	0.822123683792363
1	Deaths	1	Global	2	Female	13	40-44 years	368	Maternal sepsis and other maternal infections	1	Number	2018	1774.42457294998	2206.44223382442	1433.95361013516
1	Deaths	1	Global	2	Female	13	40-44 years	368	Maternal sepsis and other maternal infections	2	Percent	2018	0.00344832448666367	0.00417935377372451	0.00280258675183674
1	Deaths	1	Global	2	Female	13	40-44 years	368	Maternal sepsis and other maternal infections	3	Rate	2018	0.735460288050317	0.914522186850166	0.594342499105213
1	Deaths	1	Global	2	Female	14	45-49 years	368	Maternal sepsis and other maternal infections	1	Number	2018	977.032674497586	1257.98374834327	761.661412821117
1	Deaths	1	Global	2	Female	14	45-49 years	368	Maternal sepsis and other maternal infections	2	Percent	2018	0.00147844001777552	0.00187130422051371	0.00116635051341434
1	Deaths	1	Global	2	Female	14	45-49 years	368	Maternal sepsis and other maternal infections	3	Rate	2018	0.420469589778768	0.541377913370448	0.327783778535242
1	Deaths	1	Global	2	Female	22	All ages	368	Maternal sepsis and other maternal infections	1	Number	2018	18977.3719183527	22632.2296704608	16079.7253967659
1	Deaths	1	Global	2	Female	22	All ages	368	Maternal sepsis and other maternal infections	2	Percent	2018	0.000738362164015541	0.000873287470890708	0.000631454005992202
1	Deaths	1	Global	2	Female	22	All ages	368	Maternal sepsis and other maternal infections	3	Rate	2018	0.497310571227105	0.593087763362804	0.421376440143813
1	Deaths	1	Global	2	Female	27	Age-standardized	368	Maternal sepsis and other maternal infections	3	Rate	2018	0.492268504880461	0.58736807047199	0.417248904736862
1	Deaths	1	Global	2	Female	8	15-19 years	368	Maternal sepsis and other maternal infections	1	Number	2019	2107.59700384341	2621.00586870088	1717.4666305397
1	Deaths	1	Global	2	Female	8	15-19 years	368	Maternal sepsis and other maternal infections	2	Percent	2019	0.0102344917816026	0.0123049650956922	0.00860602362642617
1	Deaths	1	Global	2	Female	8	15-19 years	368	Maternal sepsis and other maternal infections	3	Rate	2019	0.707691478972561	0.880084530502822	0.576693028902674
1	Deaths	1	Global	2	Female	9	20-24 years	368	Maternal sepsis and other maternal infections	1	Number	2019	4106.49032631306	4980.55323837216	3390.16479101155
1	Deaths	1	Global	2	Female	9	20-24 years	368	Maternal sepsis and other maternal infections	2	Percent	2019	0.0157870017585241	0.0184870152614093	0.0131849328507135
1	Deaths	1	Global	2	Female	9	20-24 years	368	Maternal sepsis and other maternal infections	3	Rate	2019	1.40156535665431	1.69988732985577	1.15707992637525
1	Deaths	1	Global	2	Female	10	25-29 years	368	Maternal sepsis and other maternal infections	1	Number	2019	3644.7542285908	4363.84601191948	3044.56185007259
1	Deaths	1	Global	2	Female	10	25-29 years	368	Maternal sepsis and other maternal infections	2	Percent	2019	0.0124319682702279	0.0145810343614403	0.0104373295092884
1	Deaths	1	Global	2	Female	10	25-29 years	368	Maternal sepsis and other maternal infections	3	Rate	2019	1.23492214328054	1.47856610679327	1.03156388865635
1	Deaths	1	Global	2	Female	11	30-34 years	368	Maternal sepsis and other maternal infections	1	Number	2019	3008.2193546899	3612.62141258899	2490.64617774771
1	Deaths	1	Global	2	Female	11	30-34 years	368	Maternal sepsis and other maternal infections	2	Percent	2019	0.00872111112602433	0.0104215525113865	0.00729351536275611
1	Deaths	1	Global	2	Female	11	30-34 years	368	Maternal sepsis and other maternal infections	3	Rate	2019	1.01306701384264	1.21660928113162	0.838765790764466
1	Deaths	1	Global	2	Female	12	35-39 years	368	Maternal sepsis and other maternal infections	1	Number	2019	2510.11018038066	3045.54804077973	2056.04638055288
1	Deaths	1	Global	2	Female	12	35-39 years	368	Maternal sepsis and other maternal infections	2	Percent	2019	0.00618273570189965	0.00734838176138697	0.00518928635707104
1	Deaths	1	Global	2	Female	12	35-39 years	368	Maternal sepsis and other maternal infections	3	Rate	2019	0.943593947882593	1.14487432532927	0.772903491017833
1	Deaths	1	Global	2	Female	13	40-44 years	368	Maternal sepsis and other maternal infections	1	Number	2019	1723.36505475364	2140.18468821661	1375.30096901668
1	Deaths	1	Global	2	Female	13	40-44 years	368	Maternal sepsis and other maternal infections	2	Percent	2019	0.00340506535432177	0.00412721442460337	0.00278028978709302
1	Deaths	1	Global	2	Female	13	40-44 years	368	Maternal sepsis and other maternal infections	3	Rate	2019	0.710209028100573	0.881982887596228	0.566769740315258
1	Deaths	1	Global	2	Female	14	45-49 years	368	Maternal sepsis and other maternal infections	1	Number	2019	985.466320380244	1294.49707723682	760.245421264302
1	Deaths	1	Global	2	Female	14	45-49 years	368	Maternal sepsis and other maternal infections	2	Percent	2019	0.00148949148176781	0.00190089512193856	0.00115334376950169
1	Deaths	1	Global	2	Female	14	45-49 years	368	Maternal sepsis and other maternal infections	3	Rate	2019	0.420923575661786	0.552920305002417	0.324724665349899
1	Deaths	1	Global	2	Female	22	All ages	368	Maternal sepsis and other maternal infections	1	Number	2019	18349.0001928979	22037.2088242754	15481.9495555011
1	Deaths	1	Global	2	Female	22	All ages	368	Maternal sepsis and other maternal infections	2	Percent	2019	0.000707103595912486	0.000842929139564159	0.000600406253604228
1	Deaths	1	Global	2	Female	22	All ages	368	Maternal sepsis and other maternal infections	3	Rate	2019	0.47566237022406	0.571272051462219	0.401339623077086
1	Deaths	1	Global	2	Female	27	Age-standardized	368	Maternal sepsis and other maternal infections	3	Rate	2019	0.473666318382399	0.569886417786512	0.399862710704251
1	Deaths	1	Global	2	Female	8	15-19 years	368	Maternal sepsis and other maternal infections	1	Number	2021	2056.77147988138	2565.89286368746	1656.04415397435
1	Deaths	1	Global	2	Female	8	15-19 years	368	Maternal sepsis and other maternal infections	2	Percent	2021	0.00913823979759516	0.0111576267203535	0.00756886651361578
1	Deaths	1	Global	2	Female	8	15-19 years	368	Maternal sepsis and other maternal infections	3	Rate	2021	0.677349483488583	0.845016679250132	0.545379330324781
1	Deaths	1	Global	2	Female	9	20-24 years	368	Maternal sepsis and other maternal infections	1	Number	2021	4006.51192790695	4884.01004647559	3241.36145214935
1	Deaths	1	Global	2	Female	9	20-24 years	368	Maternal sepsis and other maternal infections	2	Percent	2021	0.0141151181887668	0.0168095009194921	0.0117779535591899
1	Deaths	1	Global	2	Female	9	20-24 years	368	Maternal sepsis and other maternal infections	3	Rate	2021	1.36390951551582	1.66263021204654	1.10343456037637
1	Deaths	1	Global	2	Female	10	25-29 years	368	Maternal sepsis and other maternal infections	1	Number	2021	3481.52261552679	4227.08683642739	2877.02153468218
1	Deaths	1	Global	2	Female	10	25-29 years	368	Maternal sepsis and other maternal infections	2	Percent	2021	0.0108144685788055	0.0128283789422084	0.00896939334396946
1	Deaths	1	Global	2	Female	10	25-29 years	368	Maternal sepsis and other maternal infections	3	Rate	2021	1.19645186090311	1.45267070479085	0.988710443435675
1	Deaths	1	Global	2	Female	11	30-34 years	368	Maternal sepsis and other maternal infections	1	Number	2021	2885.0508504009	3517.64407789538	2357.1372768112
1	Deaths	1	Global	2	Female	11	30-34 years	368	Maternal sepsis and other maternal infections	2	Percent	2021	0.00721423356621014	0.00879929565154499	0.00597990461835983
1	Deaths	1	Global	2	Female	11	30-34 years	368	Maternal sepsis and other maternal infections	3	Rate	2021	0.965123082282845	1.17674164889005	0.788522529384083
1	Deaths	1	Global	2	Female	12	35-39 years	368	Maternal sepsis and other maternal infections	1	Number	2021	2400.71598209886	2942.41798074371	1981.83401383432
1	Deaths	1	Global	2	Female	12	35-39 years	368	Maternal sepsis and other maternal infections	2	Percent	2021	0.00489355170525379	0.00594851341610467	0.00407434580548663
1	Deaths	1	Global	2	Female	12	35-39 years	368	Maternal sepsis and other maternal infections	3	Rate	2021	0.864180113576228	1.0591753142597	0.713396151787708
1	Deaths	1	Global	2	Female	13	40-44 years	368	Maternal sepsis and other maternal infections	1	Number	2021	1647.29722299372	2070.02846489186	1304.77516660305
1	Deaths	1	Global	2	Female	13	40-44 years	368	Maternal sepsis and other maternal infections	2	Percent	2021	0.00262510025962047	0.00322632547832626	0.00210635886076059
1	Deaths	1	Global	2	Female	13	40-44 years	368	Maternal sepsis and other maternal infections	3	Rate	2021	0.663992161381018	0.834386566879445	0.525928454741491
1	Deaths	1	Global	2	Female	14	45-49 years	368	Maternal sepsis and other maternal infections	1	Number	2021	937.128924018466	1255.98213814864	702.505353157839
1	Deaths	1	Global	2	Female	14	45-49 years	368	Maternal sepsis and other maternal infections	2	Percent	2021	0.00115869678452491	0.00153213452662435	0.000888673453060818
1	Deaths	1	Global	2	Female	14	45-49 years	368	Maternal sepsis and other maternal infections	3	Rate	2021	0.397690832467212	0.533003057831601	0.298123269434493
1	Deaths	1	Global	2	Female	22	All ages	368	Maternal sepsis and other maternal infections	1	Number	2021	17664.8668072347	21190.5788169955	14627.8397209532
1	Deaths	1	Global	2	Female	22	All ages	368	Maternal sepsis and other maternal infections	2	Percent	2021	0.00058488578556137	0.000694490641273768	0.000491763007645235
1	Deaths	1	Global	2	Female	22	All ages	368	Maternal sepsis and other maternal infections	3	Rate	2021	0.449263432075665	0.53893144346236	0.37202394722822
1	Deaths	1	Global	2	Female	27	Age-standardized	368	Maternal sepsis and other maternal infections	3	Rate	2021	0.451761623622111	0.541849728297578	0.374505582274723
1	Deaths	1	Global	2	Female	8	15-19 years	368	Maternal sepsis and other maternal infections	1	Number	1996	4103.22949737186	4967.20921990897	3365.12233908667
1	Deaths	1	Global	2	Female	8	15-19 years	368	Maternal sepsis and other maternal infections	2	Percent	1996	0.0142908568126216	0.0173472342006612	0.0117442353470215
1	Deaths	1	Global	2	Female	8	15-19 years	368	Maternal sepsis and other maternal infections	3	Rate	1996	1.57390648949651	1.90530966666843	1.29078519513241
1	Deaths	1	Global	2	Female	9	20-24 years	368	Maternal sepsis and other maternal infections	1	Number	1996	7245.18049438426	8495.9493588965	6046.30691152679
1	Deaths	1	Global	2	Female	9	20-24 years	368	Maternal sepsis and other maternal infections	2	Percent	1996	0.0189567722899287	0.0222153351124212	0.0157580034671434
1	Deaths	1	Global	2	Female	9	20-24 years	368	Maternal sepsis and other maternal infections	3	Rate	1996	2.8871973031185	3.38562746579607	2.40944735915382
1	Deaths	1	Global	2	Female	10	25-29 years	368	Maternal sepsis and other maternal infections	1	Number	1996	5986.22645236615	7002.12521663346	5061.32108326877
1	Deaths	1	Global	2	Female	10	25-29 years	368	Maternal sepsis and other maternal infections	2	Percent	1996	0.0145782270397457	0.017252535086536	0.0120429988172291
1	Deaths	1	Global	2	Female	10	25-29 years	368	Maternal sepsis and other maternal infections	3	Rate	1996	2.46982062394255	2.88896409266873	2.08821956458253
1	Deaths	1	Global	2	Female	11	30-34 years	368	Maternal sepsis and other maternal infections	1	Number	1996	4352.33786879038	4986.26676920098	3702.82156225974
1	Deaths	1	Global	2	Female	11	30-34 years	368	Maternal sepsis and other maternal infections	2	Percent	1996	0.0100847690890924	0.0117071972539169	0.00853514679875313
1	Deaths	1	Global	2	Female	11	30-34 years	368	Maternal sepsis and other maternal infections	3	Rate	1996	1.94243992413904	2.22536115919595	1.6525620600533
1	Deaths	1	Global	2	Female	12	35-39 years	368	Maternal sepsis and other maternal infections	1	Number	1996	3182.35770506935	3707.83919775837	2672.45976695751
1	Deaths	1	Global	2	Female	12	35-39 years	368	Maternal sepsis and other maternal infections	2	Percent	1996	0.00726862269454813	0.00851102299893609	0.00608538590610043
1	Deaths	1	Global	2	Female	12	35-39 years	368	Maternal sepsis and other maternal infections	3	Rate	1996	1.68066960923667	1.95818736708393	1.41138185222812
1	Deaths	1	Global	2	Female	13	40-44 years	368	Maternal sepsis and other maternal infections	1	Number	1996	2024.91103258227	2406.72044780893	1645.82465689736
1	Deaths	1	Global	2	Female	13	40-44 years	368	Maternal sepsis and other maternal infections	2	Percent	1996	0.00390437096378411	0.00465738434715432	0.00314585347023224
1	Deaths	1	Global	2	Female	13	40-44 years	368	Maternal sepsis and other maternal infections	3	Rate	1996	1.17462088684063	1.39610287133341	0.954718497238676
1	Deaths	1	Global	2	Female	14	45-49 years	368	Maternal sepsis and other maternal infections	1	Number	1996	903.661153399386	1121.69035959503	703.304272969202
1	Deaths	1	Global	2	Female	14	45-49 years	368	Maternal sepsis and other maternal infections	2	Percent	1996	0.00156388336478549	0.00193211394107392	0.00121136247588134
1	Deaths	1	Global	2	Female	14	45-49 years	368	Maternal sepsis and other maternal infections	3	Rate	1996	0.637713347696706	0.7915764793093	0.496321569957278
1	Deaths	1	Global	2	Female	22	All ages	368	Maternal sepsis and other maternal infections	1	Number	1996	28116.859255238	31731.2118067111	24208.540278765
1	Deaths	1	Global	2	Female	22	All ages	368	Maternal sepsis and other maternal infections	2	Percent	1996	0.00124754868617982	0.00140099776715767	0.0010787895629624
1	Deaths	1	Global	2	Female	22	All ages	368	Maternal sepsis and other maternal infections	3	Rate	1996	0.977770557722804	1.10346053888251	0.841857823277806
1	Deaths	1	Global	2	Female	27	Age-standardized	368	Maternal sepsis and other maternal infections	3	Rate	1996	0.919669267499516	1.03880273073015	0.791170151305008
1	Deaths	1	Global	2	Female	8	15-19 years	368	Maternal sepsis and other maternal infections	1	Number	1993	3907.96995735649	4701.61201895498	3235.30768620912
1	Deaths	1	Global	2	Female	8	15-19 years	368	Maternal sepsis and other maternal infections	2	Percent	1993	0.0137458550861091	0.0165386478661905	0.0113254599704407
1	Deaths	1	Global	2	Female	8	15-19 years	368	Maternal sepsis and other maternal infections	3	Rate	1993	1.53277326913875	1.84405338402101	1.26894351619196
1	Deaths	1	Global	2	Female	9	20-24 years	368	Maternal sepsis and other maternal infections	1	Number	1993	6722.42838128918	7754.07571372463	5679.22256494759
1	Deaths	1	Global	2	Female	9	20-24 years	368	Maternal sepsis and other maternal infections	2	Percent	1993	0.0183083944662434	0.0213375820453032	0.0155734530498712
1	Deaths	1	Global	2	Female	9	20-24 years	368	Maternal sepsis and other maternal infections	3	Rate	1993	2.69751172711813	3.11148129579966	2.27890408062958
1	Deaths	1	Global	2	Female	10	25-29 years	368	Maternal sepsis and other maternal infections	1	Number	1993	5577.82254748331	6399.46528160945	4713.60649943287
1	Deaths	1	Global	2	Female	10	25-29 years	368	Maternal sepsis and other maternal infections	2	Percent	1993	0.0145412958028917	0.0167063309264953	0.0121179014984723
1	Deaths	1	Global	2	Female	10	25-29 years	368	Maternal sepsis and other maternal infections	3	Rate	1993	2.36766166992484	2.7164307444879	2.0008211700552
1	Deaths	1	Global	2	Female	11	30-34 years	368	Maternal sepsis and other maternal infections	1	Number	1993	4082.85177466753	4674.79000104829	3473.02966913645
1	Deaths	1	Global	2	Female	11	30-34 years	368	Maternal sepsis and other maternal infections	2	Percent	1993	0.0106321821383221	0.0122094989135559	0.00900215384281525
1	Deaths	1	Global	2	Female	11	30-34 years	368	Maternal sepsis and other maternal infections	3	Rate	1993	2.00709210846342	2.29808345677496	1.7073092108397
1	Deaths	1	Global	2	Female	12	35-39 years	368	Maternal sepsis and other maternal infections	1	Number	1993	3070.36659077464	3582.19047609736	2585.55690339332
1	Deaths	1	Global	2	Female	12	35-39 years	368	Maternal sepsis and other maternal infections	2	Percent	1993	0.00739162065576947	0.00854420938675958	0.00621162290636999
1	Deaths	1	Global	2	Female	12	35-39 years	368	Maternal sepsis and other maternal infections	3	Rate	1993	1.67369979123059	1.9527021528982	1.40942324686135
1	Deaths	1	Global	2	Female	13	40-44 years	368	Maternal sepsis and other maternal infections	1	Number	1993	1884.72613434581	2231.87711855178	1524.6792153598
1	Deaths	1	Global	2	Female	13	40-44 years	368	Maternal sepsis and other maternal infections	2	Percent	1993	0.00394225385674272	0.00467614599973286	0.00322408690685005
1	Deaths	1	Global	2	Female	13	40-44 years	368	Maternal sepsis and other maternal infections	3	Rate	1993	1.19316120355406	1.41293164053266	0.965226753362762
1	Deaths	1	Global	2	Female	14	45-49 years	368	Maternal sepsis and other maternal infections	1	Number	1993	883.485006573337	1131.08270039136	689.89181018409
1	Deaths	1	Global	2	Female	14	45-49 years	368	Maternal sepsis and other maternal infections	2	Percent	1993	0.00170555948328035	0.00216623750582529	0.00132315583158209
1	Deaths	1	Global	2	Female	14	45-49 years	368	Maternal sepsis and other maternal infections	3	Rate	1993	0.714032209414939	0.914140561053673	0.557570269804151
1	Deaths	1	Global	2	Female	22	All ages	368	Maternal sepsis and other maternal infections	1	Number	1993	26450.9336781916	29936.1953997946	22702.8153308539
1	Deaths	1	Global	2	Female	22	All ages	368	Maternal sepsis and other maternal infections	2	Percent	1993	0.00120283146106065	0.00136475792018953	0.00103747297639367
1	Deaths	1	Global	2	Female	22	All ages	368	Maternal sepsis and other maternal infections	3	Rate	1993	0.95654452441915	1.08258196629273	0.821001404254105
1	Deaths	1	Global	2	Female	27	Age-standardized	368	Maternal sepsis and other maternal infections	3	Rate	1993	0.903808576625423	1.02669008858257	0.773568532041188
1	Deaths	1	Global	2	Female	8	15-19 years	368	Maternal sepsis and other maternal infections	1	Number	2002	4320.23947638175	5047.70462684081	3650.00590654686
1	Deaths	1	Global	2	Female	8	15-19 years	368	Maternal sepsis and other maternal infections	2	Percent	2002	0.0147668920325297	0.0172800278352733	0.0123592969690445
1	Deaths	1	Global	2	Female	8	15-19 years	368	Maternal sepsis and other maternal infections	3	Rate	2002	1.48422662060291	1.73414867880708	1.25396658251729
1	Deaths	1	Global	2	Female	9	20-24 years	368	Maternal sepsis and other maternal infections	1	Number	2002	7927.61148849297	9363.98888721118	6694.73437397435
1	Deaths	1	Global	2	Female	9	20-24 years	368	Maternal sepsis and other maternal infections	2	Percent	2002	0.0205656721354569	0.0243733437955638	0.0171077186897893
1	Deaths	1	Global	2	Female	9	20-24 years	368	Maternal sepsis and other maternal infections	3	Rate	2002	3.02839435544451	3.57709899528216	2.55742802466704
1	Deaths	1	Global	2	Female	10	25-29 years	368	Maternal sepsis and other maternal infections	1	Number	2002	7157.34847349887	8373.96696704571	6041.26003578377
1	Deaths	1	Global	2	Female	10	25-29 years	368	Maternal sepsis and other maternal infections	2	Percent	2002	0.0156609086294099	0.0189577401240671	0.0129339454850628
1	Deaths	1	Global	2	Female	10	25-29 years	368	Maternal sepsis and other maternal infections	3	Rate	2002	2.8694472513122	3.35720086637364	2.42199706613806
1	Deaths	1	Global	2	Female	11	30-34 years	368	Maternal sepsis and other maternal infections	1	Number	2002	5068.44839361902	5830.70908580505	4438.06721030396
1	Deaths	1	Global	2	Female	11	30-34 years	368	Maternal sepsis and other maternal infections	2	Percent	2002	0.0103394768800411	0.0120529203158097	0.00881403585248112
1	Deaths	1	Global	2	Female	11	30-34 years	368	Maternal sepsis and other maternal infections	3	Rate	2002	2.09088153662591	2.40533611593938	1.83083106854002
1	Deaths	1	Global	2	Female	12	35-39 years	368	Maternal sepsis and other maternal infections	1	Number	2002	3835.2153945842	4418.31364749539	3315.19900845075
1	Deaths	1	Global	2	Female	12	35-39 years	368	Maternal sepsis and other maternal infections	2	Percent	2002	0.00703161973117339	0.00819256735794566	0.00600977625546735
1	Deaths	1	Global	2	Female	12	35-39 years	368	Maternal sepsis and other maternal infections	3	Rate	2002	1.69297665878062	1.95037334459607	1.46342616074325
1	Deaths	1	Global	2	Female	13	40-44 years	368	Maternal sepsis and other maternal infections	1	Number	2002	2254.75010371804	2605.34848205541	1929.61073832538
1	Deaths	1	Global	2	Female	13	40-44 years	368	Maternal sepsis and other maternal infections	2	Percent	2002	0.00401683039920185	0.00464341245589507	0.00345027640801393
1	Deaths	1	Global	2	Female	13	40-44 years	368	Maternal sepsis and other maternal infections	3	Rate	2002	1.20037386772382	1.38702387861795	1.02727761331314
1	Deaths	1	Global	2	Female	14	45-49 years	368	Maternal sepsis and other maternal infections	1	Number	2002	1060.62158998834	1312.52286563665	861.408992008613
1	Deaths	1	Global	2	Female	14	45-49 years	368	Maternal sepsis and other maternal infections	2	Percent	2002	0.00159514153095496	0.00196171880367612	0.00130106079291609
1	Deaths	1	Global	2	Female	14	45-49 years	368	Maternal sepsis and other maternal infections	3	Rate	2002	0.627283827144527	0.776265893644792	0.509463445157486
1	Deaths	1	Global	2	Female	22	All ages	368	Maternal sepsis and other maternal infections	1	Number	2002	31951.9429966348	35814.6193196316	28632.8
1	Deaths	1	Global	2	Female	22	All ages	368	Maternal sepsis and other maternal infections	2	Percent	2002	0.00136246025680525	0.00152351753026755	0.00122376383555426
1	Deaths	1	Global	2	Female	22	All ages	368	Maternal sepsis and other maternal infections	3	Rate	2002	1.02879581580407	1.15316713304519	0.921925253614126
1	Deaths	1	Global	2	Female	27	Age-standardized	368	Maternal sepsis and other maternal infections	3	Rate	2002	0.964878864939731	1.08176453304072	0.864953298917208
1	Deaths	1	Global	2	Female	8	15-19 years	368	Maternal sepsis and other maternal infections	1	Number	2020	2083.36943553966	2583.14389258104	1688.9261743355
1	Deaths	1	Global	2	Female	8	15-19 years	368	Maternal sepsis and other maternal infections	2	Percent	2020	0.00964388650474798	0.0116074622841702	0.00807550992354143
1	Deaths	1	Global	2	Female	8	15-19 years	368	Maternal sepsis and other maternal infections	3	Rate	2020	0.693688035644019	0.860095181422411	0.562352437468243
1	Deaths	1	Global	2	Female	9	20-24 years	368	Maternal sepsis and other maternal infections	1	Number	2020	4047.57022588478	4933.37625313868	3363.67818686372
1	Deaths	1	Global	2	Female	9	20-24 years	368	Maternal sepsis and other maternal infections	2	Percent	2020	0.0148531283753377	0.0175135006659683	0.0126157121598461
1	Deaths	1	Global	2	Female	9	20-24 years	368	Maternal sepsis and other maternal infections	3	Rate	2020	1.3801298426932	1.68216965048514	1.14693813518504
1	Deaths	1	Global	2	Female	10	25-29 years	368	Maternal sepsis and other maternal infections	1	Number	2020	3553.11233874707	4341.06556638619	2860.76287592371
1	Deaths	1	Global	2	Female	10	25-29 years	368	Maternal sepsis and other maternal infections	2	Percent	2020	0.0115328048605623	0.0137441849655091	0.00949706589886648
1	Deaths	1	Global	2	Female	10	25-29 years	368	Maternal sepsis and other maternal infections	3	Rate	2020	1.21440347593272	1.48371472964185	0.977768235035912
1	Deaths	1	Global	2	Female	11	30-34 years	368	Maternal sepsis and other maternal infections	1	Number	2020	2941.73085041349	3529.93333865531	2388.84890245549
1	Deaths	1	Global	2	Female	11	30-34 years	368	Maternal sepsis and other maternal infections	2	Percent	2020	0.00785653353693901	0.00944652742561192	0.00658314525895676
1	Deaths	1	Global	2	Female	11	30-34 years	368	Maternal sepsis and other maternal infections	3	Rate	2020	0.983763879040929	1.1804686052442	0.798870930830383
1	Deaths	1	Global	2	Female	12	35-39 years	368	Maternal sepsis and other maternal infections	1	Number	2020	2448.51094639584	2971.11674312342	2027.48127941561
1	Deaths	1	Global	2	Female	12	35-39 years	368	Maternal sepsis and other maternal infections	2	Percent	2020	0.0054425362063477	0.00652424335100576	0.00455993674596789
1	Deaths	1	Global	2	Female	12	35-39 years	368	Maternal sepsis and other maternal infections	3	Rate	2020	0.901659381036299	1.09410794651933	0.746616027243614
1	Deaths	1	Global	2	Female	13	40-44 years	368	Maternal sepsis and other maternal infections	1	Number	2020	1678.29185312199	2091.38982982328	1345.58266115327
1	Deaths	1	Global	2	Female	13	40-44 years	368	Maternal sepsis and other maternal infections	2	Percent	2020	0.00295193010912866	0.00360639363531874	0.00241308403248705
1	Deaths	1	Global	2	Female	13	40-44 years	368	Maternal sepsis and other maternal infections	3	Rate	2020	0.684792646030264	0.853348821768587	0.549037468822541
1	Deaths	1	Global	2	Female	14	45-49 years	368	Maternal sepsis and other maternal infections	1	Number	2020	960.205893510185	1273.54136266541	729.501812006575
1	Deaths	1	Global	2	Female	14	45-49 years	368	Maternal sepsis and other maternal infections	2	Percent	2020	0.00129413568064163	0.00169336118528962	0.00099116696157902
1	Deaths	1	Global	2	Female	14	45-49 years	368	Maternal sepsis and other maternal infections	3	Rate	2020	0.40817675404551	0.541373452369825	0.310106075902775
1	Deaths	1	Global	2	Female	22	All ages	368	Maternal sepsis and other maternal infections	1	Number	2020	17967.3743335535	21514.836365455	15029.6547519218
1	Deaths	1	Global	2	Female	22	All ages	368	Maternal sepsis and other maternal infections	2	Percent	2020	0.000635697044976374	0.000754173272490616	0.000537288853459013
1	Deaths	1	Global	2	Female	22	All ages	368	Maternal sepsis and other maternal infections	3	Rate	2020	0.461122162822156	0.552165702869356	0.385727306450893
1	Deaths	1	Global	2	Female	27	Age-standardized	368	Maternal sepsis and other maternal infections	3	Rate	2020	0.461714980594943	0.552625570353325	0.386935705152033
2	DALYs (Disability-Adjusted Life Years)	1	Global	2	Female	8	15-19 years	368	Maternal sepsis and other maternal infections	1	Number	1990	293728.431724946	351127.319724634	243302.485520483
2	DALYs (Disability-Adjusted Life Years)	1	Global	2	Female	8	15-19 years	368	Maternal sepsis and other maternal infections	2	Percent	1990	0.0070914454338204	0.00868049178569185	0.00553648229125398
2	DALYs (Disability-Adjusted Life Years)	1	Global	2	Female	8	15-19 years	368	Maternal sepsis and other maternal infections	3	Rate	1990	114.944730545772	137.406634134763	95.2115478744561
2	DALYs (Disability-Adjusted Life Years)	1	Global	2	Female	9	20-24 years	368	Maternal sepsis and other maternal infections	1	Number	1990	476809.820142994	551323.764372339	405095.613442415
2	DALYs (Disability-Adjusted Life Years)	1	Global	2	Female	9	20-24 years	368	Maternal sepsis and other maternal infections	2	Percent	1990	0.00996524147343177	0.0118334202256306	0.00796196219782722
2	DALYs (Disability-Adjusted Life Years)	1	Global	2	Female	9	20-24 years	368	Maternal sepsis and other maternal infections	3	Rate	1990	195.305824839997	225.827443156142	165.93100557096
2	DALYs (Disability-Adjusted Life Years)	1	Global	2	Female	10	25-29 years	368	Maternal sepsis and other maternal infections	1	Number	1990	361220.80858508	413760.482336773	309854.135988684
2	DALYs (Disability-Adjusted Life Years)	1	Global	2	Female	10	25-29 years	368	Maternal sepsis and other maternal infections	2	Percent	1990	0.00770887372096007	0.00930388294385263	0.0062716154096165
2	DALYs (Disability-Adjusted Life Years)	1	Global	2	Female	10	25-29 years	368	Maternal sepsis and other maternal infections	3	Rate	1990	164.116994706274	187.987860265629	140.779070272732
2	DALYs (Disability-Adjusted Life Years)	1	Global	2	Female	11	30-34 years	368	Maternal sepsis and other maternal infections	1	Number	1990	239071.390102043	271924.248791505	205618.716036475
2	DALYs (Disability-Adjusted Life Years)	1	Global	2	Female	11	30-34 years	368	Maternal sepsis and other maternal infections	2	Percent	1990	0.00549241059408353	0.00663864249233244	0.00448653380499229
2	DALYs (Disability-Adjusted Life Years)	1	Global	2	Female	11	30-34 years	368	Maternal sepsis and other maternal infections	3	Rate	1990	125.754875598848	143.035936104651	108.158303864486
2	DALYs (Disability-Adjusted Life Years)	1	Global	2	Female	12	35-39 years	368	Maternal sepsis and other maternal infections	1	Number	1990	164517.714066986	189706.927351916	140123.614675948
2	DALYs (Disability-Adjusted Life Years)	1	Global	2	Female	12	35-39 years	368	Maternal sepsis and other maternal infections	2	Percent	1990	0.0037598039005661	0.00453395422745484	0.00299801341218952
2	DALYs (Disability-Adjusted Life Years)	1	Global	2	Female	12	35-39 years	368	Maternal sepsis and other maternal infections	3	Rate	1990	94.8484150463399	109.370601729331	80.7846306274729
2	DALYs (Disability-Adjusted Life Years)	1	Global	2	Female	13	40-44 years	368	Maternal sepsis and other maternal infections	1	Number	1990	86307.4176815284	102439.504884931	71805.188866828
2	DALYs (Disability-Adjusted Life Years)	1	Global	2	Female	13	40-44 years	368	Maternal sepsis and other maternal infections	2	Percent	1990	0.00212702279830581	0.00260776598330055	0.00165687111306455
2	DALYs (Disability-Adjusted Life Years)	1	Global	2	Female	13	40-44 years	368	Maternal sepsis and other maternal infections	3	Rate	1990	61.5490361519252	73.0534287656872	51.2069562985672
2	DALYs (Disability-Adjusted Life Years)	1	Global	2	Female	14	45-49 years	368	Maternal sepsis and other maternal infections	1	Number	1990	38719.3640359443	49290.7605070484	29797.3750405272
2	DALYs (Disability-Adjusted Life Years)	1	Global	2	Female	14	45-49 years	368	Maternal sepsis and other maternal infections	2	Percent	1990	0.00100247931372076	0.00131067447769145	0.000741648534715301
2	DALYs (Disability-Adjusted Life Years)	1	Global	2	Female	14	45-49 years	368	Maternal sepsis and other maternal infections	3	Rate	1990	34.0238450199308	43.3132423055678	26.183830639328
2	DALYs (Disability-Adjusted Life Years)	1	Global	2	Female	22	All ages	368	Maternal sepsis and other maternal infections	1	Number	1990	1680166.92092124	1894883.6239372	1452194.98073592
2	DALYs (Disability-Adjusted Life Years)	1	Global	2	Female	22	All ages	368	Maternal sepsis and other maternal infections	2	Percent	1990	0.0013931553426365	0.00157163056041107	0.00118947906663878
2	DALYs (Disability-Adjusted Life Years)	1	Global	2	Female	22	All ages	368	Maternal sepsis and other maternal infections	3	Rate	1990	63.4532779967936	71.5622810234431	54.8436769411342
2	DALYs (Disability-Adjusted Life Years)	1	Global	2	Female	27	Age-standardized	368	Maternal sepsis and other maternal infections	3	Rate	1990	59.3287685126014	67.0942802685561	51.2353819746961
2	DALYs (Disability-Adjusted Life Years)	1	Global	2	Female	8	15-19 years	368	Maternal sepsis and other maternal infections	1	Number	1991	292753.147802463	348783.126470497	243149.825005011
2	DALYs (Disability-Adjusted Life Years)	1	Global	2	Female	8	15-19 years	368	Maternal sepsis and other maternal infections	2	Percent	1991	0.00701684170413213	0.00867967163880499	0.00550645411290015
2	DALYs (Disability-Adjusted Life Years)	1	Global	2	Female	8	15-19 years	368	Maternal sepsis and other maternal infections	3	Rate	1991	114.678025150894	136.626234251731	95.2472824175232
2	DALYs (Disability-Adjusted Life Years)	1	Global	2	Female	9	20-24 years	368	Maternal sepsis and other maternal infections	1	Number	1991	476395.885490603	556590.05093969	399337
2	DALYs (Disability-Adjusted Life Years)	1	Global	2	Female	9	20-24 years	368	Maternal sepsis and other maternal infections	2	Percent	1991	0.00983593201251175	0.011746390541382	0.00773643743092428
2	DALYs (Disability-Adjusted Life Years)	1	Global	2	Female	9	20-24 years	368	Maternal sepsis and other maternal infections	3	Rate	1991	193.513643117657	226.088788255301	162.212048887757
2	DALYs (Disability-Adjusted Life Years)	1	Global	2	Female	10	25-29 years	368	Maternal sepsis and other maternal infections	1	Number	1991	362088.533918529	413754.906469357	311701.07161826
2	DALYs (Disability-Adjusted Life Years)	1	Global	2	Female	10	25-29 years	368	Maternal sepsis and other maternal infections	2	Percent	1991	0.00750783031992418	0.00923598966060525	0.00603516152290186
2	DALYs (Disability-Adjusted Life Years)	1	Global	2	Female	10	25-29 years	368	Maternal sepsis and other maternal infections	3	Rate	1991	159.855588338584	182.665364423046	137.610428173666
2	DALYs (Disability-Adjusted Life Years)	1	Global	2	Female	11	30-34 years	368	Maternal sepsis and other maternal infections	1	Number	1991	239046.715768046	272253.183348169	206750.077525111
2	DALYs (Disability-Adjusted Life Years)	1	Global	2	Female	11	30-34 years	368	Maternal sepsis and other maternal infections	2	Percent	1991	0.0053833665185469	0.00650295595075448	0.00429274596253488
2	DALYs (Disability-Adjusted Life Years)	1	Global	2	Female	11	30-34 years	368	Maternal sepsis and other maternal infections	3	Rate	1991	123.991368049563	141.215262258376	107.239394083817
2	DALYs (Disability-Adjusted Life Years)	1	Global	2	Female	12	35-39 years	368	Maternal sepsis and other maternal infections	1	Number	1991	163768.217005579	188411.588326631	138841.261629798
2	DALYs (Disability-Adjusted Life Years)	1	Global	2	Female	12	35-39 years	368	Maternal sepsis and other maternal infections	2	Percent	1991	0.00367186834789335	0.00441679785949528	0.00289346144710373
2	DALYs (Disability-Adjusted Life Years)	1	Global	2	Female	12	35-39 years	368	Maternal sepsis and other maternal infections	3	Rate	1991	92.180992820565	106.052124083739	78.1502392558781
2	DALYs (Disability-Adjusted Life Years)	1	Global	2	Female	13	40-44 years	368	Maternal sepsis and other maternal infections	1	Number	1991	87642.3880476902	104243.574238214	73147.8790371966
2	DALYs (Disability-Adjusted Life Years)	1	Global	2	Female	13	40-44 years	368	Maternal sepsis and other maternal infections	2	Percent	1991	0.00207049755143916	0.00255161310815311	0.00159144862326203
2	DALYs (Disability-Adjusted Life Years)	1	Global	2	Female	13	40-44 years	368	Maternal sepsis and other maternal infections	3	Rate	1991	59.5356887157272	70.8129151282827	49.6895332679034
2	DALYs (Disability-Adjusted Life Years)	1	Global	2	Female	14	45-49 years	368	Maternal sepsis and other maternal infections	1	Number	1991	38530.241356709	49648.9	30081.3000284234
2	DALYs (Disability-Adjusted Life Years)	1	Global	2	Female	14	45-49 years	368	Maternal sepsis and other maternal infections	2	Percent	1991	0.000989242294151114	0.00128668177171117	0.000718912073236595
2	DALYs (Disability-Adjusted Life Years)	1	Global	2	Female	14	45-49 years	368	Maternal sepsis and other maternal infections	3	Rate	1991	33.4036311561591	43.0428645395118	26.0788569047531
2	DALYs (Disability-Adjusted Life Years)	1	Global	2	Female	22	All ages	368	Maternal sepsis and other maternal infections	1	Number	1991	1679635.4321742	1891761.43063573	1457859.37215753
2	DALYs (Disability-Adjusted Life Years)	1	Global	2	Female	22	All ages	368	Maternal sepsis and other maternal infections	2	Percent	1991	0.00138536726970811	0.00156985948707897	0.0011624898743608
2	DALYs (Disability-Adjusted Life Years)	1	Global	2	Female	22	All ages	368	Maternal sepsis and other maternal infections	3	Rate	1991	62.4877471739635	70.3795048179009	54.2369767376549
2	DALYs (Disability-Adjusted Life Years)	1	Global	2	Female	27	Age-standardized	368	Maternal sepsis and other maternal infections	3	Rate	1991	58.350934017509	65.7702794708799	50.6368498954087
2	DALYs (Disability-Adjusted Life Years)	1	Global	2	Female	8	15-19 years	368	Maternal sepsis and other maternal infections	1	Number	1992	295143.237712667	353391.042450294	241551.258035196
2	DALYs (Disability-Adjusted Life Years)	1	Global	2	Female	8	15-19 years	368	Maternal sepsis and other maternal infections	2	Percent	1992	0.00719393613195511	0.00879015534937297	0.00554367946327985
2	DALYs (Disability-Adjusted Life Years)	1	Global	2	Female	8	15-19 years	368	Maternal sepsis and other maternal infections	3	Rate	1992	115.779519860252	138.629112883968	94.7563254157342
2	DALYs (Disability-Adjusted Life Years)	1	Global	2	Female	9	20-24 years	368	Maternal sepsis and other maternal infections	1	Number	1992	485672.644945476	563081.339331572	414375.780574915
2	DALYs (Disability-Adjusted Life Years)	1	Global	2	Female	9	20-24 years	368	Maternal sepsis and other maternal infections	2	Percent	1992	0.00999041562605171	0.0118938372576824	0.00791832713163303
2	DALYs (Disability-Adjusted Life Years)	1	Global	2	Female	9	20-24 years	368	Maternal sepsis and other maternal infections	3	Rate	1992	195.973311956756	227.208421388943	167.204381303067
2	DALYs (Disability-Adjusted Life Years)	1	Global	2	Female	10	25-29 years	368	Maternal sepsis and other maternal infections	1	Number	1992	367524.989019474	418279.985579141	312102.688990156
2	DALYs (Disability-Adjusted Life Years)	1	Global	2	Female	10	25-29 years	368	Maternal sepsis and other maternal infections	2	Percent	1992	0.00747950363680247	0.00905936101818307	0.00599223238691927
2	DALYs (Disability-Adjusted Life Years)	1	Global	2	Female	10	25-29 years	368	Maternal sepsis and other maternal infections	3	Rate	1992	158.488085826839	180.375202325639	134.588284435914
2	DALYs (Disability-Adjusted Life Years)	1	Global	2	Female	11	30-34 years	368	Maternal sepsis and other maternal infections	1	Number	1992	242583.511629979	273731.729159235	207502.46348946
2	DALYs (Disability-Adjusted Life Years)	1	Global	2	Female	11	30-34 years	368	Maternal sepsis and other maternal infections	2	Percent	1992	0.00533736955484428	0.00648099031505559	0.004261857612081
2	DALYs (Disability-Adjusted Life Years)	1	Global	2	Female	11	30-34 years	368	Maternal sepsis and other maternal infections	3	Rate	1992	123.084320272314	138.888597968362	105.284565722622
2	DALYs (Disability-Adjusted Life Years)	1	Global	2	Female	12	35-39 years	368	Maternal sepsis and other maternal infections	1	Number	1992	165416.858030471	190454.702967981	140162.201392899
2	DALYs (Disability-Adjusted Life Years)	1	Global	2	Female	12	35-39 years	368	Maternal sepsis and other maternal infections	2	Percent	1992	0.003643207702279	0.00440556184639048	0.00284548577765323
2	DALYs (Disability-Adjusted Life Years)	1	Global	2	Female	12	35-39 years	368	Maternal sepsis and other maternal infections	3	Rate	1992	91.3336285954542	105.158079486257	77.3894668146949
2	DALYs (Disability-Adjusted Life Years)	1	Global	2	Female	13	40-44 years	368	Maternal sepsis and other maternal infections	1	Number	1992	90023.8878579576	106772.393461449	73560.7475008269
2	DALYs (Disability-Adjusted Life Years)	1	Global	2	Female	13	40-44 years	368	Maternal sepsis and other maternal infections	2	Percent	1992	0.00205589100615948	0.00254921830760283	0.00157917554499616
2	DALYs (Disability-Adjusted Life Years)	1	Global	2	Female	13	40-44 years	368	Maternal sepsis and other maternal infections	3	Rate	1992	59.1065472162727	70.1030322694036	48.2974230382298
2	DALYs (Disability-Adjusted Life Years)	1	Global	2	Female	14	45-49 years	368	Maternal sepsis and other maternal infections	1	Number	1992	38565.1417368614	48939.8640721366	30033.0298606324
2	DALYs (Disability-Adjusted Life Years)	1	Global	2	Female	14	45-49 years	368	Maternal sepsis and other maternal infections	2	Percent	1992	0.000964149601405418	0.00125351891572349	0.000706208471483012
2	DALYs (Disability-Adjusted Life Years)	1	Global	2	Female	14	45-49 years	368	Maternal sepsis and other maternal infections	3	Rate	1992	32.3146137391757	41.0078307174286	25.1653621808379
2	DALYs (Disability-Adjusted Life Years)	1	Global	2	Female	22	All ages	368	Maternal sepsis and other maternal infections	1	Number	1992	1704353.83123844	1923655.17723662	1472834.57879045
2	DALYs (Disability-Adjusted Life Years)	1	Global	2	Female	22	All ages	368	Maternal sepsis and other maternal infections	2	Percent	1992	0.0014078382108138	0.00159139568185803	0.00119547045725054
2	DALYs (Disability-Adjusted Life Years)	1	Global	2	Female	22	All ages	368	Maternal sepsis and other maternal infections	3	Rate	1992	62.4977082828399	70.5394	54.0080258963826
2	DALYs (Disability-Adjusted Life Years)	1	Global	2	Female	27	Age-standardized	368	Maternal sepsis and other maternal infections	3	Rate	1992	58.3118893694587	66.0116640543502	50.3974448736819
2	DALYs (Disability-Adjusted Life Years)	1	Global	2	Female	8	15-19 years	368	Maternal sepsis and other maternal infections	1	Number	1993	298192.459374089	355359.227225886	246862.967470903
2	DALYs (Disability-Adjusted Life Years)	1	Global	2	Female	8	15-19 years	368	Maternal sepsis and other maternal infections	2	Percent	1993	0.00724705844233246	0.0088703190831547	0.00567635054636294
2	DALYs (Disability-Adjusted Life Years)	1	Global	2	Female	8	15-19 years	368	Maternal sepsis and other maternal infections	3	Rate	1993	116.956229391416	139.378022445722	96.8239167159886
2	DALYs (Disability-Adjusted Life Years)	1	Global	2	Female	9	20-24 years	368	Maternal sepsis and other maternal infections	1	Number	1993	489933.126065478	569030.646813589	415145.090023227
2	DALYs (Disability-Adjusted Life Years)	1	Global	2	Female	9	20-24 years	368	Maternal sepsis and other maternal infections	2	Percent	1993	0.00999096696908463	0.0121341420354844	0.00796871244851258
2	DALYs (Disability-Adjusted Life Years)	1	Global	2	Female	9	20-24 years	368	Maternal sepsis and other maternal infections	3	Rate	1993	196.595676161272	228.335172322788	166.585448780699
2	DALYs (Disability-Adjusted Life Years)	1	Global	2	Female	10	25-29 years	368	Maternal sepsis and other maternal infections	1	Number	1993	371053.279702521	426603.691355158	312576.139006628
2	DALYs (Disability-Adjusted Life Years)	1	Global	2	Female	10	25-29 years	368	Maternal sepsis and other maternal infections	2	Percent	1993	0.0074159038335793	0.00919732078878867	0.0059416029006005
2	DALYs (Disability-Adjusted Life Years)	1	Global	2	Female	10	25-29 years	368	Maternal sepsis and other maternal infections	3	Rate	1993	157.503868287805	181.083783084097	132.681622077241
2	DALYs (Disability-Adjusted Life Years)	1	Global	2	Female	11	30-34 years	368	Maternal sepsis and other maternal infections	1	Number	1993	245361.242601921	279881.76914919	208602.655466163
2	DALYs (Disability-Adjusted Life Years)	1	Global	2	Female	11	30-34 years	368	Maternal sepsis and other maternal infections	2	Percent	1993	0.00522043289375225	0.00646107432451719	0.00410117127144461
2	DALYs (Disability-Adjusted Life Years)	1	Global	2	Female	11	30-34 years	368	Maternal sepsis and other maternal infections	3	Rate	1993	120.617313811055	137.587284859946	102.547132910487
2	DALYs (Disability-Adjusted Life Years)	1	Global	2	Female	12	35-39 years	368	Maternal sepsis and other maternal infections	1	Number	1993	166949.119501463	193223.625391483	141090.065308332
2	DALYs (Disability-Adjusted Life Years)	1	Global	2	Female	12	35-39 years	368	Maternal sepsis and other maternal infections	2	Percent	1993	0.00361863368298439	0.00443310097699114	0.00283984586499433
2	DALYs (Disability-Adjusted Life Years)	1	Global	2	Female	12	35-39 years	368	Maternal sepsis and other maternal infections	3	Rate	1993	91.0063011027072	105.328901913615	76.9101688250485
2	DALYs (Disability-Adjusted Life Years)	1	Global	2	Female	13	40-44 years	368	Maternal sepsis and other maternal infections	1	Number	1993	92578.1737215623	109523.209499309	74832.1643149755
2	DALYs (Disability-Adjusted Life Years)	1	Global	2	Female	13	40-44 years	368	Maternal sepsis and other maternal infections	2	Percent	1993	0.00203622164800555	0.00252029066913725	0.00155145136236968
2	DALYs (Disability-Adjusted Life Years)	1	Global	2	Female	13	40-44 years	368	Maternal sepsis and other maternal infections	3	Rate	1993	58.6083	69.3357204964196	47.3739041505905
2	DALYs (Disability-Adjusted Life Years)	1	Global	2	Female	14	45-49 years	368	Maternal sepsis and other maternal infections	1	Number	1993	38947.1636513567	49364.1323793461	30703.4778825463
2	DALYs (Disability-Adjusted Life Years)	1	Global	2	Female	14	45-49 years	368	Maternal sepsis and other maternal infections	2	Percent	1993	0.000942765620099147	0.0012293222036177	0.000682117320654263
2	DALYs (Disability-Adjusted Life Years)	1	Global	2	Female	14	45-49 years	368	Maternal sepsis and other maternal infections	3	Rate	1993	31.4770812243716	39.8960709535823	24.8145378654792
2	DALYs (Disability-Adjusted Life Years)	1	Global	2	Female	22	All ages	368	Maternal sepsis and other maternal infections	1	Number	1993	1722355.75582469	1959092.91615673	1476239.05911728
2	DALYs (Disability-Adjusted Life Years)	1	Global	2	Female	22	All ages	368	Maternal sepsis and other maternal infections	2	Percent	1993	0.00141590159973153	0.00161848099050262	0.00119929289863351
2	DALYs (Disability-Adjusted Life Years)	1	Global	2	Female	22	All ages	368	Maternal sepsis and other maternal infections	3	Rate	1993	62.2855127679014	70.8466334148017	53.3852001563395
2	DALYs (Disability-Adjusted Life Years)	1	Global	2	Female	27	Age-standardized	368	Maternal sepsis and other maternal infections	3	Rate	1993	58.0931958551346	66.0999197060597	49.8718429888541
2	DALYs (Disability-Adjusted Life Years)	1	Global	2	Female	8	15-19 years	368	Maternal sepsis and other maternal infections	1	Number	1994	302936.650711542	362812.250388449	250403.677139712
2	DALYs (Disability-Adjusted Life Years)	1	Global	2	Female	8	15-19 years	368	Maternal sepsis and other maternal infections	2	Percent	1994	0.00708250268471894	0.00878420372142571	0.00558003454016841
2	DALYs (Disability-Adjusted Life Years)	1	Global	2	Female	8	15-19 years	368	Maternal sepsis and other maternal infections	3	Rate	1994	118.389	141.788391286241	97.858698309624
2	DALYs (Disability-Adjusted Life Years)	1	Global	2	Female	9	20-24 years	368	Maternal sepsis and other maternal infections	1	Number	1994	498619.230195641	580322.433730101	421518.001137743
2	DALYs (Disability-Adjusted Life Years)	1	Global	2	Female	9	20-24 years	368	Maternal sepsis and other maternal infections	2	Percent	1994	0.00977727214477124	0.0117176641020893	0.00786683537640649
2	DALYs (Disability-Adjusted Life Years)	1	Global	2	Female	9	20-24 years	368	Maternal sepsis and other maternal infections	3	Rate	1994	199.302909756156	231.960467296463	168.484805747241
2	DALYs (Disability-Adjusted Life Years)	1	Global	2	Female	10	25-29 years	368	Maternal sepsis and other maternal infections	1	Number	1994	378460.204292681	438536.664985843	316239.259333735
2	DALYs (Disability-Adjusted Life Years)	1	Global	2	Female	10	25-29 years	368	Maternal sepsis and other maternal infections	2	Percent	1994	0.00736418044007804	0.00910484772481997	0.00596740066907268
2	DALYs (Disability-Adjusted Life Years)	1	Global	2	Female	10	25-29 years	368	Maternal sepsis and other maternal infections	3	Rate	1994	158.909774310077	184.134980822717	132.78413095673
2	DALYs (Disability-Adjusted Life Years)	1	Global	2	Female	11	30-34 years	368	Maternal sepsis and other maternal infections	1	Number	1994	250627.401920452	291455.461084497	213006.530443156
2	DALYs (Disability-Adjusted Life Years)	1	Global	2	Female	11	30-34 years	368	Maternal sepsis and other maternal infections	2	Percent	1994	0.00510333622067985	0.00624784824576054	0.00412294745779785
2	DALYs (Disability-Adjusted Life Years)	1	Global	2	Female	11	30-34 years	368	Maternal sepsis and other maternal infections	3	Rate	1994	118.966723319025	138.346808581065	101.10901193645
2	DALYs (Disability-Adjusted Life Years)	1	Global	2	Female	12	35-39 years	368	Maternal sepsis and other maternal infections	1	Number	1994	169257.830156262	196973.730786507	143498.032880056
2	DALYs (Disability-Adjusted Life Years)	1	Global	2	Female	12	35-39 years	368	Maternal sepsis and other maternal infections	2	Percent	1994	0.0035939526670679	0.00436340173120387	0.00283597528615124
2	DALYs (Disability-Adjusted Life Years)	1	Global	2	Female	12	35-39 years	368	Maternal sepsis and other maternal infections	3	Rate	1994	91.4715253786414	106.449950338661	77.5502317633105
2	DALYs (Disability-Adjusted Life Years)	1	Global	2	Female	13	40-44 years	368	Maternal sepsis and other maternal infections	1	Number	1994	95569.2260008888	115192.522189745	76607.4801149548
2	DALYs (Disability-Adjusted Life Years)	1	Global	2	Female	13	40-44 years	368	Maternal sepsis and other maternal infections	2	Percent	1994	0.00203212853655552	0.00250820529595705	0.00156231124534488
2	DALYs (Disability-Adjusted Life Years)	1	Global	2	Female	13	40-44 years	368	Maternal sepsis and other maternal infections	3	Rate	1994	58.8038754062377	70.878116377264	47.1366872409717
2	DALYs (Disability-Adjusted Life Years)	1	Global	2	Female	14	45-49 years	368	Maternal sepsis and other maternal infections	1	Number	1994	39356.4539039963	49558.2874808522	30750.0268299505
2	DALYs (Disability-Adjusted Life Years)	1	Global	2	Female	14	45-49 years	368	Maternal sepsis and other maternal infections	2	Percent	1994	0.000909113594037031	0.00117763741852657	0.00066540162321303
2	DALYs (Disability-Adjusted Life Years)	1	Global	2	Female	14	45-49 years	368	Maternal sepsis and other maternal infections	3	Rate	1994	30.3011801218765	38.1557393141194	23.6749505938656
2	DALYs (Disability-Adjusted Life Years)	1	Global	2	Female	22	All ages	368	Maternal sepsis and other maternal infections	1	Number	1994	1754209.36017587	2011038.00417086	1491177.25027266
2	DALYs (Disability-Adjusted Life Years)	1	Global	2	Female	22	All ages	368	Maternal sepsis and other maternal infections	2	Percent	1994	0.00142736324062182	0.00163413656199287	0.00121569151010515
2	DALYs (Disability-Adjusted Life Years)	1	Global	2	Female	22	All ages	368	Maternal sepsis and other maternal infections	3	Rate	1994	62.6011167908948	71.7663625722566	53.2144927050699
2	DALYs (Disability-Adjusted Life Years)	1	Global	2	Female	27	Age-standardized	368	Maternal sepsis and other maternal infections	3	Rate	1994	58.3813179171577	66.9402627312977	49.568272837697
2	DALYs (Disability-Adjusted Life Years)	1	Global	2	Female	8	15-19 years	368	Maternal sepsis and other maternal infections	1	Number	1995	306039.487238285	365679.740954086	255654.643254932
2	DALYs (Disability-Adjusted Life Years)	1	Global	2	Female	8	15-19 years	368	Maternal sepsis and other maternal infections	2	Percent	1995	0.0073900619975977	0.00917941948656342	0.00572559883527926
2	DALYs (Disability-Adjusted Life Years)	1	Global	2	Female	8	15-19 years	368	Maternal sepsis and other maternal infections	3	Rate	1995	118.675641750356	141.802871010043	99.1374646733557
2	DALYs (Disability-Adjusted Life Years)	1	Global	2	Female	9	20-24 years	368	Maternal sepsis and other maternal infections	1	Number	1995	511658.02681343	595218.044194751	433457.950809619
2	DALYs (Disability-Adjusted Life Years)	1	Global	2	Female	9	20-24 years	368	Maternal sepsis and other maternal infections	2	Percent	1995	0.0102362339844904	0.0122469147727649	0.0081544888121596
2	DALYs (Disability-Adjusted Life Years)	1	Global	2	Female	9	20-24 years	368	Maternal sepsis and other maternal infections	3	Rate	1995	204.035945888026	237.357512816233	172.851784515002
2	DALYs (Disability-Adjusted Life Years)	1	Global	2	Female	10	25-29 years	368	Maternal sepsis and other maternal infections	1	Number	1995	386200.145790504	447786.347153897	321675.139307013
2	DALYs (Disability-Adjusted Life Years)	1	Global	2	Female	10	25-29 years	368	Maternal sepsis and other maternal infections	2	Percent	1995	0.00747482339549993	0.00919623245974867	0.00596014362845661
2	DALYs (Disability-Adjusted Life Years)	1	Global	2	Female	10	25-29 years	368	Maternal sepsis and other maternal infections	3	Rate	1995	160.779071472688	186.418037119552	133.916651190712
2	DALYs (Disability-Adjusted Life Years)	1	Global	2	Female	11	30-34 years	368	Maternal sepsis and other maternal infections	1	Number	1995	255800.36796864	293624.575015828	218195.831418257
2	DALYs (Disability-Adjusted Life Years)	1	Global	2	Female	11	30-34 years	368	Maternal sepsis and other maternal infections	2	Percent	1995	0.00505972653963744	0.00625027823261226	0.00401525927404566
2	DALYs (Disability-Adjusted Life Years)	1	Global	2	Female	11	30-34 years	368	Maternal sepsis and other maternal infections	3	Rate	1995	117.447934937053	134.81450498385	100.182224190895
2	DALYs (Disability-Adjusted Life Years)	1	Global	2	Female	12	35-39 years	368	Maternal sepsis and other maternal infections	1	Number	1995	171038.611813662	196671.021029647	142695.980460261
2	DALYs (Disability-Adjusted Life Years)	1	Global	2	Female	12	35-39 years	368	Maternal sepsis and other maternal infections	2	Percent	1995	0.00360206191773864	0.00439544500760333	0.00280141722948944
2	DALYs (Disability-Adjusted Life Years)	1	Global	2	Female	12	35-39 years	368	Maternal sepsis and other maternal infections	3	Rate	1995	91.6390418605497	105.372370237241	76.4536310723583
2	DALYs (Disability-Adjusted Life Years)	1	Global	2	Female	13	40-44 years	368	Maternal sepsis and other maternal infections	1	Number	1995	98117.9209616674	116662.024295397	79154.820092551
2	DALYs (Disability-Adjusted Life Years)	1	Global	2	Female	13	40-44 years	368	Maternal sepsis and other maternal infections	2	Percent	1995	0.00201988586601089	0.00252377895390965	0.00153051864293256
2	DALYs (Disability-Adjusted Life Years)	1	Global	2	Female	13	40-44 years	368	Maternal sepsis and other maternal infections	3	Rate	1995	58.164706976597	69.157727680445	46.9233028109837
2	DALYs (Disability-Adjusted Life Years)	1	Global	2	Female	14	45-49 years	368	Maternal sepsis and other maternal infections	1	Number	1995	38945.8747571696	48018.7950208102	30722.9564310115
2	DALYs (Disability-Adjusted Life Years)	1	Global	2	Female	14	45-49 years	368	Maternal sepsis and other maternal infections	2	Percent	1995	0.000872224790778475	0.00113612547199775	0.00064562521074422
2	DALYs (Disability-Adjusted Life Years)	1	Global	2	Female	14	45-49 years	368	Maternal sepsis and other maternal infections	3	Rate	1995	28.8305865811914	35.5470261228909	22.7433806773434
2	DALYs (Disability-Adjusted Life Years)	1	Global	2	Female	22	All ages	368	Maternal sepsis and other maternal infections	1	Number	1995	1787164.60555653	2016511.97991674	1522453.63160822
2	DALYs (Disability-Adjusted Life Years)	1	Global	2	Female	22	All ages	368	Maternal sepsis and other maternal infections	2	Percent	1995	0.0014556744164033	0.00165526247998543	0.00122809614813311
2	DALYs (Disability-Adjusted Life Years)	1	Global	2	Female	22	All ages	368	Maternal sepsis and other maternal infections	3	Rate	1995	62.9584126060249	71.0378847375703	53.6331480683519
2	DALYs (Disability-Adjusted Life Years)	1	Global	2	Female	27	Age-standardized	368	Maternal sepsis and other maternal infections	3	Rate	1995	58.6871530040419	66.2875109825526	50.0035644776114
2	DALYs (Disability-Adjusted Life Years)	1	Global	2	Female	8	15-19 years	368	Maternal sepsis and other maternal infections	1	Number	1996	312103.007062321	378125.296294785	259250.948765334
2	DALYs (Disability-Adjusted Life Years)	1	Global	2	Female	8	15-19 years	368	Maternal sepsis and other maternal infections	2	Percent	1996	0.00745338146399033	0.0093252561549542	0.00578648095813284
2	DALYs (Disability-Adjusted Life Years)	1	Global	2	Female	8	15-19 years	368	Maternal sepsis and other maternal infections	3	Rate	1996	119.715689439597	145.040353717076	99.442829344846
2	DALYs (Disability-Adjusted Life Years)	1	Global	2	Female	9	20-24 years	368	Maternal sepsis and other maternal infections	1	Number	1996	523591.380404907	612625.900241649	436477.63002898
2	DALYs (Disability-Adjusted Life Years)	1	Global	2	Female	9	20-24 years	368	Maternal sepsis and other maternal infections	2	Percent	1996	0.0104250422406705	0.0126749914696794	0.00821090905323605
2	DALYs (Disability-Adjusted Life Years)	1	Global	2	Female	9	20-24 years	368	Maternal sepsis and other maternal infections	3	Rate	1996	208.650650265079	244.130818875969	173.935906395707
2	DALYs (Disability-Adjusted Life Years)	1	Global	2	Female	10	25-29 years	368	Maternal sepsis and other maternal infections	1	Number	1996	396188.585134846	462268.207686103	333831.761356998
2	DALYs (Disability-Adjusted Life Years)	1	Global	2	Female	10	25-29 years	368	Maternal sepsis and other maternal infections	2	Percent	1996	0.00755765977879432	0.00934597809936191	0.00602600060640324
2	DALYs (Disability-Adjusted Life Years)	1	Global	2	Female	10	25-29 years	368	Maternal sepsis and other maternal infections	3	Rate	1996	163.461029468721	190.724417497573	137.733608256782
2	DALYs (Disability-Adjusted Life Years)	1	Global	2	Female	11	30-34 years	368	Maternal sepsis and other maternal infections	1	Number	1996	261279.444293592	297785	222814.139028538
2	DALYs (Disability-Adjusted Life Years)	1	Global	2	Female	11	30-34 years	368	Maternal sepsis and other maternal infections	2	Percent	1996	0.0050315925284641	0.00606625055247492	0.0039999670788251
2	DALYs (Disability-Adjusted Life Years)	1	Global	2	Female	11	30-34 years	368	Maternal sepsis and other maternal infections	3	Rate	1996	116.608507715369	132.901004658392	99.4415168030112
2	DALYs (Disability-Adjusted Life Years)	1	Global	2	Female	12	35-39 years	368	Maternal sepsis and other maternal infections	1	Number	1996	172988.979604044	199967.876481808	146480.616911352
2	DALYs (Disability-Adjusted Life Years)	1	Global	2	Female	12	35-39 years	368	Maternal sepsis and other maternal infections	2	Percent	1996	0.00358849221614056	0.00434647755918179	0.00285678984230209
2	DALYs (Disability-Adjusted Life Years)	1	Global	2	Female	12	35-39 years	368	Maternal sepsis and other maternal infections	3	Rate	1996	91.3590952677158	105.607214516209	77.3594749556237
2	DALYs (Disability-Adjusted Life Years)	1	Global	2	Female	13	40-44 years	368	Maternal sepsis and other maternal infections	1	Number	1996	99258.5985880572	117056.080033607	80965.8772011199
2	DALYs (Disability-Adjusted Life Years)	1	Global	2	Female	13	40-44 years	368	Maternal sepsis and other maternal infections	2	Percent	1996	0.00201352302603382	0.00249671389374044	0.00155897797071461
2	DALYs (Disability-Adjusted Life Years)	1	Global	2	Female	13	40-44 years	368	Maternal sepsis and other maternal infections	3	Rate	1996	57.5784423236506	67.9024976044604	46.967105690825
2	DALYs (Disability-Adjusted Life Years)	1	Global	2	Female	14	45-49 years	368	Maternal sepsis and other maternal infections	1	Number	1996	39863.0562521899	49323.1303651518	31379.274739833
2	DALYs (Disability-Adjusted Life Years)	1	Global	2	Female	14	45-49 years	368	Maternal sepsis and other maternal infections	2	Percent	1996	0.00085733500994466	0.00109854296813225	0.000641726292350619
2	DALYs (Disability-Adjusted Life Years)	1	Global	2	Female	14	45-49 years	368	Maternal sepsis and other maternal infections	3	Rate	1996	28.1313443168126	34.8073151819335	22.1443427852978
2	DALYs (Disability-Adjusted Life Years)	1	Global	2	Female	22	All ages	368	Maternal sepsis and other maternal infections	1	Number	1996	1824456.09694945	2079425.11873161	1571559.45428332
2	DALYs (Disability-Adjusted Life Years)	1	Global	2	Female	22	All ages	368	Maternal sepsis and other maternal infections	2	Percent	1996	0.00148714694418241	0.00169327570857183	0.00126257641622452
2	DALYs (Disability-Adjusted Life Years)	1	Global	2	Female	22	All ages	368	Maternal sepsis and other maternal infections	3	Rate	1996	63.4459005275531	72.3125097162567	54.6513588221233
2	DALYs (Disability-Adjusted Life Years)	1	Global	2	Female	27	Age-standardized	368	Maternal sepsis and other maternal infections	3	Rate	1996	59.1646620330668	67.4070712946195	50.9252220127526
2	DALYs (Disability-Adjusted Life Years)	1	Global	2	Female	8	15-19 years	368	Maternal sepsis and other maternal infections	1	Number	1997	321009.229976754	383942.243340207	267995.829146789
2	DALYs (Disability-Adjusted Life Years)	1	Global	2	Female	8	15-19 years	368	Maternal sepsis and other maternal infections	2	Percent	1997	0.00756302833589802	0.00942567014895005	0.00593574660505986
2	DALYs (Disability-Adjusted Life Years)	1	Global	2	Female	8	15-19 years	368	Maternal sepsis and other maternal infections	3	Rate	1997	121.512381363621	145.334563425911	101.445093642643
2	DALYs (Disability-Adjusted Life Years)	1	Global	2	Female	9	20-24 years	368	Maternal sepsis and other maternal infections	1	Number	1997	535288.096994566	630557.727860172	442154
2	DALYs (Disability-Adjusted Life Years)	1	Global	2	Female	9	20-24 years	368	Maternal sepsis and other maternal infections	2	Percent	1997	0.0106238640587392	0.0128233122644931	0.00847327221776925
2	DALYs (Disability-Adjusted Life Years)	1	Global	2	Female	9	20-24 years	368	Maternal sepsis and other maternal infections	3	Rate	1997	213.289433394622	251.250310352524	176.17957845255
2	DALYs (Disability-Adjusted Life Years)	1	Global	2	Female	10	25-29 years	368	Maternal sepsis and other maternal infections	1	Number	1997	410098.340940571	473102.640620691	345411.076449862
2	DALYs (Disability-Adjusted Life Years)	1	Global	2	Female	10	25-29 years	368	Maternal sepsis and other maternal infections	2	Percent	1997	0.00770664144873784	0.00967414801150368	0.00618774187156985
2	DALYs (Disability-Adjusted Life Years)	1	Global	2	Female	10	25-29 years	368	Maternal sepsis and other maternal infections	3	Rate	1997	167.823325208052	193.606387510796	141.351548217819
2	DALYs (Disability-Adjusted Life Years)	1	Global	2	Female	11	30-34 years	368	Maternal sepsis and other maternal infections	1	Number	1997	268987.562125883	305378.236253874	231439.744417727
2	DALYs (Disability-Adjusted Life Years)	1	Global	2	Female	11	30-34 years	368	Maternal sepsis and other maternal infections	2	Percent	1997	0.00506117794985982	0.0062326979554269	0.00413849216810695
2	DALYs (Disability-Adjusted Life Years)	1	Global	2	Female	11	30-34 years	368	Maternal sepsis and other maternal infections	3	Rate	1997	117.299020552773	133.168120219436	100.925318340476
2	DALYs (Disability-Adjusted Life Years)	1	Global	2	Female	12	35-39 years	368	Maternal sepsis and other maternal infections	1	Number	1997	176733.037194328	204465.313367957	150376.47467348
2	DALYs (Disability-Adjusted Life Years)	1	Global	2	Female	12	35-39 years	368	Maternal sepsis and other maternal infections	2	Percent	1997	0.00358287528525771	0.00440141211173486	0.00289242588401445
2	DALYs (Disability-Adjusted Life Years)	1	Global	2	Female	12	35-39 years	368	Maternal sepsis and other maternal infections	3	Rate	1997	91.2196556502194	105.533497154418	77.6158801736987
2	DALYs (Disability-Adjusted Life Years)	1	Global	2	Female	13	40-44 years	368	Maternal sepsis and other maternal infections	1	Number	1997	100733.650878384	118329.092312675	83258.5941176309
2	DALYs (Disability-Adjusted Life Years)	1	Global	2	Female	13	40-44 years	368	Maternal sepsis and other maternal infections	2	Percent	1997	0.00201830554154204	0.00246819704292861	0.00158996030989508
2	DALYs (Disability-Adjusted Life Years)	1	Global	2	Female	13	40-44 years	368	Maternal sepsis and other maternal infections	3	Rate	1997	57.4184267275704	67.4478712669512	47.4576017457693
2	DALYs (Disability-Adjusted Life Years)	1	Global	2	Female	14	45-49 years	368	Maternal sepsis and other maternal infections	1	Number	1997	41248.9406107603	50678.6754407499	32516.7696995193
2	DALYs (Disability-Adjusted Life Years)	1	Global	2	Female	14	45-49 years	368	Maternal sepsis and other maternal infections	2	Percent	1997	0.000863603269409788	0.00110615604504575	0.000648357604397469
2	DALYs (Disability-Adjusted Life Years)	1	Global	2	Female	14	45-49 years	368	Maternal sepsis and other maternal infections	3	Rate	1997	28.1613717931044	34.5992163662192	22.1997662839379
2	DALYs (Disability-Adjusted Life Years)	1	Global	2	Female	22	All ages	368	Maternal sepsis and other maternal infections	1	Number	1997	1873130.07513506	2107588.68391502	1640639.20235585
2	DALYs (Disability-Adjusted Life Years)	1	Global	2	Female	22	All ages	368	Maternal sepsis and other maternal infections	2	Percent	1997	0.00152789444969524	0.00173602126091692	0.00132086952887357
2	DALYs (Disability-Adjusted Life Years)	1	Global	2	Female	22	All ages	368	Maternal sepsis and other maternal infections	3	Rate	1997	64.3029	72.3516431827902	56.3216831948667
2	DALYs (Disability-Adjusted Life Years)	1	Global	2	Female	27	Age-standardized	368	Maternal sepsis and other maternal infections	3	Rate	1997	60.0183539960117	67.5173944004089	52.5392451722492
2	DALYs (Disability-Adjusted Life Years)	1	Global	2	Female	8	15-19 years	368	Maternal sepsis and other maternal infections	1	Number	1998	328603.509928329	391766.730931246	276838.864753938
2	DALYs (Disability-Adjusted Life Years)	1	Global	2	Female	8	15-19 years	368	Maternal sepsis and other maternal infections	2	Percent	1998	0.00763147958082162	0.00952288054220674	0.00598971629841365
2	DALYs (Disability-Adjusted Life Years)	1	Global	2	Female	8	15-19 years	368	Maternal sepsis and other maternal infections	3	Rate	1998	122.457963600128	145.996480946242	103.167259627058
2	DALYs (Disability-Adjusted Life Years)	1	Global	2	Female	9	20-24 years	368	Maternal sepsis and other maternal infections	1	Number	1998	549759.979042144	650843.082833699	463478.090866745
2	DALYs (Disability-Adjusted Life Years)	1	Global	2	Female	9	20-24 years	368	Maternal sepsis and other maternal infections	2	Percent	1998	0.0108150371187575	0.0130052767515253	0.00867468405852505
2	DALYs (Disability-Adjusted Life Years)	1	Global	2	Female	9	20-24 years	368	Maternal sepsis and other maternal infections	3	Rate	1998	218.690338671866	258.900428610922	184.368059739881
2	DALYs (Disability-Adjusted Life Years)	1	Global	2	Female	10	25-29 years	368	Maternal sepsis and other maternal infections	1	Number	1998	425875	495129.953311174	365244.095452586
2	DALYs (Disability-Adjusted Life Years)	1	Global	2	Female	10	25-29 years	368	Maternal sepsis and other maternal infections	2	Percent	1998	0.00784604863051862	0.0096790832525039	0.00633703481247443
2	DALYs (Disability-Adjusted Life Years)	1	Global	2	Female	10	25-29 years	368	Maternal sepsis and other maternal infections	3	Rate	1998	172.953941034116	201.079217049775	148.330748835756
2	DALYs (Disability-Adjusted Life Years)	1	Global	2	Female	11	30-34 years	368	Maternal sepsis and other maternal infections	1	Number	1998	278976.140940063	317881.960598646	240738.733587321
2	DALYs (Disability-Adjusted Life Years)	1	Global	2	Female	11	30-34 years	368	Maternal sepsis and other maternal infections	2	Percent	1998	0.00512966261004717	0.00623089989525297	0.00423172934942878
2	DALYs (Disability-Adjusted Life Years)	1	Global	2	Female	11	30-34 years	368	Maternal sepsis and other maternal infections	3	Rate	1998	119.757488596502	136.458785124585	103.343124774652
2	DALYs (Disability-Adjusted Life Years)	1	Global	2	Female	12	35-39 years	368	Maternal sepsis and other maternal infections	1	Number	1998	182841.911428544	209814.369790029	157152.517322355
2	DALYs (Disability-Adjusted Life Years)	1	Global	2	Female	12	35-39 years	368	Maternal sepsis and other maternal infections	2	Percent	1998	0.00357912325612064	0.00433930034391796	0.00286264040470414
2	DALYs (Disability-Adjusted Life Years)	1	Global	2	Female	12	35-39 years	368	Maternal sepsis and other maternal infections	3	Rate	1998	91.3316036135567	104.804651758304	78.4994605821938
2	DALYs (Disability-Adjusted Life Years)	1	Global	2	Female	13	40-44 years	368	Maternal sepsis and other maternal infections	1	Number	1998	102980	121597.343705972	85376.5181229811
2	DALYs (Disability-Adjusted Life Years)	1	Global	2	Female	13	40-44 years	368	Maternal sepsis and other maternal infections	2	Percent	1998	0.00203689188392768	0.00248843978890021	0.00162079227455017
2	DALYs (Disability-Adjusted Life Years)	1	Global	2	Female	13	40-44 years	368	Maternal sepsis and other maternal infections	3	Rate	1998	58.013883582241	68.5016744265726	48.0967286775327
2	DALYs (Disability-Adjusted Life Years)	1	Global	2	Female	14	45-49 years	368	Maternal sepsis and other maternal infections	1	Number	1998	42841.6019337204	52485.4329060358	34064.296538793
2	DALYs (Disability-Adjusted Life Years)	1	Global	2	Female	14	45-49 years	368	Maternal sepsis and other maternal infections	2	Percent	1998	0.000869846761791168	0.0011287011690688	0.000662923004987093
2	DALYs (Disability-Adjusted Life Years)	1	Global	2	Female	14	45-49 years	368	Maternal sepsis and other maternal infections	3	Rate	1998	28.2185085055067	34.5706175311909	22.4371544999918
2	DALYs (Disability-Adjusted Life Years)	1	Global	2	Female	22	All ages	368	Maternal sepsis and other maternal infections	1	Number	1998	1931001.87423042	2179701.31483713	1695149.72576698
2	DALYs (Disability-Adjusted Life Years)	1	Global	2	Female	22	All ages	368	Maternal sepsis and other maternal infections	2	Percent	1998	0.00156998148306436	0.00178789595145663	0.00136651717696409
2	DALYs (Disability-Adjusted Life Years)	1	Global	2	Female	22	All ages	368	Maternal sepsis and other maternal infections	3	Rate	1998	65.4459275063462	73.8749020081459	57.4523761708738
2	DALYs (Disability-Adjusted Life Years)	1	Global	2	Female	27	Age-standardized	368	Maternal sepsis and other maternal infections	3	Rate	1998	61.1225039475612	68.9865870395279	53.6207177326722
2	DALYs (Disability-Adjusted Life Years)	1	Global	2	Female	8	15-19 years	368	Maternal sepsis and other maternal infections	1	Number	1999	340175.844323289	406485.222928991	284350.581562819
2	DALYs (Disability-Adjusted Life Years)	1	Global	2	Female	8	15-19 years	368	Maternal sepsis and other maternal infections	2	Percent	1999	0.00773766912496149	0.0096422978634672	0.00614937954370461
2	DALYs (Disability-Adjusted Life Years)	1	Global	2	Female	8	15-19 years	368	Maternal sepsis and other maternal infections	3	Rate	1999	124.542534307024	148.819208261656	104.104223302387
2	DALYs (Disability-Adjusted Life Years)	1	Global	2	Female	9	20-24 years	368	Maternal sepsis and other maternal infections	1	Number	1999	566373.01731408	672538.109627303	473125.626556009
2	DALYs (Disability-Adjusted Life Years)	1	Global	2	Female	9	20-24 years	368	Maternal sepsis and other maternal infections	2	Percent	1999	0.0109911464535543	0.0133440042093613	0.00881293453413879
2	DALYs (Disability-Adjusted Life Years)	1	Global	2	Female	9	20-24 years	368	Maternal sepsis and other maternal infections	3	Rate	1999	224.12148064862	266.132446840609	187.222224073107
2	DALYs (Disability-Adjusted Life Years)	1	Global	2	Female	10	25-29 years	368	Maternal sepsis and other maternal infections	1	Number	1999	445916.748921195	521072.172165088	379977.249935905
2	DALYs (Disability-Adjusted Life Years)	1	Global	2	Female	10	25-29 years	368	Maternal sepsis and other maternal infections	2	Percent	1999	0.0080533613262824	0.00990958458388012	0.00642862124985226
2	DALYs (Disability-Adjusted Life Years)	1	Global	2	Female	10	25-29 years	368	Maternal sepsis and other maternal infections	3	Rate	1999	179.957539820609	210.287831526107	153.346496294873
2	DALYs (Disability-Adjusted Life Years)	1	Global	2	Female	11	30-34 years	368	Maternal sepsis and other maternal infections	1	Number	1999	290095.910002347	326739.557074685	251143.407305088
2	DALYs (Disability-Adjusted Life Years)	1	Global	2	Female	11	30-34 years	368	Maternal sepsis and other maternal infections	2	Percent	1999	0.00522188774243025	0.00635960158129566	0.00430491444992061
2	DALYs (Disability-Adjusted Life Years)	1	Global	2	Female	11	30-34 years	368	Maternal sepsis and other maternal infections	3	Rate	1999	123.133565942926	138.687259661443	106.59985969565
2	DALYs (Disability-Adjusted Life Years)	1	Global	2	Female	12	35-39 years	368	Maternal sepsis and other maternal infections	1	Number	1999	189243.232089689	218084.115171748	163987.09214465
2	DALYs (Disability-Adjusted Life Years)	1	Global	2	Female	12	35-39 years	368	Maternal sepsis and other maternal infections	2	Percent	1999	0.00356265702649487	0.00432580023222369	0.00288406462901521
2	DALYs (Disability-Adjusted Life Years)	1	Global	2	Female	12	35-39 years	368	Maternal sepsis and other maternal infections	3	Rate	1999	91.1603124249444	105.053247370834	78.9941832449761
2	DALYs (Disability-Adjusted Life Years)	1	Global	2	Female	13	40-44 years	368	Maternal sepsis and other maternal infections	1	Number	1999	104929.216864125	122269.003644797	88709.8613541741
2	DALYs (Disability-Adjusted Life Years)	1	Global	2	Female	13	40-44 years	368	Maternal sepsis and other maternal infections	2	Percent	1999	0.00204555088818037	0.0025183973942183	0.00163877256456248
2	DALYs (Disability-Adjusted Life Years)	1	Global	2	Female	13	40-44 years	368	Maternal sepsis and other maternal infections	3	Rate	1999	58.6220116959923	68.3094296891982	49.5605579196142
2	DALYs (Disability-Adjusted Life Years)	1	Global	2	Female	14	45-49 years	368	Maternal sepsis and other maternal infections	1	Number	1999	43987.7550095709	54412.7929936294	34915.1001438144
2	DALYs (Disability-Adjusted Life Years)	1	Global	2	Female	14	45-49 years	368	Maternal sepsis and other maternal infections	2	Percent	1999	0.000865972320478422	0.00111601735853036	0.000666189478369289
2	DALYs (Disability-Adjusted Life Years)	1	Global	2	Female	14	45-49 years	368	Maternal sepsis and other maternal infections	3	Rate	1999	28.1700657971219	34.8463329965851	22.3598742002256
2	DALYs (Disability-Adjusted Life Years)	1	Global	2	Female	22	All ages	368	Maternal sepsis and other maternal infections	1	Number	1999	2000012.4738708	2249573.29705011	1761736.65968624
2	DALYs (Disability-Adjusted Life Years)	1	Global	2	Female	22	All ages	368	Maternal sepsis and other maternal infections	2	Percent	1999	0.00161872582852806	0.00185247020768383	0.00140934597385248
2	DALYs (Disability-Adjusted Life Years)	1	Global	2	Female	22	All ages	368	Maternal sepsis and other maternal infections	3	Rate	1999	66.9283172242062	75.279608107984	58.9546673160453
2	DALYs (Disability-Adjusted Life Years)	1	Global	2	Female	27	Age-standardized	368	Maternal sepsis and other maternal infections	3	Rate	1999	62.509216666014	70.3353853467028	55.0180790320171
2	DALYs (Disability-Adjusted Life Years)	1	Global	2	Female	8	15-19 years	368	Maternal sepsis and other maternal infections	1	Number	2000	348741.427332548	421115.036885382	291607.779606147
2	DALYs (Disability-Adjusted Life Years)	1	Global	2	Female	8	15-19 years	368	Maternal sepsis and other maternal infections	2	Percent	2000	0.00786693479050918	0.00979277634563304	0.00624730766472904
2	DALYs (Disability-Adjusted Life Years)	1	Global	2	Female	8	15-19 years	368	Maternal sepsis and other maternal infections	3	Rate	2000	125.184285342258	151.16352921589	104.675580900885
2	DALYs (Disability-Adjusted Life Years)	1	Global	2	Female	9	20-24 years	368	Maternal sepsis and other maternal infections	1	Number	2000	575155.097671966	676360.722216037	478501.974270005
2	DALYs (Disability-Adjusted Life Years)	1	Global	2	Female	9	20-24 years	368	Maternal sepsis and other maternal infections	2	Percent	2000	0.0111565356326454	0.0136487747474238	0.00901237957557939
2	DALYs (Disability-Adjusted Life Years)	1	Global	2	Female	9	20-24 years	368	Maternal sepsis and other maternal infections	3	Rate	2000	225.511564267521	265.193101988364	187.61500882023
2	DALYs (Disability-Adjusted Life Years)	1	Global	2	Female	10	25-29 years	368	Maternal sepsis and other maternal infections	1	Number	2000	464906.345223742	551404.88225896	393967.533925134
2	DALYs (Disability-Adjusted Life Years)	1	Global	2	Female	10	25-29 years	368	Maternal sepsis and other maternal infections	2	Percent	2000	0.00831475002817984	0.0103452539670296	0.00665932072179613
2	DALYs (Disability-Adjusted Life Years)	1	Global	2	Female	10	25-29 years	368	Maternal sepsis and other maternal infections	3	Rate	2000	186.827874606522	221.588290326566	158.320310710715
2	DALYs (Disability-Adjusted Life Years)	1	Global	2	Female	11	30-34 years	368	Maternal sepsis and other maternal infections	1	Number	2000	300931.288320346	345846.978051494	261620.062365099
2	DALYs (Disability-Adjusted Life Years)	1	Global	2	Female	11	30-34 years	368	Maternal sepsis and other maternal infections	2	Percent	2000	0.00533782122455451	0.00646807549704362	0.00439382283466844
2	DALYs (Disability-Adjusted Life Years)	1	Global	2	Female	11	30-34 years	368	Maternal sepsis and other maternal infections	3	Rate	2000	126.554374047286	145.443327171949	110.022335715327
2	DALYs (Disability-Adjusted Life Years)	1	Global	2	Female	12	35-39 years	368	Maternal sepsis and other maternal infections	1	Number	2000	196371.909018695	226419.390234872	168987.276745839
2	DALYs (Disability-Adjusted Life Years)	1	Global	2	Female	12	35-39 years	368	Maternal sepsis and other maternal infections	2	Percent	2000	0.00356842221823714	0.0043124335827679	0.00289511989084248
2	DALYs (Disability-Adjusted Life Years)	1	Global	2	Female	12	35-39 years	368	Maternal sepsis and other maternal infections	3	Rate	2000	91.3853929725942	105.368558347412	78.6414348669233
2	DALYs (Disability-Adjusted Life Years)	1	Global	2	Female	13	40-44 years	368	Maternal sepsis and other maternal infections	1	Number	2000	106619.111883049	124531.433120578	90048.9971334995
2	DALYs (Disability-Adjusted Life Years)	1	Global	2	Female	13	40-44 years	368	Maternal sepsis and other maternal infections	2	Percent	2000	0.00206498769528234	0.00254547410140502	0.00165318476820496
2	DALYs (Disability-Adjusted Life Years)	1	Global	2	Female	13	40-44 years	368	Maternal sepsis and other maternal infections	3	Rate	2000	59.0323639858399	68.9499730190591	49.8579014724448
2	DALYs (Disability-Adjusted Life Years)	1	Global	2	Female	14	45-49 years	368	Maternal sepsis and other maternal infections	1	Number	2000	45753.7437749803	56367.339259988	36946.2457853712
2	DALYs (Disability-Adjusted Life Years)	1	Global	2	Female	14	45-49 years	368	Maternal sepsis and other maternal infections	2	Percent	2000	0.000870686009763882	0.00113584666270102	0.000678311561711036
2	DALYs (Disability-Adjusted Life Years)	1	Global	2	Female	14	45-49 years	368	Maternal sepsis and other maternal infections	3	Rate	2000	28.2182579839369	34.7641086799158	22.7863035697563
2	DALYs (Disability-Adjusted Life Years)	1	Global	2	Female	22	All ages	368	Maternal sepsis and other maternal infections	1	Number	2000	2057672.32617628	2318771.40100989	1821279.04238099
2	DALYs (Disability-Adjusted Life Years)	1	Global	2	Female	22	All ages	368	Maternal sepsis and other maternal infections	2	Percent	2000	0.00166569612164722	0.00190008518783643	0.00145138202394941
2	DALYs (Disability-Adjusted Life Years)	1	Global	2	Female	22	All ages	368	Maternal sepsis and other maternal infections	3	Rate	2000	67.9865128464298	76.6133556044078	60.1759616614295
2	DALYs (Disability-Adjusted Life Years)	1	Global	2	Female	27	Age-standardized	368	Maternal sepsis and other maternal infections	3	Rate	2000	63.4705182603176	71.5357896372716	56.1510496204673
2	DALYs (Disability-Adjusted Life Years)	1	Global	2	Female	8	15-19 years	368	Maternal sepsis and other maternal infections	1	Number	2001	337214.279380788	401113.840511577	282769.644098978
2	DALYs (Disability-Adjusted Life Years)	1	Global	2	Female	8	15-19 years	368	Maternal sepsis and other maternal infections	2	Percent	2001	0.00762395718384118	0.00939836032525773	0.00615076164181173
2	DALYs (Disability-Adjusted Life Years)	1	Global	2	Female	8	15-19 years	368	Maternal sepsis and other maternal infections	3	Rate	2001	118.413013097476	140.851385467107	99.2947440771051
2	DALYs (Disability-Adjusted Life Years)	1	Global	2	Female	9	20-24 years	368	Maternal sepsis and other maternal infections	1	Number	2001	571812.301392275	679473.838217933	480790.678107677
2	DALYs (Disability-Adjusted Life Years)	1	Global	2	Female	9	20-24 years	368	Maternal sepsis and other maternal infections	2	Percent	2001	0.01113043062221	0.0136249989787556	0.00880640547451032
2	DALYs (Disability-Adjusted Life Years)	1	Global	2	Female	9	20-24 years	368	Maternal sepsis and other maternal infections	3	Rate	2001	221.561616892279	263.277515829956	186.293229034949
2	DALYs (Disability-Adjusted Life Years)	1	Global	2	Female	10	25-29 years	368	Maternal sepsis and other maternal infections	1	Number	2001	473002.382428909	550143	401946.861345909
2	DALYs (Disability-Adjusted Life Years)	1	Global	2	Female	10	25-29 years	368	Maternal sepsis and other maternal infections	2	Percent	2001	0.00840272685256509	0.0102763159694976	0.00674939150323371
2	DALYs (Disability-Adjusted Life Years)	1	Global	2	Female	10	25-29 years	368	Maternal sepsis and other maternal infections	3	Rate	2001	189.763210340278	220.711168560685	161.256538293784
2	DALYs (Disability-Adjusted Life Years)	1	Global	2	Female	11	30-34 years	368	Maternal sepsis and other maternal infections	1	Number	2001	302293.635778777	343538.762092827	263798.509483953
2	DALYs (Disability-Adjusted Life Years)	1	Global	2	Female	11	30-34 years	368	Maternal sepsis and other maternal infections	2	Percent	2001	0.00532173312142128	0.00652601981418393	0.00438767655133851
2	DALYs (Disability-Adjusted Life Years)	1	Global	2	Female	11	30-34 years	368	Maternal sepsis and other maternal infections	3	Rate	2001	125.861349557974	143.033948138166	109.833726169909
2	DALYs (Disability-Adjusted Life Years)	1	Global	2	Female	12	35-39 years	368	Maternal sepsis and other maternal infections	1	Number	2001	202090.291593456	231289.199551976	174935.466951794
2	DALYs (Disability-Adjusted Life Years)	1	Global	2	Female	12	35-39 years	368	Maternal sepsis and other maternal infections	2	Percent	2001	0.00356284833788344	0.00434005209896733	0.0029005142801627
2	DALYs (Disability-Adjusted Life Years)	1	Global	2	Female	12	35-39 years	368	Maternal sepsis and other maternal infections	3	Rate	2001	91.3492867252842	104.547839679692	79.0747046926343
2	DALYs (Disability-Adjusted Life Years)	1	Global	2	Female	13	40-44 years	368	Maternal sepsis and other maternal infections	1	Number	2001	107909.560311793	126209.308498034	91675.2445001348
2	DALYs (Disability-Adjusted Life Years)	1	Global	2	Female	13	40-44 years	368	Maternal sepsis and other maternal infections	2	Percent	2001	0.00206095941056385	0.00253432804831677	0.00165684486927913
2	DALYs (Disability-Adjusted Life Years)	1	Global	2	Female	13	40-44 years	368	Maternal sepsis and other maternal infections	3	Rate	2001	58.8441299520117	68.8231601440432	49.9914000683664
2	DALYs (Disability-Adjusted Life Years)	1	Global	2	Female	14	45-49 years	368	Maternal sepsis and other maternal infections	1	Number	2001	46033.7002729565	57053.7835411107	37322.0819062842
2	DALYs (Disability-Adjusted Life Years)	1	Global	2	Female	14	45-49 years	368	Maternal sepsis and other maternal infections	2	Percent	2001	0.000863932129364254	0.00112895027693818	0.000668148469323288
2	DALYs (Disability-Adjusted Life Years)	1	Global	2	Female	14	45-49 years	368	Maternal sepsis and other maternal infections	3	Rate	2001	27.748319366289	34.3910352060905	22.4971062940768
2	DALYs (Disability-Adjusted Life Years)	1	Global	2	Female	22	All ages	368	Maternal sepsis and other maternal infections	1	Number	2001	2059308.3672655	2315383.61258522	1821565.51790285
2	DALYs (Disability-Adjusted Life Years)	1	Global	2	Female	22	All ages	368	Maternal sepsis and other maternal infections	2	Percent	2001	0.00166587204879397	0.0018993796821479	0.00144956850721018
2	DALYs (Disability-Adjusted Life Years)	1	Global	2	Female	22	All ages	368	Maternal sepsis and other maternal infections	3	Rate	2001	67.172087662614	75.5249449132661	59.4172104560726
2	DALYs (Disability-Adjusted Life Years)	1	Global	2	Female	27	Age-standardized	368	Maternal sepsis and other maternal infections	3	Rate	2001	62.7150336191906	70.4941232600727	55.477263852587
2	DALYs (Disability-Adjusted Life Years)	1	Global	2	Female	8	15-19 years	368	Maternal sepsis and other maternal infections	1	Number	2002	327690.833202869	383126.967655813	277055.800550316
2	DALYs (Disability-Adjusted Life Years)	1	Global	2	Female	8	15-19 years	368	Maternal sepsis and other maternal infections	2	Percent	2002	0.00739810748362353	0.00903664112440112	0.00589481386807727
2	DALYs (Disability-Adjusted Life Years)	1	Global	2	Female	8	15-19 years	368	Maternal sepsis and other maternal infections	3	Rate	2002	112.578818981254	131.624010098134	95.1830556656148
2	DALYs (Disability-Adjusted Life Years)	1	Global	2	Female	9	20-24 years	368	Maternal sepsis and other maternal infections	1	Number	2002	568295.809498058	668521.82183404	481437.760064656
2	DALYs (Disability-Adjusted Life Years)	1	Global	2	Female	9	20-24 years	368	Maternal sepsis and other maternal infections	2	Percent	2002	0.0110532663960929	0.0133860375494756	0.00876338783285931
2	DALYs (Disability-Adjusted Life Years)	1	Global	2	Female	9	20-24 years	368	Maternal sepsis and other maternal infections	3	Rate	2002	217.092351738575	255.379279707683	183.912064459003
2	DALYs (Disability-Adjusted Life Years)	1	Global	2	Female	10	25-29 years	368	Maternal sepsis and other maternal infections	1	Number	2002	469356.304914491	544110.38158606	398748.358441988
2	DALYs (Disability-Adjusted Life Years)	1	Global	2	Female	10	25-29 years	368	Maternal sepsis and other maternal infections	2	Percent	2002	0.00837133241513969	0.0104490536408904	0.00681209129526929
2	DALYs (Disability-Adjusted Life Years)	1	Global	2	Female	10	25-29 years	368	Maternal sepsis and other maternal infections	3	Rate	2002	188.169286993589	218.138888253587	159.861907706902
2	DALYs (Disability-Adjusted Life Years)	1	Global	2	Female	11	30-34 years	368	Maternal sepsis and other maternal infections	1	Number	2002	303313.844093803	345671.647648737	266304.097189797
2	DALYs (Disability-Adjusted Life Years)	1	Global	2	Female	11	30-34 years	368	Maternal sepsis and other maternal infections	2	Percent	2002	0.00529859432526975	0.00653257051424077	0.00432911873378094
2	DALYs (Disability-Adjusted Life Years)	1	Global	2	Female	11	30-34 years	368	Maternal sepsis and other maternal infections	3	Rate	2002	125.125732209721	142.599551119772	109.858141328416
2	DALYs (Disability-Adjusted Life Years)	1	Global	2	Female	12	35-39 years	368	Maternal sepsis and other maternal infections	1	Number	2002	207946.499195075	238232.918423162	180839.202147978
2	DALYs (Disability-Adjusted Life Years)	1	Global	2	Female	12	35-39 years	368	Maternal sepsis and other maternal infections	2	Percent	2002	0.00357149177957178	0.00436192073084087	0.00291604116195453
2	DALYs (Disability-Adjusted Life Years)	1	Global	2	Female	12	35-39 years	368	Maternal sepsis and other maternal infections	3	Rate	2002	91.7936890609953	105.163003572926	79.8277324036002
2	DALYs (Disability-Adjusted Life Years)	1	Global	2	Female	13	40-44 years	368	Maternal sepsis and other maternal infections	1	Number	2002	110446.469287618	127842.819035348	94488.2909153459
2	DALYs (Disability-Adjusted Life Years)	1	Global	2	Female	13	40-44 years	368	Maternal sepsis and other maternal infections	2	Percent	2002	0.00205664407130774	0.0025287892175357	0.00167186318278655
2	DALYs (Disability-Adjusted Life Years)	1	Global	2	Female	13	40-44 years	368	Maternal sepsis and other maternal infections	3	Rate	2002	58.7990018479657	68.0603934303516	50.3032575688264
2	DALYs (Disability-Adjusted Life Years)	1	Global	2	Female	14	45-49 years	368	Maternal sepsis and other maternal infections	1	Number	2002	46669.2163994914	57297.1150083647	38020.1178830907
2	DALYs (Disability-Adjusted Life Years)	1	Global	2	Female	14	45-49 years	368	Maternal sepsis and other maternal infections	2	Percent	2002	0.000858997336092267	0.00110973242867866	0.000680617013721586
2	DALYs (Disability-Adjusted Life Years)	1	Global	2	Female	14	45-49 years	368	Maternal sepsis and other maternal infections	3	Rate	2002	27.6015922636752	33.8872543478793	22.4862526647731
2	DALYs (Disability-Adjusted Life Years)	1	Global	2	Female	22	All ages	368	Maternal sepsis and other maternal infections	1	Number	2002	2052692.34308447	2303337.63552799	1840672.79448582
2	DALYs (Disability-Adjusted Life Years)	1	Global	2	Female	22	All ages	368	Maternal sepsis and other maternal infections	2	Percent	2002	0.00165829421905795	0.00188513016136664	0.00145322190460532
2	DALYs (Disability-Adjusted Life Years)	1	Global	2	Female	22	All ages	368	Maternal sepsis and other maternal infections	3	Rate	2002	66.0930477348679	74.1633809895321	59.2663948302251
2	DALYs (Disability-Adjusted Life Years)	1	Global	2	Female	27	Age-standardized	368	Maternal sepsis and other maternal infections	3	Rate	2002	61.7221679728061	69.2250475810806	55.3402214134109
2	DALYs (Disability-Adjusted Life Years)	1	Global	2	Female	8	15-19 years	368	Maternal sepsis and other maternal infections	1	Number	2003	327242.961440147	381243.377055038	276105.322591477
2	DALYs (Disability-Adjusted Life Years)	1	Global	2	Female	8	15-19 years	368	Maternal sepsis and other maternal infections	2	Percent	2003	0.00727195870174766	0.00900680930611632	0.00583717149950839
2	DALYs (Disability-Adjusted Life Years)	1	Global	2	Female	8	15-19 years	368	Maternal sepsis and other maternal infections	3	Rate	2003	110.295152615805	128.495648221119	93.0595376574138
2	DALYs (Disability-Adjusted Life Years)	1	Global	2	Female	9	20-24 years	368	Maternal sepsis and other maternal infections	1	Number	2003	554521.951665032	658625.655381387	466103.423639919
2	DALYs (Disability-Adjusted Life Years)	1	Global	2	Female	9	20-24 years	368	Maternal sepsis and other maternal infections	2	Percent	2003	0.0107757461820791	0.0131727967164375	0.00856286840821955
2	DALYs (Disability-Adjusted Life Years)	1	Global	2	Female	9	20-24 years	368	Maternal sepsis and other maternal infections	3	Rate	2003	208.299700832299	247.405042423447	175.086312470735
2	DALYs (Disability-Adjusted Life Years)	1	Global	2	Female	10	25-29 years	368	Maternal sepsis and other maternal infections	1	Number	2003	459054.96423664	529351.637084553	391985.778074985
2	DALYs (Disability-Adjusted Life Years)	1	Global	2	Female	10	25-29 years	368	Maternal sepsis and other maternal infections	2	Percent	2003	0.00822998286348657	0.0101583254803153	0.0066977376098807
2	DALYs (Disability-Adjusted Life Years)	1	Global	2	Female	10	25-29 years	368	Maternal sepsis and other maternal infections	3	Rate	2003	183.666624350422	211.792129161185	156.832428056029
2	DALYs (Disability-Adjusted Life Years)	1	Global	2	Female	11	30-34 years	368	Maternal sepsis and other maternal infections	1	Number	2003	308131.18179266	355374.407979854	267892.248637258
2	DALYs (Disability-Adjusted Life Years)	1	Global	2	Female	11	30-34 years	368	Maternal sepsis and other maternal infections	2	Percent	2003	0.00531340026302709	0.00656230687631817	0.00436765941936748
2	DALYs (Disability-Adjusted Life Years)	1	Global	2	Female	11	30-34 years	368	Maternal sepsis and other maternal infections	3	Rate	2003	126.027181471064	145.349895275402	109.569258253185
2	DALYs (Disability-Adjusted Life Years)	1	Global	2	Female	12	35-39 years	368	Maternal sepsis and other maternal infections	1	Number	2003	206920.04869248	238368.158620689	176888.458113085
2	DALYs (Disability-Adjusted Life Years)	1	Global	2	Female	12	35-39 years	368	Maternal sepsis and other maternal infections	2	Percent	2003	0.00353295114755171	0.00431655915106552	0.00287395228225484
2	DALYs (Disability-Adjusted Life Years)	1	Global	2	Female	12	35-39 years	368	Maternal sepsis and other maternal infections	3	Rate	2003	89.8640124277893	103.521719156919	76.821490709346
2	DALYs (Disability-Adjusted Life Years)	1	Global	2	Female	13	40-44 years	368	Maternal sepsis and other maternal infections	1	Number	2003	112934.808564829	130333.923327025	95363.6081380652
2	DALYs (Disability-Adjusted Life Years)	1	Global	2	Female	13	40-44 years	368	Maternal sepsis and other maternal infections	2	Percent	2003	0.00204502226539321	0.00248915527556395	0.00163767180348966
2	DALYs (Disability-Adjusted Life Years)	1	Global	2	Female	13	40-44 years	368	Maternal sepsis and other maternal infections	3	Rate	2003	58.1176212931513	67.0714166325653	49.0752685850176
2	DALYs (Disability-Adjusted Life Years)	1	Global	2	Female	14	45-49 years	368	Maternal sepsis and other maternal infections	1	Number	2003	47580.0783653983	58609.6714710102	39012.0920978446
2	DALYs (Disability-Adjusted Life Years)	1	Global	2	Female	14	45-49 years	368	Maternal sepsis and other maternal infections	2	Percent	2003	0.000865611149596813	0.00111171108832227	0.00068625011985259
2	DALYs (Disability-Adjusted Life Years)	1	Global	2	Female	14	45-49 years	368	Maternal sepsis and other maternal infections	3	Rate	2003	27.763867045917	34.1998412408957	22.7642865543346
2	DALYs (Disability-Adjusted Life Years)	1	Global	2	Female	22	All ages	368	Maternal sepsis and other maternal infections	1	Number	2003	2035533.63233385	2295279.7105309	1811789.40413027
2	DALYs (Disability-Adjusted Life Years)	1	Global	2	Female	22	All ages	368	Maternal sepsis and other maternal infections	2	Percent	2003	0.00164338307865631	0.00189376796826487	0.00143466687840495
2	DALYs (Disability-Adjusted Life Years)	1	Global	2	Female	22	All ages	368	Maternal sepsis and other maternal infections	3	Rate	2003	64.6887252948738	72.9433875770413	57.5781923689306
2	DALYs (Disability-Adjusted Life Years)	1	Global	2	Female	27	Age-standardized	368	Maternal sepsis and other maternal infections	3	Rate	2003	60.4055699417823	68.1452187941027	53.7538982087923
2	DALYs (Disability-Adjusted Life Years)	1	Global	2	Female	8	15-19 years	368	Maternal sepsis and other maternal infections	1	Number	2004	321154.249303879	375794.801485274	270774.275721112
2	DALYs (Disability-Adjusted Life Years)	1	Global	2	Female	8	15-19 years	368	Maternal sepsis and other maternal infections	2	Percent	2004	0.00698943925392933	0.00853823911342899	0.00555019215094878
2	DALYs (Disability-Adjusted Life Years)	1	Global	2	Female	8	15-19 years	368	Maternal sepsis and other maternal infections	3	Rate	2004	106.668203547238	124.816521854257	89.9349942296615
2	DALYs (Disability-Adjusted Life Years)	1	Global	2	Female	9	20-24 years	368	Maternal sepsis and other maternal infections	1	Number	2004	553606.612864236	647470.029484701	471867.641724423
2	DALYs (Disability-Adjusted Life Years)	1	Global	2	Female	9	20-24 years	368	Maternal sepsis and other maternal infections	2	Percent	2004	0.0105712718291787	0.0127748952579884	0.00843179119670159
2	DALYs (Disability-Adjusted Life Years)	1	Global	2	Female	9	20-24 years	368	Maternal sepsis and other maternal infections	3	Rate	2004	203.989698319848	238.575936263459	173.871004510325
2	DALYs (Disability-Adjusted Life Years)	1	Global	2	Female	10	25-29 years	368	Maternal sepsis and other maternal infections	1	Number	2004	450476.411986195	517977.264156254	385805.040421722
2	DALYs (Disability-Adjusted Life Years)	1	Global	2	Female	10	25-29 years	368	Maternal sepsis and other maternal infections	2	Percent	2004	0.0080419641097037	0.00991785924374575	0.00656914020305139
2	DALYs (Disability-Adjusted Life Years)	1	Global	2	Female	10	25-29 years	368	Maternal sepsis and other maternal infections	3	Rate	2004	179.228209249457	206.084347629513	153.497818474719
2	DALYs (Disability-Adjusted Life Years)	1	Global	2	Female	11	30-34 years	368	Maternal sepsis and other maternal infections	1	Number	2004	311418.860713947	355818.48200156	268800
2	DALYs (Disability-Adjusted Life Years)	1	Global	2	Female	11	30-34 years	368	Maternal sepsis and other maternal infections	2	Percent	2004	0.00529902347397534	0.00660377816439834	0.00435338925721378
2	DALYs (Disability-Adjusted Life Years)	1	Global	2	Female	11	30-34 years	368	Maternal sepsis and other maternal infections	3	Rate	2004	126.474948093982	144.507	109.166523524569
2	DALYs (Disability-Adjusted Life Years)	1	Global	2	Female	12	35-39 years	368	Maternal sepsis and other maternal infections	1	Number	2004	204806.983071003	235840.442617522	176098.938207333
2	DALYs (Disability-Adjusted Life Years)	1	Global	2	Female	12	35-39 years	368	Maternal sepsis and other maternal infections	2	Percent	2004	0.00348669725615902	0.00422231470254298	0.00284110366755427
2	DALYs (Disability-Adjusted Life Years)	1	Global	2	Female	12	35-39 years	368	Maternal sepsis and other maternal infections	3	Rate	2004	87.8883038058763	101.205613986781	75.5688929595369
2	DALYs (Disability-Adjusted Life Years)	1	Global	2	Female	13	40-44 years	368	Maternal sepsis and other maternal infections	1	Number	2004	113879.046218311	131423.827372594	96386.3657811576
2	DALYs (Disability-Adjusted Life Years)	1	Global	2	Female	13	40-44 years	368	Maternal sepsis and other maternal infections	2	Percent	2004	0.0020101002659162	0.00248581422393366	0.00161583183046246
2	DALYs (Disability-Adjusted Life Years)	1	Global	2	Female	13	40-44 years	368	Maternal sepsis and other maternal infections	3	Rate	2004	56.4408536859343	65.1364167325574	47.7711128520019
2	DALYs (Disability-Adjusted Life Years)	1	Global	2	Female	14	45-49 years	368	Maternal sepsis and other maternal infections	1	Number	2004	48534.5844879272	60153.0998919589	39820.8668481099
2	DALYs (Disability-Adjusted Life Years)	1	Global	2	Female	14	45-49 years	368	Maternal sepsis and other maternal infections	2	Percent	2004	0.000875159818144839	0.00109025264148364	0.000688435776862238
2	DALYs (Disability-Adjusted Life Years)	1	Global	2	Female	14	45-49 years	368	Maternal sepsis and other maternal infections	3	Rate	2004	28.0354409856278	34.746741934982	23.0020628443708
2	DALYs (Disability-Adjusted Life Years)	1	Global	2	Female	22	All ages	368	Maternal sepsis and other maternal infections	1	Number	2004	2023043.56743334	2249847.90805196	1805457.31160767
2	DALYs (Disability-Adjusted Life Years)	1	Global	2	Female	22	All ages	368	Maternal sepsis and other maternal infections	2	Percent	2004	0.00162526702568561	0.00184584499603093	0.00142111136893719
2	DALYs (Disability-Adjusted Life Years)	1	Global	2	Female	22	All ages	368	Maternal sepsis and other maternal infections	3	Rate	2004	63.4500938541573	70.5635129274992	56.6257878551376
2	DALYs (Disability-Adjusted Life Years)	1	Global	2	Female	27	Age-standardized	368	Maternal sepsis and other maternal infections	3	Rate	2004	59.237301284421	65.8945382012398	52.8707700234408
2	DALYs (Disability-Adjusted Life Years)	1	Global	2	Female	8	15-19 years	368	Maternal sepsis and other maternal infections	1	Number	2005	313853.958636313	368653.324899256	269560.676709287
2	DALYs (Disability-Adjusted Life Years)	1	Global	2	Female	8	15-19 years	368	Maternal sepsis and other maternal infections	2	Percent	2005	0.00692815587960814	0.00839956719848434	0.00552566671077756
2	DALYs (Disability-Adjusted Life Years)	1	Global	2	Female	8	15-19 years	368	Maternal sepsis and other maternal infections	3	Rate	2005	103.304906881495	121.342096705562	88.7257905790316
2	DALYs (Disability-Adjusted Life Years)	1	Global	2	Female	9	20-24 years	368	Maternal sepsis and other maternal infections	1	Number	2005	553084.349410161	648223.221986472	469547.152347759
2	DALYs (Disability-Adjusted Life Years)	1	Global	2	Female	9	20-24 years	368	Maternal sepsis and other maternal infections	2	Percent	2005	0.0106244811366668	0.0130002148827796	0.00853766110921405
2	DALYs (Disability-Adjusted Life Years)	1	Global	2	Female	9	20-24 years	368	Maternal sepsis and other maternal infections	3	Rate	2005	199.435397401402	233.741301881999	169.312914073666
2	DALYs (Disability-Adjusted Life Years)	1	Global	2	Female	10	25-29 years	368	Maternal sepsis and other maternal infections	1	Number	2005	444323.002275538	514514.75959042	379668.889776655
2	DALYs (Disability-Adjusted Life Years)	1	Global	2	Female	10	25-29 years	368	Maternal sepsis and other maternal infections	2	Percent	2005	0.00803973320684285	0.00987322263705576	0.00646306567678416
2	DALYs (Disability-Adjusted Life Years)	1	Global	2	Female	10	25-29 years	368	Maternal sepsis and other maternal infections	3	Rate	2005	175.061933096316	202.717275403691	149.588406273002
2	DALYs (Disability-Adjusted Life Years)	1	Global	2	Female	11	30-34 years	368	Maternal sepsis and other maternal infections	1	Number	2005	304603.22275521	356371.448197388	262240.731880929
2	DALYs (Disability-Adjusted Life Years)	1	Global	2	Female	11	30-34 years	368	Maternal sepsis and other maternal infections	2	Percent	2005	0.00528346245064751	0.0065842660730843	0.00430920973835344
2	DALYs (Disability-Adjusted Life Years)	1	Global	2	Female	11	30-34 years	368	Maternal sepsis and other maternal infections	3	Rate	2005	123.104998068375	144.027059349992	105.984252233585
2	DALYs (Disability-Adjusted Life Years)	1	Global	2	Female	12	35-39 years	368	Maternal sepsis and other maternal infections	1	Number	2005	205185.786328715	237026.720272527	178982.97569431
2	DALYs (Disability-Adjusted Life Years)	1	Global	2	Female	12	35-39 years	368	Maternal sepsis and other maternal infections	2	Percent	2005	0.00349949963974924	0.00422540974173366	0.00282770429915131
2	DALYs (Disability-Adjusted Life Years)	1	Global	2	Female	12	35-39 years	368	Maternal sepsis and other maternal infections	3	Rate	2005	87.1800986537787	100.708792878255	76.0469511927064
2	DALYs (Disability-Adjusted Life Years)	1	Global	2	Female	13	40-44 years	368	Maternal sepsis and other maternal infections	1	Number	2005	114260.007511681	133480.202874882	97340.2460165867
2	DALYs (Disability-Adjusted Life Years)	1	Global	2	Female	13	40-44 years	368	Maternal sepsis and other maternal infections	2	Percent	2005	0.00197819568127857	0.00243374522854155	0.00159440850254286
2	DALYs (Disability-Adjusted Life Years)	1	Global	2	Female	13	40-44 years	368	Maternal sepsis and other maternal infections	3	Rate	2005	54.6347396782024	63.8250976442243	46.5443606835465
2	DALYs (Disability-Adjusted Life Years)	1	Global	2	Female	14	45-49 years	368	Maternal sepsis and other maternal infections	1	Number	2005	48715.6164790102	61040.4237716369	39917.1305340699
2	DALYs (Disability-Adjusted Life Years)	1	Global	2	Female	14	45-49 years	368	Maternal sepsis and other maternal infections	2	Percent	2005	0.000878614892846746	0.00111773210209489	0.000682183735705117
2	DALYs (Disability-Adjusted Life Years)	1	Global	2	Female	14	45-49 years	368	Maternal sepsis and other maternal infections	3	Rate	2005	27.8412892735215	34.8849961969938	22.8128977624002
2	DALYs (Disability-Adjusted Life Years)	1	Global	2	Female	22	All ages	368	Maternal sepsis and other maternal infections	1	Number	2005	2003472.34786282	2269896.85690415	1802646.35510638
2	DALYs (Disability-Adjusted Life Years)	1	Global	2	Female	22	All ages	368	Maternal sepsis and other maternal infections	2	Percent	2005	0.00161770368585069	0.00184208675222258	0.00142409987121308
2	DALYs (Disability-Adjusted Life Years)	1	Global	2	Female	22	All ages	368	Maternal sepsis and other maternal infections	3	Rate	2005	62.0064136269666	70.252111814716	55.7909549573298
2	DALYs (Disability-Adjusted Life Years)	1	Global	2	Female	27	Age-standardized	368	Maternal sepsis and other maternal infections	3	Rate	2005	57.8711695847155	65.594937705599	52.1022051476764
2	DALYs (Disability-Adjusted Life Years)	1	Global	2	Female	8	15-19 years	368	Maternal sepsis and other maternal infections	1	Number	2006	298926.907918143	346590.551277116	253497.915173322
2	DALYs (Disability-Adjusted Life Years)	1	Global	2	Female	8	15-19 years	368	Maternal sepsis and other maternal infections	2	Percent	2006	0.00674400914350056	0.0083072950122636	0.00535611583771047
2	DALYs (Disability-Adjusted Life Years)	1	Global	2	Female	8	15-19 years	368	Maternal sepsis and other maternal infections	3	Rate	2006	98.1522964269668	113.802597312694	83.2357404256276
2	DALYs (Disability-Adjusted Life Years)	1	Global	2	Female	9	20-24 years	368	Maternal sepsis and other maternal infections	1	Number	2006	548422.03936515	644770.268092569	463948.248428989
2	DALYs (Disability-Adjusted Life Years)	1	Global	2	Female	9	20-24 years	368	Maternal sepsis and other maternal infections	2	Percent	2006	0.0105478456987488	0.0126967907769358	0.00844868733981552
2	DALYs (Disability-Adjusted Life Years)	1	Global	2	Female	9	20-24 years	368	Maternal sepsis and other maternal infections	3	Rate	2006	193.045418624718	226.960146358792	163.310511630525
2	DALYs (Disability-Adjusted Life Years)	1	Global	2	Female	10	25-29 years	368	Maternal sepsis and other maternal infections	1	Number	2006	434354.302314765	504461.766765726	370889.532581196
2	DALYs (Disability-Adjusted Life Years)	1	Global	2	Female	10	25-29 years	368	Maternal sepsis and other maternal infections	2	Percent	2006	0.00798078088383524	0.00971142336740804	0.00648369495198769
2	DALYs (Disability-Adjusted Life Years)	1	Global	2	Female	10	25-29 years	368	Maternal sepsis and other maternal infections	3	Rate	2006	169.007980215147	196.286911036639	144.313732937455
2	DALYs (Disability-Adjusted Life Years)	1	Global	2	Female	11	30-34 years	368	Maternal sepsis and other maternal infections	1	Number	2006	301393.476139061	348852.09471026	259398.300550828
2	DALYs (Disability-Adjusted Life Years)	1	Global	2	Female	11	30-34 years	368	Maternal sepsis and other maternal infections	2	Percent	2006	0.00531903633880316	0.00653875568463585	0.00431205008082733
2	DALYs (Disability-Adjusted Life Years)	1	Global	2	Female	11	30-34 years	368	Maternal sepsis and other maternal infections	3	Rate	2006	121.524341900757	140.660049359544	104.591539831704
2	DALYs (Disability-Adjusted Life Years)	1	Global	2	Female	12	35-39 years	368	Maternal sepsis and other maternal infections	1	Number	2006	205680	236763.105234959	174757.505412791
2	DALYs (Disability-Adjusted Life Years)	1	Global	2	Female	12	35-39 years	368	Maternal sepsis and other maternal infections	2	Percent	2006	0.00352208364626458	0.00428272684968236	0.00287657871922678
2	DALYs (Disability-Adjusted Life Years)	1	Global	2	Female	12	35-39 years	368	Maternal sepsis and other maternal infections	3	Rate	2006	86.4673294743018	99.534591482231	73.4675991533987
2	DALYs (Disability-Adjusted Life Years)	1	Global	2	Female	13	40-44 years	368	Maternal sepsis and other maternal infections	1	Number	2006	115110.669259507	137068.920658607	96641.9770951075
2	DALYs (Disability-Adjusted Life Years)	1	Global	2	Female	13	40-44 years	368	Maternal sepsis and other maternal infections	2	Percent	2006	0.00196452050964041	0.00242937432274187	0.00157405892814966
2	DALYs (Disability-Adjusted Life Years)	1	Global	2	Female	13	40-44 years	368	Maternal sepsis and other maternal infections	3	Rate	2006	53.3990053599422	63.585279071131	44.8315128918498
2	DALYs (Disability-Adjusted Life Years)	1	Global	2	Female	14	45-49 years	368	Maternal sepsis and other maternal infections	1	Number	2006	48696.1473732281	61428.692842468	39040.9719910969
2	DALYs (Disability-Adjusted Life Years)	1	Global	2	Female	14	45-49 years	368	Maternal sepsis and other maternal infections	2	Percent	2006	0.000882611872461845	0.00113545743271574	0.000678653364511548
2	DALYs (Disability-Adjusted Life Years)	1	Global	2	Female	14	45-49 years	368	Maternal sepsis and other maternal infections	3	Rate	2006	27.3684550107335	34.5244646058293	21.9420045147365
2	DALYs (Disability-Adjusted Life Years)	1	Global	2	Female	22	All ages	368	Maternal sepsis and other maternal infections	1	Number	2006	1971801.65887764	2214471.75062335	1756750.84834721
2	DALYs (Disability-Adjusted Life Years)	1	Global	2	Female	22	All ages	368	Maternal sepsis and other maternal infections	2	Percent	2006	0.00160544223794712	0.00183025656172533	0.00140428790292212
2	DALYs (Disability-Adjusted Life Years)	1	Global	2	Female	22	All ages	368	Maternal sepsis and other maternal infections	3	Rate	2006	60.209858124997	67.6198994592284	53.6431840716476
2	DALYs (Disability-Adjusted Life Years)	1	Global	2	Female	27	Age-standardized	368	Maternal sepsis and other maternal infections	3	Rate	2006	56.2077869759397	63.1728494859187	50.0275761688523
2	DALYs (Disability-Adjusted Life Years)	1	Global	2	Female	8	15-19 years	368	Maternal sepsis and other maternal infections	1	Number	2007	282311.564184366	329895.484077647	240422.694273051
2	DALYs (Disability-Adjusted Life Years)	1	Global	2	Female	8	15-19 years	368	Maternal sepsis and other maternal infections	2	Percent	2007	0.0064940498955093	0.00811915067819276	0.00512205265226492
2	DALYs (Disability-Adjusted Life Years)	1	Global	2	Female	8	15-19 years	368	Maternal sepsis and other maternal infections	3	Rate	2007	92.9279077514949	108.591	79.1394359608355
2	DALYs (Disability-Adjusted Life Years)	1	Global	2	Female	9	20-24 years	368	Maternal sepsis and other maternal infections	1	Number	2007	535382.734992607	628383.057829462	449241.306961589
2	DALYs (Disability-Adjusted Life Years)	1	Global	2	Female	9	20-24 years	368	Maternal sepsis and other maternal infections	2	Percent	2007	0.0103220692060903	0.0127292362153707	0.00821666926602005
2	DALYs (Disability-Adjusted Life Years)	1	Global	2	Female	9	20-24 years	368	Maternal sepsis and other maternal infections	3	Rate	2007	184.017909705136	215.983312942461	154.409996544652
2	DALYs (Disability-Adjusted Life Years)	1	Global	2	Female	10	25-29 years	368	Maternal sepsis and other maternal infections	1	Number	2007	420127.983627636	491048.050853326	359743.568836146
2	DALYs (Disability-Adjusted Life Years)	1	Global	2	Female	10	25-29 years	368	Maternal sepsis and other maternal infections	2	Percent	2007	0.00783994900462979	0.00962785263807576	0.00644803608237651
2	DALYs (Disability-Adjusted Life Years)	1	Global	2	Female	10	25-29 years	368	Maternal sepsis and other maternal infections	3	Rate	2007	161.056740329009	188.244062517495	137.908277498663
2	DALYs (Disability-Adjusted Life Years)	1	Global	2	Female	11	30-34 years	368	Maternal sepsis and other maternal infections	1	Number	2007	295162.838490312	337938.750755692	254021.96207643
2	DALYs (Disability-Adjusted Life Years)	1	Global	2	Female	11	30-34 years	368	Maternal sepsis and other maternal infections	2	Percent	2007	0.00531680561406397	0.00672628862177568	0.00430562351279369
2	DALYs (Disability-Adjusted Life Years)	1	Global	2	Female	11	30-34 years	368	Maternal sepsis and other maternal infections	3	Rate	2007	118.867345896043	136.093969631181	102.299180295766
2	DALYs (Disability-Adjusted Life Years)	1	Global	2	Female	12	35-39 years	368	Maternal sepsis and other maternal infections	1	Number	2007	202705.801987701	239531.10776932	173231.528860175
2	DALYs (Disability-Adjusted Life Years)	1	Global	2	Female	12	35-39 years	368	Maternal sepsis and other maternal infections	2	Percent	2007	0.00351021478779635	0.00433158603227473	0.00285626362847076
2	DALYs (Disability-Adjusted Life Years)	1	Global	2	Female	12	35-39 years	368	Maternal sepsis and other maternal infections	3	Rate	2007	84.3961928214059	99.7283420592522	72.1246326896817
2	DALYs (Disability-Adjusted Life Years)	1	Global	2	Female	13	40-44 years	368	Maternal sepsis and other maternal infections	1	Number	2007	115084.312591754	135608.352188344	96463.7770328607
2	DALYs (Disability-Adjusted Life Years)	1	Global	2	Female	13	40-44 years	368	Maternal sepsis and other maternal infections	2	Percent	2007	0.001948450725529	0.00243385083712164	0.00153560549760417
2	DALYs (Disability-Adjusted Life Years)	1	Global	2	Female	13	40-44 years	368	Maternal sepsis and other maternal infections	3	Rate	2007	52.0719859528231	61.3584601689916	43.646786686123
2	DALYs (Disability-Adjusted Life Years)	1	Global	2	Female	14	45-49 years	368	Maternal sepsis and other maternal infections	1	Number	2007	48408.070390866	62473.6664379058	38153.8520886296
2	DALYs (Disability-Adjusted Life Years)	1	Global	2	Female	14	45-49 years	368	Maternal sepsis and other maternal infections	2	Percent	2007	0.000873208647173218	0.00115117602737788	0.000666733834062806
2	DALYs (Disability-Adjusted Life Years)	1	Global	2	Female	14	45-49 years	368	Maternal sepsis and other maternal infections	3	Rate	2007	26.521749557571	34.2279897097903	20.9036820013833
2	DALYs (Disability-Adjusted Life Years)	1	Global	2	Female	22	All ages	368	Maternal sepsis and other maternal infections	1	Number	2007	1918030.94709833	2197621.5396388	1701035.49123029
2	DALYs (Disability-Adjusted Life Years)	1	Global	2	Female	22	All ages	368	Maternal sepsis and other maternal infections	2	Percent	2007	0.00157019764546189	0.0018163427958914	0.00136535030019353
2	DALYs (Disability-Adjusted Life Years)	1	Global	2	Female	22	All ages	368	Maternal sepsis and other maternal infections	3	Rate	2007	57.7765106231822	66.1985691225481	51.2399944735817
2	DALYs (Disability-Adjusted Life Years)	1	Global	2	Female	27	Age-standardized	368	Maternal sepsis and other maternal infections	3	Rate	2007	53.9869900590501	61.8480382833238	47.9325506155182
2	DALYs (Disability-Adjusted Life Years)	1	Global	2	Female	8	15-19 years	368	Maternal sepsis and other maternal infections	1	Number	2008	268467.857174973	315501.256767864	229932.860478887
2	DALYs (Disability-Adjusted Life Years)	1	Global	2	Female	8	15-19 years	368	Maternal sepsis and other maternal infections	2	Percent	2008	0.00612973077969369	0.0077196878321635	0.00486223687093931
2	DALYs (Disability-Adjusted Life Years)	1	Global	2	Female	8	15-19 years	368	Maternal sepsis and other maternal infections	3	Rate	2008	88.8748138204449	104.444963171458	76.1180142058676
2	DALYs (Disability-Adjusted Life Years)	1	Global	2	Female	9	20-24 years	368	Maternal sepsis and other maternal infections	1	Number	2008	516935.119499145	603115.456380525	438312.706818858
2	DALYs (Disability-Adjusted Life Years)	1	Global	2	Female	9	20-24 years	368	Maternal sepsis and other maternal infections	2	Percent	2008	0.00986993276070495	0.0118843272315743	0.00791716856276297
2	DALYs (Disability-Adjusted Life Years)	1	Global	2	Female	9	20-24 years	368	Maternal sepsis and other maternal infections	3	Rate	2008	173.975476539082	202.979629307351	147.514957226797
2	DALYs (Disability-Adjusted Life Years)	1	Global	2	Female	10	25-29 years	368	Maternal sepsis and other maternal infections	1	Number	2008	408159.13229417	474280.172078888	350536.316869771
2	DALYs (Disability-Adjusted Life Years)	1	Global	2	Female	10	25-29 years	368	Maternal sepsis and other maternal infections	2	Percent	2008	0.00756023069998565	0.00935613386798837	0.00615476310984249
2	DALYs (Disability-Adjusted Life Years)	1	Global	2	Female	10	25-29 years	368	Maternal sepsis and other maternal infections	3	Rate	2008	153.713504519422	178.614813699127	132.012642776174
2	DALYs (Disability-Adjusted Life Years)	1	Global	2	Female	11	30-34 years	368	Maternal sepsis and other maternal infections	1	Number	2008	287300.677615345	335221.828948167	244834.697810483
2	DALYs (Disability-Adjusted Life Years)	1	Global	2	Female	11	30-34 years	368	Maternal sepsis and other maternal infections	2	Percent	2008	0.00518728270424916	0.00639801534464524	0.00418727648226005
2	DALYs (Disability-Adjusted Life Years)	1	Global	2	Female	11	30-34 years	368	Maternal sepsis and other maternal infections	3	Rate	2008	115.400034761014	134.648518877015	98.3427288530798
2	DALYs (Disability-Adjusted Life Years)	1	Global	2	Female	12	35-39 years	368	Maternal sepsis and other maternal infections	1	Number	2008	198202.216647062	227112.188783073	167910.345102836
2	DALYs (Disability-Adjusted Life Years)	1	Global	2	Female	12	35-39 years	368	Maternal sepsis and other maternal infections	2	Percent	2008	0.00344767651490326	0.00423011742428801	0.00281518126432199
2	DALYs (Disability-Adjusted Life Years)	1	Global	2	Female	12	35-39 years	368	Maternal sepsis and other maternal infections	3	Rate	2008	81.780638060624	93.7092431367613	69.2818445312432
2	DALYs (Disability-Adjusted Life Years)	1	Global	2	Female	13	40-44 years	368	Maternal sepsis and other maternal infections	1	Number	2008	113673.950061725	135461.393798217	94485.2168493746
2	DALYs (Disability-Adjusted Life Years)	1	Global	2	Female	13	40-44 years	368	Maternal sepsis and other maternal infections	2	Percent	2008	0.00192011118881305	0.00238353484230318	0.00152465782521705
2	DALYs (Disability-Adjusted Life Years)	1	Global	2	Female	13	40-44 years	368	Maternal sepsis and other maternal infections	3	Rate	2008	50.5449355645327	60.2326867087384	42.0126967951699
2	DALYs (Disability-Adjusted Life Years)	1	Global	2	Female	14	45-49 years	368	Maternal sepsis and other maternal infections	1	Number	2008	48148.1062205897	62464.2180445827	37682.842382482
2	DALYs (Disability-Adjusted Life Years)	1	Global	2	Female	14	45-49 years	368	Maternal sepsis and other maternal infections	2	Percent	2008	0.000849072271977438	0.00114853722941741	0.000637909383892994
2	DALYs (Disability-Adjusted Life Years)	1	Global	2	Female	14	45-49 years	368	Maternal sepsis and other maternal infections	3	Rate	2008	25.4579307925057	33.0274618216853	19.9245052140366
2	DALYs (Disability-Adjusted Life Years)	1	Global	2	Female	22	All ages	368	Maternal sepsis and other maternal infections	1	Number	2008	1859259.70724509	2110209.38847805	1636059.42260054
2	DALYs (Disability-Adjusted Life Years)	1	Global	2	Female	22	All ages	368	Maternal sepsis and other maternal infections	2	Percent	2008	0.0015153643254803	0.00175459354501769	0.00132134101746997
2	DALYs (Disability-Adjusted Life Years)	1	Global	2	Female	22	All ages	368	Maternal sepsis and other maternal infections	3	Rate	2008	55.2417693572038	62.6979113673353	48.6101091341863
2	DALYs (Disability-Adjusted Life Years)	1	Global	2	Female	27	Age-standardized	368	Maternal sepsis and other maternal infections	3	Rate	2008	51.7075128161132	58.643318323731	45.4820243309744
2	DALYs (Disability-Adjusted Life Years)	1	Global	2	Female	8	15-19 years	368	Maternal sepsis and other maternal infections	1	Number	2009	257233.685544543	303964.279251173	219182.249275558
2	DALYs (Disability-Adjusted Life Years)	1	Global	2	Female	8	15-19 years	368	Maternal sepsis and other maternal infections	2	Percent	2009	0.00604753251942115	0.00765785385549272	0.00472762665767875
2	DALYs (Disability-Adjusted Life Years)	1	Global	2	Female	8	15-19 years	368	Maternal sepsis and other maternal infections	3	Rate	2009	85.7895881934771	101.374632514721	73.0991155565982
2	DALYs (Disability-Adjusted Life Years)	1	Global	2	Female	9	20-24 years	368	Maternal sepsis and other maternal infections	1	Number	2009	490293.246955921	578702.470860417	417385.351986369
2	DALYs (Disability-Adjusted Life Years)	1	Global	2	Female	9	20-24 years	368	Maternal sepsis and other maternal infections	2	Percent	2009	0.00954113203616516	0.0115653186413844	0.00760131153972704
2	DALYs (Disability-Adjusted Life Years)	1	Global	2	Female	9	20-24 years	368	Maternal sepsis and other maternal infections	3	Rate	2009	162.342922775742	191.616448156933	138.202103304394
2	DALYs (Disability-Adjusted Life Years)	1	Global	2	Female	10	25-29 years	368	Maternal sepsis and other maternal infections	1	Number	2009	396379.151538622	461989.011692554	334407.953784137
2	DALYs (Disability-Adjusted Life Years)	1	Global	2	Female	10	25-29 years	368	Maternal sepsis and other maternal infections	2	Percent	2009	0.00739128675400781	0.00925534249636078	0.0059658754420337
2	DALYs (Disability-Adjusted Life Years)	1	Global	2	Female	10	25-29 years	368	Maternal sepsis and other maternal infections	3	Rate	2009	146.297787152866	170.513433507299	123.425118235994
2	DALYs (Disability-Adjusted Life Years)	1	Global	2	Female	11	30-34 years	368	Maternal sepsis and other maternal infections	1	Number	2009	275835.505015134	319746.50828213	234058.675739945
2	DALYs (Disability-Adjusted Life Years)	1	Global	2	Female	11	30-34 years	368	Maternal sepsis and other maternal infections	2	Percent	2009	0.00508058351979068	0.00630953568546031	0.00407797058621682
2	DALYs (Disability-Adjusted Life Years)	1	Global	2	Female	11	30-34 years	368	Maternal sepsis and other maternal infections	3	Rate	2009	110.10724991369	127.635522100458	93.430891366764
2	DALYs (Disability-Adjusted Life Years)	1	Global	2	Female	12	35-39 years	368	Maternal sepsis and other maternal infections	1	Number	2009	192075.021078037	225557.104893307	162993.692140269
2	DALYs (Disability-Adjusted Life Years)	1	Global	2	Female	12	35-39 years	368	Maternal sepsis and other maternal infections	2	Percent	2009	0.00338181020567665	0.00423164125062271	0.00273212821121118
2	DALYs (Disability-Adjusted Life Years)	1	Global	2	Female	12	35-39 years	368	Maternal sepsis and other maternal infections	3	Rate	2009	78.6615675707751	92.3736743489657	66.7517267781154
2	DALYs (Disability-Adjusted Life Years)	1	Global	2	Female	13	40-44 years	368	Maternal sepsis and other maternal infections	1	Number	2009	109831.653616173	132000.306893251	90592.6241636173
2	DALYs (Disability-Adjusted Life Years)	1	Global	2	Female	13	40-44 years	368	Maternal sepsis and other maternal infections	2	Percent	2009	0.00188057335058903	0.0023822481716554	0.00149007955970951
2	DALYs (Disability-Adjusted Life Years)	1	Global	2	Female	13	40-44 years	368	Maternal sepsis and other maternal infections	3	Rate	2009	48.2106	57.9414925011009	39.7656034078483
2	DALYs (Disability-Adjusted Life Years)	1	Global	2	Female	14	45-49 years	368	Maternal sepsis and other maternal infections	1	Number	2009	47489.2589898457	62045.0405713684	36943.0554809738
2	DALYs (Disability-Adjusted Life Years)	1	Global	2	Female	14	45-49 years	368	Maternal sepsis and other maternal infections	2	Percent	2009	0.00081715661441175	0.00110876786820067	0.000618319908202179
2	DALYs (Disability-Adjusted Life Years)	1	Global	2	Female	14	45-49 years	368	Maternal sepsis and other maternal infections	3	Rate	2009	24.1455740236066	31.5463570453686	18.7834322907585
2	DALYs (Disability-Adjusted Life Years)	1	Global	2	Female	22	All ages	368	Maternal sepsis and other maternal infections	1	Number	2009	1786963.75511615	2037277.5050953	1579074.7924679
2	DALYs (Disability-Adjusted Life Years)	1	Global	2	Female	22	All ages	368	Maternal sepsis and other maternal infections	2	Percent	2009	0.00146939404425946	0.00171970084715793	0.00126645356447634
2	DALYs (Disability-Adjusted Life Years)	1	Global	2	Female	22	All ages	368	Maternal sepsis and other maternal infections	3	Rate	2009	52.3674877367931	59.7030043049689	46.2752417855655
2	DALYs (Disability-Adjusted Life Years)	1	Global	2	Female	27	Age-standardized	368	Maternal sepsis and other maternal infections	3	Rate	2009	49.1458512430713	55.9821592553303	43.3846425967337
2	DALYs (Disability-Adjusted Life Years)	1	Global	2	Female	8	15-19 years	368	Maternal sepsis and other maternal infections	1	Number	2011	237279.751096137	283178.170129018	201354.678804213
2	DALYs (Disability-Adjusted Life Years)	1	Global	2	Female	8	15-19 years	368	Maternal sepsis and other maternal infections	2	Percent	2011	0.0056567171904846	0.00718377141605856	0.00455405076299352
2	DALYs (Disability-Adjusted Life Years)	1	Global	2	Female	8	15-19 years	368	Maternal sepsis and other maternal infections	3	Rate	2011	80.2705746610548	95.7977844410014	68.1172991106082
2	DALYs (Disability-Adjusted Life Years)	1	Global	2	Female	9	20-24 years	368	Maternal sepsis and other maternal infections	1	Number	2011	441477.51515798	526147.768933594	372796.60890859
2	DALYs (Disability-Adjusted Life Years)	1	Global	2	Female	9	20-24 years	368	Maternal sepsis and other maternal infections	2	Percent	2011	0.0087091120187718	0.0106026330013401	0.00702960538017431
2	DALYs (Disability-Adjusted Life Years)	1	Global	2	Female	9	20-24 years	368	Maternal sepsis and other maternal infections	3	Rate	2011	144.624319542237	172.361582295889	122.125
2	DALYs (Disability-Adjusted Life Years)	1	Global	2	Female	10	25-29 years	368	Maternal sepsis and other maternal infections	1	Number	2011	357381.400198696	417597.783688726	301689.106927655
2	DALYs (Disability-Adjusted Life Years)	1	Global	2	Female	10	25-29 years	368	Maternal sepsis and other maternal infections	2	Percent	2011	0.0067136158960445	0.00830162228013504	0.0053861049935753
2	DALYs (Disability-Adjusted Life Years)	1	Global	2	Female	10	25-29 years	368	Maternal sepsis and other maternal infections	3	Rate	2011	126.088	147.333511587123	106.439538875442
2	DALYs (Disability-Adjusted Life Years)	1	Global	2	Female	11	30-34 years	368	Maternal sepsis and other maternal infections	1	Number	2011	249933.650911953	289829.071168342	212438.116190878
2	DALYs (Disability-Adjusted Life Years)	1	Global	2	Female	11	30-34 years	368	Maternal sepsis and other maternal infections	2	Percent	2011	0.00468478533238976	0.00587109984185057	0.00378514992319064
2	DALYs (Disability-Adjusted Life Years)	1	Global	2	Female	11	30-34 years	368	Maternal sepsis and other maternal infections	3	Rate	2011	97.610035713719	113.190944414212	82.9663874099599
2	DALYs (Disability-Adjusted Life Years)	1	Global	2	Female	12	35-39 years	368	Maternal sepsis and other maternal infections	1	Number	2011	173495.502482409	205690.857692364	147400.824241541
2	DALYs (Disability-Adjusted Life Years)	1	Global	2	Female	12	35-39 years	368	Maternal sepsis and other maternal infections	2	Percent	2011	0.00314936211785179	0.00390641613610812	0.00254197733017002
2	DALYs (Disability-Adjusted Life Years)	1	Global	2	Female	12	35-39 years	368	Maternal sepsis and other maternal infections	3	Rate	2011	70.574598548429	83.6710433355038	59.9597905865547
2	DALYs (Disability-Adjusted Life Years)	1	Global	2	Female	13	40-44 years	368	Maternal sepsis and other maternal infections	1	Number	2011	103170.363349589	126431.483102856	85605.3882656593
2	DALYs (Disability-Adjusted Life Years)	1	Global	2	Female	13	40-44 years	368	Maternal sepsis and other maternal infections	2	Percent	2011	0.00178317878763807	0.00223939024420931	0.00141908460455787
2	DALYs (Disability-Adjusted Life Years)	1	Global	2	Female	13	40-44 years	368	Maternal sepsis and other maternal infections	3	Rate	2011	44.3248536024032	54.3184767148646	36.7784524475781
2	DALYs (Disability-Adjusted Life Years)	1	Global	2	Female	14	45-49 years	368	Maternal sepsis and other maternal infections	1	Number	2011	46302.4582730272	59973.4242759446	36655.5084038467
2	DALYs (Disability-Adjusted Life Years)	1	Global	2	Female	14	45-49 years	368	Maternal sepsis and other maternal infections	2	Percent	2011	0.00076767707048747	0.00104603670068696	0.000570560208542754
2	DALYs (Disability-Adjusted Life Years)	1	Global	2	Female	14	45-49 years	368	Maternal sepsis and other maternal infections	3	Rate	2011	21.9893657806027	28.4818044809353	17.4079608778717
2	DALYs (Disability-Adjusted Life Years)	1	Global	2	Female	22	All ages	368	Maternal sepsis and other maternal infections	1	Number	2011	1625317.2357615	1873001.6083326	1426686.83629652
2	DALYs (Disability-Adjusted Life Years)	1	Global	2	Female	22	All ages	368	Maternal sepsis and other maternal infections	2	Percent	2011	0.00133583623804857	0.001552899748161	0.00115405626993208
2	DALYs (Disability-Adjusted Life Years)	1	Global	2	Female	22	All ages	368	Maternal sepsis and other maternal infections	3	Rate	2011	46.4027000258089	53.4740725484244	40.7318152043225
2	DALYs (Disability-Adjusted Life Years)	1	Global	2	Female	27	Age-standardized	368	Maternal sepsis and other maternal infections	3	Rate	2011	43.8928166563122	50.5837979077444	38.590141511894
2	DALYs (Disability-Adjusted Life Years)	1	Global	2	Female	8	15-19 years	368	Maternal sepsis and other maternal infections	1	Number	2010	246888.171774433	292597.810829601	208078.393208564
2	DALYs (Disability-Adjusted Life Years)	1	Global	2	Female	8	15-19 years	368	Maternal sepsis and other maternal infections	2	Percent	2010	0.00571689193014343	0.00723804618375116	0.00459113592890109
2	DALYs (Disability-Adjusted Life Years)	1	Global	2	Female	8	15-19 years	368	Maternal sepsis and other maternal infections	3	Rate	2010	83.0048706039612	98.3726488489005	69.9568552823866
2	DALYs (Disability-Adjusted Life Years)	1	Global	2	Female	9	20-24 years	368	Maternal sepsis and other maternal infections	1	Number	2010	464372.078914257	548679.696574741	394328.572078724
2	DALYs (Disability-Adjusted Life Years)	1	Global	2	Female	9	20-24 years	368	Maternal sepsis and other maternal infections	2	Percent	2010	0.00893216696037504	0.010846443024318	0.00718617635065762
2	DALYs (Disability-Adjusted Life Years)	1	Global	2	Female	9	20-24 years	368	Maternal sepsis and other maternal infections	3	Rate	2010	152.334976142434	179.991675388786	129.358
2	DALYs (Disability-Adjusted Life Years)	1	Global	2	Female	10	25-29 years	368	Maternal sepsis and other maternal infections	1	Number	2010	376595.722268997	440781.91622106	318111.736782667
2	DALYs (Disability-Adjusted Life Years)	1	Global	2	Female	10	25-29 years	368	Maternal sepsis and other maternal infections	2	Percent	2010	0.00694600382261104	0.00859598751786694	0.00560545730796678
2	DALYs (Disability-Adjusted Life Years)	1	Global	2	Female	10	25-29 years	368	Maternal sepsis and other maternal infections	3	Rate	2010	136.019392037202	159.202255150834	114.896060890915
2	DALYs (Disability-Adjusted Life Years)	1	Global	2	Female	11	30-34 years	368	Maternal sepsis and other maternal infections	1	Number	2010	261744.993896007	301276.709434571	223603.244970815
2	DALYs (Disability-Adjusted Life Years)	1	Global	2	Female	11	30-34 years	368	Maternal sepsis and other maternal infections	2	Percent	2010	0.00481067520929909	0.00595021459786026	0.00394988772100014
2	DALYs (Disability-Adjusted Life Years)	1	Global	2	Female	11	30-34 years	368	Maternal sepsis and other maternal infections	3	Rate	2010	103.453470871889	119.07819446683	88.3781250068102
2	DALYs (Disability-Adjusted Life Years)	1	Global	2	Female	12	35-39 years	368	Maternal sepsis and other maternal infections	1	Number	2010	181628.691070779	214728.205083313	153188.879416736
2	DALYs (Disability-Adjusted Life Years)	1	Global	2	Female	12	35-39 years	368	Maternal sepsis and other maternal infections	2	Percent	2010	0.00323395074276265	0.00399421805904764	0.00262864387020625
2	DALYs (Disability-Adjusted Life Years)	1	Global	2	Female	12	35-39 years	368	Maternal sepsis and other maternal infections	3	Rate	2010	74.0223171550247	87.5119410105322	62.431743299794
2	DALYs (Disability-Adjusted Life Years)	1	Global	2	Female	13	40-44 years	368	Maternal sepsis and other maternal infections	1	Number	2010	105431.799320106	127304.806809704	87910.8321468595
2	DALYs (Disability-Adjusted Life Years)	1	Global	2	Female	13	40-44 years	368	Maternal sepsis and other maternal infections	2	Percent	2010	0.00181694358334703	0.00230096495765399	0.00148309322023416
2	DALYs (Disability-Adjusted Life Years)	1	Global	2	Female	13	40-44 years	368	Maternal sepsis and other maternal infections	3	Rate	2010	45.7955686332224	55.2963722063797	38.1851260544451
2	DALYs (Disability-Adjusted Life Years)	1	Global	2	Female	14	45-49 years	368	Maternal sepsis and other maternal infections	1	Number	2010	46820.8230943269	60967.9794297594	36737.539681179
2	DALYs (Disability-Adjusted Life Years)	1	Global	2	Female	14	45-49 years	368	Maternal sepsis and other maternal infections	2	Percent	2010	0.000785452217794892	0.00105772640269525	0.000591779398590151
2	DALYs (Disability-Adjusted Life Years)	1	Global	2	Female	14	45-49 years	368	Maternal sepsis and other maternal infections	3	Rate	2010	22.9385149008289	29.8695070312085	17.9985003616612
2	DALYs (Disability-Adjusted Life Years)	1	Global	2	Female	22	All ages	368	Maternal sepsis and other maternal infections	1	Number	2010	1700481.57703558	1943479.2783422	1500213.3361453
2	DALYs (Disability-Adjusted Life Years)	1	Global	2	Female	22	All ages	368	Maternal sepsis and other maternal infections	2	Percent	2010	0.00138964933965723	0.00161463728601602	0.00120848489080034
2	DALYs (Disability-Adjusted Life Years)	1	Global	2	Female	22	All ages	368	Maternal sepsis and other maternal infections	3	Rate	2010	49.1742783618952	56.2012504659878	43.3829505653579
2	DALYs (Disability-Adjusted Life Years)	1	Global	2	Female	27	Age-standardized	368	Maternal sepsis and other maternal infections	3	Rate	2010	46.3070810416841	52.890541860064	40.8416683081412
2	DALYs (Disability-Adjusted Life Years)	1	Global	2	Female	8	15-19 years	368	Maternal sepsis and other maternal infections	1	Number	2012	222858.455486921	263757.284642816	185299.571071907
2	DALYs (Disability-Adjusted Life Years)	1	Global	2	Female	8	15-19 years	368	Maternal sepsis and other maternal infections	2	Percent	2012	0.0054253966009761	0.00693097629691796	0.00436954800041128
2	DALYs (Disability-Adjusted Life Years)	1	Global	2	Female	8	15-19 years	368	Maternal sepsis and other maternal infections	3	Rate	2012	75.6750547974804	89.5628883587552	62.9213514209206
2	DALYs (Disability-Adjusted Life Years)	1	Global	2	Female	9	20-24 years	368	Maternal sepsis and other maternal infections	1	Number	2012	420120.493263962	493334.539674141	357762.939919469
2	DALYs (Disability-Adjusted Life Years)	1	Global	2	Female	9	20-24 years	368	Maternal sepsis and other maternal infections	2	Percent	2012	0.00843195927524719	0.0102548501036309	0.00676701030879531
2	DALYs (Disability-Adjusted Life Years)	1	Global	2	Female	9	20-24 years	368	Maternal sepsis and other maternal infections	3	Rate	2012	138.167398803116	162.245715644445	117.65951813679
2	DALYs (Disability-Adjusted Life Years)	1	Global	2	Female	10	25-29 years	368	Maternal sepsis and other maternal infections	1	Number	2012	343646.97997981	400416.421062997	289607.703223064
2	DALYs (Disability-Adjusted Life Years)	1	Global	2	Female	10	25-29 years	368	Maternal sepsis and other maternal infections	2	Percent	2012	0.00648773522985808	0.00813704492865422	0.00520673391267023
2	DALYs (Disability-Adjusted Life Years)	1	Global	2	Female	10	25-29 years	368	Maternal sepsis and other maternal infections	3	Rate	2012	118.493727413181	138.068532573712	99.8603166670846
2	DALYs (Disability-Adjusted Life Years)	1	Global	2	Female	11	30-34 years	368	Maternal sepsis and other maternal infections	1	Number	2012	241306.813008134	281318.880401545	202320.170240922
2	DALYs (Disability-Adjusted Life Years)	1	Global	2	Female	11	30-34 years	368	Maternal sepsis and other maternal infections	2	Percent	2012	0.00456446599908304	0.00573477801329618	0.00365561464002499
2	DALYs (Disability-Adjusted Life Years)	1	Global	2	Female	11	30-34 years	368	Maternal sepsis and other maternal infections	3	Rate	2012	92.9085676973314	108.31411644993	77.897830562831
2	DALYs (Disability-Adjusted Life Years)	1	Global	2	Female	12	35-39 years	368	Maternal sepsis and other maternal infections	1	Number	2012	170564.766737533	199243.991717774	143772.772746756
2	DALYs (Disability-Adjusted Life Years)	1	Global	2	Female	12	35-39 years	368	Maternal sepsis and other maternal infections	2	Percent	2012	0.00312011604841386	0.00389876608843952	0.00249784210701448
2	DALYs (Disability-Adjusted Life Years)	1	Global	2	Female	12	35-39 years	368	Maternal sepsis and other maternal infections	3	Rate	2012	69.3293519724631	80.9865782624167	58.4392272593737
2	DALYs (Disability-Adjusted Life Years)	1	Global	2	Female	13	40-44 years	368	Maternal sepsis and other maternal infections	1	Number	2012	101653.464545884	121019.422735922	84041.8793947089
2	DALYs (Disability-Adjusted Life Years)	1	Global	2	Female	13	40-44 years	368	Maternal sepsis and other maternal infections	2	Percent	2012	0.00175849815322875	0.00222627031651485	0.00136600382635028
2	DALYs (Disability-Adjusted Life Years)	1	Global	2	Female	13	40-44 years	368	Maternal sepsis and other maternal infections	3	Rate	2012	43.2423877057552	51.4804765509131	35.7506
2	DALYs (Disability-Adjusted Life Years)	1	Global	2	Female	14	45-49 years	368	Maternal sepsis and other maternal infections	1	Number	2012	46048.3068388611	58944.4423763674	36123.2127597308
2	DALYs (Disability-Adjusted Life Years)	1	Global	2	Female	14	45-49 years	368	Maternal sepsis and other maternal infections	2	Percent	2012	0.000757629114782972	0.00101907557308642	0.000564424352509133
2	DALYs (Disability-Adjusted Life Years)	1	Global	2	Female	14	45-49 years	368	Maternal sepsis and other maternal infections	3	Rate	2012	21.3141836697913	27.2833630022432	16.7201976437076
2	DALYs (Disability-Adjusted Life Years)	1	Global	2	Female	22	All ages	368	Maternal sepsis and other maternal infections	1	Number	2012	1562090.93191942	1795319.63069404	1343560.34519416
2	DALYs (Disability-Adjusted Life Years)	1	Global	2	Female	22	All ages	368	Maternal sepsis and other maternal infections	2	Percent	2012	0.00129136254560217	0.00150310537582322	0.00110480679086553
2	DALYs (Disability-Adjusted Life Years)	1	Global	2	Female	22	All ages	368	Maternal sepsis and other maternal infections	3	Rate	2012	44.0315439604396	50.6056937061989	37.8716982437305
2	DALYs (Disability-Adjusted Life Years)	1	Global	2	Female	27	Age-standardized	368	Maternal sepsis and other maternal infections	3	Rate	2012	41.8808071999064	48.1189046366437	35.976773819084
2	DALYs (Disability-Adjusted Life Years)	1	Global	2	Female	8	15-19 years	368	Maternal sepsis and other maternal infections	1	Number	2013	211973.249516794	251686.001953397	176493.599254688
2	DALYs (Disability-Adjusted Life Years)	1	Global	2	Female	8	15-19 years	368	Maternal sepsis and other maternal infections	2	Percent	2013	0.00522680853371987	0.00669361841963647	0.00416971084656545
2	DALYs (Disability-Adjusted Life Years)	1	Global	2	Female	8	15-19 years	368	Maternal sepsis and other maternal infections	3	Rate	2013	72.1388345655063	85.6538968891511	60.0643835367349
2	DALYs (Disability-Adjusted Life Years)	1	Global	2	Female	9	20-24 years	368	Maternal sepsis and other maternal infections	1	Number	2013	395949.166535352	466335.349161838	340554.612391548
2	DALYs (Disability-Adjusted Life Years)	1	Global	2	Female	9	20-24 years	368	Maternal sepsis and other maternal infections	2	Percent	2013	0.00811931279961257	0.00990898799568211	0.00653085600287487
2	DALYs (Disability-Adjusted Life Years)	1	Global	2	Female	9	20-24 years	368	Maternal sepsis and other maternal infections	3	Rate	2013	131.169462931626	154.486894948746	112.818435753164
2	DALYs (Disability-Adjusted Life Years)	1	Global	2	Female	10	25-29 years	368	Maternal sepsis and other maternal infections	1	Number	2013	329955.564246364	386674.55150872	277225.932309711
2	DALYs (Disability-Adjusted Life Years)	1	Global	2	Female	10	25-29 years	368	Maternal sepsis and other maternal infections	2	Percent	2013	0.00623967033910748	0.00785861084247665	0.00499018887255445
2	DALYs (Disability-Adjusted Life Years)	1	Global	2	Female	10	25-29 years	368	Maternal sepsis and other maternal infections	3	Rate	2013	111.580447627272	130.761000021212	93.7489679607559
2	DALYs (Disability-Adjusted Life Years)	1	Global	2	Female	11	30-34 years	368	Maternal sepsis and other maternal infections	1	Number	2013	234544.180104877	271122.720363915	197573.435248551
2	DALYs (Disability-Adjusted Life Years)	1	Global	2	Female	11	30-34 years	368	Maternal sepsis and other maternal infections	2	Percent	2013	0.00443322127826455	0.00549223477850298	0.00353545627122921
2	DALYs (Disability-Adjusted Life Years)	1	Global	2	Female	11	30-34 years	368	Maternal sepsis and other maternal infections	3	Rate	2013	88.8049491152395	102.654601683728	74.8067969792522
2	DALYs (Disability-Adjusted Life Years)	1	Global	2	Female	12	35-39 years	368	Maternal sepsis and other maternal infections	1	Number	2013	168041.39141199	197915.848330013	139241.993747712
2	DALYs (Disability-Adjusted Life Years)	1	Global	2	Female	12	35-39 years	368	Maternal sepsis and other maternal infections	2	Percent	2013	0.00307953968593269	0.00379468253432681	0.00244298556678993
2	DALYs (Disability-Adjusted Life Years)	1	Global	2	Female	12	35-39 years	368	Maternal sepsis and other maternal infections	3	Rate	2013	68.1687530645398	80.287817656126	56.4858039334508
2	DALYs (Disability-Adjusted Life Years)	1	Global	2	Female	13	40-44 years	368	Maternal sepsis and other maternal infections	1	Number	2013	100331.005643036	121589.670243393	84034.6524103032
2	DALYs (Disability-Adjusted Life Years)	1	Global	2	Female	13	40-44 years	368	Maternal sepsis and other maternal infections	2	Percent	2013	0.0017268775534949	0.00219301632157859	0.0013438672981857
2	DALYs (Disability-Adjusted Life Years)	1	Global	2	Female	13	40-44 years	368	Maternal sepsis and other maternal infections	3	Rate	2013	42.295317599642	51.2570733924165	35.4254628495892
2	DALYs (Disability-Adjusted Life Years)	1	Global	2	Female	14	45-49 years	368	Maternal sepsis and other maternal infections	1	Number	2013	45848.5236392618	59551.9133202065	35674.8110676008
2	DALYs (Disability-Adjusted Life Years)	1	Global	2	Female	14	45-49 years	368	Maternal sepsis and other maternal infections	2	Percent	2013	0.00074929989076363	0.00100065390601007	0.000556060038458261
2	DALYs (Disability-Adjusted Life Years)	1	Global	2	Female	14	45-49 years	368	Maternal sepsis and other maternal infections	3	Rate	2013	20.8448101546146	27.0749901844333	16.2193807996269
2	DALYs (Disability-Adjusted Life Years)	1	Global	2	Female	22	All ages	368	Maternal sepsis and other maternal infections	1	Number	2013	1502294.99652861	1726267.07964218	1300455.00385987
2	DALYs (Disability-Adjusted Life Years)	1	Global	2	Female	22	All ages	368	Maternal sepsis and other maternal infections	2	Percent	2013	0.00124242580968866	0.00145644876352989	0.00106870169312677
2	DALYs (Disability-Adjusted Life Years)	1	Global	2	Female	22	All ages	368	Maternal sepsis and other maternal infections	3	Rate	2013	41.8101789583902	48.0435172163889	36.1927960649237
2	DALYs (Disability-Adjusted Life Years)	1	Global	2	Female	27	Age-standardized	368	Maternal sepsis and other maternal infections	3	Rate	2013	40.0370980417022	46.0594727755408	34.6574858885834
2	DALYs (Disability-Adjusted Life Years)	1	Global	2	Female	8	15-19 years	368	Maternal sepsis and other maternal infections	1	Number	2014	200440.530744938	238852.654449152	166471.346532506
2	DALYs (Disability-Adjusted Life Years)	1	Global	2	Female	8	15-19 years	368	Maternal sepsis and other maternal infections	2	Percent	2014	0.0049957852141526	0.00626986145599541	0.00391690588504225
2	DALYs (Disability-Adjusted Life Years)	1	Global	2	Female	8	15-19 years	368	Maternal sepsis and other maternal infections	3	Rate	2014	68.2932502932795	81.3808666983986	56.7194134497211
2	DALYs (Disability-Adjusted Life Years)	1	Global	2	Female	9	20-24 years	368	Maternal sepsis and other maternal infections	1	Number	2014	368096.864527529	436142.392694925	312401.476408223
2	DALYs (Disability-Adjusted Life Years)	1	Global	2	Female	9	20-24 years	368	Maternal sepsis and other maternal infections	2	Percent	2014	0.00772396951580226	0.00947414940304732	0.00614335464486853
2	DALYs (Disability-Adjusted Life Years)	1	Global	2	Female	9	20-24 years	368	Maternal sepsis and other maternal infections	3	Rate	2014	123.039108117408	145.783830781212	104.422511398368
2	DALYs (Disability-Adjusted Life Years)	1	Global	2	Female	10	25-29 years	368	Maternal sepsis and other maternal infections	1	Number	2014	307168.515982247	364664.20061825	254989.12624929
2	DALYs (Disability-Adjusted Life Years)	1	Global	2	Female	10	25-29 years	368	Maternal sepsis and other maternal infections	2	Percent	2014	0.00587279067527315	0.00736013931702497	0.00467594961728936
2	DALYs (Disability-Adjusted Life Years)	1	Global	2	Female	10	25-29 years	368	Maternal sepsis and other maternal infections	3	Rate	2014	102.430725908298	121.603669772769	85.0305937668008
2	DALYs (Disability-Adjusted Life Years)	1	Global	2	Female	11	30-34 years	368	Maternal sepsis and other maternal infections	1	Number	2014	222711.366996848	256683.072349026	188194.68789673
2	DALYs (Disability-Adjusted Life Years)	1	Global	2	Female	11	30-34 years	368	Maternal sepsis and other maternal infections	2	Percent	2014	0.00420745684420626	0.00530431584511501	0.00337425833660588
2	DALYs (Disability-Adjusted Life Years)	1	Global	2	Female	11	30-34 years	368	Maternal sepsis and other maternal infections	3	Rate	2014	82.7508000914748	95.3733520351497	69.9257572993128
2	DALYs (Disability-Adjusted Life Years)	1	Global	2	Female	12	35-39 years	368	Maternal sepsis and other maternal infections	1	Number	2014	160581.131884568	190813.602601975	133281.904876292
2	DALYs (Disability-Adjusted Life Years)	1	Global	2	Female	12	35-39 years	368	Maternal sepsis and other maternal infections	2	Percent	2014	0.00295757947436764	0.00367409606921219	0.0023261620230901
2	DALYs (Disability-Adjusted Life Years)	1	Global	2	Female	12	35-39 years	368	Maternal sepsis and other maternal infections	3	Rate	2014	64.7891659743513	76.9869661775087	53.7748324168939
2	DALYs (Disability-Adjusted Life Years)	1	Global	2	Female	13	40-44 years	368	Maternal sepsis and other maternal infections	1	Number	2014	97399.6144409564	117124.574369942	81348.0758005214
2	DALYs (Disability-Adjusted Life Years)	1	Global	2	Female	13	40-44 years	368	Maternal sepsis and other maternal infections	2	Percent	2014	0.00166724276717969	0.00209679237197785	0.00129065569367669
2	DALYs (Disability-Adjusted Life Years)	1	Global	2	Female	13	40-44 years	368	Maternal sepsis and other maternal infections	3	Rate	2014	40.7618455023513	49.0167628732286	34.0442589709071
2	DALYs (Disability-Adjusted Life Years)	1	Global	2	Female	14	45-49 years	368	Maternal sepsis and other maternal infections	1	Number	2014	45029.2455910883	59154.2585916255	35175.0554334373
2	DALYs (Disability-Adjusted Life Years)	1	Global	2	Female	14	45-49 years	368	Maternal sepsis and other maternal infections	2	Percent	2014	0.000733492078552773	0.000971618339653895	0.000548269394363603
2	DALYs (Disability-Adjusted Life Years)	1	Global	2	Female	14	45-49 years	368	Maternal sepsis and other maternal infections	3	Rate	2014	20.2055650694071	26.543754073956	15.7837836732707
2	DALYs (Disability-Adjusted Life Years)	1	Global	2	Female	22	All ages	368	Maternal sepsis and other maternal infections	1	Number	2014	1416891.96635797	1650094.90213996	1218018.10604308
2	DALYs (Disability-Adjusted Life Years)	1	Global	2	Female	22	All ages	368	Maternal sepsis and other maternal infections	2	Percent	2014	0.00117161622713328	0.00137458630214874	0.000996738571069691
2	DALYs (Disability-Adjusted Life Years)	1	Global	2	Female	22	All ages	368	Maternal sepsis and other maternal infections	3	Rate	2014	38.9425829220218	45.3520515900477	33.4766321083953
2	DALYs (Disability-Adjusted Life Years)	1	Global	2	Female	27	Age-standardized	368	Maternal sepsis and other maternal infections	3	Rate	2014	37.570624137518	43.7577833873576	32.2579788354841
2	DALYs (Disability-Adjusted Life Years)	1	Global	2	Female	8	15-19 years	368	Maternal sepsis and other maternal infections	1	Number	2015	189499.749636837	227619.548760777	157312.899853078
2	DALYs (Disability-Adjusted Life Years)	1	Global	2	Female	8	15-19 years	368	Maternal sepsis and other maternal infections	2	Percent	2015	0.00477926867141488	0.00612153191644843	0.00378581005839889
2	DALYs (Disability-Adjusted Life Years)	1	Global	2	Female	8	15-19 years	368	Maternal sepsis and other maternal infections	3	Rate	2015	64.5541399434098	77.5398607793342	53.5895111813128
2	DALYs (Disability-Adjusted Life Years)	1	Global	2	Female	9	20-24 years	368	Maternal sepsis and other maternal infections	1	Number	2015	349406.910362974	413149.915257513	295017.859056192
2	DALYs (Disability-Adjusted Life Years)	1	Global	2	Female	9	20-24 years	368	Maternal sepsis and other maternal infections	2	Percent	2015	0.00746001301442382	0.00914329107466762	0.00600682947598827
2	DALYs (Disability-Adjusted Life Years)	1	Global	2	Female	9	20-24 years	368	Maternal sepsis and other maternal infections	3	Rate	2015	117.828965671964	139.324740691823	99.4875835490404
2	DALYs (Disability-Adjusted Life Years)	1	Global	2	Female	10	25-29 years	368	Maternal sepsis and other maternal infections	1	Number	2015	289658.326942403	344594.579460106	238368.704780802
2	DALYs (Disability-Adjusted Life Years)	1	Global	2	Female	10	25-29 years	368	Maternal sepsis and other maternal infections	2	Percent	2015	0.00558834783628954	0.00707917561021008	0.00442156850034383
2	DALYs (Disability-Adjusted Life Years)	1	Global	2	Female	10	25-29 years	368	Maternal sepsis and other maternal infections	3	Rate	2015	95.8839417448059	114.069175677793	78.9058310328914
2	DALYs (Disability-Adjusted Life Years)	1	Global	2	Female	11	30-34 years	368	Maternal sepsis and other maternal infections	1	Number	2015	213482.882027236	250811.371391224	178273.128917672
2	DALYs (Disability-Adjusted Life Years)	1	Global	2	Female	11	30-34 years	368	Maternal sepsis and other maternal infections	2	Percent	2015	0.00401665426618986	0.00505205278202933	0.00317021383741908
2	DALYs (Disability-Adjusted Life Years)	1	Global	2	Female	11	30-34 years	368	Maternal sepsis and other maternal infections	3	Rate	2015	77.686244959038	91.2700514972673	64.8734447989395
2	DALYs (Disability-Adjusted Life Years)	1	Global	2	Female	12	35-39 years	368	Maternal sepsis and other maternal infections	1	Number	2015	155521.940495349	186333.300965036	127956.22064145
2	DALYs (Disability-Adjusted Life Years)	1	Global	2	Female	12	35-39 years	368	Maternal sepsis and other maternal infections	2	Percent	2015	0.00286058584158785	0.00355230038708076	0.0022741839609667
2	DALYs (Disability-Adjusted Life Years)	1	Global	2	Female	12	35-39 years	368	Maternal sepsis and other maternal infections	3	Rate	2015	62.151984782956	74.4652776916912	51.1357629210509
2	DALYs (Disability-Adjusted Life Years)	1	Global	2	Female	13	40-44 years	368	Maternal sepsis and other maternal infections	1	Number	2015	94564.7198342769	115275.975578895	79020.9101831002
2	DALYs (Disability-Adjusted Life Years)	1	Global	2	Female	13	40-44 years	368	Maternal sepsis and other maternal infections	2	Percent	2015	0.0016169134292183	0.00204352830118751	0.00128331349099119
2	DALYs (Disability-Adjusted Life Years)	1	Global	2	Female	13	40-44 years	368	Maternal sepsis and other maternal infections	3	Rate	2015	39.3871699083889	48.0136190794855	32.9130147178753
2	DALYs (Disability-Adjusted Life Years)	1	Global	2	Female	14	45-49 years	368	Maternal sepsis and other maternal infections	1	Number	2015	44150.9707922657	57833.2936743947	34382.2044514644
2	DALYs (Disability-Adjusted Life Years)	1	Global	2	Female	14	45-49 years	368	Maternal sepsis and other maternal infections	2	Percent	2015	0.000716997193834285	0.000936874349947711	0.000533682604759609
2	DALYs (Disability-Adjusted Life Years)	1	Global	2	Female	14	45-49 years	368	Maternal sepsis and other maternal infections	3	Rate	2015	19.5993388732225	25.6731460382208	15.2628235384287
2	DALYs (Disability-Adjusted Life Years)	1	Global	2	Female	22	All ages	368	Maternal sepsis and other maternal infections	1	Number	2015	1351527.9750515	1578573.10524068	1152545.7951232
2	DALYs (Disability-Adjusted Life Years)	1	Global	2	Female	22	All ages	368	Maternal sepsis and other maternal infections	2	Percent	2015	0.00111405817921861	0.00131686188060151	0.000946395801103779
2	DALYs (Disability-Adjusted Life Years)	1	Global	2	Female	22	All ages	368	Maternal sepsis and other maternal infections	3	Rate	2015	36.6901049106756	42.8537284537116	31.2883099114665
2	DALYs (Disability-Adjusted Life Years)	1	Global	2	Female	27	Age-standardized	368	Maternal sepsis and other maternal infections	3	Rate	2015	35.6728619389343	41.6852667679848	30.456764447596
2	DALYs (Disability-Adjusted Life Years)	1	Global	2	Female	8	15-19 years	368	Maternal sepsis and other maternal infections	1	Number	2016	181523.706545794	215303.572251793	146857.020217682
2	DALYs (Disability-Adjusted Life Years)	1	Global	2	Female	8	15-19 years	368	Maternal sepsis and other maternal infections	2	Percent	2016	0.00461802467698438	0.00587439798415469	0.00358601012329764
2	DALYs (Disability-Adjusted Life Years)	1	Global	2	Female	8	15-19 years	368	Maternal sepsis and other maternal infections	3	Rate	2016	61.7659087261158	73.2599672250308	49.9700974553779
2	DALYs (Disability-Adjusted Life Years)	1	Global	2	Female	9	20-24 years	368	Maternal sepsis and other maternal infections	1	Number	2016	338543.660084096	396718.41730479	286868.854177932
2	DALYs (Disability-Adjusted Life Years)	1	Global	2	Female	9	20-24 years	368	Maternal sepsis and other maternal infections	2	Percent	2016	0.00729247237477114	0.00905301091042506	0.00585420004821747
2	DALYs (Disability-Adjusted Life Years)	1	Global	2	Female	9	20-24 years	368	Maternal sepsis and other maternal infections	3	Rate	2016	114.877257697278	134.617567041893	97.3425621928203
2	DALYs (Disability-Adjusted Life Years)	1	Global	2	Female	10	25-29 years	368	Maternal sepsis and other maternal infections	1	Number	2016	281289.513285225	332620.501720706	235072.598417095
2	DALYs (Disability-Adjusted Life Years)	1	Global	2	Female	10	25-29 years	368	Maternal sepsis and other maternal infections	2	Percent	2016	0.00544432241604573	0.00678411797107795	0.00436349467186224
2	DALYs (Disability-Adjusted Life Years)	1	Global	2	Female	10	25-29 years	368	Maternal sepsis and other maternal infections	3	Rate	2016	93.1285020610787	110.123014250602	77.8271422582021
2	DALYs (Disability-Adjusted Life Years)	1	Global	2	Female	11	30-34 years	368	Maternal sepsis and other maternal infections	1	Number	2016	208145.71222648	245146.206179016	174555.960376581
2	DALYs (Disability-Adjusted Life Years)	1	Global	2	Female	11	30-34 years	368	Maternal sepsis and other maternal infections	2	Percent	2016	0.00387600016184024	0.00484062159898876	0.00307539780392816
2	DALYs (Disability-Adjusted Life Years)	1	Global	2	Female	11	30-34 years	368	Maternal sepsis and other maternal infections	3	Rate	2016	74.0242589615087	87.1829933728431	62.0785096938791
2	DALYs (Disability-Adjusted Life Years)	1	Global	2	Female	12	35-39 years	368	Maternal sepsis and other maternal infections	1	Number	2016	152658.105196363	182006.546157245	127063.344173644
2	DALYs (Disability-Adjusted Life Years)	1	Global	2	Female	12	35-39 years	368	Maternal sepsis and other maternal infections	2	Percent	2016	0.00278725374126734	0.0035431376129598	0.00222009146509491
2	DALYs (Disability-Adjusted Life Years)	1	Global	2	Female	12	35-39 years	368	Maternal sepsis and other maternal infections	3	Rate	2016	60.2845076165489	71.874172707468	50.1771663533179
2	DALYs (Disability-Adjusted Life Years)	1	Global	2	Female	13	40-44 years	368	Maternal sepsis and other maternal infections	1	Number	2016	92382.4234486471	112335.194461321	76870.4859010467
2	DALYs (Disability-Adjusted Life Years)	1	Global	2	Female	13	40-44 years	368	Maternal sepsis and other maternal infections	2	Percent	2016	0.00157828849804903	0.00198092851386094	0.00126660648118425
2	DALYs (Disability-Adjusted Life Years)	1	Global	2	Female	13	40-44 years	368	Maternal sepsis and other maternal infections	3	Rate	2016	38.4036270205148	46.6980487015222	31.9552720011782
2	DALYs (Disability-Adjusted Life Years)	1	Global	2	Female	14	45-49 years	368	Maternal sepsis and other maternal infections	1	Number	2016	43789.6570376087	56273.2776495118	34059.233545808
2	DALYs (Disability-Adjusted Life Years)	1	Global	2	Female	14	45-49 years	368	Maternal sepsis and other maternal infections	2	Percent	2016	0.000704521070390317	0.000920612270786512	0.000517454462647066
2	DALYs (Disability-Adjusted Life Years)	1	Global	2	Female	14	45-49 years	368	Maternal sepsis and other maternal infections	3	Rate	2016	19.2179534495515	24.6966362260658	14.9475654547507
2	DALYs (Disability-Adjusted Life Years)	1	Global	2	Female	22	All ages	368	Maternal sepsis and other maternal infections	1	Number	2016	1313345.29981295	1526884.00494454	1124392.86223197
2	DALYs (Disability-Adjusted Life Years)	1	Global	2	Female	22	All ages	368	Maternal sepsis and other maternal infections	2	Percent	2016	0.00107954447105994	0.00126189122437916	0.000910799675270837
2	DALYs (Disability-Adjusted Life Years)	1	Global	2	Female	22	All ages	368	Maternal sepsis and other maternal infections	3	Rate	2016	35.2233282128162	40.9503399119182	30.1557091133497
2	DALYs (Disability-Adjusted Life Years)	1	Global	2	Female	27	Age-standardized	368	Maternal sepsis and other maternal infections	3	Rate	2016	34.5107103258579	40.1257330101388	29.5350859085024
2	DALYs (Disability-Adjusted Life Years)	1	Global	2	Female	8	15-19 years	368	Maternal sepsis and other maternal infections	1	Number	2017	176648.486823347	214671.923715909	143414.916955088
2	DALYs (Disability-Adjusted Life Years)	1	Global	2	Female	8	15-19 years	368	Maternal sepsis and other maternal infections	2	Percent	2017	0.00451420007116149	0.00575887667113109	0.00357327592668817
2	DALYs (Disability-Adjusted Life Years)	1	Global	2	Female	8	15-19 years	368	Maternal sepsis and other maternal infections	3	Rate	2017	59.9603453181491	72.8667587681598	48.6797713302816
2	DALYs (Disability-Adjusted Life Years)	1	Global	2	Female	9	20-24 years	368	Maternal sepsis and other maternal infections	1	Number	2017	328656.141324531	391348.56454482	276625.467881766
2	DALYs (Disability-Adjusted Life Years)	1	Global	2	Female	9	20-24 years	368	Maternal sepsis and other maternal infections	2	Percent	2017	0.00713286162322356	0.00882210089663518	0.00570952916322709
2	DALYs (Disability-Adjusted Life Years)	1	Global	2	Female	9	20-24 years	368	Maternal sepsis and other maternal infections	3	Rate	2017	111.915439423249	133.263740005525	94.1977249196741
2	DALYs (Disability-Adjusted Life Years)	1	Global	2	Female	10	25-29 years	368	Maternal sepsis and other maternal infections	1	Number	2017	273684.064545186	325869.917222872	224823.353075699
2	DALYs (Disability-Adjusted Life Years)	1	Global	2	Female	10	25-29 years	368	Maternal sepsis and other maternal infections	2	Percent	2017	0.00533026732252306	0.00669610587881711	0.00420498928815944
2	DALYs (Disability-Adjusted Life Years)	1	Global	2	Female	10	25-29 years	368	Maternal sepsis and other maternal infections	3	Rate	2017	91.0990281707729	108.469716051709	74.8351534800785
2	DALYs (Disability-Adjusted Life Years)	1	Global	2	Female	11	30-34 years	368	Maternal sepsis and other maternal infections	1	Number	2017	202994.188185147	243339.546960584	169029.651108468
2	DALYs (Disability-Adjusted Life Years)	1	Global	2	Female	11	30-34 years	368	Maternal sepsis and other maternal infections	2	Percent	2017	0.00374056089873659	0.0047108728349708	0.00296463212960936
2	DALYs (Disability-Adjusted Life Years)	1	Global	2	Female	11	30-34 years	368	Maternal sepsis and other maternal infections	3	Rate	2017	70.6032144296013	84.6356950751227	58.7900412758963
2	DALYs (Disability-Adjusted Life Years)	1	Global	2	Female	12	35-39 years	368	Maternal sepsis and other maternal infections	1	Number	2017	149473.786673401	180361.607092751	123361.257892824
2	DALYs (Disability-Adjusted Life Years)	1	Global	2	Female	12	35-39 years	368	Maternal sepsis and other maternal infections	2	Percent	2017	0.00270828067220016	0.00339328982090324	0.00213210493215961
2	DALYs (Disability-Adjusted Life Years)	1	Global	2	Female	12	35-39 years	368	Maternal sepsis and other maternal infections	3	Rate	2017	58.2024873213466	70.2296662424861	48.0347237348081
2	DALYs (Disability-Adjusted Life Years)	1	Global	2	Female	13	40-44 years	368	Maternal sepsis and other maternal infections	1	Number	2017	90368.5999050448	108181.255880695	73782.7150829271
2	DALYs (Disability-Adjusted Life Years)	1	Global	2	Female	13	40-44 years	368	Maternal sepsis and other maternal infections	2	Percent	2017	0.00154515674862219	0.00192600860045457	0.001228033143016
2	DALYs (Disability-Adjusted Life Years)	1	Global	2	Female	13	40-44 years	368	Maternal sepsis and other maternal infections	3	Rate	2017	37.5345759445379	44.9330582624503	30.6456327262377
2	DALYs (Disability-Adjusted Life Years)	1	Global	2	Female	14	45-49 years	368	Maternal sepsis and other maternal infections	1	Number	2017	43449.5969832545	55042.8828657478	33947.8483299801
2	DALYs (Disability-Adjusted Life Years)	1	Global	2	Female	14	45-49 years	368	Maternal sepsis and other maternal infections	2	Percent	2017	0.000693549161982192	0.000916892063040597	0.000506072463574945
2	DALYs (Disability-Adjusted Life Years)	1	Global	2	Female	14	45-49 years	368	Maternal sepsis and other maternal infections	3	Rate	2017	18.874056588615	23.9100603489836	14.7465950187916
2	DALYs (Disability-Adjusted Life Years)	1	Global	2	Female	22	All ages	368	Maternal sepsis and other maternal infections	1	Number	2017	1280074.55357017	1505525.93141414	1071496.97599036
2	DALYs (Disability-Adjusted Life Years)	1	Global	2	Female	22	All ages	368	Maternal sepsis and other maternal infections	2	Percent	2017	0.00105067055294482	0.00123388752640673	0.000887047656245617
2	DALYs (Disability-Adjusted Life Years)	1	Global	2	Female	22	All ages	368	Maternal sepsis and other maternal infections	3	Rate	2017	33.9278857735827	39.903388195417	28.3996169650813
2	DALYs (Disability-Adjusted Life Years)	1	Global	2	Female	27	Age-standardized	368	Maternal sepsis and other maternal infections	3	Rate	2017	33.4979035707443	39.3481812422654	28.0334749258424
2	DALYs (Disability-Adjusted Life Years)	1	Global	2	Female	8	15-19 years	368	Maternal sepsis and other maternal infections	1	Number	2018	169242.494309188	209127.773042586	139719.26569386
2	DALYs (Disability-Adjusted Life Years)	1	Global	2	Female	8	15-19 years	368	Maternal sepsis and other maternal infections	2	Percent	2018	0.00439805793169985	0.00585628042231608	0.00341590521236714
2	DALYs (Disability-Adjusted Life Years)	1	Global	2	Female	8	15-19 years	368	Maternal sepsis and other maternal infections	3	Rate	2018	57.1976738063008	70.6774158295926	47.2199196557185
2	DALYs (Disability-Adjusted Life Years)	1	Global	2	Female	9	20-24 years	368	Maternal sepsis and other maternal infections	1	Number	2018	315101.24991214	375890.63980574	266337.077623594
2	DALYs (Disability-Adjusted Life Years)	1	Global	2	Female	9	20-24 years	368	Maternal sepsis and other maternal infections	2	Percent	2018	0.00694826726527406	0.00882771981450629	0.00545992146820452
2	DALYs (Disability-Adjusted Life Years)	1	Global	2	Female	9	20-24 years	368	Maternal sepsis and other maternal infections	3	Rate	2018	107.494173717401	128.231969074353	90.8586814474346
2	DALYs (Disability-Adjusted Life Years)	1	Global	2	Female	10	25-29 years	368	Maternal sepsis and other maternal infections	1	Number	2018	258583.748624224	315169.712853647	214421.490304442
2	DALYs (Disability-Adjusted Life Years)	1	Global	2	Female	10	25-29 years	368	Maternal sepsis and other maternal infections	2	Percent	2018	0.0051284368764862	0.00655010865823502	0.00402080151236287
2	DALYs (Disability-Adjusted Life Years)	1	Global	2	Female	10	25-29 years	368	Maternal sepsis and other maternal infections	3	Rate	2018	86.7954871895141	105.788971348948	71.9721088966078
2	DALYs (Disability-Adjusted Life Years)	1	Global	2	Female	11	30-34 years	368	Maternal sepsis and other maternal infections	1	Number	2018	194563.759587929	231552.894692662	162072.878711041
2	DALYs (Disability-Adjusted Life Years)	1	Global	2	Female	11	30-34 years	368	Maternal sepsis and other maternal infections	2	Percent	2018	0.00357143082633058	0.00457397649729711	0.00284378676448804
2	DALYs (Disability-Adjusted Life Years)	1	Global	2	Female	11	30-34 years	368	Maternal sepsis and other maternal infections	3	Rate	2018	66.4130611148739	79.0390593763169	55.3225123820425
2	DALYs (Disability-Adjusted Life Years)	1	Global	2	Female	12	35-39 years	368	Maternal sepsis and other maternal infections	1	Number	2018	143665.020422042	172660.945891144	119539.496767099
2	DALYs (Disability-Adjusted Life Years)	1	Global	2	Female	12	35-39 years	368	Maternal sepsis and other maternal infections	2	Percent	2018	0.00259386233286615	0.00327958702278266	0.00202854968310246
2	DALYs (Disability-Adjusted Life Years)	1	Global	2	Female	12	35-39 years	368	Maternal sepsis and other maternal infections	3	Rate	2018	55.0237253198938	66.1291693153845	45.7836459819418
2	DALYs (Disability-Adjusted Life Years)	1	Global	2	Female	13	40-44 years	368	Maternal sepsis and other maternal infections	1	Number	2018	87917.1583528214	107996.899065164	71317.7248742704
2	DALYs (Disability-Adjusted Life Years)	1	Global	2	Female	13	40-44 years	368	Maternal sepsis and other maternal infections	2	Percent	2018	0.00150599701125367	0.00194616424914372	0.00117074418299766
2	DALYs (Disability-Adjusted Life Years)	1	Global	2	Female	13	40-44 years	368	Maternal sepsis and other maternal infections	3	Rate	2018	36.4397448008931	44.7623594182752	29.5596416318354
2	DALYs (Disability-Adjusted Life Years)	1	Global	2	Female	14	45-49 years	368	Maternal sepsis and other maternal infections	1	Number	2018	43240.5965805192	55327.4432724031	33570.7727083185
2	DALYs (Disability-Adjusted Life Years)	1	Global	2	Female	14	45-49 years	368	Maternal sepsis and other maternal infections	2	Percent	2018	0.000685509476430269	0.000919856803414347	0.000506873212540075
2	DALYs (Disability-Adjusted Life Years)	1	Global	2	Female	14	45-49 years	368	Maternal sepsis and other maternal infections	3	Rate	2018	18.6087491038613	23.810367844881	14.4473049854566
2	DALYs (Disability-Adjusted Life Years)	1	Global	2	Female	22	All ages	368	Maternal sepsis and other maternal infections	1	Number	2018	1226904.49085409	1456435.97051568	1033462.10781309
2	DALYs (Disability-Adjusted Life Years)	1	Global	2	Female	22	All ages	368	Maternal sepsis and other maternal infections	2	Percent	2018	0.00100669175158701	0.0012092693274469	0.000845310597597707
2	DALYs (Disability-Adjusted Life Years)	1	Global	2	Female	22	All ages	368	Maternal sepsis and other maternal infections	3	Rate	2018	32.1515843085564	38.1665600257534	27.0823396089455
2	DALYs (Disability-Adjusted Life Years)	1	Global	2	Female	27	Age-standardized	368	Maternal sepsis and other maternal infections	3	Rate	2018	31.9794705612797	37.9599049079097	26.9387887753033
2	DALYs (Disability-Adjusted Life Years)	1	Global	2	Female	8	15-19 years	368	Maternal sepsis and other maternal infections	1	Number	2019	162990.485882331	200089.447297885	134346.300330112
2	DALYs (Disability-Adjusted Life Years)	1	Global	2	Female	8	15-19 years	368	Maternal sepsis and other maternal infections	2	Percent	2019	0.00426439935078242	0.00561108411463869	0.00333525691464127
2	DALYs (Disability-Adjusted Life Years)	1	Global	2	Female	8	15-19 years	368	Maternal sepsis and other maternal infections	3	Rate	2019	54.7291430962258	67.1862773703026	45.110963719216
2	DALYs (Disability-Adjusted Life Years)	1	Global	2	Female	9	20-24 years	368	Maternal sepsis and other maternal infections	1	Number	2019	304181.369634376	364017.35007964	253472.635750132
2	DALYs (Disability-Adjusted Life Years)	1	Global	2	Female	9	20-24 years	368	Maternal sepsis and other maternal infections	2	Percent	2019	0.00676133602472588	0.00847804294724047	0.00528037159332621
2	DALYs (Disability-Adjusted Life Years)	1	Global	2	Female	9	20-24 years	368	Maternal sepsis and other maternal infections	3	Rate	2019	103.818598350863	124.240912933258	86.5114579354687
2	DALYs (Disability-Adjusted Life Years)	1	Global	2	Female	10	25-29 years	368	Maternal sepsis and other maternal infections	1	Number	2019	249893.726949294	301492.945177734	210680.321304115
2	DALYs (Disability-Adjusted Life Years)	1	Global	2	Female	10	25-29 years	368	Maternal sepsis and other maternal infections	2	Percent	2019	0.00500194303661066	0.00627901957836572	0.00400200340996938
2	DALYs (Disability-Adjusted Life Years)	1	Global	2	Female	10	25-29 years	368	Maternal sepsis and other maternal infections	3	Rate	2019	84.6694392877895	102.152378649356	71.3830830871971
2	DALYs (Disability-Adjusted Life Years)	1	Global	2	Female	11	30-34 years	368	Maternal sepsis and other maternal infections	1	Number	2019	186823.440073467	226480.84454606	155467.275147092
2	DALYs (Disability-Adjusted Life Years)	1	Global	2	Female	11	30-34 years	368	Maternal sepsis and other maternal infections	2	Percent	2019	0.00341836176209728	0.00431786535110947	0.00270219797260884
2	DALYs (Disability-Adjusted Life Years)	1	Global	2	Female	11	30-34 years	368	Maternal sepsis and other maternal infections	3	Rate	2019	62.9158456333866	76.2711244840346	52.3561448196825
2	DALYs (Disability-Adjusted Life Years)	1	Global	2	Female	12	35-39 years	368	Maternal sepsis and other maternal infections	1	Number	2019	139119.368761541	168030.379381847	115697.735981803
2	DALYs (Disability-Adjusted Life Years)	1	Global	2	Female	12	35-39 years	368	Maternal sepsis and other maternal infections	2	Percent	2019	0.00248850099204647	0.00313537065094735	0.00195550464646415
2	DALYs (Disability-Adjusted Life Years)	1	Global	2	Female	12	35-39 years	368	Maternal sepsis and other maternal infections	3	Rate	2019	52.2973833669444	63.1655336424646	43.4927854201171
2	DALYs (Disability-Adjusted Life Years)	1	Global	2	Female	13	40-44 years	368	Maternal sepsis and other maternal infections	1	Number	2019	85480.0500953529	104578.418889755	69030.7738220942
2	DALYs (Disability-Adjusted Life Years)	1	Global	2	Female	13	40-44 years	368	Maternal sepsis and other maternal infections	2	Percent	2019	0.00146657213017711	0.00191410417929797	0.00114517744837991
2	DALYs (Disability-Adjusted Life Years)	1	Global	2	Female	13	40-44 years	368	Maternal sepsis and other maternal infections	3	Rate	2019	35.2268389873365	43.0973907908358	28.4479940277241
2	DALYs (Disability-Adjusted Life Years)	1	Global	2	Female	14	45-49 years	368	Maternal sepsis and other maternal infections	1	Number	2019	43622.1561524796	56857.7597769879	33724.0021163349
2	DALYs (Disability-Adjusted Life Years)	1	Global	2	Female	14	45-49 years	368	Maternal sepsis and other maternal infections	2	Percent	2019	0.000687565806487079	0.000958911284081325	0.000509520820970307
2	DALYs (Disability-Adjusted Life Years)	1	Global	2	Female	14	45-49 years	368	Maternal sepsis and other maternal infections	3	Rate	2019	18.6323911492923	24.2857326064823	14.4045790940436
2	DALYs (Disability-Adjusted Life Years)	1	Global	2	Female	22	All ages	368	Maternal sepsis and other maternal infections	1	Number	2019	1186482.34266143	1419826.23320173	1004955.09706006
2	DALYs (Disability-Adjusted Life Years)	1	Global	2	Female	22	All ages	368	Maternal sepsis and other maternal infections	2	Percent	2019	0.000972884658770936	0.00117339041976577	0.000818796159139353
2	DALYs (Disability-Adjusted Life Years)	1	Global	2	Female	22	All ages	368	Maternal sepsis and other maternal infections	3	Rate	2019	30.7572618347768	36.8062512557188	26.0515187972671
2	DALYs (Disability-Adjusted Life Years)	1	Global	2	Female	27	Age-standardized	368	Maternal sepsis and other maternal infections	3	Rate	2019	30.7993139117047	36.8978121874483	26.0913663516125
2	DALYs (Disability-Adjusted Life Years)	1	Global	2	Female	8	15-19 years	368	Maternal sepsis and other maternal infections	1	Number	2020	160934.238802614	196621.81861355	132326.919632955
2	DALYs (Disability-Adjusted Life Years)	1	Global	2	Female	8	15-19 years	368	Maternal sepsis and other maternal infections	2	Percent	2020	0.00401599627576543	0.00520907781784381	0.00313513109758709
2	DALYs (Disability-Adjusted Life Years)	1	Global	2	Female	8	15-19 years	368	Maternal sepsis and other maternal infections	3	Rate	2020	53.5853862874459	65.4680829967432	44.0601649314451
2	DALYs (Disability-Adjusted Life Years)	1	Global	2	Female	9	20-24 years	368	Maternal sepsis and other maternal infections	1	Number	2020	299372.662415832	360180.028002153	249322.228511458
2	DALYs (Disability-Adjusted Life Years)	1	Global	2	Female	9	20-24 years	368	Maternal sepsis and other maternal infections	2	Percent	2020	0.0063499445768472	0.00812877371751227	0.00515691346233581
2	DALYs (Disability-Adjusted Life Years)	1	Global	2	Female	9	20-24 years	368	Maternal sepsis and other maternal infections	3	Rate	2020	102.079302502106	122.813237978887	85.0132372787232
2	DALYs (Disability-Adjusted Life Years)	1	Global	2	Female	10	25-29 years	368	Maternal sepsis and other maternal infections	1	Number	2020	243567.656110983	297360.54338459	199436.424130815
2	DALYs (Disability-Adjusted Life Years)	1	Global	2	Female	10	25-29 years	368	Maternal sepsis and other maternal infections	2	Percent	2020	0.00468989540126695	0.00590196199152123	0.00368327745884039
2	DALYs (Disability-Adjusted Life Years)	1	Global	2	Female	10	25-29 years	368	Maternal sepsis and other maternal infections	3	Rate	2020	83.2479752976985	101.633622318519	68.1645452216294
2	DALYs (Disability-Adjusted Life Years)	1	Global	2	Female	11	30-34 years	368	Maternal sepsis and other maternal infections	1	Number	2020	182932.922633341	221275.894951797	149006.452990591
2	DALYs (Disability-Adjusted Life Years)	1	Global	2	Female	11	30-34 years	368	Maternal sepsis and other maternal infections	2	Percent	2020	0.00316707003986109	0.00403562833013095	0.00251225416000409
2	DALYs (Disability-Adjusted Life Years)	1	Global	2	Female	11	30-34 years	368	Maternal sepsis and other maternal infections	3	Rate	2020	61.1758215571537	73.9983512514189	49.8302440468168
2	DALYs (Disability-Adjusted Life Years)	1	Global	2	Female	12	35-39 years	368	Maternal sepsis and other maternal infections	1	Number	2020	135941.315739191	164036.262833499	112712.521808664
2	DALYs (Disability-Adjusted Life Years)	1	Global	2	Female	12	35-39 years	368	Maternal sepsis and other maternal infections	2	Percent	2020	0.00226808645852266	0.00284720031186687	0.00179511681318134
2	DALYs (Disability-Adjusted Life Years)	1	Global	2	Female	12	35-39 years	368	Maternal sepsis and other maternal infections	3	Rate	2020	50.0601244144256	60.4060338924249	41.5061663492398
2	DALYs (Disability-Adjusted Life Years)	1	Global	2	Female	13	40-44 years	368	Maternal sepsis and other maternal infections	1	Number	2020	83362.5289811077	103858.787086842	67078.900195754
2	DALYs (Disability-Adjusted Life Years)	1	Global	2	Female	13	40-44 years	368	Maternal sepsis and other maternal infections	2	Percent	2020	0.00133121329563003	0.00172772525504689	0.00104607437387136
2	DALYs (Disability-Adjusted Life Years)	1	Global	2	Female	13	40-44 years	368	Maternal sepsis and other maternal infections	3	Rate	2020	34.0143740163874	42.3774527001311	27.3701725193988
2	DALYs (Disability-Adjusted Life Years)	1	Global	2	Female	14	45-49 years	368	Maternal sepsis and other maternal infections	1	Number	2020	42555.5227195136	56000.6946974289	32497.4305495517
2	DALYs (Disability-Adjusted Life Years)	1	Global	2	Female	14	45-49 years	368	Maternal sepsis and other maternal infections	2	Percent	2020	0.000626220897908115	0.000875292348356882	0.00046271401856567
2	DALYs (Disability-Adjusted Life Years)	1	Global	2	Female	14	45-49 years	368	Maternal sepsis and other maternal infections	3	Rate	2020	18.0900526103434	23.8055004040107	13.8144285576547
2	DALYs (Disability-Adjusted Life Years)	1	Global	2	Female	22	All ages	368	Maternal sepsis and other maternal infections	1	Number	2020	1162553.27799979	1393467.92698992	970931.262763848
2	DALYs (Disability-Adjusted Life Years)	1	Global	2	Female	22	All ages	368	Maternal sepsis and other maternal infections	2	Percent	2020	0.000911490451123531	0.00110323975615421	0.000765264061628301
2	DALYs (Disability-Adjusted Life Years)	1	Global	2	Female	22	All ages	368	Maternal sepsis and other maternal infections	3	Rate	2020	29.8362505280553	35.7625400566703	24.9183834836242
2	DALYs (Disability-Adjusted Life Years)	1	Global	2	Female	27	Age-standardized	368	Maternal sepsis and other maternal infections	3	Rate	2020	30.0592027691758	36.0540084350381	25.1142503364127
2	DALYs (Disability-Adjusted Life Years)	1	Global	2	Female	8	15-19 years	368	Maternal sepsis and other maternal infections	1	Number	2021	158869.216621013	197095.73603944	128813.686266878
2	DALYs (Disability-Adjusted Life Years)	1	Global	2	Female	8	15-19 years	368	Maternal sepsis and other maternal infections	2	Percent	2021	0.00384654835157706	0.00502894632495336	0.00300169650637095
2	DALYs (Disability-Adjusted Life Years)	1	Global	2	Female	8	15-19 years	368	Maternal sepsis and other maternal infections	3	Rate	2021	52.319853164575	64.9088614413384	42.4217686372054
2	DALYs (Disability-Adjusted Life Years)	1	Global	2	Female	9	20-24 years	368	Maternal sepsis and other maternal infections	1	Number	2021	296055.10637697	352332.297415254	245084.969511427
2	DALYs (Disability-Adjusted Life Years)	1	Global	2	Female	9	20-24 years	368	Maternal sepsis and other maternal infections	2	Percent	2021	0.00607078689748526	0.0076892885010029	0.0047685308329107
2	DALYs (Disability-Adjusted Life Years)	1	Global	2	Female	9	20-24 years	368	Maternal sepsis and other maternal infections	3	Rate	2021	100.784019608683	119.942079723013	83.432603731488
2	DALYs (Disability-Adjusted Life Years)	1	Global	2	Female	10	25-29 years	368	Maternal sepsis and other maternal infections	1	Number	2021	238951.789216106	285872.106367867	196437.585795692
2	DALYs (Disability-Adjusted Life Years)	1	Global	2	Female	10	25-29 years	368	Maternal sepsis and other maternal infections	2	Percent	2021	0.00446794377086014	0.00562343301417642	0.00357715697202998
2	DALYs (Disability-Adjusted Life Years)	1	Global	2	Female	10	25-29 years	368	Maternal sepsis and other maternal infections	3	Rate	2021	82.117609002083	98.2421346679587	67.5072780019864
2	DALYs (Disability-Adjusted Life Years)	1	Global	2	Female	11	30-34 years	368	Maternal sepsis and other maternal infections	1	Number	2021	179760.438733559	217937.186477007	149967.32853169
2	DALYs (Disability-Adjusted Life Years)	1	Global	2	Female	11	30-34 years	368	Maternal sepsis and other maternal infections	2	Percent	2021	0.0029933656943729	0.00383040731998584	0.00234158830045298
2	DALYs (Disability-Adjusted Life Years)	1	Global	2	Female	11	30-34 years	368	Maternal sepsis and other maternal infections	3	Rate	2021	60.1344508984793	72.9055465790189	50.1678957700579
2	DALYs (Disability-Adjusted Life Years)	1	Global	2	Female	12	35-39 years	368	Maternal sepsis and other maternal infections	1	Number	2021	133531.466493285	162729.592585318	112077.942253029
2	DALYs (Disability-Adjusted Life Years)	1	Global	2	Female	12	35-39 years	368	Maternal sepsis and other maternal infections	2	Percent	2021	0.00210228889199829	0.00264335740805296	0.00162296497789134
2	DALYs (Disability-Adjusted Life Years)	1	Global	2	Female	12	35-39 years	368	Maternal sepsis and other maternal infections	3	Rate	2021	48.0670094840964	58.5773905998024	40.3444345719459
2	DALYs (Disability-Adjusted Life Years)	1	Global	2	Female	13	40-44 years	368	Maternal sepsis and other maternal infections	1	Number	2021	81918.8165841256	101864.244397834	64578.6438150923
2	DALYs (Disability-Adjusted Life Years)	1	Global	2	Female	13	40-44 years	368	Maternal sepsis and other maternal infections	2	Percent	2021	0.00123065064179656	0.00162059553119267	0.000964536657907053
2	DALYs (Disability-Adjusted Life Years)	1	Global	2	Female	13	40-44 years	368	Maternal sepsis and other maternal infections	3	Rate	2021	33.0198165347578	41.0594146952071	26.030343939942
2	DALYs (Disability-Adjusted Life Years)	1	Global	2	Female	14	45-49 years	368	Maternal sepsis and other maternal infections	1	Number	2021	41574.5234459987	55515.0947065856	31263.6048036385
2	DALYs (Disability-Adjusted Life Years)	1	Global	2	Female	14	45-49 years	368	Maternal sepsis and other maternal infections	2	Percent	2021	0.000581270667718504	0.000825635323662959	0.000429052646593999
2	DALYs (Disability-Adjusted Life Years)	1	Global	2	Female	14	45-49 years	368	Maternal sepsis and other maternal infections	3	Rate	2021	17.6430439984382	23.559025511332	13.2673837095652
2	DALYs (Disability-Adjusted Life Years)	1	Global	2	Female	22	All ages	368	Maternal sepsis and other maternal infections	1	Number	2021	1144233.29339835	1352033.85063406	956987.95123209
2	DALYs (Disability-Adjusted Life Years)	1	Global	2	Female	22	All ages	368	Maternal sepsis and other maternal infections	2	Percent	2021	0.000862244735880078	0.00103077510653845	0.000724356417918652
2	DALYs (Disability-Adjusted Life Years)	1	Global	2	Female	22	All ages	368	Maternal sepsis and other maternal infections	3	Rate	2021	29.100823804505	34.3857315566946	24.3386885458716
2	DALYs (Disability-Adjusted Life Years)	1	Global	2	Female	27	Age-standardized	368	Maternal sepsis and other maternal infections	3	Rate	2021	29.457114266247	34.7670945842647	24.6339793900528
3	YLDs (Years Lived with Disability)	1	Global	2	Female	8	15-19 years	368	Maternal sepsis and other maternal infections	1	Number	1990	15371.5694705617	28797.5805669004	6725.21619929404
3	YLDs (Years Lived with Disability)	1	Global	2	Female	8	15-19 years	368	Maternal sepsis and other maternal infections	2	Percent	1990	0.0007421106916696	0.0012661121858045	0.0003437346328764
3	YLDs (Years Lived with Disability)	1	Global	2	Female	8	15-19 years	368	Maternal sepsis and other maternal infections	3	Rate	1990	6.01536	11.2694	2.63178
3	YLDs (Years Lived with Disability)	1	Global	2	Female	8	15-19 years	368	Maternal sepsis and other maternal infections	1	Number	1991	15082.9944769941	28121.8080423339	6616.19103202539
3	YLDs (Years Lived with Disability)	1	Global	2	Female	8	15-19 years	368	Maternal sepsis and other maternal infections	2	Percent	1991	0.0007279315863398	0.0012506291779855	0.0003384798399569
3	YLDs (Years Lived with Disability)	1	Global	2	Female	8	15-19 years	368	Maternal sepsis and other maternal infections	3	Rate	1991	5.90835	11.0159	2.59171
3	YLDs (Years Lived with Disability)	1	Global	2	Female	8	15-19 years	368	Maternal sepsis and other maternal infections	1	Number	1992	14847.3120014457	28046.0538817423	6419.25475600909
3	YLDs (Years Lived with Disability)	1	Global	2	Female	8	15-19 years	368	Maternal sepsis and other maternal infections	2	Percent	1992	0.0007165596303053	0.0012371273747926	0.0003319943046258
3	YLDs (Years Lived with Disability)	1	Global	2	Female	8	15-19 years	368	Maternal sepsis and other maternal infections	3	Rate	1992	5.82434	11.002	2.51816
3	YLDs (Years Lived with Disability)	1	Global	2	Female	8	15-19 years	368	Maternal sepsis and other maternal infections	1	Number	1993	14639.2554471374	27492.5142327729	6519.97100971369
3	YLDs (Years Lived with Disability)	1	Global	2	Female	8	15-19 years	368	Maternal sepsis and other maternal infections	2	Percent	1993	0.0007054308715176	0.0012122596566503	0.0003301137178955
3	YLDs (Years Lived with Disability)	1	Global	2	Female	8	15-19 years	368	Maternal sepsis and other maternal infections	3	Rate	1993	5.74177	10.783	2.55725
3	YLDs (Years Lived with Disability)	1	Global	2	Female	8	15-19 years	368	Maternal sepsis and other maternal infections	1	Number	1994	14521.940651424	27309.940742224	6411.34574374858
3	YLDs (Years Lived with Disability)	1	Global	2	Female	8	15-19 years	368	Maternal sepsis and other maternal infections	2	Percent	1994	0.0006957790037454	0.0012025323430558	0.0003273776572413
3	YLDs (Years Lived with Disability)	1	Global	2	Female	8	15-19 years	368	Maternal sepsis and other maternal infections	3	Rate	1994	5.67523	10.6728	2.50558
3	YLDs (Years Lived with Disability)	1	Global	2	Female	8	15-19 years	368	Maternal sepsis and other maternal infections	1	Number	1995	14459.400876538	27380.0793374289	6415.14432272067
3	YLDs (Years Lived with Disability)	1	Global	2	Female	8	15-19 years	368	Maternal sepsis and other maternal infections	2	Percent	1995	0.0006870833441062	0.0011869782727737	0.0003182946234712
3	YLDs (Years Lived with Disability)	1	Global	2	Female	8	15-19 years	368	Maternal sepsis and other maternal infections	3	Rate	1995	5.60705	10.6174	2.48766
3	YLDs (Years Lived with Disability)	1	Global	2	Female	8	15-19 years	368	Maternal sepsis and other maternal infections	1	Number	1996	14424.1951545638	26986.9001107636	6412.75292806375
3	YLDs (Years Lived with Disability)	1	Global	2	Female	8	15-19 years	368	Maternal sepsis and other maternal infections	2	Percent	1996	0.0006777865473421	0.0011729316585657	0.0003156888834953
3	YLDs (Years Lived with Disability)	1	Global	2	Female	8	15-19 years	368	Maternal sepsis and other maternal infections	3	Rate	1996	5.5328	10.3516	2.45979
3	YLDs (Years Lived with Disability)	1	Global	2	Female	8	15-19 years	368	Maternal sepsis and other maternal infections	1	Number	1997	14361.8235168338	26719.8217163344	6378.09033495548
3	YLDs (Years Lived with Disability)	1	Global	2	Female	8	15-19 years	368	Maternal sepsis and other maternal infections	2	Percent	1997	0.0006664914005183	0.00114744888119	0.000312676496127
3	YLDs (Years Lived with Disability)	1	Global	2	Female	8	15-19 years	368	Maternal sepsis and other maternal infections	3	Rate	1997	5.43641	10.1143	2.41431
3	YLDs (Years Lived with Disability)	1	Global	2	Female	8	15-19 years	368	Maternal sepsis and other maternal infections	1	Number	1998	14330.2912025808	26649.0936523313	6370.95748527961
3	YLDs (Years Lived with Disability)	1	Global	2	Female	8	15-19 years	368	Maternal sepsis and other maternal infections	2	Percent	1998	0.000655729317782	0.0011228237113612	0.0003090062775129
3	YLDs (Years Lived with Disability)	1	Global	2	Female	8	15-19 years	368	Maternal sepsis and other maternal infections	3	Rate	1998	5.34035	9.9311	2.37421
3	YLDs (Years Lived with Disability)	1	Global	2	Female	8	15-19 years	368	Maternal sepsis and other maternal infections	1	Number	1999	14291.0316130775	26444.5654969776	6307.93995960915
3	YLDs (Years Lived with Disability)	1	Global	2	Female	8	15-19 years	368	Maternal sepsis and other maternal infections	2	Percent	1999	0.0006443232566783	0.0011055000755566	0.0003023902682015
3	YLDs (Years Lived with Disability)	1	Global	2	Female	8	15-19 years	368	Maternal sepsis and other maternal infections	3	Rate	1999	5.23212	9.68168	2.30941
3	YLDs (Years Lived with Disability)	1	Global	2	Female	8	15-19 years	368	Maternal sepsis and other maternal infections	1	Number	2000	14281.8483630897	26659.4602412512	6354.15257670863
3	YLDs (Years Lived with Disability)	1	Global	2	Female	8	15-19 years	368	Maternal sepsis and other maternal infections	2	Percent	2000	0.0006332302339622	0.0010794588662405	0.0002935273571852
3	YLDs (Years Lived with Disability)	1	Global	2	Female	8	15-19 years	368	Maternal sepsis and other maternal infections	3	Rate	2000	5.12661	9.56968	2.28089
3	YLDs (Years Lived with Disability)	1	Global	2	Female	8	15-19 years	368	Maternal sepsis and other maternal infections	1	Number	2001	14286.7886505443	26557.3728380048	6341.48186870695
3	YLDs (Years Lived with Disability)	1	Global	2	Female	8	15-19 years	368	Maternal sepsis and other maternal infections	2	Percent	2001	0.0006225384494884	0.0010642349400365	0.0002890233698562
3	YLDs (Years Lived with Disability)	1	Global	2	Female	8	15-19 years	368	Maternal sepsis and other maternal infections	3	Rate	2001	5.01682	9.32564	2.22682
3	YLDs (Years Lived with Disability)	1	Global	2	Female	8	15-19 years	368	Maternal sepsis and other maternal infections	1	Number	2002	14279.8396327076	26626.484332888	6206.10459028403
3	YLDs (Years Lived with Disability)	1	Global	2	Female	8	15-19 years	368	Maternal sepsis and other maternal infections	2	Percent	2002	0.0006118926104305	0.0010449629177869	0.0002855817620973
3	YLDs (Years Lived with Disability)	1	Global	2	Female	8	15-19 years	368	Maternal sepsis and other maternal infections	3	Rate	2002	4.90587	9.14758	2.13212
3	YLDs (Years Lived with Disability)	1	Global	2	Female	8	15-19 years	368	Maternal sepsis and other maternal infections	1	Number	2003	14263.9445769187	26486.939371295	6305.74639922201
3	YLDs (Years Lived with Disability)	1	Global	2	Female	8	15-19 years	368	Maternal sepsis and other maternal infections	2	Percent	2003	0.0006024322134056	0.001025843637329	0.0002843093855907
3	YLDs (Years Lived with Disability)	1	Global	2	Female	8	15-19 years	368	Maternal sepsis and other maternal infections	3	Rate	2003	4.80757	8.92725	2.12531
3	YLDs (Years Lived with Disability)	1	Global	2	Female	8	15-19 years	368	Maternal sepsis and other maternal infections	1	Number	2004	14214.3403656033	26555.1960631864	6262.3462740739
3	YLDs (Years Lived with Disability)	1	Global	2	Female	8	15-19 years	368	Maternal sepsis and other maternal infections	2	Percent	2004	0.000593706659436	0.0010161597745277	0.0002829535648832
3	YLDs (Years Lived with Disability)	1	Global	2	Female	8	15-19 years	368	Maternal sepsis and other maternal infections	3	Rate	2004	4.72115	8.82005	2.07998
3	YLDs (Years Lived with Disability)	1	Global	2	Female	8	15-19 years	368	Maternal sepsis and other maternal infections	1	Number	2005	14150.2342136941	26287.1934008839	6326.62224801223
3	YLDs (Years Lived with Disability)	1	Global	2	Female	8	15-19 years	368	Maternal sepsis and other maternal infections	2	Percent	2005	0.0005871940961711	0.001003556676065	0.0002696071479409
3	YLDs (Years Lived with Disability)	1	Global	2	Female	8	15-19 years	368	Maternal sepsis and other maternal infections	3	Rate	2005	4.65754	8.65242	2.08241
3	YLDs (Years Lived with Disability)	1	Global	2	Female	8	15-19 years	368	Maternal sepsis and other maternal infections	1	Number	2006	14085.8226671796	26472.2927327603	6242.58887594678
3	YLDs (Years Lived with Disability)	1	Global	2	Female	8	15-19 years	368	Maternal sepsis and other maternal infections	2	Percent	2006	0.0005834645690323	0.0009866831412386	0.0002773207664071
3	YLDs (Years Lived with Disability)	1	Global	2	Female	8	15-19 years	368	Maternal sepsis and other maternal infections	3	Rate	2006	4.62506	8.69215	2.04975
3	YLDs (Years Lived with Disability)	1	Global	2	Female	8	15-19 years	368	Maternal sepsis and other maternal infections	1	Number	2007	13941.1765622819	26002.0226154502	6197.62186632188
3	YLDs (Years Lived with Disability)	1	Global	2	Female	8	15-19 years	368	Maternal sepsis and other maternal infections	2	Percent	2007	0.0005793277589973	0.0010040781745074	0.0002649778900424
3	YLDs (Years Lived with Disability)	1	Global	2	Female	8	15-19 years	368	Maternal sepsis and other maternal infections	3	Rate	2007	4.58899	8.55903	2.04006
3	YLDs (Years Lived with Disability)	1	Global	2	Female	8	15-19 years	368	Maternal sepsis and other maternal infections	1	Number	2008	13785.3601482096	25361.2050467948	5995.60263259974
3	YLDs (Years Lived with Disability)	1	Global	2	Female	8	15-19 years	368	Maternal sepsis and other maternal infections	2	Percent	2008	0.0005759443702543	0.0009862409193561	0.0002628039043533
3	YLDs (Years Lived with Disability)	1	Global	2	Female	8	15-19 years	368	Maternal sepsis and other maternal infections	3	Rate	2008	4.56357	8.39569	1.98481
3	YLDs (Years Lived with Disability)	1	Global	2	Female	8	15-19 years	368	Maternal sepsis and other maternal infections	1	Number	2009	13596.527634522	25449.6261165795	6051.03852304743
3	YLDs (Years Lived with Disability)	1	Global	2	Female	8	15-19 years	368	Maternal sepsis and other maternal infections	2	Percent	2009	0.0005717701068925	0.0009707068004857	0.0002699512520914
3	YLDs (Years Lived with Disability)	1	Global	2	Female	8	15-19 years	368	Maternal sepsis and other maternal infections	3	Rate	2009	4.53456	8.48766	2.01807
3	YLDs (Years Lived with Disability)	1	Global	2	Female	8	15-19 years	368	Maternal sepsis and other maternal infections	1	Number	2010	13358.3267831618	24660.2975900756	5955.30669668282
3	YLDs (Years Lived with Disability)	1	Global	2	Female	8	15-19 years	368	Maternal sepsis and other maternal infections	2	Percent	2010	0.0005654124499329	0.0009746502136071	0.0002679548673311
3	YLDs (Years Lived with Disability)	1	Global	2	Female	8	15-19 years	368	Maternal sepsis and other maternal infections	3	Rate	2010	4.49113	8.2909	2.0022
3	YLDs (Years Lived with Disability)	1	Global	2	Female	8	15-19 years	368	Maternal sepsis and other maternal infections	1	Number	2011	13041.8862854629	24184.2608483585	5768.60279191762
3	YLDs (Years Lived with Disability)	1	Global	2	Female	8	15-19 years	368	Maternal sepsis and other maternal infections	2	Percent	2011	0.0005549983256269	0.0009590918187544	0.0002594403532665
3	YLDs (Years Lived with Disability)	1	Global	2	Female	8	15-19 years	368	Maternal sepsis and other maternal infections	3	Rate	2011	4.41201	8.18142	1.95149
3	YLDs (Years Lived with Disability)	1	Global	2	Female	8	15-19 years	368	Maternal sepsis and other maternal infections	1	Number	2012	12665.1602231146	23676.3839160287	5526.69831941223
3	YLDs (Years Lived with Disability)	1	Global	2	Female	8	15-19 years	368	Maternal sepsis and other maternal infections	2	Percent	2012	0.0005404085511438	0.0009248771331197	0.0002473911857995
3	YLDs (Years Lived with Disability)	1	Global	2	Female	8	15-19 years	368	Maternal sepsis and other maternal infections	3	Rate	2012	4.30065	8.03968	1.87668
3	YLDs (Years Lived with Disability)	1	Global	2	Female	8	15-19 years	368	Maternal sepsis and other maternal infections	1	Number	2013	12246.4980935065	22595.4766414587	5448.60534137884
3	YLDs (Years Lived with Disability)	1	Global	2	Female	8	15-19 years	368	Maternal sepsis and other maternal infections	2	Percent	2013	0.0005234766884197	0.000898173192834	0.0002424931408384
3	YLDs (Years Lived with Disability)	1	Global	2	Female	8	15-19 years	368	Maternal sepsis and other maternal infections	3	Rate	2013	4.16773	7.6897	1.85427
3	YLDs (Years Lived with Disability)	1	Global	2	Female	8	15-19 years	368	Maternal sepsis and other maternal infections	1	Number	2014	11849.5965208953	22005.9364816644	5210.75176829768
3	YLDs (Years Lived with Disability)	1	Global	2	Female	8	15-19 years	368	Maternal sepsis and other maternal infections	2	Percent	2014	0.0005067539461669	0.0008697335296886	0.0002374256607394
3	YLDs (Years Lived with Disability)	1	Global	2	Female	8	15-19 years	368	Maternal sepsis and other maternal infections	3	Rate	2014	4.03734	7.49777	1.77539
3	YLDs (Years Lived with Disability)	1	Global	2	Female	8	15-19 years	368	Maternal sepsis and other maternal infections	1	Number	2015	11470.9345759738	21479.9722526612	4995.05411153165
3	YLDs (Years Lived with Disability)	1	Global	2	Female	8	15-19 years	368	Maternal sepsis and other maternal infections	2	Percent	2015	0.0004903085068704	0.0008451845372856	0.0002288399039333
3	YLDs (Years Lived with Disability)	1	Global	2	Female	8	15-19 years	368	Maternal sepsis and other maternal infections	3	Rate	2015	3.90764	7.31727	1.70159
3	YLDs (Years Lived with Disability)	1	Global	2	Female	8	15-19 years	368	Maternal sepsis and other maternal infections	1	Number	2016	11108.502052411	20615.5796044054	4873.83814042728
3	YLDs (Years Lived with Disability)	1	Global	2	Female	8	15-19 years	368	Maternal sepsis and other maternal infections	2	Percent	2016	0.0004745132950483	0.0008121721658933	0.0002242700614051
3	YLDs (Years Lived with Disability)	1	Global	2	Female	8	15-19 years	368	Maternal sepsis and other maternal infections	3	Rate	2016	3.77982	7.01473	1.65839
3	YLDs (Years Lived with Disability)	1	Global	2	Female	8	15-19 years	368	Maternal sepsis and other maternal infections	1	Number	2017	10705.6507422021	19814.0700225914	4710.90776110267
3	YLDs (Years Lived with Disability)	1	Global	2	Female	8	15-19 years	368	Maternal sepsis and other maternal infections	2	Percent	2017	0.0004568984749083	0.0007807043247309	0.0002174077709944
3	YLDs (Years Lived with Disability)	1	Global	2	Female	8	15-19 years	368	Maternal sepsis and other maternal infections	3	Rate	2017	3.63385	6.72555	1.59904
3	YLDs (Years Lived with Disability)	1	Global	2	Female	8	15-19 years	368	Maternal sepsis and other maternal infections	1	Number	2018	10304.7900954355	19188.5412888498	4500.13174547986
3	YLDs (Years Lived with Disability)	1	Global	2	Female	8	15-19 years	368	Maternal sepsis and other maternal infections	2	Percent	2018	0.0004387959336776	0.0007446709812584	0.0002077235164107
3	YLDs (Years Lived with Disability)	1	Global	2	Female	8	15-19 years	368	Maternal sepsis and other maternal infections	3	Rate	2018	3.48264	6.48501	1.52088
3	YLDs (Years Lived with Disability)	1	Global	2	Female	8	15-19 years	368	Maternal sepsis and other maternal infections	1	Number	2019	9995.43492633459	18557.5871739041	4418.75511493135
3	YLDs (Years Lived with Disability)	1	Global	2	Female	8	15-19 years	368	Maternal sepsis and other maternal infections	2	Percent	2019	0.0004235161433778	0.000736483501104	0.0001958013011818
3	YLDs (Years Lived with Disability)	1	Global	2	Female	8	15-19 years	368	Maternal sepsis and other maternal infections	3	Rate	2019	3.35628	6.23129	1.48373
3	YLDs (Years Lived with Disability)	1	Global	2	Female	8	15-19 years	368	Maternal sepsis and other maternal infections	1	Number	2020	9693.57830508373	18122.4525511786	4329.02816944908
3	YLDs (Years Lived with Disability)	1	Global	2	Female	8	15-19 years	368	Maternal sepsis and other maternal infections	2	Percent	2020	0.0003923010800551	0.000669356980273	0.0001764374980331
3	YLDs (Years Lived with Disability)	1	Global	2	Female	8	15-19 years	368	Maternal sepsis and other maternal infections	3	Rate	2020	3.22762	6.03413	1.44141
3	YLDs (Years Lived with Disability)	1	Global	2	Female	8	15-19 years	368	Maternal sepsis and other maternal infections	1	Number	2021	9562.26931984553	17786.9997355938	4247.31228786891
3	YLDs (Years Lived with Disability)	1	Global	2	Female	8	15-19 years	368	Maternal sepsis and other maternal infections	2	Percent	2021	0.0003779085770565	0.0006507573933463	0.0001762936944154
3	YLDs (Years Lived with Disability)	1	Global	2	Female	8	15-19 years	368	Maternal sepsis and other maternal infections	3	Rate	2021	3.14911	5.85773	1.39875
3	YLDs (Years Lived with Disability)	1	Global	2	Female	9	20-24 years	368	Maternal sepsis and other maternal infections	1	Number	1990	37214.8911004304	71915.3445541245	16127.2690304965
3	YLDs (Years Lived with Disability)	1	Global	2	Female	9	20-24 years	368	Maternal sepsis and other maternal infections	2	Percent	1990	0.0015497840522277	0.0027108798271342	0.000697066870213
3	YLDs (Years Lived with Disability)	1	Global	2	Female	9	20-24 years	368	Maternal sepsis and other maternal infections	3	Rate	1990	15.2436	29.4572	6.60588
3	YLDs (Years Lived with Disability)	1	Global	2	Female	9	20-24 years	368	Maternal sepsis and other maternal infections	1	Number	1991	36428.1185037313	70138.4924683609	15584.0855852329
3	YLDs (Years Lived with Disability)	1	Global	2	Female	9	20-24 years	368	Maternal sepsis and other maternal infections	2	Percent	1991	0.0015053972370246	0.00264002694607	0.0006770950898092
3	YLDs (Years Lived with Disability)	1	Global	2	Female	9	20-24 years	368	Maternal sepsis and other maternal infections	3	Rate	1991	14.7972	28.4905	6.33031
3	YLDs (Years Lived with Disability)	1	Global	2	Female	9	20-24 years	368	Maternal sepsis and other maternal infections	1	Number	1992	35686.7561147082	69105.2512123881	15609.2893688203
3	YLDs (Years Lived with Disability)	1	Global	2	Female	9	20-24 years	368	Maternal sepsis and other maternal infections	2	Percent	1992	0.0014666541545837	0.00257690629859	0.0006454805284708
3	YLDs (Years Lived with Disability)	1	Global	2	Female	9	20-24 years	368	Maternal sepsis and other maternal infections	3	Rate	1992	14.3999	27.8846	6.29849
3	YLDs (Years Lived with Disability)	1	Global	2	Female	9	20-24 years	368	Maternal sepsis and other maternal infections	1	Number	1993	35026.4442218416	68300.2171490752	15078.7008435371
3	YLDs (Years Lived with Disability)	1	Global	2	Female	9	20-24 years	368	Maternal sepsis and other maternal infections	2	Percent	1993	0.0014325683410072	0.0025107166378935	0.0006442722393476
3	YLDs (Years Lived with Disability)	1	Global	2	Female	9	20-24 years	368	Maternal sepsis and other maternal infections	3	Rate	1993	14.0551	27.4069	6.05064
3	YLDs (Years Lived with Disability)	1	Global	2	Female	9	20-24 years	368	Maternal sepsis and other maternal infections	1	Number	1994	34375.068346551	66017.3173976002	14868.7713896149
3	YLDs (Years Lived with Disability)	1	Global	2	Female	9	20-24 years	368	Maternal sepsis and other maternal infections	2	Percent	1994	0.0014007135678282	0.0024575860765896	0.0006336455323768
3	YLDs (Years Lived with Disability)	1	Global	2	Female	9	20-24 years	368	Maternal sepsis and other maternal infections	3	Rate	1994	13.74	26.3878	5.94319
3	YLDs (Years Lived with Disability)	1	Global	2	Female	9	20-24 years	368	Maternal sepsis and other maternal infections	1	Number	1995	33849.2861099628	65833.7133181113	14728.3240785945
3	YLDs (Years Lived with Disability)	1	Global	2	Female	9	20-24 years	368	Maternal sepsis and other maternal infections	2	Percent	1995	0.0013762344809906	0.0024004675745382	0.0006181429600175
3	YLDs (Years Lived with Disability)	1	Global	2	Female	9	20-24 years	368	Maternal sepsis and other maternal infections	3	Rate	1995	13.4982	26.2528	5.87327
3	YLDs (Years Lived with Disability)	1	Global	2	Female	9	20-24 years	368	Maternal sepsis and other maternal infections	1	Number	1996	33323.2209021952	64274.359006225	14382.1533095798
3	YLDs (Years Lived with Disability)	1	Global	2	Female	9	20-24 years	368	Maternal sepsis and other maternal infections	2	Percent	1996	0.0013535728063631	0.0023613538067064	0.0006132474950484
3	YLDs (Years Lived with Disability)	1	Global	2	Female	9	20-24 years	368	Maternal sepsis and other maternal infections	3	Rate	1996	13.2793	25.6133	5.73127
3	YLDs (Years Lived with Disability)	1	Global	2	Female	9	20-24 years	368	Maternal sepsis and other maternal infections	1	Number	1997	32778.5051825875	63473.4213410319	14132.6566181209
3	YLDs (Years Lived with Disability)	1	Global	2	Female	9	20-24 years	368	Maternal sepsis and other maternal infections	2	Percent	1997	0.001331319124462	0.0023268638807276	0.0006055202219666
3	YLDs (Years Lived with Disability)	1	Global	2	Female	9	20-24 years	368	Maternal sepsis and other maternal infections	3	Rate	1997	13.0608	25.2914	5.63126
3	YLDs (Years Lived with Disability)	1	Global	2	Female	9	20-24 years	368	Maternal sepsis and other maternal infections	1	Number	1998	32339.9672911052	61981.3715224906	14060.7305929573
3	YLDs (Years Lived with Disability)	1	Global	2	Female	9	20-24 years	368	Maternal sepsis and other maternal infections	2	Percent	1998	0.0013111133222102	0.0022816086475721	0.0005944384562843
3	YLDs (Years Lived with Disability)	1	Global	2	Female	9	20-24 years	368	Maternal sepsis and other maternal infections	3	Rate	1998	12.8646	24.6557	5.59325
3	YLDs (Years Lived with Disability)	1	Global	2	Female	9	20-24 years	368	Maternal sepsis and other maternal infections	1	Number	1999	32057.4319649362	61777.6867206515	13826.3829089893
3	YLDs (Years Lived with Disability)	1	Global	2	Female	9	20-24 years	368	Maternal sepsis and other maternal infections	2	Percent	1999	0.0012929650193255	0.0022551462817576	0.000591077785167
3	YLDs (Years Lived with Disability)	1	Global	2	Female	9	20-24 years	368	Maternal sepsis and other maternal infections	3	Rate	1999	12.6856	24.4463	5.47129
3	YLDs (Years Lived with Disability)	1	Global	2	Female	9	20-24 years	368	Maternal sepsis and other maternal infections	1	Number	2000	31940.4262191346	61029.6062680109	13837.0494403009
3	YLDs (Years Lived with Disability)	1	Global	2	Female	9	20-24 years	368	Maternal sepsis and other maternal infections	2	Percent	2000	0.0012768159471621	0.0022277233329373	0.00058477528311
3	YLDs (Years Lived with Disability)	1	Global	2	Female	9	20-24 years	368	Maternal sepsis and other maternal infections	3	Rate	2000	12.5235	23.929	5.42534
3	YLDs (Years Lived with Disability)	1	Global	2	Female	9	20-24 years	368	Maternal sepsis and other maternal infections	1	Number	2001	31930.4787896881	61022.9235147247	13757.6090436956
3	YLDs (Years Lived with Disability)	1	Global	2	Female	9	20-24 years	368	Maternal sepsis and other maternal infections	2	Percent	2001	0.0012625534306404	0.0022160335002607	0.0005790843412316
3	YLDs (Years Lived with Disability)	1	Global	2	Female	9	20-24 years	368	Maternal sepsis and other maternal infections	3	Rate	2001	12.3722	23.6447	5.3307
3	YLDs (Years Lived with Disability)	1	Global	2	Female	9	20-24 years	368	Maternal sepsis and other maternal infections	1	Number	2002	31945.996576606	61314.3429598299	13831.7684326176
3	YLDs (Years Lived with Disability)	1	Global	2	Female	9	20-24 years	368	Maternal sepsis and other maternal infections	2	Percent	2002	0.0012480710242118	0.0021837021747321	0.0005678618581347
3	YLDs (Years Lived with Disability)	1	Global	2	Female	9	20-24 years	368	Maternal sepsis and other maternal infections	3	Rate	2002	12.2036	23.4224	5.28382
3	YLDs (Years Lived with Disability)	1	Global	2	Female	9	20-24 years	368	Maternal sepsis and other maternal infections	1	Number	2003	32048.6800382784	61925.5972702489	14071.528053781
3	YLDs (Years Lived with Disability)	1	Global	2	Female	9	20-24 years	368	Maternal sepsis and other maternal infections	2	Percent	2003	0.0012348520913241	0.0021811135741936	0.0005585592199894
3	YLDs (Years Lived with Disability)	1	Global	2	Female	9	20-24 years	368	Maternal sepsis and other maternal infections	3	Rate	2003	12.0387	23.2616	5.28581
3	YLDs (Years Lived with Disability)	1	Global	2	Female	9	20-24 years	368	Maternal sepsis and other maternal infections	1	Number	2004	32203.4891971357	61714.2243509144	13968.5325287928
3	YLDs (Years Lived with Disability)	1	Global	2	Female	9	20-24 years	368	Maternal sepsis and other maternal infections	2	Percent	2004	0.0012219317993447	0.002169567653089	0.0005586083372299
3	YLDs (Years Lived with Disability)	1	Global	2	Female	9	20-24 years	368	Maternal sepsis and other maternal infections	3	Rate	2004	11.8662	22.7401	5.14704
3	YLDs (Years Lived with Disability)	1	Global	2	Female	9	20-24 years	368	Maternal sepsis and other maternal infections	1	Number	2005	32434.3456812977	62422.9565366731	14062.8275258739
3	YLDs (Years Lived with Disability)	1	Global	2	Female	9	20-24 years	368	Maternal sepsis and other maternal infections	2	Percent	2005	0.0012106141101514	0.0021416730198621	0.0005495689186429
3	YLDs (Years Lived with Disability)	1	Global	2	Female	9	20-24 years	368	Maternal sepsis and other maternal infections	3	Rate	2005	11.6954	22.5089	5.07088
3	YLDs (Years Lived with Disability)	1	Global	2	Female	9	20-24 years	368	Maternal sepsis and other maternal infections	1	Number	2006	32668.3600394442	62805.4312211989	14050.725404016
3	YLDs (Years Lived with Disability)	1	Global	2	Female	9	20-24 years	368	Maternal sepsis and other maternal infections	2	Percent	2006	0.0011982088689242	0.0021071893920312	0.0005430134926543
3	YLDs (Years Lived with Disability)	1	Global	2	Female	9	20-24 years	368	Maternal sepsis and other maternal infections	3	Rate	2006	11.4993	22.1076	4.94588
3	YLDs (Years Lived with Disability)	1	Global	2	Female	9	20-24 years	368	Maternal sepsis and other maternal infections	1	Number	2007	32740.619245046	63067.8894959366	14461.9874441162
3	YLDs (Years Lived with Disability)	1	Global	2	Female	9	20-24 years	368	Maternal sepsis and other maternal infections	2	Percent	2007	0.0011823858600855	0.0020799658974135	0.0005317180101469
3	YLDs (Years Lived with Disability)	1	Global	2	Female	9	20-24 years	368	Maternal sepsis and other maternal infections	3	Rate	2007	11.2534	21.6772	4.97077
3	YLDs (Years Lived with Disability)	1	Global	2	Female	9	20-24 years	368	Maternal sepsis and other maternal infections	1	Number	2008	32775.8040079904	62786.5256962145	14493.2082257771
3	YLDs (Years Lived with Disability)	1	Global	2	Female	9	20-24 years	368	Maternal sepsis and other maternal infections	2	Percent	2008	0.0011681799384433	0.0020421982587921	0.000524638002523
3	YLDs (Years Lived with Disability)	1	Global	2	Female	9	20-24 years	368	Maternal sepsis and other maternal infections	3	Rate	2008	11.0308	21.1309	4.87772
3	YLDs (Years Lived with Disability)	1	Global	2	Female	9	20-24 years	368	Maternal sepsis and other maternal infections	1	Number	2009	32694.0936753223	63186.666180364	14195.7004332573
3	YLDs (Years Lived with Disability)	1	Global	2	Female	9	20-24 years	368	Maternal sepsis and other maternal infections	2	Percent	2009	0.0011543515303155	0.0020225047560882	0.0005252221135514
3	YLDs (Years Lived with Disability)	1	Global	2	Female	9	20-24 years	368	Maternal sepsis and other maternal infections	3	Rate	2009	10.8255	20.922	4.70039
3	YLDs (Years Lived with Disability)	1	Global	2	Female	9	20-24 years	368	Maternal sepsis and other maternal infections	1	Number	2010	32510.0811488336	62971.5609421396	14288.202794381
3	YLDs (Years Lived with Disability)	1	Global	2	Female	9	20-24 years	368	Maternal sepsis and other maternal infections	2	Percent	2010	0.0011415196890758	0.0019893060983501	0.0005201743139921
3	YLDs (Years Lived with Disability)	1	Global	2	Female	9	20-24 years	368	Maternal sepsis and other maternal infections	3	Rate	2010	10.6648	20.6575	4.68717
3	YLDs (Years Lived with Disability)	1	Global	2	Female	9	20-24 years	368	Maternal sepsis and other maternal infections	1	Number	2011	32197.1290717868	62529.8590656959	14150.9357862394
3	YLDs (Years Lived with Disability)	1	Global	2	Female	9	20-24 years	368	Maternal sepsis and other maternal infections	2	Percent	2011	0.0011295966687548	0.0019776323142553	0.0005126452896244
3	YLDs (Years Lived with Disability)	1	Global	2	Female	9	20-24 years	368	Maternal sepsis and other maternal infections	3	Rate	2011	10.5475	20.4843	4.63573
3	YLDs (Years Lived with Disability)	1	Global	2	Female	9	20-24 years	368	Maternal sepsis and other maternal infections	1	Number	2012	31692.5807113119	61847.3388462784	14001.7034711689
3	YLDs (Years Lived with Disability)	1	Global	2	Female	9	20-24 years	368	Maternal sepsis and other maternal infections	2	Percent	2012	0.0011148100156208	0.0019529033372227	0.0005037704475998
3	YLDs (Years Lived with Disability)	1	Global	2	Female	9	20-24 years	368	Maternal sepsis and other maternal infections	3	Rate	2012	10.4229	20.3401	4.60482
3	YLDs (Years Lived with Disability)	1	Global	2	Female	9	20-24 years	368	Maternal sepsis and other maternal infections	1	Number	2013	31131.1618583198	59186.6301288972	13628.4945764532
3	YLDs (Years Lived with Disability)	1	Global	2	Female	9	20-24 years	368	Maternal sepsis and other maternal infections	2	Percent	2013	0.0011009616563593	0.0019259115220003	0.0005071525013268
3	YLDs (Years Lived with Disability)	1	Global	2	Female	9	20-24 years	368	Maternal sepsis and other maternal infections	3	Rate	2013	10.3131	19.6073	4.51483
3	YLDs (Years Lived with Disability)	1	Global	2	Female	9	20-24 years	368	Maternal sepsis and other maternal infections	1	Number	2014	30439.6127619098	58690.501784917	13293.2883745573
3	YLDs (Years Lived with Disability)	1	Global	2	Female	9	20-24 years	368	Maternal sepsis and other maternal infections	2	Percent	2014	0.001083341767709	0.0018899346102707	0.0004914428635963
3	YLDs (Years Lived with Disability)	1	Global	2	Female	9	20-24 years	368	Maternal sepsis and other maternal infections	3	Rate	2014	10.1747	19.6177	4.44338
3	YLDs (Years Lived with Disability)	1	Global	2	Female	9	20-24 years	368	Maternal sepsis and other maternal infections	1	Number	2015	29755.0577330973	57329.5902030119	12846.3148975535
3	YLDs (Years Lived with Disability)	1	Global	2	Female	9	20-24 years	368	Maternal sepsis and other maternal infections	2	Percent	2015	0.0010654705433918	0.0018508637959269	0.0004868726892146
3	YLDs (Years Lived with Disability)	1	Global	2	Female	9	20-24 years	368	Maternal sepsis and other maternal infections	3	Rate	2015	10.0342	19.333	4.33211
3	YLDs (Years Lived with Disability)	1	Global	2	Female	9	20-24 years	368	Maternal sepsis and other maternal infections	1	Number	2016	28960.9106950585	55897.1366955721	12581.6135668717
3	YLDs (Years Lived with Disability)	1	Global	2	Female	9	20-24 years	368	Maternal sepsis and other maternal infections	2	Percent	2016	0.0010413140490073	0.0018135874807781	0.0004798235361581
3	YLDs (Years Lived with Disability)	1	Global	2	Female	9	20-24 years	368	Maternal sepsis and other maternal infections	3	Rate	2016	9.82724	18.9674	4.26929
3	YLDs (Years Lived with Disability)	1	Global	2	Female	9	20-24 years	368	Maternal sepsis and other maternal infections	1	Number	2017	28054.7929885615	54454.4627468707	12149.0554740683
3	YLDs (Years Lived with Disability)	1	Global	2	Female	9	20-24 years	368	Maternal sepsis and other maternal infections	2	Percent	2017	0.0010105303132503	0.0017811018285416	0.0004562138746122
3	YLDs (Years Lived with Disability)	1	Global	2	Female	9	20-24 years	368	Maternal sepsis and other maternal infections	3	Rate	2017	9.55334	18.5431	4.13705
3	YLDs (Years Lived with Disability)	1	Global	2	Female	9	20-24 years	368	Maternal sepsis and other maternal infections	1	Number	2018	27100.8361510816	52529.2875124004	11782.7898698059
3	YLDs (Years Lived with Disability)	1	Global	2	Female	9	20-24 years	368	Maternal sepsis and other maternal infections	2	Percent	2018	0.0009769245597068	0.0017314116718178	0.0004394087385941
3	YLDs (Years Lived with Disability)	1	Global	2	Female	9	20-24 years	368	Maternal sepsis and other maternal infections	3	Rate	2018	9.24523	17.9199	4.0196
3	YLDs (Years Lived with Disability)	1	Global	2	Female	9	20-24 years	368	Maternal sepsis and other maternal infections	1	Number	2019	26233.9583221669	50291.8622904885	11402.7372475297
3	YLDs (Years Lived with Disability)	1	Global	2	Female	9	20-24 years	368	Maternal sepsis and other maternal infections	2	Percent	2019	0.0009456085044199	0.0016678558817487	0.0004295708462448
3	YLDs (Years Lived with Disability)	1	Global	2	Female	9	20-24 years	368	Maternal sepsis and other maternal infections	3	Rate	2019	8.95378	17.1649	3.89181
3	YLDs (Years Lived with Disability)	1	Global	2	Female	9	20-24 years	368	Maternal sepsis and other maternal infections	1	Number	2020	25380.8730140371	48846.6003941028	10940.8894419935
3	YLDs (Years Lived with Disability)	1	Global	2	Female	9	20-24 years	368	Maternal sepsis and other maternal infections	2	Percent	2020	0.0008734884386828	0.0015265257665318	0.0004000826457174
3	YLDs (Years Lived with Disability)	1	Global	2	Female	9	20-24 years	368	Maternal sepsis and other maternal infections	3	Rate	2020	8.6543	16.6556	3.7306
3	YLDs (Years Lived with Disability)	1	Global	2	Female	9	20-24 years	368	Maternal sepsis and other maternal infections	1	Number	2021	24819.2031781459	47984.6071056811	10767.4911169848
3	YLDs (Years Lived with Disability)	1	Global	2	Female	9	20-24 years	368	Maternal sepsis and other maternal infections	2	Percent	2021	0.0008291888132513	0.0014445402332856	0.0003780101159646
3	YLDs (Years Lived with Disability)	1	Global	2	Female	9	20-24 years	368	Maternal sepsis and other maternal infections	3	Rate	2021	8.44903	16.3351	3.6655
3	YLDs (Years Lived with Disability)	1	Global	2	Female	10	25-29 years	368	Maternal sepsis and other maternal infections	1	Number	1990	21453.5149473945	40179.9776581843	9448.28573617773
3	YLDs (Years Lived with Disability)	1	Global	2	Female	10	25-29 years	368	Maternal sepsis and other maternal infections	2	Percent	1990	0.0008635688768669	0.0015367165292459	0.0004034150935096
3	YLDs (Years Lived with Disability)	1	Global	2	Female	10	25-29 years	368	Maternal sepsis and other maternal infections	3	Rate	1990	9.74719	18.2554	4.29273
3	YLDs (Years Lived with Disability)	1	Global	2	Female	10	25-29 years	368	Maternal sepsis and other maternal infections	1	Number	1991	21367.6862703881	40408.240844609	9461.5942694912
3	YLDs (Years Lived with Disability)	1	Global	2	Female	10	25-29 years	368	Maternal sepsis and other maternal infections	2	Percent	1991	0.0008401271165688	0.0015039476524133	0.0003938142577305
3	YLDs (Years Lived with Disability)	1	Global	2	Female	10	25-29 years	368	Maternal sepsis and other maternal infections	3	Rate	1991	9.43345	17.8395	4.17712
3	YLDs (Years Lived with Disability)	1	Global	2	Female	10	25-29 years	368	Maternal sepsis and other maternal infections	1	Number	1992	21188.9038284068	39476.4733989203	9317.49749038299
3	YLDs (Years Lived with Disability)	1	Global	2	Female	10	25-29 years	368	Maternal sepsis and other maternal infections	2	Percent	1992	0.0008174947040624	0.0014461172916966	0.0003907857653753
3	YLDs (Years Lived with Disability)	1	Global	2	Female	10	25-29 years	368	Maternal sepsis and other maternal infections	3	Rate	1992	9.13731	17.0235	4.01799
3	YLDs (Years Lived with Disability)	1	Global	2	Female	10	25-29 years	368	Maternal sepsis and other maternal infections	1	Number	1993	20985.2643214314	39112.5945266413	9064.68563529765
3	YLDs (Years Lived with Disability)	1	Global	2	Female	10	25-29 years	368	Maternal sepsis and other maternal infections	2	Percent	1993	0.0007995790872552	0.0014043910253906	0.000376909341903
3	YLDs (Years Lived with Disability)	1	Global	2	Female	10	25-29 years	368	Maternal sepsis and other maternal infections	3	Rate	1993	8.90778	16.6024	3.84776
3	YLDs (Years Lived with Disability)	1	Global	2	Female	10	25-29 years	368	Maternal sepsis and other maternal infections	1	Number	1994	20725.1409781895	38985.2610920711	9065.91976843284
3	YLDs (Years Lived with Disability)	1	Global	2	Female	10	25-29 years	368	Maternal sepsis and other maternal infections	2	Percent	1994	0.0007822811004845	0.0013891181083527	0.0003720095122032
3	YLDs (Years Lived with Disability)	1	Global	2	Female	10	25-29 years	368	Maternal sepsis and other maternal infections	3	Rate	1994	8.70218	16.3693	3.80664
3	YLDs (Years Lived with Disability)	1	Global	2	Female	10	25-29 years	368	Maternal sepsis and other maternal infections	1	Number	1995	20572.5024254058	38484.5656422815	9069.2257782375
3	YLDs (Years Lived with Disability)	1	Global	2	Female	10	25-29 years	368	Maternal sepsis and other maternal infections	2	Percent	1995	0.0007707483983186	0.0013687704837403	0.0003633940294905
3	YLDs (Years Lived with Disability)	1	Global	2	Female	10	25-29 years	368	Maternal sepsis and other maternal infections	3	Rate	1995	8.56454	16.0215	3.77561
3	YLDs (Years Lived with Disability)	1	Global	2	Female	10	25-29 years	368	Maternal sepsis and other maternal infections	1	Number	1996	20483.0731340616	38447.3176982415	8975.85453345883
3	YLDs (Years Lived with Disability)	1	Global	2	Female	10	25-29 years	368	Maternal sepsis and other maternal infections	2	Percent	1996	0.0007606460246638	0.0013416473921053	0.0003585561881598
3	YLDs (Years Lived with Disability)	1	Global	2	Female	10	25-29 years	368	Maternal sepsis and other maternal infections	3	Rate	1996	8.45099	15.8627	3.70329
3	YLDs (Years Lived with Disability)	1	Global	2	Female	10	25-29 years	368	Maternal sepsis and other maternal infections	1	Number	1997	20436.0530039403	37852.0286390017	9116.14907087427
3	YLDs (Years Lived with Disability)	1	Global	2	Female	10	25-29 years	368	Maternal sepsis and other maternal infections	2	Percent	1997	0.0007532255737659	0.0013158083165903	0.0003609348046606
3	YLDs (Years Lived with Disability)	1	Global	2	Female	10	25-29 years	368	Maternal sepsis and other maternal infections	3	Rate	1997	8.36299	15.4901	3.73057
3	YLDs (Years Lived with Disability)	1	Global	2	Female	10	25-29 years	368	Maternal sepsis and other maternal infections	1	Number	1998	20386.7169607626	38290.9793408856	8854.69623526569
3	YLDs (Years Lived with Disability)	1	Global	2	Female	10	25-29 years	368	Maternal sepsis and other maternal infections	2	Percent	1998	0.0007462557226188	0.0013201649087039	0.000357019026347
3	YLDs (Years Lived with Disability)	1	Global	2	Female	10	25-29 years	368	Maternal sepsis and other maternal infections	3	Rate	1998	8.27933	15.5505	3.59602
3	YLDs (Years Lived with Disability)	1	Global	2	Female	10	25-29 years	368	Maternal sepsis and other maternal infections	1	Number	1999	20332.713218192	37620.2777826378	8950.23828096097
3	YLDs (Years Lived with Disability)	1	Global	2	Female	10	25-29 years	368	Maternal sepsis and other maternal infections	2	Percent	1999	0.0007400435066085	0.0013069201325203	0.000353282111881
3	YLDs (Years Lived with Disability)	1	Global	2	Female	10	25-29 years	368	Maternal sepsis and other maternal infections	3	Rate	1999	8.20562	15.1823	3.61203
3	YLDs (Years Lived with Disability)	1	Global	2	Female	10	25-29 years	368	Maternal sepsis and other maternal infections	1	Number	2000	20272.3472060882	37429.0349815014	8896.83292188135
3	YLDs (Years Lived with Disability)	1	Global	2	Female	10	25-29 years	368	Maternal sepsis and other maternal infections	2	Percent	2000	0.0007348371409525	0.0012825933200934	0.000351478891064
3	YLDs (Years Lived with Disability)	1	Global	2	Female	10	25-29 years	368	Maternal sepsis and other maternal infections	3	Rate	2000	8.14667	15.0413	3.57529
3	YLDs (Years Lived with Disability)	1	Global	2	Female	10	25-29 years	368	Maternal sepsis and other maternal infections	1	Number	2001	20190.6561568813	37251.0173666335	9076.92176391744
3	YLDs (Years Lived with Disability)	1	Global	2	Female	10	25-29 years	368	Maternal sepsis and other maternal infections	2	Percent	2001	0.0007302609495224	0.0012832400839231	0.0003478493261903
3	YLDs (Years Lived with Disability)	1	Global	2	Female	10	25-29 years	368	Maternal sepsis and other maternal infections	3	Rate	2001	8.10026	14.9447	3.64156
3	YLDs (Years Lived with Disability)	1	Global	2	Female	10	25-29 years	368	Maternal sepsis and other maternal infections	1	Number	2002	20066.4249002241	37085.3465925934	8927.69288504434
3	YLDs (Years Lived with Disability)	1	Global	2	Female	10	25-29 years	368	Maternal sepsis and other maternal infections	2	Percent	2002	0.0007253418488517	0.0012774993245115	0.000347480638268
3	YLDs (Years Lived with Disability)	1	Global	2	Female	10	25-29 years	368	Maternal sepsis and other maternal infections	3	Rate	2002	8.04482	14.8679	3.57919
3	YLDs (Years Lived with Disability)	1	Global	2	Female	10	25-29 years	368	Maternal sepsis and other maternal infections	1	Number	2003	19997.7623531145	36752.0914211079	8987.99011954659
3	YLDs (Years Lived with Disability)	1	Global	2	Female	10	25-29 years	368	Maternal sepsis and other maternal infections	2	Percent	2003	0.0007211217719258	0.0012620757052569	0.0003503475353794
3	YLDs (Years Lived with Disability)	1	Global	2	Female	10	25-29 years	368	Maternal sepsis and other maternal infections	3	Rate	2003	8.00105	14.7044	3.59607
3	YLDs (Years Lived with Disability)	1	Global	2	Female	10	25-29 years	368	Maternal sepsis and other maternal infections	1	Number	2004	19991.4821884715	36973.256443877	8992.50339961894
3	YLDs (Years Lived with Disability)	1	Global	2	Female	10	25-29 years	368	Maternal sepsis and other maternal infections	2	Percent	2004	0.0007170279386913	0.001256140103836	0.0003455107258314
3	YLDs (Years Lived with Disability)	1	Global	2	Female	10	25-29 years	368	Maternal sepsis and other maternal infections	3	Rate	2004	7.95388	14.7103	3.57779
3	YLDs (Years Lived with Disability)	1	Global	2	Female	10	25-29 years	368	Maternal sepsis and other maternal infections	1	Number	2005	20088.2502707012	37223.1387932929	8990.62892071777
3	YLDs (Years Lived with Disability)	1	Global	2	Female	10	25-29 years	368	Maternal sepsis and other maternal infections	2	Percent	2005	0.0007137427458741	0.0012599223926893	0.0003417830056594
3	YLDs (Years Lived with Disability)	1	Global	2	Female	10	25-29 years	368	Maternal sepsis and other maternal infections	3	Rate	2005	7.91471	14.6658	3.54228
3	YLDs (Years Lived with Disability)	1	Global	2	Female	10	25-29 years	368	Maternal sepsis and other maternal infections	1	Number	2006	20204.732356334	37768.8514726256	9101.14692115183
3	YLDs (Years Lived with Disability)	1	Global	2	Female	10	25-29 years	368	Maternal sepsis and other maternal infections	2	Percent	2006	0.0007102003991524	0.0012613878192693	0.0003421887383285
3	YLDs (Years Lived with Disability)	1	Global	2	Female	10	25-29 years	368	Maternal sepsis and other maternal infections	3	Rate	2006	7.86169	14.6959	3.54127
3	YLDs (Years Lived with Disability)	1	Global	2	Female	10	25-29 years	368	Maternal sepsis and other maternal infections	1	Number	2007	20317.9313716954	38037.5812988298	9140.29974428841
3	YLDs (Years Lived with Disability)	1	Global	2	Female	10	25-29 years	368	Maternal sepsis and other maternal infections	2	Percent	2007	0.0007064988114036	0.0012350339285318	0.0003376152508813
3	YLDs (Years Lived with Disability)	1	Global	2	Female	10	25-29 years	368	Maternal sepsis and other maternal infections	3	Rate	2007	7.78891	14.5818	3.50395
3	YLDs (Years Lived with Disability)	1	Global	2	Female	10	25-29 years	368	Maternal sepsis and other maternal infections	1	Number	2008	20513.0363381365	38762.4442084538	9139.67704931698
3	YLDs (Years Lived with Disability)	1	Global	2	Female	10	25-29 years	368	Maternal sepsis and other maternal infections	2	Percent	2008	0.0007041728360098	0.0012558493138613	0.00034064873946
3	YLDs (Years Lived with Disability)	1	Global	2	Female	10	25-29 years	368	Maternal sepsis and other maternal infections	3	Rate	2008	7.72525	14.598	3.44202
3	YLDs (Years Lived with Disability)	1	Global	2	Female	10	25-29 years	368	Maternal sepsis and other maternal infections	1	Number	2009	20697.8848383289	38647.6866325653	9286.78985608554
3	YLDs (Years Lived with Disability)	1	Global	2	Female	10	25-29 years	368	Maternal sepsis and other maternal infections	2	Percent	2009	0.0007003920674024	0.0012421667998607	0.0003390463269115
3	YLDs (Years Lived with Disability)	1	Global	2	Female	10	25-29 years	368	Maternal sepsis and other maternal infections	3	Rate	2009	7.63929	14.2643	3.42762
3	YLDs (Years Lived with Disability)	1	Global	2	Female	10	25-29 years	368	Maternal sepsis and other maternal infections	1	Number	2010	20998.141550194	39504.9678151233	9558.66451954217
3	YLDs (Years Lived with Disability)	1	Global	2	Female	10	25-29 years	368	Maternal sepsis and other maternal infections	2	Percent	2010	0.0006985755101587	0.0012459762121333	0.0003340391648965
3	YLDs (Years Lived with Disability)	1	Global	2	Female	10	25-29 years	368	Maternal sepsis and other maternal infections	3	Rate	2010	7.58414	14.2685	3.45241
3	YLDs (Years Lived with Disability)	1	Global	2	Female	10	25-29 years	368	Maternal sepsis and other maternal infections	1	Number	2011	21431.2099590102	40464.7644136567	9560.72688183842
3	YLDs (Years Lived with Disability)	1	Global	2	Female	10	25-29 years	368	Maternal sepsis and other maternal infections	2	Percent	2011	0.0006998347753082	0.0012418233268115	0.0003346413819237
3	YLDs (Years Lived with Disability)	1	Global	2	Female	10	25-29 years	368	Maternal sepsis and other maternal infections	3	Rate	2011	7.56119	14.2765	3.37314
3	YLDs (Years Lived with Disability)	1	Global	2	Female	10	25-29 years	368	Maternal sepsis and other maternal infections	1	Number	2012	21930.8045697144	41358.5153937486	9720.67848261318
3	YLDs (Years Lived with Disability)	1	Global	2	Female	10	25-29 years	368	Maternal sepsis and other maternal infections	2	Percent	2012	0.000702960579986	0.001248856167943	0.0003334262672459
3	YLDs (Years Lived with Disability)	1	Global	2	Female	10	25-29 years	368	Maternal sepsis and other maternal infections	3	Rate	2012	7.56201	14.2609	3.35181
3	YLDs (Years Lived with Disability)	1	Global	2	Female	10	25-29 years	368	Maternal sepsis and other maternal infections	1	Number	2013	22430.0942954735	41360.3438350382	9892.43666568035
3	YLDs (Years Lived with Disability)	1	Global	2	Female	10	25-29 years	368	Maternal sepsis and other maternal infections	2	Percent	2013	0.0007075967289197	0.0012538183366839	0.0003468573924342
3	YLDs (Years Lived with Disability)	1	Global	2	Female	10	25-29 years	368	Maternal sepsis and other maternal infections	3	Rate	2013	7.58514	13.9867	3.34531
3	YLDs (Years Lived with Disability)	1	Global	2	Female	10	25-29 years	368	Maternal sepsis and other maternal infections	1	Number	2014	22827.8369230519	42462.982457978	10353.4022543599
3	YLDs (Years Lived with Disability)	1	Global	2	Female	10	25-29 years	368	Maternal sepsis and other maternal infections	2	Percent	2014	0.0007118975365376	0.0012754870731816	0.0003431117942804
3	YLDs (Years Lived with Disability)	1	Global	2	Female	10	25-29 years	368	Maternal sepsis and other maternal infections	3	Rate	2014	7.61234	14.16	3.45252
3	YLDs (Years Lived with Disability)	1	Global	2	Female	10	25-29 years	368	Maternal sepsis and other maternal infections	1	Number	2015	22930.5605234484	42496.6	10307.1906554878
3	YLDs (Years Lived with Disability)	1	Global	2	Female	10	25-29 years	368	Maternal sepsis and other maternal infections	2	Percent	2015	0.0007101982659451	0.0012505322215582	0.0003429469484042
3	YLDs (Years Lived with Disability)	1	Global	2	Female	10	25-29 years	368	Maternal sepsis and other maternal infections	3	Rate	2015	7.59057	14.0674	3.41193
3	YLDs (Years Lived with Disability)	1	Global	2	Female	10	25-29 years	368	Maternal sepsis and other maternal infections	1	Number	2016	22688.8741653623	42313.1562358547	10079.5352952129
3	YLDs (Years Lived with Disability)	1	Global	2	Female	10	25-29 years	368	Maternal sepsis and other maternal infections	2	Percent	2016	0.0007014345178846	0.0012563281140616	0.0003356004010002
3	YLDs (Years Lived with Disability)	1	Global	2	Female	10	25-29 years	368	Maternal sepsis and other maternal infections	3	Rate	2016	7.51177	14.0089	3.3371
3	YLDs (Years Lived with Disability)	1	Global	2	Female	10	25-29 years	368	Maternal sepsis and other maternal infections	1	Number	2017	22262.0023078639	41658.0669917097	9990.91
3	YLDs (Years Lived with Disability)	1	Global	2	Female	10	25-29 years	368	Maternal sepsis and other maternal infections	2	Percent	2017	0.0006895424119138	0.0012267823040215	0.0003320977589963
3	YLDs (Years Lived with Disability)	1	Global	2	Female	10	25-29 years	368	Maternal sepsis and other maternal infections	3	Rate	2017	7.41017	13.8664	3.32559
3	YLDs (Years Lived with Disability)	1	Global	2	Female	10	25-29 years	368	Maternal sepsis and other maternal infections	1	Number	2018	21704.8181406492	40385.3019683413	9611.62107323266
3	YLDs (Years Lived with Disability)	1	Global	2	Female	10	25-29 years	368	Maternal sepsis and other maternal infections	2	Percent	2018	0.0006752136623743	0.0011936865368876	0.0003148667941053
3	YLDs (Years Lived with Disability)	1	Global	2	Female	10	25-29 years	368	Maternal sepsis and other maternal infections	3	Rate	2018	7.28538	13.5556	3.22621
3	YLDs (Years Lived with Disability)	1	Global	2	Female	10	25-29 years	368	Maternal sepsis and other maternal infections	1	Number	2019	21162.9485707122	39489.9832650179	9471.25762005759
3	YLDs (Years Lived with Disability)	1	Global	2	Female	10	25-29 years	368	Maternal sepsis and other maternal infections	2	Percent	2019	0.0006619506991313	0.0011859048743044	0.0003162106549047
3	YLDs (Years Lived with Disability)	1	Global	2	Female	10	25-29 years	368	Maternal sepsis and other maternal infections	3	Rate	2019	7.17047	13.3801	3.20907
3	YLDs (Years Lived with Disability)	1	Global	2	Female	10	25-29 years	368	Maternal sepsis and other maternal infections	1	Number	2020	20569.4164569378	38332.3508197343	9137.83691546639
3	YLDs (Years Lived with Disability)	1	Global	2	Female	10	25-29 years	368	Maternal sepsis and other maternal infections	2	Percent	2020	0.0006233507485433	0.0011065836896761	0.0002922631512644
3	YLDs (Years Lived with Disability)	1	Global	2	Female	10	25-29 years	368	Maternal sepsis and other maternal infections	3	Rate	2020	7.03034	13.1015	3.12318
3	YLDs (Years Lived with Disability)	1	Global	2	Female	10	25-29 years	368	Maternal sepsis and other maternal infections	1	Number	2021	20437.3095667927	38037.6560457884	8990.96239824529
3	YLDs (Years Lived with Disability)	1	Global	2	Female	10	25-29 years	368	Maternal sepsis and other maternal infections	2	Percent	2021	0.0006067206868297	0.0010654613943442	0.0002861033500623
3	YLDs (Years Lived with Disability)	1	Global	2	Female	10	25-29 years	368	Maternal sepsis and other maternal infections	3	Rate	2021	7.02344	13.0719	3.08981
3	YLDs (Years Lived with Disability)	1	Global	2	Female	11	30-34 years	368	Maternal sepsis and other maternal infections	1	Number	1990	9461.48563425976	17917.3476838224	3948.39123644618
3	YLDs (Years Lived with Disability)	1	Global	2	Female	11	30-34 years	368	Maternal sepsis and other maternal infections	2	Percent	1990	0.0004006226719671	0.0007101210035374	0.0001951237857189
3	YLDs (Years Lived with Disability)	1	Global	2	Female	11	30-34 years	368	Maternal sepsis and other maternal infections	3	Rate	1990	4.97687	9.42477	2.07691
3	YLDs (Years Lived with Disability)	1	Global	2	Female	11	30-34 years	368	Maternal sepsis and other maternal infections	1	Number	1991	9354.23650817003	17404.9481539118	4105.4401584775
3	YLDs (Years Lived with Disability)	1	Global	2	Female	11	30-34 years	368	Maternal sepsis and other maternal infections	2	Percent	1991	0.0003908565054051	0.0007100889818627	0.0001907478448718
3	YLDs (Years Lived with Disability)	1	Global	2	Female	11	30-34 years	368	Maternal sepsis and other maternal infections	3	Rate	1991	4.85196	9.02779	2.12945
3	YLDs (Years Lived with Disability)	1	Global	2	Female	11	30-34 years	368	Maternal sepsis and other maternal infections	1	Number	1992	9309.33616282736	17518.7259083219	3995.55591304452
3	YLDs (Years Lived with Disability)	1	Global	2	Female	11	30-34 years	368	Maternal sepsis and other maternal infections	2	Percent	1992	0.0003814183485775	0.000681089840123	0.0001846307217717
3	YLDs (Years Lived with Disability)	1	Global	2	Female	11	30-34 years	368	Maternal sepsis and other maternal infections	3	Rate	1992	4.72346	8.88882	2.0273
3	YLDs (Years Lived with Disability)	1	Global	2	Female	11	30-34 years	368	Maternal sepsis and other maternal infections	1	Number	1993	9322.11236618488	17261.7894461151	4024.13474620151
3	YLDs (Years Lived with Disability)	1	Global	2	Female	11	30-34 years	368	Maternal sepsis and other maternal infections	2	Percent	1993	0.0003715163774971	0.0006713569793293	0.0001814991918737
3	YLDs (Years Lived with Disability)	1	Global	2	Female	11	30-34 years	368	Maternal sepsis and other maternal infections	3	Rate	1993	4.58266	8.48574	1.97823
3	YLDs (Years Lived with Disability)	1	Global	2	Female	11	30-34 years	368	Maternal sepsis and other maternal infections	1	Number	1994	9399.90490211141	17576.624533864	4073.47656904044
3	YLDs (Years Lived with Disability)	1	Global	2	Female	11	30-34 years	368	Maternal sepsis and other maternal infections	2	Percent	1994	0.0003633892930719	0.000661771628383	0.0001753638681583
3	YLDs (Years Lived with Disability)	1	Global	2	Female	11	30-34 years	368	Maternal sepsis and other maternal infections	3	Rate	1994	4.46191	8.3432	1.93358
3	YLDs (Years Lived with Disability)	1	Global	2	Female	11	30-34 years	368	Maternal sepsis and other maternal infections	1	Number	1995	9502.42956820648	17556.1436078771	4117.36590790321
3	YLDs (Years Lived with Disability)	1	Global	2	Female	11	30-34 years	368	Maternal sepsis and other maternal infections	2	Percent	1995	0.0003569127727593	0.0006408979087869	0.0001713514733548
3	YLDs (Years Lived with Disability)	1	Global	2	Female	11	30-34 years	368	Maternal sepsis and other maternal infections	3	Rate	1995	4.36294	8.06071	1.89044
3	YLDs (Years Lived with Disability)	1	Global	2	Female	11	30-34 years	368	Maternal sepsis and other maternal infections	1	Number	1996	9660.90029823441	17902.2090517543	4198.42899553295
3	YLDs (Years Lived with Disability)	1	Global	2	Female	11	30-34 years	368	Maternal sepsis and other maternal infections	2	Percent	1996	0.0003541044642495	0.0006295339264329	0.00017154567442
3	YLDs (Years Lived with Disability)	1	Global	2	Female	11	30-34 years	368	Maternal sepsis and other maternal infections	3	Rate	1996	4.31164	7.98972	1.87375
3	YLDs (Years Lived with Disability)	1	Global	2	Female	11	30-34 years	368	Maternal sepsis and other maternal infections	1	Number	1997	9807.00574486182	18058.6701722668	4144.36595658006
3	YLDs (Years Lived with Disability)	1	Global	2	Female	11	30-34 years	368	Maternal sepsis and other maternal infections	2	Percent	1997	0.0003523938907939	0.0006352944392926	0.0001696809702842
3	YLDs (Years Lived with Disability)	1	Global	2	Female	11	30-34 years	368	Maternal sepsis and other maternal infections	3	Rate	1997	4.2766	7.87495	1.80726
3	YLDs (Years Lived with Disability)	1	Global	2	Female	11	30-34 years	368	Maternal sepsis and other maternal infections	1	Number	1998	9930.70004959593	18669.963257446	4249.45756502153
3	YLDs (Years Lived with Disability)	1	Global	2	Female	11	30-34 years	368	Maternal sepsis and other maternal infections	2	Percent	1998	0.000352129114882	0.0006331827500204	0.0001687876349377
3	YLDs (Years Lived with Disability)	1	Global	2	Female	11	30-34 years	368	Maternal sepsis and other maternal infections	3	Rate	1998	4.263	8.01455	1.82419
3	YLDs (Years Lived with Disability)	1	Global	2	Female	11	30-34 years	368	Maternal sepsis and other maternal infections	1	Number	1999	10046.4738154626	18756.813332686	4378.38864163277
3	YLDs (Years Lived with Disability)	1	Global	2	Female	11	30-34 years	368	Maternal sepsis and other maternal infections	2	Percent	1999	0.0003525579584347	0.0006371425173716	0.0001671793655673
3	YLDs (Years Lived with Disability)	1	Global	2	Female	11	30-34 years	368	Maternal sepsis and other maternal infections	3	Rate	1999	4.26431	7.96148	1.85844
3	YLDs (Years Lived with Disability)	1	Global	2	Female	11	30-34 years	368	Maternal sepsis and other maternal infections	1	Number	2000	10158.9450269028	19038.5680293472	4324.25502032631
3	YLDs (Years Lived with Disability)	1	Global	2	Female	11	30-34 years	368	Maternal sepsis and other maternal infections	2	Percent	2000	0.0003533847127191	0.0006321324406274	0.0001686199722475
3	YLDs (Years Lived with Disability)	1	Global	2	Female	11	30-34 years	368	Maternal sepsis and other maternal infections	3	Rate	2000	4.27227	8.00653	1.81853
3	YLDs (Years Lived with Disability)	1	Global	2	Female	11	30-34 years	368	Maternal sepsis and other maternal infections	1	Number	2001	10234.6265731353	19125.2191243437	4314.55989285137
3	YLDs (Years Lived with Disability)	1	Global	2	Female	11	30-34 years	368	Maternal sepsis and other maternal infections	2	Percent	2001	0.0003526758594905	0.0006303315127651	0.0001695610808571
3	YLDs (Years Lived with Disability)	1	Global	2	Female	11	30-34 years	368	Maternal sepsis and other maternal infections	3	Rate	2001	4.26123	7.96287	1.79639
3	YLDs (Years Lived with Disability)	1	Global	2	Female	11	30-34 years	368	Maternal sepsis and other maternal infections	1	Number	2002	10348.6004532623	19312.870904438	4427.53235256083
3	YLDs (Years Lived with Disability)	1	Global	2	Female	11	30-34 years	368	Maternal sepsis and other maternal infections	2	Percent	2002	0.0003537649924767	0.0006389663046531	0.000172311231701
3	YLDs (Years Lived with Disability)	1	Global	2	Female	11	30-34 years	368	Maternal sepsis and other maternal infections	3	Rate	2002	4.2691	7.96712	1.82649
3	YLDs (Years Lived with Disability)	1	Global	2	Female	11	30-34 years	368	Maternal sepsis and other maternal infections	1	Number	2003	10430.9861455268	19304.0260276231	4486.68405871184
3	YLDs (Years Lived with Disability)	1	Global	2	Female	11	30-34 years	368	Maternal sepsis and other maternal infections	2	Percent	2003	0.000354172945508	0.00063247897626	0.0001728973627038
3	YLDs (Years Lived with Disability)	1	Global	2	Female	11	30-34 years	368	Maternal sepsis and other maternal infections	3	Rate	2003	4.26633	7.89544	1.83508
3	YLDs (Years Lived with Disability)	1	Global	2	Female	11	30-34 years	368	Maternal sepsis and other maternal infections	1	Number	2004	10516.2442443875	19221.884139661	4629.17985560745
3	YLDs (Years Lived with Disability)	1	Global	2	Female	11	30-34 years	368	Maternal sepsis and other maternal infections	2	Percent	2004	0.0003550083893486	0.0006331805871689	0.0001713486579659
3	YLDs (Years Lived with Disability)	1	Global	2	Female	11	30-34 years	368	Maternal sepsis and other maternal infections	3	Rate	2004	4.27091	7.80649	1.88003
3	YLDs (Years Lived with Disability)	1	Global	2	Female	11	30-34 years	368	Maternal sepsis and other maternal infections	1	Number	2005	10589.3506473735	19590.7504870304	4657.48685942905
3	YLDs (Years Lived with Disability)	1	Global	2	Female	11	30-34 years	368	Maternal sepsis and other maternal infections	2	Percent	2005	0.0003558856991965	0.0006409814452287	0.0001727314026084
3	YLDs (Years Lived with Disability)	1	Global	2	Female	11	30-34 years	368	Maternal sepsis and other maternal infections	3	Rate	2005	4.27967	7.91758	1.88232
3	YLDs (Years Lived with Disability)	1	Global	2	Female	11	30-34 years	368	Maternal sepsis and other maternal infections	1	Number	2006	10639.8187758492	19789.9971056492	4645.41610927517
3	YLDs (Years Lived with Disability)	1	Global	2	Female	11	30-34 years	368	Maternal sepsis and other maternal infections	2	Percent	2006	0.0003569169859464	0.0006369554467398	0.0001730660160155
3	YLDs (Years Lived with Disability)	1	Global	2	Female	11	30-34 years	368	Maternal sepsis and other maternal infections	3	Rate	2006	4.29006	7.97949	1.87307
3	YLDs (Years Lived with Disability)	1	Global	2	Female	11	30-34 years	368	Maternal sepsis and other maternal infections	1	Number	2007	10690.3988125687	19840.3319573196	4692.45353558674
3	YLDs (Years Lived with Disability)	1	Global	2	Female	11	30-34 years	368	Maternal sepsis and other maternal infections	2	Percent	2007	0.0003588589805548	0.0006431725376805	0.0001790243615682
3	YLDs (Years Lived with Disability)	1	Global	2	Female	11	30-34 years	368	Maternal sepsis and other maternal infections	3	Rate	2007	4.30521	7.99006	1.88973
3	YLDs (Years Lived with Disability)	1	Global	2	Female	11	30-34 years	368	Maternal sepsis and other maternal infections	1	Number	2008	10728.5727413732	19943.5916449356	4581.42455875187
3	YLDs (Years Lived with Disability)	1	Global	2	Female	11	30-34 years	368	Maternal sepsis and other maternal infections	2	Percent	2008	0.0003597506620976	0.0006486131638032	0.0001766358438564
3	YLDs (Years Lived with Disability)	1	Global	2	Female	11	30-34 years	368	Maternal sepsis and other maternal infections	3	Rate	2008	4.30934	8.01074	1.84022
3	YLDs (Years Lived with Disability)	1	Global	2	Female	11	30-34 years	368	Maternal sepsis and other maternal infections	1	Number	2009	10833.1308591863	19988.4046109768	4670.89166046338
3	YLDs (Years Lived with Disability)	1	Global	2	Female	11	30-34 years	368	Maternal sepsis and other maternal infections	2	Percent	2009	0.0003614088911571	0.0006435256550957	0.0001783994133616
3	YLDs (Years Lived with Disability)	1	Global	2	Female	11	30-34 years	368	Maternal sepsis and other maternal infections	3	Rate	2009	4.32434	7.97892	1.86451
3	YLDs (Years Lived with Disability)	1	Global	2	Female	11	30-34 years	368	Maternal sepsis and other maternal infections	1	Number	2010	10980.0367905659	20206.3122703929	4820.20741167077
3	YLDs (Years Lived with Disability)	1	Global	2	Female	11	30-34 years	368	Maternal sepsis and other maternal infections	2	Percent	2010	0.0003627231542256	0.0006517222287318	0.0001773966471286
3	YLDs (Years Lived with Disability)	1	Global	2	Female	11	30-34 years	368	Maternal sepsis and other maternal infections	3	Rate	2010	4.33981	7.98645	1.90516
3	YLDs (Years Lived with Disability)	1	Global	2	Female	11	30-34 years	368	Maternal sepsis and other maternal infections	1	Number	2011	11204.4459381405	20636.3606953248	4912.42203563224
3	YLDs (Years Lived with Disability)	1	Global	2	Female	11	30-34 years	368	Maternal sepsis and other maternal infections	2	Percent	2011	0.000365446343486	0.0006571405592686	0.0001774529015708
3	YLDs (Years Lived with Disability)	1	Global	2	Female	11	30-34 years	368	Maternal sepsis and other maternal infections	3	Rate	2011	4.37583	8.0594	1.91852
3	YLDs (Years Lived with Disability)	1	Global	2	Female	11	30-34 years	368	Maternal sepsis and other maternal infections	1	Number	2012	11479.0529505356	21133.0085681429	4974.06945238253
3	YLDs (Years Lived with Disability)	1	Global	2	Female	11	30-34 years	368	Maternal sepsis and other maternal infections	2	Percent	2012	0.0003688885202801	0.000661374025977	0.0001782174131103
3	YLDs (Years Lived with Disability)	1	Global	2	Female	11	30-34 years	368	Maternal sepsis and other maternal infections	3	Rate	2012	4.41969	8.13669	1.91513
3	YLDs (Years Lived with Disability)	1	Global	2	Female	11	30-34 years	368	Maternal sepsis and other maternal infections	1	Number	2013	11800.8529634307	21869.8953530889	5043.72109514087
3	YLDs (Years Lived with Disability)	1	Global	2	Female	11	30-34 years	368	Maternal sepsis and other maternal infections	2	Percent	2013	0.0003729525967002	0.0006727039158605	0.0001834224141266
3	YLDs (Years Lived with Disability)	1	Global	2	Female	11	30-34 years	368	Maternal sepsis and other maternal infections	3	Rate	2013	4.46813	8.28055	1.90969
3	YLDs (Years Lived with Disability)	1	Global	2	Female	11	30-34 years	368	Maternal sepsis and other maternal infections	1	Number	2014	12113.0129515012	22691.7691381905	5258.2388517939
3	YLDs (Years Lived with Disability)	1	Global	2	Female	11	30-34 years	368	Maternal sepsis and other maternal infections	2	Percent	2014	0.0003760481433515	0.0006777256024433	0.0001857421758784
3	YLDs (Years Lived with Disability)	1	Global	2	Female	11	30-34 years	368	Maternal sepsis and other maternal infections	3	Rate	2014	4.50072	8.43137	1.95376
3	YLDs (Years Lived with Disability)	1	Global	2	Female	11	30-34 years	368	Maternal sepsis and other maternal infections	1	Number	2015	12374.0131054562	23345.6251651946	5433.47592458788
3	YLDs (Years Lived with Disability)	1	Global	2	Female	11	30-34 years	368	Maternal sepsis and other maternal infections	2	Percent	2015	0.0003769844322266	0.0006740912174168	0.0001858103766007
3	YLDs (Years Lived with Disability)	1	Global	2	Female	11	30-34 years	368	Maternal sepsis and other maternal infections	3	Rate	2015	4.50289	8.49545	1.97724
3	YLDs (Years Lived with Disability)	1	Global	2	Female	11	30-34 years	368	Maternal sepsis and other maternal infections	1	Number	2016	12604.7172358479	23454.4857806914	5573.38181501618
3	YLDs (Years Lived with Disability)	1	Global	2	Female	11	30-34 years	368	Maternal sepsis and other maternal infections	2	Percent	2016	0.0003762750628584	0.0006828886979976	0.0001851279314144
3	YLDs (Years Lived with Disability)	1	Global	2	Female	11	30-34 years	368	Maternal sepsis and other maternal infections	3	Rate	2016	4.4827	8.34128	1.9821
3	YLDs (Years Lived with Disability)	1	Global	2	Female	11	30-34 years	368	Maternal sepsis and other maternal infections	1	Number	2017	12792.1158062483	23693.7942067664	5417.65380999682
3	YLDs (Years Lived with Disability)	1	Global	2	Female	11	30-34 years	368	Maternal sepsis and other maternal infections	2	Percent	2017	0.0003744718587835	0.0006778421740262	0.0001801696731905
3	YLDs (Years Lived with Disability)	1	Global	2	Female	11	30-34 years	368	Maternal sepsis and other maternal infections	3	Rate	2017	4.44921	8.24092	1.88431
3	YLDs (Years Lived with Disability)	1	Global	2	Female	11	30-34 years	368	Maternal sepsis and other maternal infections	1	Number	2018	12925.9034290291	24018.5319151387	5418.91374864597
3	YLDs (Years Lived with Disability)	1	Global	2	Female	11	30-34 years	368	Maternal sepsis and other maternal infections	2	Percent	2018	0.000372007515733	0.0006704312470972	0.0001798030872025
3	YLDs (Years Lived with Disability)	1	Global	2	Female	11	30-34 years	368	Maternal sepsis and other maternal infections	3	Rate	2018	4.41217	8.19857	1.84971
3	YLDs (Years Lived with Disability)	1	Global	2	Female	11	30-34 years	368	Maternal sepsis and other maternal infections	1	Number	2019	13014.3905994029	24343.1710289314	5518.47143592437
3	YLDs (Years Lived with Disability)	1	Global	2	Female	11	30-34 years	368	Maternal sepsis and other maternal infections	2	Percent	2019	0.0003697055124513	0.000666110832362	0.000176195670605
3	YLDs (Years Lived with Disability)	1	Global	2	Female	11	30-34 years	368	Maternal sepsis and other maternal infections	3	Rate	2019	4.38281	8.19796	1.85844
3	YLDs (Years Lived with Disability)	1	Global	2	Female	11	30-34 years	368	Maternal sepsis and other maternal infections	1	Number	2020	12949.1732972468	23791.2968353046	5482.50394725446
3	YLDs (Years Lived with Disability)	1	Global	2	Female	11	30-34 years	368	Maternal sepsis and other maternal infections	2	Percent	2020	0.0003538695204843	0.0006330277824037	0.0001704298452519
3	YLDs (Years Lived with Disability)	1	Global	2	Female	11	30-34 years	368	Maternal sepsis and other maternal infections	3	Rate	2020	4.33042	7.95621	1.83344
3	YLDs (Years Lived with Disability)	1	Global	2	Female	11	30-34 years	368	Maternal sepsis and other maternal infections	1	Number	2021	13032.1621842283	24043.1906163318	5645.03566796699
3	YLDs (Years Lived with Disability)	1	Global	2	Female	11	30-34 years	368	Maternal sepsis and other maternal infections	2	Percent	2021	0.0003482773123882	0.0006167414395756	0.0001698186225112
3	YLDs (Years Lived with Disability)	1	Global	2	Female	11	30-34 years	368	Maternal sepsis and other maternal infections	3	Rate	2021	4.35959	8.04306	1.88841
3	YLDs (Years Lived with Disability)	1	Global	2	Female	12	35-39 years	368	Maternal sepsis and other maternal infections	1	Number	1990	4810.05490239367	8809.66868879997	2189.02503134918
3	YLDs (Years Lived with Disability)	1	Global	2	Female	12	35-39 years	368	Maternal sepsis and other maternal infections	2	Percent	1990	0.000205899871654	0.0003573025914478	0.0001055684106409
3	YLDs (Years Lived with Disability)	1	Global	2	Female	12	35-39 years	368	Maternal sepsis and other maternal infections	3	Rate	1990	2.77311	5.07899	1.26203
3	YLDs (Years Lived with Disability)	1	Global	2	Female	12	35-39 years	368	Maternal sepsis and other maternal infections	1	Number	1991	4771.30219582428	8837.30403440286	2165.69508563865
3	YLDs (Years Lived with Disability)	1	Global	2	Female	12	35-39 years	368	Maternal sepsis and other maternal infections	2	Percent	1991	0.0002001700735846	0.000345213809912	0.0001004321221229
3	YLDs (Years Lived with Disability)	1	Global	2	Female	12	35-39 years	368	Maternal sepsis and other maternal infections	3	Rate	1991	2.68565	4.9743	1.21902
3	YLDs (Years Lived with Disability)	1	Global	2	Female	12	35-39 years	368	Maternal sepsis and other maternal infections	1	Number	1992	4738.30016889464	8795.03738461159	2160.87237172063
3	YLDs (Years Lived with Disability)	1	Global	2	Female	12	35-39 years	368	Maternal sepsis and other maternal infections	2	Percent	1992	0.0001956273859453	0.0003397829285422	0.0001007663015223
3	YLDs (Years Lived with Disability)	1	Global	2	Female	12	35-39 years	368	Maternal sepsis and other maternal infections	3	Rate	1992	2.61622	4.85611	1.19311
3	YLDs (Years Lived with Disability)	1	Global	2	Female	12	35-39 years	368	Maternal sepsis and other maternal infections	1	Number	1993	4717.7682182628	8753.81592157751	2154.81702530681
3	YLDs (Years Lived with Disability)	1	Global	2	Female	12	35-39 years	368	Maternal sepsis and other maternal infections	2	Percent	1993	0.0001924774601971	0.0003329603684565	0.0000981528464457
3	YLDs (Years Lived with Disability)	1	Global	2	Female	12	35-39 years	368	Maternal sepsis and other maternal infections	3	Rate	1993	2.57172	4.77183	1.17462
3	YLDs (Years Lived with Disability)	1	Global	2	Female	12	35-39 years	368	Maternal sepsis and other maternal infections	1	Number	1994	4717.70942749012	8698.35583943238	2145.14380551865
3	YLDs (Years Lived with Disability)	1	Global	2	Female	12	35-39 years	368	Maternal sepsis and other maternal infections	2	Percent	1994	0.0001906730049204	0.0003289523750945	0.0000960437049145
[truncated: 2,899 more rows]
