# Supplementary material for: Global burden, projections, and causal factors of maternal sepsis and other maternal infections: A comprehensive epidemiological and mendelian randomization study
Source: PLoS Negl Trop Dis. 2026 May 27;20(5):e0014374. doi: 10.1371/journal.pntd.0014374 (PMC13229374; doi:10.1371/journal.pntd.0014374)
Supplement: S5 Table — (XLSX) [file pntd.0014374.s011.xlsx]

## Sheet: Table S5-SDI -revised
S5 Table. All original data of MSMI based on SDI quintiles from the GBD database.
measure_id	measure_name	location_id	location_name	sex_id	sex_name	age_id	age_name	cause_id	cause_name	metric_id	metric_name	year	val	upper	lower
1	Deaths	44635	High SDI	2	Female	22	All ages	368	Maternal sepsis and other maternal infections	1	Number	1990	92.6819197017535	111.421404898998	76.4825963503367
1	Deaths	44635	High SDI	2	Female	22	All ages	368	Maternal sepsis and other maternal infections	2	Percent	1990	0.0000259024441063811	0.0000310521187335615	0.0000214312570369783
1	Deaths	44635	High SDI	2	Female	22	All ages	368	Maternal sepsis and other maternal infections	3	Rate	1990	0.0207743902449105	0.0249747928663607	0.0171433577189468
1	Deaths	44635	High SDI	2	Female	27	Age-standardized	368	Maternal sepsis and other maternal infections	3	Rate	1990	0.0200428581675599	0.0241475493437171	0.016514649741916
1	Deaths	44636	Low-middle SDI	2	Female	22	All ages	368	Maternal sepsis and other maternal infections	1	Number	1990	8555.55060218996	9694.34280346455	7290.11325395926
1	Deaths	44636	Low-middle SDI	2	Female	22	All ages	368	Maternal sepsis and other maternal infections	2	Percent	1990	0.00166039977627617	0.00187639942517282	0.00143474554463664
1	Deaths	44636	Low-middle SDI	2	Female	22	All ages	368	Maternal sepsis and other maternal infections	3	Rate	1990	1.50055529389094	1.70028769519623	1.27861064061651
1	Deaths	44636	Low-middle SDI	2	Female	27	Age-standardized	368	Maternal sepsis and other maternal infections	3	Rate	1990	1.46854918552438	1.65990191484578	1.25953633446003
1	Deaths	44635	High SDI	2	Female	22	All ages	368	Maternal sepsis and other maternal infections	1	Number	1991	84.0176490900869	100.348484615769	69.8164082231843
1	Deaths	44635	High SDI	2	Female	22	All ages	368	Maternal sepsis and other maternal infections	2	Percent	1991	0.0000233264530539898	0.0000278471726709564	0.0000194269654199333
1	Deaths	44635	High SDI	2	Female	22	All ages	368	Maternal sepsis and other maternal infections	3	Rate	1991	0.0186908231210797	0.0223238307276444	0.0155315716540633
1	Deaths	44635	High SDI	2	Female	27	Age-standardized	368	Maternal sepsis and other maternal infections	3	Rate	1991	0.0180892808984452	0.0216459722036647	0.0150049780553895
1	Deaths	44636	Low-middle SDI	2	Female	22	All ages	368	Maternal sepsis and other maternal infections	1	Number	1991	8551.46832563569	9745.68899196922	7297.39003519192
1	Deaths	44636	Low-middle SDI	2	Female	22	All ages	368	Maternal sepsis and other maternal infections	2	Percent	1991	0.00163359448985831	0.00185316125959192	0.00140478134849255
1	Deaths	44636	Low-middle SDI	2	Female	22	All ages	368	Maternal sepsis and other maternal infections	3	Rate	1991	1.4717901797266	1.67732707493642	1.25595121006682
1	Deaths	44636	Low-middle SDI	2	Female	27	Age-standardized	368	Maternal sepsis and other maternal infections	3	Rate	1991	1.43348698806052	1.63409933874814	1.22295075047269
1	Deaths	44635	High SDI	2	Female	22	All ages	368	Maternal sepsis and other maternal infections	1	Number	1992	73.4846084897952	86.5116659474824	61.7781183387991
1	Deaths	44635	High SDI	2	Female	22	All ages	368	Maternal sepsis and other maternal infections	2	Percent	1992	0.0000203155008090858	0.0000239043853326823	0.0000170913679007702
1	Deaths	44635	High SDI	2	Female	22	All ages	368	Maternal sepsis and other maternal infections	3	Rate	1992	0.0162281922847091	0.0191050613008468	0.0136429546811666
1	Deaths	44635	High SDI	2	Female	27	Age-standardized	368	Maternal sepsis and other maternal infections	3	Rate	1992	0.0157835436858015	0.0186357220493972	0.0132816742655486
1	Deaths	44635	High SDI	2	Female	22	All ages	368	Maternal sepsis and other maternal infections	1	Number	1994	58.5010919016488	67.2882030121729	50.1244303911806
1	Deaths	44635	High SDI	2	Female	22	All ages	368	Maternal sepsis and other maternal infections	2	Percent	1994	0.0000157881069786528	0.0000181721719887237	0.0000135328504550195
1	Deaths	44635	High SDI	2	Female	22	All ages	368	Maternal sepsis and other maternal infections	3	Rate	1994	0.0127448969670124	0.0146592343255286	0.0109199790995316
1	Deaths	44635	High SDI	2	Female	27	Age-standardized	368	Maternal sepsis and other maternal infections	3	Rate	1994	0.0125370240836433	0.0144398345251552	0.0107012672193923
1	Deaths	44636	Low-middle SDI	2	Female	22	All ages	368	Maternal sepsis and other maternal infections	1	Number	1992	8702.16113158932	9905.67109362397	7507.77261711572
1	Deaths	44636	Low-middle SDI	2	Female	22	All ages	368	Maternal sepsis and other maternal infections	2	Percent	1992	0.00166805908875756	0.00189041285016548	0.00144774380621501
1	Deaths	44636	Low-middle SDI	2	Female	22	All ages	368	Maternal sepsis and other maternal infections	3	Rate	1992	1.47005800195409	1.67336720565271	1.26828968640656
1	Deaths	44636	Low-middle SDI	2	Female	27	Age-standardized	368	Maternal sepsis and other maternal infections	3	Rate	1992	1.42481590895248	1.62039529925937	1.22685081723793
1	Deaths	44637	Low SDI	2	Female	22	All ages	368	Maternal sepsis and other maternal infections	1	Number	1990	12718.7884384302	14802.9707276555	10745.7559504358
1	Deaths	44637	Low SDI	2	Female	22	All ages	368	Maternal sepsis and other maternal infections	2	Percent	1990	0.00383756421432534	0.00440307953665652	0.00327452327626851
1	Deaths	44637	Low SDI	2	Female	22	All ages	368	Maternal sepsis and other maternal infections	3	Rate	1990	5.10860380330804	5.94573240412291	4.31611941526969
1	Deaths	44637	Low SDI	2	Female	27	Age-standardized	368	Maternal sepsis and other maternal infections	3	Rate	1990	5.71161664704271	6.65029761912055	4.81776472252792
1	Deaths	44637	Low SDI	2	Female	22	All ages	368	Maternal sepsis and other maternal infections	1	Number	1991	12968.5738041584	14969.8441398469	10887.7781169624
1	Deaths	44637	Low SDI	2	Female	22	All ages	368	Maternal sepsis and other maternal infections	2	Percent	1991	0.00384670021772184	0.00434471172250469	0.00327813036468669
1	Deaths	44637	Low SDI	2	Female	22	All ages	368	Maternal sepsis and other maternal infections	3	Rate	1991	5.08828021251113	5.87348793101169	4.27187035269733
1	Deaths	44637	Low SDI	2	Female	27	Age-standardized	368	Maternal sepsis and other maternal infections	3	Rate	1991	5.68356054214752	6.55039881686547	4.74425897639625
1	Deaths	44637	Low SDI	2	Female	22	All ages	368	Maternal sepsis and other maternal infections	1	Number	1992	13326.3552100009	15237.3215973182	11081.7951502851
1	Deaths	44637	Low SDI	2	Female	22	All ages	368	Maternal sepsis and other maternal infections	2	Percent	1992	0.00389121088386366	0.00441851007584265	0.00330030983816799
1	Deaths	44637	Low SDI	2	Female	22	All ages	368	Maternal sepsis and other maternal infections	3	Rate	1992	5.10097798770082	5.83244561882225	4.24181947989742
1	Deaths	44637	Low SDI	2	Female	27	Age-standardized	368	Maternal sepsis and other maternal infections	3	Rate	1992	5.68844933067063	6.51638250455354	4.72204764001697
1	Deaths	44636	Low-middle SDI	2	Female	22	All ages	368	Maternal sepsis and other maternal infections	1	Number	1994	8905.26670542623	10186.9546852817	7565.40738121336
1	Deaths	44636	Low-middle SDI	2	Female	22	All ages	368	Maternal sepsis and other maternal infections	2	Percent	1994	0.00169761297374023	0.00193577672529264	0.00144461521772316
1	Deaths	44636	Low-middle SDI	2	Female	22	All ages	368	Maternal sepsis and other maternal infections	3	Rate	1994	1.44989936845458	1.65857572302305	1.23175192242576
1	Deaths	44636	Low-middle SDI	2	Female	27	Age-standardized	368	Maternal sepsis and other maternal infections	3	Rate	1994	1.39264622092058	1.59981762368543	1.1803149580723
1	Deaths	44637	Low SDI	2	Female	22	All ages	368	Maternal sepsis and other maternal infections	1	Number	1994	14201.6764426994	16410.8454255616	11826.4038673174
1	Deaths	44637	Low SDI	2	Female	22	All ages	368	Maternal sepsis and other maternal infections	2	Percent	1994	0.00385674131693781	0.00440230756802538	0.00326184987471108
1	Deaths	44637	Low SDI	2	Female	22	All ages	368	Maternal sepsis and other maternal infections	3	Rate	1994	5.16554615884504	5.9690825863722	4.30159321797363
1	Deaths	44637	Low SDI	2	Female	27	Age-standardized	368	Maternal sepsis and other maternal infections	3	Rate	1994	5.73373287539483	6.66470429731161	4.74825844669491
1	Deaths	44637	Low SDI	2	Female	22	All ages	368	Maternal sepsis and other maternal infections	1	Number	1995	14633.6604332735	16845.7577112359	12197.5442895523
1	Deaths	44637	Low SDI	2	Female	22	All ages	368	Maternal sepsis and other maternal infections	2	Percent	1995	0.00402869974214765	0.00457722574254678	0.00344322395100037
1	Deaths	44637	Low SDI	2	Female	22	All ages	368	Maternal sepsis and other maternal infections	3	Rate	1995	5.19300470954703	5.97800526595704	4.32850722684044
1	Deaths	44637	Low SDI	2	Female	27	Age-standardized	368	Maternal sepsis and other maternal infections	3	Rate	1995	5.73947158490819	6.63915729828343	4.77189709028647
1	Deaths	44637	Low SDI	2	Female	22	All ages	368	Maternal sepsis and other maternal infections	1	Number	1997	15523.1227256709	17760.6782434987	13355.7530482548
1	Deaths	44637	Low SDI	2	Female	22	All ages	368	Maternal sepsis and other maternal infections	2	Percent	1997	0.00418212026402091	0.00471959372724409	0.00361475988805837
1	Deaths	44637	Low SDI	2	Female	22	All ages	368	Maternal sepsis and other maternal infections	3	Rate	1997	5.21730426921066	5.96934418811517	4.48885373314414
1	Deaths	44637	Low SDI	2	Female	27	Age-standardized	368	Maternal sepsis and other maternal infections	3	Rate	1997	5.73186996290435	6.5573396424766	4.90646275295482
1	Deaths	44637	Low SDI	2	Female	22	All ages	368	Maternal sepsis and other maternal infections	1	Number	1999	16577.8708647586	18850.245706795	14513.2897900337
1	Deaths	44637	Low SDI	2	Female	22	All ages	368	Maternal sepsis and other maternal infections	2	Percent	1999	0.00438925628169098	0.00487748774610701	0.00390838963017202
1	Deaths	44637	Low SDI	2	Female	22	All ages	368	Maternal sepsis and other maternal infections	3	Rate	1999	5.27885268618216	6.00243969785304	4.62143295833756
1	Deaths	44637	Low SDI	2	Female	27	Age-standardized	368	Maternal sepsis and other maternal infections	3	Rate	1999	5.76264048750468	6.53066548447596	5.04045526594224
1	Deaths	44637	Low SDI	2	Female	22	All ages	368	Maternal sepsis and other maternal infections	1	Number	1998	16097.1901690099	18249.6886117454	13897.3400511778
1	Deaths	44637	Low SDI	2	Female	22	All ages	368	Maternal sepsis and other maternal infections	2	Percent	1998	0.00428752440976718	0.00482781862488008	0.0037375582928422
1	Deaths	44637	Low SDI	2	Female	22	All ages	368	Maternal sepsis and other maternal infections	3	Rate	1998	5.26486391085786	5.96887568249941	4.54536495650195
1	Deaths	44637	Low SDI	2	Female	27	Age-standardized	368	Maternal sepsis and other maternal infections	3	Rate	1998	5.76725370133738	6.55905884205046	4.93865205304569
1	Deaths	44637	Low SDI	2	Female	22	All ages	368	Maternal sepsis and other maternal infections	1	Number	2000	17000.2272627034	19347.5425636056	14938.4362765949
1	Deaths	44637	Low SDI	2	Female	22	All ages	368	Maternal sepsis and other maternal infections	2	Percent	2000	0.00447651034900467	0.00503691805425614	0.00396150646213008
1	Deaths	44637	Low SDI	2	Female	22	All ages	368	Maternal sepsis and other maternal infections	3	Rate	2000	5.27267808518139	6.00070587885863	4.63320662514221
1	Deaths	44637	Low SDI	2	Female	27	Age-standardized	368	Maternal sepsis and other maternal infections	3	Rate	2000	5.73672197909166	6.51129144695792	5.03135084683395
1	Deaths	44637	Low SDI	2	Female	22	All ages	368	Maternal sepsis and other maternal infections	1	Number	2001	17134.2	19416.9076228296	15033.8950788667
1	Deaths	44637	Low SDI	2	Female	22	All ages	368	Maternal sepsis and other maternal infections	2	Percent	2001	0.00451272818501602	0.00504222812914499	0.00404423016600092
1	Deaths	44637	Low SDI	2	Female	22	All ages	368	Maternal sepsis and other maternal infections	3	Rate	2001	5.17760216280044	5.86739793853753	4.54293993190854
1	Deaths	44637	Low SDI	2	Female	27	Age-standardized	368	Maternal sepsis and other maternal infections	3	Rate	2001	5.62271675429536	6.35547567601449	4.93045500423325
1	Deaths	44637	Low SDI	2	Female	22	All ages	368	Maternal sepsis and other maternal infections	1	Number	2003	17397.5811913726	19905.7323980311	15342.7623798961
1	Deaths	44637	Low SDI	2	Female	22	All ages	368	Maternal sepsis and other maternal infections	2	Percent	2003	0.00456744204999047	0.00516150286409828	0.00408072713884892
1	Deaths	44637	Low SDI	2	Female	22	All ages	368	Maternal sepsis and other maternal infections	3	Rate	2003	4.97693972514715	5.69444851213212	4.38911609275112
1	Deaths	44637	Low SDI	2	Female	27	Age-standardized	368	Maternal sepsis and other maternal infections	3	Rate	2003	5.39415172180799	6.16638	4.75512715927949
1	Deaths	44635	High SDI	2	Female	22	All ages	368	Maternal sepsis and other maternal infections	1	Number	1995	52.1518577610205	59.8284153254548	44.5294494370636
1	Deaths	44635	High SDI	2	Female	22	All ages	368	Maternal sepsis and other maternal infections	2	Percent	1995	0.0000139054015989205	0.0000159998925600215	0.000011918967233835
1	Deaths	44635	High SDI	2	Female	22	All ages	368	Maternal sepsis and other maternal infections	3	Rate	1995	0.0112887235940922	0.0129503813033178	0.00963878695933688
1	Deaths	44635	High SDI	2	Female	27	Age-standardized	368	Maternal sepsis and other maternal infections	3	Rate	1995	0.0111593315466922	0.0128123217593676	0.00951613959558363
1	Deaths	44634	High-middle SDI	2	Female	22	All ages	368	Maternal sepsis and other maternal infections	1	Number	1990	641.20858509682	776.285075100419	519.831
1	Deaths	44634	High-middle SDI	2	Female	22	All ages	368	Maternal sepsis and other maternal infections	2	Percent	1990	0.000159328414482234	0.000189025808532109	0.000130835558181825
1	Deaths	44634	High-middle SDI	2	Female	22	All ages	368	Maternal sepsis and other maternal infections	3	Rate	1990	0.120013823295248	0.145295839755128	0.0972958429041726
1	Deaths	44634	High-middle SDI	2	Female	27	Age-standardized	368	Maternal sepsis and other maternal infections	3	Rate	1990	0.11019518592456	0.133410250548917	0.0892362935899426
1	Deaths	44634	High-middle SDI	2	Female	22	All ages	368	Maternal sepsis and other maternal infections	1	Number	1991	578.701753037911	691.880978758459	464.850009584652
1	Deaths	44634	High-middle SDI	2	Female	22	All ages	368	Maternal sepsis and other maternal infections	2	Percent	1991	0.000142127116348346	0.000167892603141418	0.000116802425330061
1	Deaths	44634	High-middle SDI	2	Female	22	All ages	368	Maternal sepsis and other maternal infections	3	Rate	1991	0.107164570969324	0.128123213488225	0.086081390942256
1	Deaths	44634	High-middle SDI	2	Female	27	Age-standardized	368	Maternal sepsis and other maternal infections	3	Rate	1991	0.0981403071179167	0.117392331740334	0.0789261626399826
1	Deaths	44639	Middle SDI	2	Female	22	All ages	368	Maternal sepsis and other maternal infections	1	Number	1991	3518.18023786088	4033.71887570292	3040.09143212193
1	Deaths	44639	Middle SDI	2	Female	22	All ages	368	Maternal sepsis and other maternal infections	2	Percent	1991	0.000676932308286007	0.00076585620456253	0.000578088412940893
1	Deaths	44639	Middle SDI	2	Female	22	All ages	368	Maternal sepsis and other maternal infections	3	Rate	1991	0.409101152874654	0.469049034118181	0.35350801426866
1	Deaths	44639	Middle SDI	2	Female	27	Age-standardized	368	Maternal sepsis and other maternal infections	3	Rate	1991	0.359285748944854	0.41114646653818	0.310273853294945
1	Deaths	44635	High SDI	2	Female	22	All ages	368	Maternal sepsis and other maternal infections	1	Number	1997	43.5700796848599	50.1171941125744	37.2432869948664
1	Deaths	44635	High SDI	2	Female	22	All ages	368	Maternal sepsis and other maternal infections	2	Percent	1997	0.0000115693478641946	0.000013356262575136	0.00000991729353077715
1	Deaths	44635	High SDI	2	Female	22	All ages	368	Maternal sepsis and other maternal infections	3	Rate	1997	0.00931129810543576	0.0107104723692376	0.00795920847847345
1	Deaths	44635	High SDI	2	Female	27	Age-standardized	368	Maternal sepsis and other maternal infections	3	Rate	1997	0.00928863963955269	0.01072153051288	0.00796091356204571
1	Deaths	44634	High-middle SDI	2	Female	22	All ages	368	Maternal sepsis and other maternal infections	1	Number	1992	531.304713490753	635.310814785777	431.40298989821
1	Deaths	44634	High-middle SDI	2	Female	22	All ages	368	Maternal sepsis and other maternal infections	2	Percent	1992	0.000128080507054254	0.000149192023727845	0.000104822197220707
1	Deaths	44634	High-middle SDI	2	Female	22	All ages	368	Maternal sepsis and other maternal infections	3	Rate	1992	0.0974190720634901	0.11648944283158	0.0791012725732769
1	Deaths	44634	High-middle SDI	2	Female	27	Age-standardized	368	Maternal sepsis and other maternal infections	3	Rate	1992	0.089068115002254	0.106635909103824	0.0722536272292837
1	Deaths	44634	High-middle SDI	2	Female	22	All ages	368	Maternal sepsis and other maternal infections	1	Number	1994	475.91706725494	554.481841343578	392.897344833164
1	Deaths	44634	High-middle SDI	2	Female	22	All ages	368	Maternal sepsis and other maternal infections	2	Percent	1994	0.000106953961763094	0.000124042095033551	0.0000887692819019399
1	Deaths	44634	High-middle SDI	2	Female	22	All ages	368	Maternal sepsis and other maternal infections	3	Rate	1994	0.0857681593632071	0.0999268364269131	0.0708066266238365
1	Deaths	44634	High-middle SDI	2	Female	27	Age-standardized	368	Maternal sepsis and other maternal infections	3	Rate	1994	0.0782604765919937	0.0911550411209028	0.0646103669129014
1	Deaths	44636	Low-middle SDI	2	Female	22	All ages	368	Maternal sepsis and other maternal infections	1	Number	1995	9074.40512490746	10508.4053425731	7723.57457684693
1	Deaths	44636	Low-middle SDI	2	Female	22	All ages	368	Maternal sepsis and other maternal infections	2	Percent	1995	0.0016902438072408	0.00194268744249238	0.00144751052231727
1	Deaths	44636	Low-middle SDI	2	Female	22	All ages	368	Maternal sepsis and other maternal infections	3	Rate	1995	1.45074709230851	1.68000417500564	1.23478654582362
1	Deaths	44636	Low-middle SDI	2	Female	27	Age-standardized	368	Maternal sepsis and other maternal infections	3	Rate	1995	1.38628255119486	1.61260675075713	1.17549555122882
1	Deaths	44635	High SDI	2	Female	22	All ages	368	Maternal sepsis and other maternal infections	1	Number	1998	39.6248521251641	46.1845194462902	34.1959182894982
1	Deaths	44635	High SDI	2	Female	22	All ages	368	Maternal sepsis and other maternal infections	2	Percent	1998	0.0000104323950938653	0.0000121591680924892	0.00000900936395714272
1	Deaths	44635	High SDI	2	Female	22	All ages	368	Maternal sepsis and other maternal infections	3	Rate	1998	0.00841324856321494	0.00980601367664193	0.00726056363587615
1	Deaths	44635	High SDI	2	Female	27	Age-standardized	368	Maternal sepsis and other maternal infections	3	Rate	1998	0.00844157253719851	0.0098355544076927	0.00731109784804554
1	Deaths	44635	High SDI	2	Female	22	All ages	368	Maternal sepsis and other maternal infections	1	Number	1999	36.6062599117452	42.5690260776386	31.4270796754933
1	Deaths	44635	High SDI	2	Female	22	All ages	368	Maternal sepsis and other maternal infections	2	Percent	1999	0.00000950692453074532	0.0000110267544164815	0.00000817975405398442
1	Deaths	44635	High SDI	2	Female	22	All ages	368	Maternal sepsis and other maternal infections	3	Rate	1999	0.0077213863482565	0.00897911716758017	0.00662893790725846
1	Deaths	44635	High SDI	2	Female	27	Age-standardized	368	Maternal sepsis and other maternal infections	3	Rate	1999	0.00780253371958027	0.00910621134839394	0.0067131205106191
1	Deaths	44639	Middle SDI	2	Female	22	All ages	368	Maternal sepsis and other maternal infections	1	Number	1990	3678.0319755404	4191.02656706325	3152.49047791924
1	Deaths	44639	Middle SDI	2	Female	22	All ages	368	Maternal sepsis and other maternal infections	2	Percent	1990	0.000707553489605351	0.000801582348989247	0.000610578092056469
1	Deaths	44639	Middle SDI	2	Female	22	All ages	368	Maternal sepsis and other maternal infections	3	Rate	1990	0.434835940287584	0.495484810947419	0.372703709573449
1	Deaths	44639	Middle SDI	2	Female	27	Age-standardized	368	Maternal sepsis and other maternal infections	3	Rate	1990	0.384102304434924	0.438570676128728	0.329916504070761
1	Deaths	44636	Low-middle SDI	2	Female	22	All ages	368	Maternal sepsis and other maternal infections	1	Number	1997	9620.2531463253	11145.365949724	8233.16782089251
1	Deaths	44636	Low-middle SDI	2	Female	22	All ages	368	Maternal sepsis and other maternal infections	2	Percent	1997	0.00178335440017432	0.00205875876442142	0.00155231314719617
1	Deaths	44636	Low-middle SDI	2	Female	22	All ages	368	Maternal sepsis and other maternal infections	3	Rate	1997	1.4835752639632	1.71876862067233	1.26966764152143
1	Deaths	44636	Low-middle SDI	2	Female	27	Age-standardized	368	Maternal sepsis and other maternal infections	3	Rate	1997	1.40358145888293	1.63088311232996	1.20641347601182
1	Deaths	44635	High SDI	2	Female	22	All ages	368	Maternal sepsis and other maternal infections	1	Number	2000	35.1405196743284	40.5787048474648	29.9669005762328
1	Deaths	44635	High SDI	2	Female	22	All ages	368	Maternal sepsis and other maternal infections	2	Percent	2000	0.00000911256697660746	0.0000104985073967888	0.00000778429113784123
1	Deaths	44635	High SDI	2	Female	22	All ages	368	Maternal sepsis and other maternal infections	3	Rate	2000	0.00736231593296081	0.00850167407898795	0.0062783872184744
1	Deaths	44635	High SDI	2	Female	27	Age-standardized	368	Maternal sepsis and other maternal infections	3	Rate	2000	0.00748246667487357	0.00864300775225437	0.00638174314025482
1	Deaths	44634	High-middle SDI	2	Female	22	All ages	368	Maternal sepsis and other maternal infections	1	Number	1995	455.017674622455	533.398599616023	370.61832113107
1	Deaths	44634	High-middle SDI	2	Female	22	All ages	368	Maternal sepsis and other maternal infections	2	Percent	1995	0.000102103005947278	0.000119082752989673	0.0000848405776571477
1	Deaths	44634	High-middle SDI	2	Female	22	All ages	368	Maternal sepsis and other maternal infections	3	Rate	1995	0.0813755996543379	0.0953932854027116	0.0662815749958484
1	Deaths	44634	High-middle SDI	2	Female	27	Age-standardized	368	Maternal sepsis and other maternal infections	3	Rate	1995	0.0742680946224148	0.087094874525222	0.0604390615674607
1	Deaths	44636	Low-middle SDI	2	Female	22	All ages	368	Maternal sepsis and other maternal infections	1	Number	1998	10008.0859299852	11673.3059633129	8699.06944947659
1	Deaths	44636	Low-middle SDI	2	Female	22	All ages	368	Maternal sepsis and other maternal infections	2	Percent	1998	0.00183360999742815	0.00212450417962231	0.00160158185079006
1	Deaths	44636	Low-middle SDI	2	Female	22	All ages	368	Maternal sepsis and other maternal infections	3	Rate	1998	1.51596900458626	1.76820724214751	1.31768649334222
1	Deaths	44636	Low-middle SDI	2	Female	27	Age-standardized	368	Maternal sepsis and other maternal infections	3	Rate	1998	1.42800047642612	1.66240411639309	1.24667786434929
1	Deaths	44636	Low-middle SDI	2	Female	22	All ages	368	Maternal sepsis and other maternal infections	1	Number	1999	10605.9914038224	12376.7512623106	9171.84279507475
1	Deaths	44636	Low-middle SDI	2	Female	22	All ages	368	Maternal sepsis and other maternal infections	2	Percent	1999	0.00194629388655056	0.00228067418370942	0.00170299427457759
1	Deaths	44636	Low-middle SDI	2	Female	22	All ages	368	Maternal sepsis and other maternal infections	3	Rate	1999	1.57818813248015	1.84167997286869	1.36478457326901
1	Deaths	44636	Low-middle SDI	2	Female	27	Age-standardized	368	Maternal sepsis and other maternal infections	3	Rate	1999	1.47882837034937	1.71599511069458	1.28247328757993
1	Deaths	44635	High SDI	2	Female	22	All ages	368	Maternal sepsis and other maternal infections	1	Number	2003	32.0388701673845	36.7163313669379	27.5267452681853
1	Deaths	44635	High SDI	2	Female	22	All ages	368	Maternal sepsis and other maternal infections	2	Percent	2003	0.00000817035705683212	0.00000934782166784667	0.00000703940525880519
1	Deaths	44635	High SDI	2	Female	22	All ages	368	Maternal sepsis and other maternal infections	3	Rate	2003	0.00657184713454655	0.00753129295210007	0.00564631527482119
1	Deaths	44635	High SDI	2	Female	27	Age-standardized	368	Maternal sepsis and other maternal infections	3	Rate	2003	0.00676878938576752	0.00777290615416026	0.00580934554046789
1	Deaths	44635	High SDI	2	Female	22	All ages	368	Maternal sepsis and other maternal infections	1	Number	2001	32.4995569869172	37.451736201049	27.9111583559634
1	Deaths	44635	High SDI	2	Female	22	All ages	368	Maternal sepsis and other maternal infections	2	Percent	2001	0.00000839720447005098	0.00000965663580237127	0.00000723871576070184
1	Deaths	44635	High SDI	2	Female	22	All ages	368	Maternal sepsis and other maternal infections	3	Rate	2001	0.00676178907349045	0.00779212900438746	0.00580713656114725
1	Deaths	44635	High SDI	2	Female	27	Age-standardized	368	Maternal sepsis and other maternal infections	3	Rate	2001	0.00690846002105096	0.00796889808335378	0.00595330661662237
1	Deaths	44634	High-middle SDI	2	Female	22	All ages	368	Maternal sepsis and other maternal infections	1	Number	1997	399.396918097419	469.029853920491	334.107824983461
1	Deaths	44634	High-middle SDI	2	Female	22	All ages	368	Maternal sepsis and other maternal infections	2	Percent	1997	0.0000907797751452905	0.000107027642396543	0.0000762885659754888
1	Deaths	44634	High-middle SDI	2	Female	22	All ages	368	Maternal sepsis and other maternal infections	3	Rate	1997	0.0703942249082164	0.0826671201741561	0.0588869375545458
1	Deaths	44634	High-middle SDI	2	Female	27	Age-standardized	368	Maternal sepsis and other maternal infections	3	Rate	1997	0.064549889166711	0.0758763855907757	0.0539392085849274
1	Deaths	44636	Low-middle SDI	2	Female	22	All ages	368	Maternal sepsis and other maternal infections	1	Number	2000	11039.3529210204	12865.6897019759	9533.37457599279
1	Deaths	44636	Low-middle SDI	2	Female	22	All ages	368	Maternal sepsis and other maternal infections	2	Percent	2000	0.00204285573877066	0.00236743577189751	0.00177310128616729
1	Deaths	44636	Low-middle SDI	2	Female	22	All ages	368	Maternal sepsis and other maternal infections	3	Rate	2000	1.61386683134814	1.88086294740154	1.39370460651875
1	Deaths	44636	Low-middle SDI	2	Female	27	Age-standardized	368	Maternal sepsis and other maternal infections	3	Rate	2000	1.50748524333873	1.75586875024017	1.30468678116201
1	Deaths	44637	Low SDI	2	Female	22	All ages	368	Maternal sepsis and other maternal infections	1	Number	2004	17587.054893923	19973.0166451818	15332.0783530108
1	Deaths	44637	Low SDI	2	Female	22	All ages	368	Maternal sepsis and other maternal infections	2	Percent	2004	0.00464791058831586	0.00520265807946757	0.00409907115101015
1	Deaths	44637	Low SDI	2	Female	22	All ages	368	Maternal sepsis and other maternal infections	3	Rate	2004	4.8928683657348	5.55666323332353	4.26551469856019
1	Deaths	44637	Low SDI	2	Female	27	Age-standardized	368	Maternal sepsis and other maternal infections	3	Rate	2004	5.2933915676467	6.02227285630478	4.61636930176789
1	Deaths	44634	High-middle SDI	2	Female	22	All ages	368	Maternal sepsis and other maternal infections	1	Number	1998	377.681354250844	447.898041155975	319.766341162015
1	Deaths	44634	High-middle SDI	2	Female	22	All ages	368	Maternal sepsis and other maternal infections	2	Percent	1998	0.0000856446338825908	0.000101539937152421	0.0000725349810984263
1	Deaths	44634	High-middle SDI	2	Female	22	All ages	368	Maternal sepsis and other maternal infections	3	Rate	1998	0.0660992982339636	0.0783881594035847	0.0559633948347192
1	Deaths	44634	High-middle SDI	2	Female	27	Age-standardized	368	Maternal sepsis and other maternal infections	3	Rate	1998	0.0606830056636301	0.0721478499874417	0.051308825504123
1	Deaths	44635	High SDI	2	Female	22	All ages	368	Maternal sepsis and other maternal infections	1	Number	2005	33.2136200027907	38.3514766540604	28.4945256821719
1	Deaths	44635	High SDI	2	Female	22	All ages	368	Maternal sepsis and other maternal infections	2	Percent	2005	0.00000848653729377988	0.00000979497163070826	0.00000727426230691195
1	Deaths	44635	High SDI	2	Female	22	All ages	368	Maternal sepsis and other maternal infections	3	Rate	2005	0.00671056805451528	0.00774863426680387	0.00575710969642218
1	Deaths	44635	High SDI	2	Female	27	Age-standardized	368	Maternal sepsis and other maternal infections	3	Rate	2005	0.00698594932649991	0.00804986116810088	0.00602441335779973
1	Deaths	44636	Low-middle SDI	2	Female	22	All ages	368	Maternal sepsis and other maternal infections	1	Number	2003	10502.4408511874	12367.0545731709	9049.21752498572
1	Deaths	44636	Low-middle SDI	2	Female	22	All ages	368	Maternal sepsis and other maternal infections	2	Percent	2003	0.00193188361000361	0.00224653383718069	0.00166511750674018
1	Deaths	44636	Low-middle SDI	2	Female	22	All ages	368	Maternal sepsis and other maternal infections	3	Rate	2003	1.45691055783649	1.71557189726574	1.25531776271039
1	Deaths	44636	Low-middle SDI	2	Female	27	Age-standardized	368	Maternal sepsis and other maternal infections	3	Rate	2003	1.3635919177554	1.60814314904914	1.18102343669521
1	Deaths	44639	Middle SDI	2	Female	22	All ages	368	Maternal sepsis and other maternal infections	1	Number	1992	3484.32624002068	3906.5938798801	3022.35680694929
1	Deaths	44639	Middle SDI	2	Female	22	All ages	368	Maternal sepsis and other maternal infections	2	Percent	1992	0.000665766738546793	0.000752969524361487	0.000575286550943046
1	Deaths	44639	Middle SDI	2	Female	22	All ages	368	Maternal sepsis and other maternal infections	3	Rate	1992	0.399094001857642	0.447460449382223	0.346180119207185
1	Deaths	44639	Middle SDI	2	Female	27	Age-standardized	368	Maternal sepsis and other maternal infections	3	Rate	1992	0.349060101231415	0.391448489452364	0.302595768056318
1	Deaths	44636	Low-middle SDI	2	Female	22	All ages	368	Maternal sepsis and other maternal infections	1	Number	2001	10997.5730211542	12827.0645657285	9452.62085586606
1	Deaths	44636	Low-middle SDI	2	Female	22	All ages	368	Maternal sepsis and other maternal infections	2	Percent	2001	0.00202648301251488	0.00234967353857313	0.00175403459635393
1	Deaths	44636	Low-middle SDI	2	Female	22	All ages	368	Maternal sepsis and other maternal infections	3	Rate	2001	1.57970933106413	1.84250048130317	1.35778988148568
1	Deaths	44636	Low-middle SDI	2	Female	27	Age-standardized	368	Maternal sepsis and other maternal infections	3	Rate	2001	1.47659160884213	1.72756096025671	1.26897671480382
1	Deaths	44635	High SDI	2	Female	22	All ages	368	Maternal sepsis and other maternal infections	1	Number	2006	33.8258954146608	39.0721910399923	29.126565692001
1	Deaths	44635	High SDI	2	Female	22	All ages	368	Maternal sepsis and other maternal infections	2	Percent	2006	0.00000864543514903462	0.00000998059723468048	0.00000742490491189684
1	Deaths	44635	High SDI	2	Female	22	All ages	368	Maternal sepsis and other maternal infections	3	Rate	2006	0.00677941909175528	0.00783088679977489	0.00583757482570683
1	Deaths	44635	High SDI	2	Female	27	Age-standardized	368	Maternal sepsis and other maternal infections	3	Rate	2006	0.0070824159674797	0.00818533683428237	0.00612484712195623
1	Deaths	44635	High SDI	2	Female	22	All ages	368	Maternal sepsis and other maternal infections	1	Number	2004	32.7379812573707	37.529166336909	28.2182701439252
1	Deaths	44635	High SDI	2	Female	22	All ages	368	Maternal sepsis and other maternal infections	2	Percent	2004	0.00000841289109057079	0.00000962865525224433	0.00000726077891516324
1	Deaths	44635	High SDI	2	Female	22	All ages	368	Maternal sepsis and other maternal infections	3	Rate	2004	0.00666548326076488	0.00764097297394621	0.00574526589814476
1	Deaths	44635	High SDI	2	Female	27	Age-standardized	368	Maternal sepsis and other maternal infections	3	Rate	2004	0.00690109422335781	0.00791022146336584	0.00595683467598867
1	Deaths	44634	High-middle SDI	2	Female	22	All ages	368	Maternal sepsis and other maternal infections	1	Number	1999	370.248021346154	441.74657089204	313.478589887125
1	Deaths	44634	High-middle SDI	2	Female	22	All ages	368	Maternal sepsis and other maternal infections	2	Percent	1999	0.0000814572636713088	0.0000966527846260723	0.0000691580252406923
1	Deaths	44634	High-middle SDI	2	Female	22	All ages	368	Maternal sepsis and other maternal infections	3	Rate	1999	0.0643559801118135	0.0767837554605347	0.0544883989464829
1	Deaths	44634	High-middle SDI	2	Female	27	Age-standardized	368	Maternal sepsis and other maternal infections	3	Rate	1999	0.0591532307101577	0.0706965563367485	0.0499576345162272
1	Deaths	44639	Middle SDI	2	Female	22	All ages	368	Maternal sepsis and other maternal infections	1	Number	1994	3323.19193932139	3795.42163798273	2877.34908909123
1	Deaths	44639	Middle SDI	2	Female	22	All ages	368	Maternal sepsis and other maternal infections	2	Percent	1994	0.000631971816594349	0.000719007653207299	0.000549434714290149
1	Deaths	44639	Middle SDI	2	Female	22	All ages	368	Maternal sepsis and other maternal infections	3	Rate	1994	0.370693485317916	0.423369489612494	0.320960865874442
1	Deaths	44639	Middle SDI	2	Female	27	Age-standardized	368	Maternal sepsis and other maternal infections	3	Rate	1994	0.322982731971034	0.368137350427847	0.279546222513703
1	Deaths	44637	Low SDI	2	Female	22	All ages	368	Maternal sepsis and other maternal infections	1	Number	2005	17505.0371630642	20072.8472945967	15441.7286728358
1	Deaths	44637	Low SDI	2	Female	22	All ages	368	Maternal sepsis and other maternal infections	2	Percent	2005	0.00467350753364065	0.00526652169432814	0.00416929279681436
1	Deaths	44637	Low SDI	2	Female	22	All ages	368	Maternal sepsis and other maternal infections	3	Rate	2005	4.73802640519542	5.43304647818335	4.17955800448881
1	Deaths	44637	Low SDI	2	Female	27	Age-standardized	368	Maternal sepsis and other maternal infections	3	Rate	2005	5.11815166543873	5.8769360236747	4.4971612922774
1	Deaths	44639	Middle SDI	2	Female	22	All ages	368	Maternal sepsis and other maternal infections	1	Number	1995	3284.19222199708	3806.88062617254	2797.05178473743
1	Deaths	44639	Middle SDI	2	Female	22	All ages	368	Maternal sepsis and other maternal infections	2	Percent	1995	0.000622308927072659	0.000718814616679741	0.000531848170116632
1	Deaths	44639	Middle SDI	2	Female	22	All ages	368	Maternal sepsis and other maternal infections	3	Rate	1995	0.361903586756222	0.419501557715412	0.308222845928252
1	Deaths	44639	Middle SDI	2	Female	27	Age-standardized	368	Maternal sepsis and other maternal infections	3	Rate	1995	0.314938478110001	0.364071319294263	0.267672410483836
1	Deaths	44635	High SDI	2	Female	22	All ages	368	Maternal sepsis and other maternal infections	1	Number	2007	33.5088782691656	38.5983281640572	28.7769
1	Deaths	44635	High SDI	2	Female	22	All ages	368	Maternal sepsis and other maternal infections	2	Percent	2007	0.00000852095208563738	0.00000980527741557328	0.00000730620145300426
1	Deaths	44635	High SDI	2	Female	22	All ages	368	Maternal sepsis and other maternal infections	3	Rate	2007	0.00665941439913413	0.00767087039719719	0.0057190035576273
1	Deaths	44635	High SDI	2	Female	27	Age-standardized	368	Maternal sepsis and other maternal infections	3	Rate	2007	0.00697191245157564	0.00805662663785016	0.00599555953020265
1	Deaths	44635	High SDI	2	Female	22	All ages	368	Maternal sepsis and other maternal infections	1	Number	2008	33.4675714770838	38.5441808505929	28.7017292663962
1	Deaths	44635	High SDI	2	Female	22	All ages	368	Maternal sepsis and other maternal infections	2	Percent	2008	0.00000842772381481083	0.00000970681372294839	0.0000072124940565009
1	Deaths	44635	High SDI	2	Female	22	All ages	368	Maternal sepsis and other maternal infections	3	Rate	2008	0.00659457964149214	0.00759489437437543	0.00565549967153721
1	Deaths	44635	High SDI	2	Female	27	Age-standardized	368	Maternal sepsis and other maternal infections	3	Rate	2008	0.00691739238033685	0.00795894177629898	0.00592511059198516
1	Deaths	44636	Low-middle SDI	2	Female	22	All ages	368	Maternal sepsis and other maternal infections	1	Number	2005	10163.1230071198	11716.2461890199	8924.86503989638
1	Deaths	44636	Low-middle SDI	2	Female	22	All ages	368	Maternal sepsis and other maternal infections	2	Percent	2005	0.00184620090896928	0.00211061195174829	0.00161970310477589
1	Deaths	44636	Low-middle SDI	2	Female	22	All ages	368	Maternal sepsis and other maternal infections	3	Rate	2005	1.36200241890778	1.57014292150011	1.19605831438315
1	Deaths	44636	Low-middle SDI	2	Female	27	Age-standardized	368	Maternal sepsis and other maternal infections	3	Rate	2005	1.27139180930614	1.46756514619513	1.11803317390986
1	Deaths	44636	Low-middle SDI	2	Female	22	All ages	368	Maternal sepsis and other maternal infections	1	Number	2004	10242.6967252107	11846.4135974919	8919.26609882819
1	Deaths	44636	Low-middle SDI	2	Female	22	All ages	368	Maternal sepsis and other maternal infections	2	Percent	2004	0.00188234937161965	0.00216831156367541	0.00163668493492937
1	Deaths	44636	Low-middle SDI	2	Female	22	All ages	368	Maternal sepsis and other maternal infections	3	Rate	2004	1.39650584004521	1.61515919257563	1.21606716767011
1	Deaths	44636	Low-middle SDI	2	Female	27	Age-standardized	368	Maternal sepsis and other maternal infections	3	Rate	2004	1.30583784357585	1.51162087299896	1.14011585950319
1	Deaths	44639	Middle SDI	2	Female	22	All ages	368	Maternal sepsis and other maternal infections	1	Number	1999	3350.78811795437	3890.44007896784	2867.87126322973
1	Deaths	44639	Middle SDI	2	Female	22	All ages	368	Maternal sepsis and other maternal infections	2	Percent	1999	0.000627981796777372	0.000729556381672858	0.000534990883345274
1	Deaths	44639	Middle SDI	2	Female	22	All ages	368	Maternal sepsis and other maternal infections	3	Rate	1999	0.352679073356239	0.409478831158084	0.301850831510744
1	Deaths	44639	Middle SDI	2	Female	27	Age-standardized	368	Maternal sepsis and other maternal infections	3	Rate	1999	0.308705364471475	0.357704289328407	0.264343108096723
1	Deaths	44639	Middle SDI	2	Female	22	All ages	368	Maternal sepsis and other maternal infections	1	Number	1998	3310.3	3851.84509073321	2831.73084528618
1	Deaths	44639	Middle SDI	2	Female	22	All ages	368	Maternal sepsis and other maternal infections	2	Percent	1998	0.000624680012369597	0.00072612555131427	0.000532132581322167
1	Deaths	44639	Middle SDI	2	Female	22	All ages	368	Maternal sepsis and other maternal infections	3	Rate	1998	0.352366429357329	0.410012005797458	0.301425321217502
1	Deaths	44639	Middle SDI	2	Female	27	Age-standardized	368	Maternal sepsis and other maternal infections	3	Rate	1998	0.30784576041419	0.357494554740223	0.263411380164915
1	Deaths	44634	High-middle SDI	2	Female	22	All ages	368	Maternal sepsis and other maternal infections	1	Number	2000	343.78368936861	409.660665009249	291.724827616232
1	Deaths	44634	High-middle SDI	2	Female	22	All ages	368	Maternal sepsis and other maternal infections	2	Percent	2000	0.0000747747323688757	0.0000889125058056788	0.0000638973388817903
1	Deaths	44634	High-middle SDI	2	Female	22	All ages	368	Maternal sepsis and other maternal infections	3	Rate	2000	0.0593620573329639	0.0707372124838206	0.0503729131949475
1	Deaths	44634	High-middle SDI	2	Female	27	Age-standardized	368	Maternal sepsis and other maternal infections	3	Rate	2000	0.0545666146639213	0.0652823661406091	0.0462340190155673
1	Deaths	44639	Middle SDI	2	Female	22	All ages	368	Maternal sepsis and other maternal infections	1	Number	1997	3298.99308132505	3821.48786259625	2781.95962902003
1	Deaths	44639	Middle SDI	2	Female	22	All ages	368	Maternal sepsis and other maternal infections	2	Percent	1997	0.000626293057446963	0.000726883247962699	0.000531200317635601
1	Deaths	44639	Middle SDI	2	Female	22	All ages	368	Maternal sepsis and other maternal infections	3	Rate	1997	0.355159293607338	0.41140945020217	0.299497086635306
1	Deaths	44639	Middle SDI	2	Female	27	Age-standardized	368	Maternal sepsis and other maternal infections	3	Rate	1997	0.30951437970386	0.358578511746243	0.261649774013183
1	Deaths	44634	High-middle SDI	2	Female	22	All ages	368	Maternal sepsis and other maternal infections	1	Number	2001	324.604114203233	386.358983354228	278.810827309201
1	Deaths	44634	High-middle SDI	2	Female	22	All ages	368	Maternal sepsis and other maternal infections	2	Percent	2001	0.0000698821126701505	0.0000824822699976769	0.0000598303326237113
1	Deaths	44634	High-middle SDI	2	Female	22	All ages	368	Maternal sepsis and other maternal infections	3	Rate	2001	0.0556877971053399	0.0662822180417125	0.0478316820477691
1	Deaths	44634	High-middle SDI	2	Female	27	Age-standardized	368	Maternal sepsis and other maternal infections	3	Rate	2001	0.0511789037248239	0.0611255237264296	0.0439296245401323
1	Deaths	44639	Middle SDI	2	Female	22	All ages	368	Maternal sepsis and other maternal infections	1	Number	2001	3485.81486807338	4126.76330379182	2972.96894965259
1	Deaths	44639	Middle SDI	2	Female	22	All ages	368	Maternal sepsis and other maternal infections	2	Percent	2001	0.000637794770828019	0.000748081901722194	0.000543746214082525
1	Deaths	44639	Middle SDI	2	Female	22	All ages	368	Maternal sepsis and other maternal infections	3	Rate	2001	0.358495399653064	0.424413147530159	0.305752236449358
1	Deaths	44639	Middle SDI	2	Female	27	Age-standardized	368	Maternal sepsis and other maternal infections	3	Rate	2001	0.314064548334115	0.371810209456211	0.267927298556955
1	Deaths	44635	High SDI	2	Female	22	All ages	368	Maternal sepsis and other maternal infections	1	Number	2010	30.8517065476059	35.3360540694027	26.5674479407591
1	Deaths	44635	High SDI	2	Female	22	All ages	368	Maternal sepsis and other maternal infections	2	Percent	2010	0.00000768888168102383	0.00000882078888637399	0.00000662916735127328
1	Deaths	44635	High SDI	2	Female	22	All ages	368	Maternal sepsis and other maternal infections	3	Rate	2010	0.00598330029646348	0.00685298307447155	0.00515242224591162
1	Deaths	44635	High SDI	2	Female	27	Age-standardized	368	Maternal sepsis and other maternal infections	3	Rate	2010	0.00630393712620983	0.00722826915163848	0.00542179266556685
1	Deaths	44634	High-middle SDI	2	Female	22	All ages	368	Maternal sepsis and other maternal infections	1	Number	2003	289.167370560905	343.947333630092	248.339385331606
1	Deaths	44634	High-middle SDI	2	Female	22	All ages	368	Maternal sepsis and other maternal infections	2	Percent	2003	0.0000602009962968374	0.0000717343607701693	0.0000521297306404088
1	Deaths	44634	High-middle SDI	2	Female	22	All ages	368	Maternal sepsis and other maternal infections	3	Rate	2003	0.0489970051061763	0.0582790140859957	0.0420790426926629
1	Deaths	44634	High-middle SDI	2	Female	27	Age-standardized	368	Maternal sepsis and other maternal infections	3	Rate	2003	0.0450406133366252	0.0537624987431187	0.0386962841793086
1	Deaths	44635	High SDI	2	Female	22	All ages	368	Maternal sepsis and other maternal infections	1	Number	2009	33.1349702509693	37.737064178632	28.3610371726797
1	Deaths	44635	High SDI	2	Female	22	All ages	368	Maternal sepsis and other maternal infections	2	Percent	2009	0.00000830107285784274	0.00000946036760405456	0.00000710202953339743
1	Deaths	44635	High SDI	2	Female	22	All ages	368	Maternal sepsis and other maternal infections	3	Rate	2009	0.00647564802583955	0.00737504646294923	0.00554266664454462
1	Deaths	44635	High SDI	2	Female	27	Age-standardized	368	Maternal sepsis and other maternal infections	3	Rate	2009	0.00680957624474559	0.00776242853820825	0.00584639654743825
1	Deaths	44636	Low-middle SDI	2	Female	22	All ages	368	Maternal sepsis and other maternal infections	1	Number	2006	9956.70153946421	11422.4257822305	8686.57321296513
1	Deaths	44636	Low-middle SDI	2	Female	22	All ages	368	Maternal sepsis and other maternal infections	2	Percent	2006	0.00180935003391222	0.00206638909035708	0.00158731858739214
1	Deaths	44636	Low-middle SDI	2	Female	22	All ages	368	Maternal sepsis and other maternal infections	3	Rate	2006	1.31162980775023	1.50471459583336	1.14431152808693
1	Deaths	44636	Low-middle SDI	2	Female	27	Age-standardized	368	Maternal sepsis and other maternal infections	3	Rate	2006	1.22458592396269	1.40569862456292	1.06691936681008
1	Deaths	44637	Low SDI	2	Female	22	All ages	368	Maternal sepsis and other maternal infections	1	Number	2006	17367.233608264	19772.2177472151	15098.839389775
1	Deaths	44637	Low SDI	2	Female	22	All ages	368	Maternal sepsis and other maternal infections	2	Percent	2006	0.00468369007383021	0.00525779552961932	0.00413086327752367
1	Deaths	44637	Low SDI	2	Female	22	All ages	368	Maternal sepsis and other maternal infections	3	Rate	2006	4.5730141695826	5.20627717468272	3.9757170330707
1	Deaths	44637	Low SDI	2	Female	27	Age-standardized	368	Maternal sepsis and other maternal infections	3	Rate	2006	4.93577571851443	5.64221954007398	4.29803477363936
1	Deaths	44634	High-middle SDI	2	Female	22	All ages	368	Maternal sepsis and other maternal infections	1	Number	2004	266.880523508318	318.66402503498	228.496877705533
1	Deaths	44634	High-middle SDI	2	Female	22	All ages	368	Maternal sepsis and other maternal infections	2	Percent	2004	0.000055578396243025	0.0000658636222330112	0.0000479467507238145
1	Deaths	44634	High-middle SDI	2	Female	22	All ages	368	Maternal sepsis and other maternal infections	3	Rate	2004	0.0449424398961608	0.0536627349344842	0.0384786684983448
1	Deaths	44634	High-middle SDI	2	Female	27	Age-standardized	368	Maternal sepsis and other maternal infections	3	Rate	2004	0.041293368813422	0.0494620947698983	0.0353712499342357
1	Deaths	44634	High-middle SDI	2	Female	22	All ages	368	Maternal sepsis and other maternal infections	1	Number	2005	247.620870149126	290.673752611346	215.070345876977
1	Deaths	44634	High-middle SDI	2	Female	22	All ages	368	Maternal sepsis and other maternal infections	2	Percent	2005	0.0000510342368137246	0.0000597655658641257	0.0000445490404134307
1	Deaths	44634	High-middle SDI	2	Female	22	All ages	368	Maternal sepsis and other maternal infections	3	Rate	2005	0.0414390304649772	0.048643874333277	0.0359917425762292
1	Deaths	44634	High-middle SDI	2	Female	27	Age-standardized	368	Maternal sepsis and other maternal infections	3	Rate	2005	0.0380157258237696	0.0447136049531074	0.0330264841683462
1	Deaths	44639	Middle SDI	2	Female	22	All ages	368	Maternal sepsis and other maternal infections	1	Number	2000	3471.09321137061	4073.31423046572	3015.87405473005
1	Deaths	44639	Middle SDI	2	Female	22	All ages	368	Maternal sepsis and other maternal infections	2	Percent	2000	0.000643548350744974	0.000753633283883974	0.000554135895827318
1	Deaths	44639	Middle SDI	2	Female	22	All ages	368	Maternal sepsis and other maternal infections	3	Rate	2000	0.361195625716407	0.423861646063853	0.313826350935118
1	Deaths	44639	Middle SDI	2	Female	27	Age-standardized	368	Maternal sepsis and other maternal infections	3	Rate	2000	0.316215967624693	0.370919262082194	0.275132524287174
1	Deaths	44634	High-middle SDI	2	Female	22	All ages	368	Maternal sepsis and other maternal infections	1	Number	2006	231.01116396126	272.520585646479	200.722624058338
1	Deaths	44634	High-middle SDI	2	Female	22	All ages	368	Maternal sepsis and other maternal infections	2	Percent	2006	0.0000489851920080097	0.0000573883987581635	0.0000427021726181536
1	Deaths	44634	High-middle SDI	2	Female	22	All ages	368	Maternal sepsis and other maternal infections	3	Rate	2006	0.0384127098975106	0.0453149277205209	0.0333763087272831
1	Deaths	44634	High-middle SDI	2	Female	27	Age-standardized	368	Maternal sepsis and other maternal infections	3	Rate	2006	0.0352251399608875	0.041503617687137	0.0306355509195932
1	Deaths	44639	Middle SDI	2	Female	22	All ages	368	Maternal sepsis and other maternal infections	1	Number	2005	3262.03733895119	3792.04700229418	2802.36826571196
1	Deaths	44639	Middle SDI	2	Female	22	All ages	368	Maternal sepsis and other maternal infections	2	Percent	2005	0.000567768384861305	0.000659250425575674	0.0004863553671639
1	Deaths	44639	Middle SDI	2	Female	22	All ages	368	Maternal sepsis and other maternal infections	3	Rate	2005	0.319772059442713	0.371728019464378	0.274711469713507
1	Deaths	44639	Middle SDI	2	Female	27	Age-standardized	368	Maternal sepsis and other maternal infections	3	Rate	2005	0.280668712136152	0.325894219258455	0.241223891072788
1	Deaths	44639	Middle SDI	2	Female	22	All ages	368	Maternal sepsis and other maternal infections	1	Number	2003	3475.02791600729	4100.7636496868	2991.67198182907
1	Deaths	44639	Middle SDI	2	Female	22	All ages	368	Maternal sepsis and other maternal infections	2	Percent	2003	0.000614027678522954	0.00072226475668099	0.000526175321692319
1	Deaths	44639	Middle SDI	2	Female	22	All ages	368	Maternal sepsis and other maternal infections	3	Rate	2003	0.348984217054627	0.411824545356839	0.300442566073675
1	Deaths	44639	Middle SDI	2	Female	27	Age-standardized	368	Maternal sepsis and other maternal infections	3	Rate	2003	0.306315798612893	0.362021480738639	0.263755301872722
1	Deaths	44635	High SDI	2	Female	22	All ages	368	Maternal sepsis and other maternal infections	1	Number	2011	29.966953621471	34.4689437207391	25.6847979948049
1	Deaths	44635	High SDI	2	Female	22	All ages	368	Maternal sepsis and other maternal infections	2	Percent	2011	0.00000734229427234012	0.00000842917291258133	0.00000629985657753646
1	Deaths	44635	High SDI	2	Female	22	All ages	368	Maternal sepsis and other maternal infections	3	Rate	2011	0.00576904200945266	0.0066357357126861	0.00494466940176954
1	Deaths	44635	High SDI	2	Female	27	Age-standardized	368	Maternal sepsis and other maternal infections	3	Rate	2011	0.00608037540691983	0.00699201918482	0.00522724040491639
1	Deaths	44635	High SDI	2	Female	22	All ages	368	Maternal sepsis and other maternal infections	1	Number	2012	29.3937958832346	34.0453929319987	25.4398767726116
1	Deaths	44635	High SDI	2	Female	22	All ages	368	Maternal sepsis and other maternal infections	2	Percent	2012	0.00000713550823523237	0.00000824738505625146	0.00000617667128426468
1	Deaths	44635	High SDI	2	Female	22	All ages	368	Maternal sepsis and other maternal infections	3	Rate	2012	0.00561847130511827	0.00650759990372706	0.00486270021811603
1	Deaths	44635	High SDI	2	Female	27	Age-standardized	368	Maternal sepsis and other maternal infections	3	Rate	2012	0.00592342339564813	0.00683220717443518	0.00511524323551528
1	Deaths	44636	Low-middle SDI	2	Female	22	All ages	368	Maternal sepsis and other maternal infections	1	Number	2007	9494.45058727797	10838.2196339346	8214.06506716412
1	Deaths	44636	Low-middle SDI	2	Female	22	All ages	368	Maternal sepsis and other maternal infections	2	Percent	2007	0.00171776771320563	0.0019666494833419	0.00150083674806028
1	Deaths	44636	Low-middle SDI	2	Female	22	All ages	368	Maternal sepsis and other maternal infections	3	Rate	2007	1.22949056900843	1.40350288858421	1.06368614386515
1	Deaths	44636	Low-middle SDI	2	Female	27	Age-standardized	368	Maternal sepsis and other maternal infections	3	Rate	2007	1.14871428812262	1.31165819911856	0.9931807964215
1	Deaths	44636	Low-middle SDI	2	Female	22	All ages	368	Maternal sepsis and other maternal infections	1	Number	2008	9037.47080207607	10382.256674806	7754.01493541044
1	Deaths	44636	Low-middle SDI	2	Female	22	All ages	368	Maternal sepsis and other maternal infections	2	Percent	2008	0.00160841368308604	0.0018280739099374	0.00139773245578389
1	Deaths	44636	Low-middle SDI	2	Female	22	All ages	368	Maternal sepsis and other maternal infections	3	Rate	2008	1.15056450888828	1.32176980859027	0.987167160089021
1	Deaths	44636	Low-middle SDI	2	Female	27	Age-standardized	368	Maternal sepsis and other maternal infections	3	Rate	2008	1.07471029832468	1.2270688933144	0.919683683782181
1	Deaths	44639	Middle SDI	2	Female	22	All ages	368	Maternal sepsis and other maternal infections	1	Number	2004	3387.37383441768	3916.21	2920.6384868028
1	Deaths	44639	Middle SDI	2	Female	22	All ages	368	Maternal sepsis and other maternal infections	2	Percent	2004	0.000578500821796472	0.000673559034468776	0.000497456701040656
1	Deaths	44639	Middle SDI	2	Female	22	All ages	368	Maternal sepsis and other maternal infections	3	Rate	2004	0.336140171843818	0.38861834587119	0.289824498516364
1	Deaths	44639	Middle SDI	2	Female	27	Age-standardized	368	Maternal sepsis and other maternal infections	3	Rate	2004	0.295149896231944	0.341263906818897	0.254422466552761
1	Deaths	44639	Middle SDI	2	Female	22	All ages	368	Maternal sepsis and other maternal infections	1	Number	2007	2981.82149817635	3498.74	2553.87948339892
1	Deaths	44639	Middle SDI	2	Female	22	All ages	368	Maternal sepsis and other maternal infections	2	Percent	2007	0.000521544869602052	0.000615251502876444	0.000447759655061506
1	Deaths	44639	Middle SDI	2	Female	22	All ages	368	Maternal sepsis and other maternal infections	3	Rate	2007	0.285159115168108	0.334592979514169	0.244233940286974
1	Deaths	44639	Middle SDI	2	Female	27	Age-standardized	368	Maternal sepsis and other maternal infections	3	Rate	2007	0.250892393655678	0.293928744464321	0.21508356021879
1	Deaths	44639	Middle SDI	2	Female	22	All ages	368	Maternal sepsis and other maternal infections	1	Number	2006	3150.93461495703	3632.25515910353	2700.55846898825
1	Deaths	44639	Middle SDI	2	Female	22	All ages	368	Maternal sepsis and other maternal infections	2	Percent	2006	0.000552372842109285	0.000638950219336898	0.000475992896762676
1	Deaths	44639	Middle SDI	2	Female	22	All ages	368	Maternal sepsis and other maternal infections	3	Rate	2006	0.305080149202266	0.35168262160055	0.261473778839303
1	Deaths	44639	Middle SDI	2	Female	27	Age-standardized	368	Maternal sepsis and other maternal infections	3	Rate	2006	0.267936678844256	0.308853150727756	0.22935039255743
1	Deaths	44634	High-middle SDI	2	Female	22	All ages	368	Maternal sepsis and other maternal infections	1	Number	2007	221.22639125602	261.780345359466	190.969582283338
1	Deaths	44634	High-middle SDI	2	Female	22	All ages	368	Maternal sepsis and other maternal infections	2	Percent	2007	0.0000471700968912979	0.0000556214467889062	0.0000406444603334746
1	Deaths	44634	High-middle SDI	2	Female	22	All ages	368	Maternal sepsis and other maternal infections	3	Rate	2007	0.0365395649411673	0.0432377885625485	0.0315421022510566
1	Deaths	44634	High-middle SDI	2	Female	27	Age-standardized	368	Maternal sepsis and other maternal infections	3	Rate	2007	0.0335471151503661	0.0397322345254502	0.0288959713623254
1	Deaths	44635	High SDI	2	Female	22	All ages	368	Maternal sepsis and other maternal infections	1	Number	2013	29.4998664675433	34.551113628862	25.2287711222239
1	Deaths	44635	High SDI	2	Female	22	All ages	368	Maternal sepsis and other maternal infections	2	Percent	2013	0.00000707113475957366	0.00000826057997043955	0.00000604907480754206
1	Deaths	44635	High SDI	2	Female	22	All ages	368	Maternal sepsis and other maternal infections	3	Rate	2013	0.00560014169108946	0.00655905111026329	0.00478933330535463
1	Deaths	44635	High SDI	2	Female	27	Age-standardized	368	Maternal sepsis and other maternal infections	3	Rate	2013	0.0059155646369097	0.0069460938914382	0.00505326654078453
1	Deaths	44634	High-middle SDI	2	Female	22	All ages	368	Maternal sepsis and other maternal infections	1	Number	2008	210.992084623433	250.211290893394	180.324960305639
1	Deaths	44634	High-middle SDI	2	Female	22	All ages	368	Maternal sepsis and other maternal infections	2	Percent	2008	0.000044658167060617	0.000052830296655101	0.0000382255139527157
1	Deaths	44634	High-middle SDI	2	Female	22	All ages	368	Maternal sepsis and other maternal infections	3	Rate	2008	0.0346139919007613	0.0410480403182912	0.0295829425386477
1	Deaths	44634	High-middle SDI	2	Female	27	Age-standardized	368	Maternal sepsis and other maternal infections	3	Rate	2008	0.0319122930320302	0.0377955402601656	0.027236893115799
1	Deaths	44637	Low SDI	2	Female	22	All ages	368	Maternal sepsis and other maternal infections	1	Number	2008	16884.4117794193	19469.3933257913	14591.6081863476
1	Deaths	44637	Low SDI	2	Female	22	All ages	368	Maternal sepsis and other maternal infections	2	Percent	2008	0.00464237688577565	0.00522040892857406	0.00408646094202911
1	Deaths	44637	Low SDI	2	Female	22	All ages	368	Maternal sepsis and other maternal infections	3	Rate	2008	4.20842353044528	4.85272771513585	3.6369444219143
1	Deaths	44637	Low SDI	2	Female	27	Age-standardized	368	Maternal sepsis and other maternal infections	3	Rate	2008	4.53824843588985	5.24664451598801	3.91218776501881
1	Deaths	44637	Low SDI	2	Female	22	All ages	368	Maternal sepsis and other maternal infections	1	Number	2009	16469.4724484616	19262.3111214429	14220.1602574495
1	Deaths	44637	Low SDI	2	Female	22	All ages	368	Maternal sepsis and other maternal infections	2	Percent	2009	0.00455718991178248	0.00522725575662072	0.00399589368341213
1	Deaths	44637	Low SDI	2	Female	22	All ages	368	Maternal sepsis and other maternal infections	3	Rate	2009	3.99340538467144	4.6705938635437	3.44800750119317
1	Deaths	44637	Low SDI	2	Female	27	Age-standardized	368	Maternal sepsis and other maternal infections	3	Rate	2009	4.30354685237631	5.05016786830227	3.67893180340053
1	Deaths	44637	Low SDI	2	Female	22	All ages	368	Maternal sepsis and other maternal infections	1	Number	2007	17180.9609690702	19821.9574127937	14863.7991112862
1	Deaths	44637	Low SDI	2	Female	22	All ages	368	Maternal sepsis and other maternal infections	2	Percent	2007	0.00468186136386528	0.00532639211115302	0.00413987097704747
1	Deaths	44637	Low SDI	2	Female	22	All ages	368	Maternal sepsis and other maternal infections	3	Rate	2007	4.40126476639831	5.07781159150717	3.80767498634665
1	Deaths	44637	Low SDI	2	Female	27	Age-standardized	368	Maternal sepsis and other maternal infections	3	Rate	2007	4.74682138835597	5.51528972566384	4.09689445856793
1	Deaths	44639	Middle SDI	2	Female	22	All ages	368	Maternal sepsis and other maternal infections	1	Number	2008	2823.41	3241.00988468679	2413.11673156279
1	Deaths	44639	Middle SDI	2	Female	22	All ages	368	Maternal sepsis and other maternal infections	2	Percent	2008	0.000480855643505196	0.000554266012641459	0.000414366171737256
1	Deaths	44639	Middle SDI	2	Female	22	All ages	368	Maternal sepsis and other maternal infections	3	Rate	2008	0.266598580361371	0.306030214740684	0.227856951329806
1	Deaths	44639	Middle SDI	2	Female	27	Age-standardized	368	Maternal sepsis and other maternal infections	3	Rate	2008	0.234921355099397	0.268962000508492	0.200880388994363
1	Deaths	44637	Low SDI	2	Female	22	All ages	368	Maternal sepsis and other maternal infections	1	Number	2010	15936.4841390649	18588.9079305205	13606.053257093
1	Deaths	44637	Low SDI	2	Female	22	All ages	368	Maternal sepsis and other maternal infections	2	Percent	2010	0.00425903688130755	0.00485844252930711	0.00371500943391303
1	Deaths	44637	Low SDI	2	Female	22	All ages	368	Maternal sepsis and other maternal infections	3	Rate	2010	3.75996398346014	4.38576185943575	3.21013529441583
1	Deaths	44637	Low SDI	2	Female	27	Age-standardized	368	Maternal sepsis and other maternal infections	3	Rate	2010	4.04493877538373	4.73599390657665	3.44965625744262
1	Deaths	44637	Low SDI	2	Female	22	All ages	368	Maternal sepsis and other maternal infections	1	Number	2011	15514.1442056599	18295.5	13213.9932996127
1	Deaths	44637	Low SDI	2	Female	22	All ages	368	Maternal sepsis and other maternal infections	2	Percent	2011	0.00421515000987391	0.00489215916102527	0.00367948148861252
1	Deaths	44637	Low SDI	2	Female	22	All ages	368	Maternal sepsis and other maternal infections	3	Rate	2011	3.56317449031923	4.20198719876872	3.03489275439712
1	Deaths	44637	Low SDI	2	Female	27	Age-standardized	368	Maternal sepsis and other maternal infections	3	Rate	2011	3.82602325092157	4.54153011131247	3.23304718349563
1	Deaths	44635	High SDI	2	Female	22	All ages	368	Maternal sepsis and other maternal infections	1	Number	2014	28.6337309020963	33.6366330291419	24.5020539217175
1	Deaths	44635	High SDI	2	Female	22	All ages	368	Maternal sepsis and other maternal infections	2	Percent	2014	0.00000678591746408368	0.00000798194825795928	0.00000581907364153762
1	Deaths	44635	High SDI	2	Female	22	All ages	368	Maternal sepsis and other maternal infections	3	Rate	2014	0.00539963491895415	0.00634306227439275	0.00462049973138907
1	Deaths	44635	High SDI	2	Female	27	Age-standardized	368	Maternal sepsis and other maternal infections	3	Rate	2014	0.00571370527666318	0.00673473854344275	0.00487909952748761
1	Deaths	44635	High SDI	2	Female	22	All ages	368	Maternal sepsis and other maternal infections	1	Number	2015	27.6874555626638	32.7064811331164	23.5980008498629
1	Deaths	44635	High SDI	2	Female	22	All ages	368	Maternal sepsis and other maternal infections	2	Percent	2015	0.00000643911340857016	0.00000760461046236282	0.00000549120099597759
1	Deaths	44635	High SDI	2	Female	22	All ages	368	Maternal sepsis and other maternal infections	3	Rate	2015	0.00518798680171396	0.00612843574827896	0.00442171786709839
1	Deaths	44635	High SDI	2	Female	27	Age-standardized	368	Maternal sepsis and other maternal infections	3	Rate	2015	0.00552097393183221	0.00653121000879558	0.00471985734917087
1	Deaths	44636	Low-middle SDI	2	Female	22	All ages	368	Maternal sepsis and other maternal infections	1	Number	2009	8485.03978692748	9750.60262554072	7327.51947937384
1	Deaths	44636	Low-middle SDI	2	Female	22	All ages	368	Maternal sepsis and other maternal infections	2	Percent	2009	0.00154171930036302	0.00176570100577555	0.0013478872007154
1	Deaths	44636	Low-middle SDI	2	Female	22	All ages	368	Maternal sepsis and other maternal infections	3	Rate	2009	1.06206532434533	1.22047476501077	0.917179476812558
1	Deaths	44636	Low-middle SDI	2	Female	27	Age-standardized	368	Maternal sepsis and other maternal infections	3	Rate	2009	0.990792078114807	1.14310337539616	0.857123112346491
1	Deaths	44637	Low SDI	2	Female	22	All ages	368	Maternal sepsis and other maternal infections	1	Number	2013	14645.9104869438	17457.6945456409	12211.4352742157
1	Deaths	44637	Low SDI	2	Female	22	All ages	368	Maternal sepsis and other maternal infections	2	Percent	2013	0.0040649397783887	0.00467174964752083	0.00345813190347802
1	Deaths	44637	Low SDI	2	Female	22	All ages	368	Maternal sepsis and other maternal infections	3	Rate	2013	3.18978340999205	3.80217156782681	2.65957064838057
1	Deaths	44637	Low SDI	2	Female	27	Age-standardized	368	Maternal sepsis and other maternal infections	3	Rate	2013	3.41174938844846	4.08297817300814	2.84407929172514
1	Deaths	44637	Low SDI	2	Female	22	All ages	368	Maternal sepsis and other maternal infections	1	Number	2012	15119.7811020368	17822.0536618278	12697.4658173933
1	Deaths	44637	Low SDI	2	Female	22	All ages	368	Maternal sepsis and other maternal infections	2	Percent	2012	0.00417467319647541	0.00479324914176558	0.00358253355476763
1	Deaths	44637	Low SDI	2	Female	22	All ages	368	Maternal sepsis and other maternal infections	3	Rate	2012	3.38109372479095	3.98537739351107	2.8394142551543
1	Deaths	44637	Low SDI	2	Female	27	Age-standardized	368	Maternal sepsis and other maternal infections	3	Rate	2012	3.62409931480451	4.30434163510929	3.02606527184235
1	Deaths	44637	Low SDI	2	Female	22	All ages	368	Maternal sepsis and other maternal infections	1	Number	2014	14007.6651625458	16679.0364070162	11554.8394803456
1	Deaths	44637	Low SDI	2	Female	22	All ages	368	Maternal sepsis and other maternal infections	2	Percent	2014	0.00389089817717667	0.00448385847048319	0.00331195950120732
1	Deaths	44637	Low SDI	2	Female	22	All ages	368	Maternal sepsis and other maternal infections	3	Rate	2014	2.97261351539798	3.53951414971576	2.45209116644013
1	Deaths	44637	Low SDI	2	Female	27	Age-standardized	368	Maternal sepsis and other maternal infections	3	Rate	2014	3.17210747776053	3.7981731113745	2.61271092493067
1	Deaths	44635	High SDI	2	Female	22	All ages	368	Maternal sepsis and other maternal infections	1	Number	2016	27.3439560627884	32.0712151798852	23.2576936709536
1	Deaths	44635	High SDI	2	Female	22	All ages	368	Maternal sepsis and other maternal infections	2	Percent	2016	0.0000062421281687965	0.00000730032871716133	0.00000531384615490902
1	Deaths	44635	High SDI	2	Female	22	All ages	368	Maternal sepsis and other maternal infections	3	Rate	2016	0.00509303802915025	0.00597352914761669	0.00433193785363385
1	Deaths	44635	High SDI	2	Female	27	Age-standardized	368	Maternal sepsis and other maternal infections	3	Rate	2016	0.00545621672562128	0.00637584629539988	0.00462968764014524
1	Deaths	44635	High SDI	2	Female	22	All ages	368	Maternal sepsis and other maternal infections	1	Number	2017	25.3914968587334	29.8288732772202	21.6319835803897
1	Deaths	44635	High SDI	2	Female	22	All ages	368	Maternal sepsis and other maternal infections	2	Percent	2017	0.00000571582779661131	0.00000671813872277338	0.0000048905038360862
1	Deaths	44635	High SDI	2	Female	22	All ages	368	Maternal sepsis and other maternal infections	3	Rate	2017	0.00470341119292482	0.00552537163228162	0.00400701519344164
1	Deaths	44635	High SDI	2	Female	27	Age-standardized	368	Maternal sepsis and other maternal infections	3	Rate	2017	0.00508351115927719	0.00598008160368664	0.00434491988453209
1	Deaths	44636	Low-middle SDI	2	Female	22	All ages	368	Maternal sepsis and other maternal infections	1	Number	2010	7840.75237542351	9022.81134226786	6824.24903358723
1	Deaths	44636	Low-middle SDI	2	Female	22	All ages	368	Maternal sepsis and other maternal infections	2	Percent	2010	0.00142460349437989	0.00161925309252274	0.00125229738677654
1	Deaths	44636	Low-middle SDI	2	Female	22	All ages	368	Maternal sepsis and other maternal infections	3	Rate	2010	0.964944396303201	1.1104178306807	0.839845533775303
1	Deaths	44636	Low-middle SDI	2	Female	27	Age-standardized	368	Maternal sepsis and other maternal infections	3	Rate	2010	0.89902042808599	1.03812805913381	0.783782513235194
1	Deaths	44635	High SDI	2	Female	22	All ages	368	Maternal sepsis and other maternal infections	1	Number	2018	23.7449085333865	28.1198570065186	20.0550736548727
1	Deaths	44635	High SDI	2	Female	22	All ages	368	Maternal sepsis and other maternal infections	2	Percent	2018	0.00000527889648539794	0.00000623362637882851	0.000004468048743384
1	Deaths	44635	High SDI	2	Female	22	All ages	368	Maternal sepsis and other maternal infections	3	Rate	2018	0.00437688469960007	0.00518331631868451	0.00369673965709086
1	Deaths	44635	High SDI	2	Female	27	Age-standardized	368	Maternal sepsis and other maternal infections	3	Rate	2018	0.00477206926121342	0.0056418443510922	0.00404079900250104
1	Deaths	44636	Low-middle SDI	2	Female	22	All ages	368	Maternal sepsis and other maternal infections	1	Number	2011	7249.10209748116	8290.19816660088	6263.62119029753
1	Deaths	44636	Low-middle SDI	2	Female	22	All ages	368	Maternal sepsis and other maternal infections	2	Percent	2011	0.00131514458858125	0.00149260437554138	0.00115496542102533
1	Deaths	44636	Low-middle SDI	2	Female	22	All ages	368	Maternal sepsis and other maternal infections	3	Rate	2011	0.877290912264101	1.0032850158028	0.758027390733292
1	Deaths	44636	Low-middle SDI	2	Female	27	Age-standardized	368	Maternal sepsis and other maternal infections	3	Rate	2011	0.817090719299469	0.937484390161477	0.704813986552968
1	Deaths	44636	Low-middle SDI	2	Female	22	All ages	368	Maternal sepsis and other maternal infections	1	Number	2012	6794.22796565101	7762.27243833353	5894.50272119728
1	Deaths	44636	Low-middle SDI	2	Female	22	All ages	368	Maternal sepsis and other maternal infections	2	Percent	2012	0.00122293476540107	0.00137911604286978	0.0010763048083299
1	Deaths	44636	Low-middle SDI	2	Female	22	All ages	368	Maternal sepsis and other maternal infections	3	Rate	2012	0.808792470173121	0.924029563225726	0.701688174200456
1	Deaths	44636	Low-middle SDI	2	Female	27	Age-standardized	368	Maternal sepsis and other maternal infections	3	Rate	2012	0.754648920832214	0.860010543244601	0.653709785840943
1	Deaths	44637	Low SDI	2	Female	22	All ages	368	Maternal sepsis and other maternal infections	1	Number	2015	13538.4696153815	16405.1894878231	11119.4986287845
1	Deaths	44637	Low SDI	2	Female	22	All ages	368	Maternal sepsis and other maternal infections	2	Percent	2015	0.00379133837100615	0.00439572817809304	0.00324843191755793
1	Deaths	44637	Low SDI	2	Female	22	All ages	368	Maternal sepsis and other maternal infections	3	Rate	2015	2.80124322681616	3.3944	2.3007342117964
1	Deaths	44637	Low SDI	2	Female	27	Age-standardized	368	Maternal sepsis and other maternal infections	3	Rate	2015	2.97774250832745	3.62748979354861	2.43769522250216
1	Deaths	44637	Low SDI	2	Female	22	All ages	368	Maternal sepsis and other maternal infections	1	Number	2016	13253.2090427916	15929.6181054148	11037.4
1	Deaths	44637	Low SDI	2	Female	22	All ages	368	Maternal sepsis and other maternal infections	2	Percent	2016	0.00374164433152253	0.00433819527549357	0.00322297003607139
1	Deaths	44637	Low SDI	2	Female	22	All ages	368	Maternal sepsis and other maternal infections	3	Rate	2016	2.67547260477693	3.21576885326325	2.2281528520662
1	Deaths	44637	Low SDI	2	Female	27	Age-standardized	368	Maternal sepsis and other maternal infections	3	Rate	2016	2.83093396053873	3.43339035687536	2.35637672072567
1	Deaths	44635	High SDI	2	Female	22	All ages	368	Maternal sepsis and other maternal infections	1	Number	2019	22.9919292111504	27.4671885184927	19.3932330323515
1	Deaths	44635	High SDI	2	Female	22	All ages	368	Maternal sepsis and other maternal infections	2	Percent	2019	0.00000508369707575487	0.00000608013484123035	0.00000429607695567678
1	Deaths	44635	High SDI	2	Female	22	All ages	368	Maternal sepsis and other maternal infections	3	Rate	2019	0.00421986097270997	0.005041234939217	0.00355936843995683
1	Deaths	44635	High SDI	2	Female	27	Age-standardized	368	Maternal sepsis and other maternal infections	3	Rate	2019	0.00462498194457321	0.00551316953324097	0.00390354934781317
1	Deaths	44637	Low SDI	2	Female	22	All ages	368	Maternal sepsis and other maternal infections	1	Number	2017	13036.9630661884	15768.9716461019	10436.3381441683
1	Deaths	44637	Low SDI	2	Female	22	All ages	368	Maternal sepsis and other maternal infections	2	Percent	2017	0.00370501727201302	0.00432546417121653	0.0031564040671263
1	Deaths	44637	Low SDI	2	Female	22	All ages	368	Maternal sepsis and other maternal infections	3	Rate	2017	2.56913023131353	3.10751373360843	2.05663786069407
1	Deaths	44637	Low SDI	2	Female	27	Age-standardized	368	Maternal sepsis and other maternal infections	3	Rate	2017	2.7036890886368	3.2765315715576	2.16841900699247
1	Deaths	44637	Low SDI	2	Female	22	All ages	368	Maternal sepsis and other maternal infections	1	Number	2018	12681.3333974039	15557.8452965764	10381.5748696831
1	Deaths	44637	Low SDI	2	Female	22	All ages	368	Maternal sepsis and other maternal infections	2	Percent	2018	0.00363548856429303	0.00426199645440397	0.00310989017541256
1	Deaths	44637	Low SDI	2	Female	22	All ages	368	Maternal sepsis and other maternal infections	3	Rate	2018	2.43964829206003	2.99303468464104	1.99721832129267
1	Deaths	44637	Low SDI	2	Female	27	Age-standardized	368	Maternal sepsis and other maternal infections	3	Rate	2018	2.55576248925483	3.14677771087108	2.08538525331124
1	Deaths	44636	Low-middle SDI	2	Female	22	All ages	368	Maternal sepsis and other maternal infections	1	Number	2013	6446.48761574963	7352.19789036617	5584.45413769301
1	Deaths	44636	Low-middle SDI	2	Female	22	All ages	368	Maternal sepsis and other maternal infections	2	Percent	2013	0.00114325579851278	0.00129088269125763	0.000999925665836729
1	Deaths	44636	Low-middle SDI	2	Female	22	All ages	368	Maternal sepsis and other maternal infections	3	Rate	2013	0.755074433955507	0.861159904633052	0.65410480843353
1	Deaths	44636	Low-middle SDI	2	Female	27	Age-standardized	368	Maternal sepsis and other maternal infections	3	Rate	2013	0.70632819186484	0.808520847734674	0.612171489577969
1	Deaths	44635	High SDI	2	Female	22	All ages	368	Maternal sepsis and other maternal infections	1	Number	2021	20.3338028195924	24.3810107747775	16.960680766151
1	Deaths	44635	High SDI	2	Female	22	All ages	368	Maternal sepsis and other maternal infections	2	Percent	2021	0.0000040333635143299	0.00000482522901721244	0.00000338157888408802
1	Deaths	44635	High SDI	2	Female	22	All ages	368	Maternal sepsis and other maternal infections	3	Rate	2021	0.00370814239164294	0.00444620518882697	0.00309300822369971
1	Deaths	44635	High SDI	2	Female	27	Age-standardized	368	Maternal sepsis and other maternal infections	3	Rate	2021	0.00411545137571991	0.00491229790245423	0.00343968372714281
1	Deaths	44637	Low SDI	2	Female	22	All ages	368	Maternal sepsis and other maternal infections	1	Number	2021	12062.3088414313	14937.4622045654	9734.93051886711
1	Deaths	44637	Low SDI	2	Female	22	All ages	368	Maternal sepsis and other maternal infections	2	Percent	2021	0.00306118657038072	0.00365099024263109	0.00254155633982367
1	Deaths	44637	Low SDI	2	Female	22	All ages	368	Maternal sepsis and other maternal infections	3	Rate	2021	2.16064249729818	2.67564991621784	1.74375443903934
1	Deaths	44637	Low SDI	2	Female	27	Age-standardized	368	Maternal sepsis and other maternal infections	3	Rate	2021	2.21951858650869	2.75519125911245	1.79092769086823
1	Deaths	44636	Low-middle SDI	2	Female	22	All ages	368	Maternal sepsis and other maternal infections	1	Number	2014	5871.49754730635	6783.01413046691	5006.74526988444
1	Deaths	44636	Low-middle SDI	2	Female	22	All ages	368	Maternal sepsis and other maternal infections	2	Percent	2014	0.00103278086085972	0.00116808413150568	0.000901616680182008
1	Deaths	44636	Low-middle SDI	2	Female	22	All ages	368	Maternal sepsis and other maternal infections	3	Rate	2014	0.67690670145953	0.781992615004013	0.57721209936303
1	Deaths	44636	Low-middle SDI	2	Female	27	Age-standardized	368	Maternal sepsis and other maternal infections	3	Rate	2014	0.633861987349134	0.730390781970179	0.541298449236125
1	Deaths	44636	Low-middle SDI	2	Female	22	All ages	368	Maternal sepsis and other maternal infections	1	Number	2015	5459.55903594106	6339.32987780714	4679.77918791023
1	Deaths	44636	Low-middle SDI	2	Female	22	All ages	368	Maternal sepsis and other maternal infections	2	Percent	2015	0.000951939894310865	0.00108475028638477	0.000836446449839156
1	Deaths	44636	Low-middle SDI	2	Female	22	All ages	368	Maternal sepsis and other maternal infections	3	Rate	2015	0.61971992639485	0.719583581641799	0.531206347396147
1	Deaths	44636	Low-middle SDI	2	Female	27	Age-standardized	368	Maternal sepsis and other maternal infections	3	Rate	2015	0.580532356304285	0.673361087656494	0.49661175610364
1	Deaths	44636	Low-middle SDI	2	Female	22	All ages	368	Maternal sepsis and other maternal infections	1	Number	2016	5210.37727852813	5996.50536693224	4499.26777449081
1	Deaths	44636	Low-middle SDI	2	Female	22	All ages	368	Maternal sepsis and other maternal infections	2	Percent	2016	0.000901549981881667	0.001017921640822	0.000793025943130319
1	Deaths	44636	Low-middle SDI	2	Female	22	All ages	368	Maternal sepsis and other maternal infections	3	Rate	2016	0.582526092436821	0.670416104812706	0.503023242923672
1	Deaths	44636	Low-middle SDI	2	Female	27	Age-standardized	368	Maternal sepsis and other maternal infections	3	Rate	2016	0.545184634888033	0.627841113429879	0.471259024923144
1	Deaths	44635	High SDI	2	Female	22	All ages	368	Maternal sepsis and other maternal infections	1	Number	1996	47.4245065657295	55.065086304318	40.4867761571232
1	Deaths	44635	High SDI	2	Female	22	All ages	368	Maternal sepsis and other maternal infections	2	Percent	1996	0.0000126231066473986	0.0000146544456014607	0.0000107808612047572
1	Deaths	44635	High SDI	2	Female	22	All ages	368	Maternal sepsis and other maternal infections	3	Rate	1996	0.0102003416027835	0.0118437223993531	0.00870813377100093
1	Deaths	44635	High SDI	2	Female	27	Age-standardized	368	Maternal sepsis and other maternal infections	3	Rate	1996	0.0101072913253317	0.0117832181887174	0.00863074307548413
1	Deaths	44637	Low SDI	2	Female	22	All ages	368	Maternal sepsis and other maternal infections	1	Number	2019	12418.3383560187	15336.3105413113	10044.4117519232
1	Deaths	44637	Low SDI	2	Female	22	All ages	368	Maternal sepsis and other maternal infections	2	Percent	2019	0.00358375701958951	0.00425402903694028	0.00302895826811743
1	Deaths	44637	Low SDI	2	Female	22	All ages	368	Maternal sepsis and other maternal infections	3	Rate	2019	2.33171809547091	2.87960850974922	1.88597990881515
1	Deaths	44637	Low SDI	2	Female	27	Age-standardized	368	Maternal sepsis and other maternal infections	3	Rate	2019	2.43037033651768	3.00648371838757	1.95964343243658
1	Deaths	44635	High SDI	2	Female	22	All ages	368	Maternal sepsis and other maternal infections	1	Number	2002	30.8622623030846	35.5511774312123	26.489405813174
1	Deaths	44635	High SDI	2	Female	22	All ages	368	Maternal sepsis and other maternal infections	2	Percent	2002	0.00000791345867114962	0.00000910664183398755	0.00000681283471612737
1	Deaths	44635	High SDI	2	Female	22	All ages	368	Maternal sepsis and other maternal infections	3	Rate	2002	0.00637594386634892	0.00734464341784061	0.00547253998618416
1	Deaths	44635	High SDI	2	Female	27	Age-standardized	368	Maternal sepsis and other maternal infections	3	Rate	2002	0.0065424042093793	0.00753520618646694	0.00561282115233298
1	Deaths	44637	Low SDI	2	Female	22	All ages	368	Maternal sepsis and other maternal infections	1	Number	1996	15063.8351834901	17212.6326062023	12559.9237126809
1	Deaths	44637	Low SDI	2	Female	22	All ages	368	Maternal sepsis and other maternal infections	2	Percent	1996	0.00409390447198431	0.00465038170821235	0.00347210940886825
1	Deaths	44637	Low SDI	2	Female	22	All ages	368	Maternal sepsis and other maternal infections	3	Rate	1996	5.20464188853191	5.94706378441635	4.33952604204202
1	Deaths	44637	Low SDI	2	Female	27	Age-standardized	368	Maternal sepsis and other maternal infections	3	Rate	1996	5.73547342442028	6.57426353282026	4.79410044206423
1	Deaths	44634	High-middle SDI	2	Female	22	All ages	368	Maternal sepsis and other maternal infections	1	Number	2009	205.642911942717	243.808403635539	177.171740848241
1	Deaths	44634	High-middle SDI	2	Female	22	All ages	368	Maternal sepsis and other maternal infections	2	Percent	2009	0.0000435480642225028	0.0000515729234794202	0.000037323530695284
1	Deaths	44634	High-middle SDI	2	Female	22	All ages	368	Maternal sepsis and other maternal infections	3	Rate	2009	0.033517201656893	0.0397376955670315	0.0288767597667915
1	Deaths	44634	High-middle SDI	2	Female	27	Age-standardized	368	Maternal sepsis and other maternal infections	3	Rate	2009	0.0310915197170788	0.0367952509249752	0.0267558097460096
1	Deaths	44639	Middle SDI	2	Female	22	All ages	368	Maternal sepsis and other maternal infections	1	Number	2009	2638.95124825647	3026.56099104533	2230.94515961682
1	Deaths	44639	Middle SDI	2	Female	22	All ages	368	Maternal sepsis and other maternal infections	2	Percent	2009	0.000446159486127279	0.000514731686267407	0.000381056285228676
1	Deaths	44639	Middle SDI	2	Female	22	All ages	368	Maternal sepsis and other maternal infections	3	Rate	2009	0.245968708388975	0.282096646658296	0.207939688071211
1	Deaths	44639	Middle SDI	2	Female	27	Age-standardized	368	Maternal sepsis and other maternal infections	3	Rate	2009	0.217506810614963	0.249432648857733	0.184363182423782
1	Deaths	44636	Low-middle SDI	2	Female	22	All ages	368	Maternal sepsis and other maternal infections	1	Number	2017	4993.12409512939	5801.05046727549	4273.7682679969
1	Deaths	44636	Low-middle SDI	2	Female	22	All ages	368	Maternal sepsis and other maternal infections	2	Percent	2017	0.000854184946085107	0.000976610620423743	0.000742558193911425
1	Deaths	44636	Low-middle SDI	2	Female	22	All ages	368	Maternal sepsis and other maternal infections	3	Rate	2017	0.550065262978951	0.63907010721979	0.470817752865381
1	Deaths	44636	Low-middle SDI	2	Female	27	Age-standardized	368	Maternal sepsis and other maternal infections	3	Rate	2017	0.513832125486927	0.597489674393857	0.439870783264424
1	Deaths	44635	High SDI	2	Female	22	All ages	368	Maternal sepsis and other maternal infections	1	Number	1993	64.2782299558266	75.2546894107629	54.5684330362388
1	Deaths	44635	High SDI	2	Female	22	All ages	368	Maternal sepsis and other maternal infections	2	Percent	1993	0.0000174575459205681	0.0000204485277828457	0.0000148707853210833
1	Deaths	44635	High SDI	2	Female	22	All ages	368	Maternal sepsis and other maternal infections	3	Rate	1993	0.0140967301992119	0.0165039555939554	0.0119672940346095
1	Deaths	44635	High SDI	2	Female	27	Age-standardized	368	Maternal sepsis and other maternal infections	3	Rate	1993	0.0137740159555587	0.0161252338215067	0.0116656401648204
1	Deaths	44636	Low-middle SDI	2	Female	22	All ages	368	Maternal sepsis and other maternal infections	1	Number	2018	4601.93444821686	5472.2704169103	3921.05926258002
1	Deaths	44636	Low-middle SDI	2	Female	22	All ages	368	Maternal sepsis and other maternal infections	2	Percent	2018	0.000781582615560749	0.000902945530468112	0.000677404449137034
1	Deaths	44636	Low-middle SDI	2	Female	22	All ages	368	Maternal sepsis and other maternal infections	3	Rate	2018	0.499971038244875	0.594527530256213	0.425998260642637
1	Deaths	44636	Low-middle SDI	2	Female	27	Age-standardized	368	Maternal sepsis and other maternal infections	3	Rate	2018	0.466264585100315	0.55558444626481	0.397860158888636
1	Deaths	44636	Low-middle SDI	2	Female	22	All ages	368	Maternal sepsis and other maternal infections	1	Number	2021	4027.51426845207	4829.23701032407	3321.48377501829
1	Deaths	44636	Low-middle SDI	2	Female	22	All ages	368	Maternal sepsis and other maternal infections	2	Percent	2021	0.000584470658615723	0.000687579384401666	0.000497891953582083
1	Deaths	44636	Low-middle SDI	2	Female	22	All ages	368	Maternal sepsis and other maternal infections	3	Rate	2021	0.421559221612136	0.505475402284589	0.347659132026415
1	Deaths	44636	Low-middle SDI	2	Female	27	Age-standardized	368	Maternal sepsis and other maternal infections	3	Rate	2021	0.39009717313082	0.468322167873111	0.322162452387492
1	Deaths	44636	Low-middle SDI	2	Female	22	All ages	368	Maternal sepsis and other maternal infections	1	Number	2019	4286.38844828833	5066.08653342235	3599.25896544877
1	Deaths	44636	Low-middle SDI	2	Female	22	All ages	368	Maternal sepsis and other maternal infections	2	Percent	2019	0.000726098903086265	0.00084152620636336	0.000625111424384956
1	Deaths	44636	Low-middle SDI	2	Female	22	All ages	368	Maternal sepsis and other maternal infections	3	Rate	2019	0.459687389760789	0.543304957762556	0.385997204607287
1	Deaths	44636	Low-middle SDI	2	Female	27	Age-standardized	368	Maternal sepsis and other maternal infections	3	Rate	2019	0.42801133149412	0.505453883792455	0.359356352379049
1	Deaths	44635	High SDI	2	Female	22	All ages	368	Maternal sepsis and other maternal infections	1	Number	2020	21.527986670022	25.7207910041954	17.9487277887957
1	Deaths	44635	High SDI	2	Female	22	All ages	368	Maternal sepsis and other maternal infections	2	Percent	2020	0.0000043891003122263	0.00000523950367292942	0.00000367009959887131
1	Deaths	44635	High SDI	2	Female	22	All ages	368	Maternal sepsis and other maternal infections	3	Rate	2020	0.00393705422819168	0.00470383740605496	0.00328247669950212
1	Deaths	44635	High SDI	2	Female	27	Age-standardized	368	Maternal sepsis and other maternal infections	3	Rate	2020	0.00434249784382217	0.00515525098719465	0.00362015326050978
1	Deaths	44636	Low-middle SDI	2	Female	22	All ages	368	Maternal sepsis and other maternal infections	1	Number	1996	9295.34111564504	10752.2047675551	7947.91274107089
1	Deaths	44636	Low-middle SDI	2	Female	22	All ages	368	Maternal sepsis and other maternal infections	2	Percent	1996	0.0017283135060191	0.00197267938655702	0.00149433683403291
1	Deaths	44636	Low-middle SDI	2	Female	22	All ages	368	Maternal sepsis and other maternal infections	3	Rate	1996	1.45950365817261	1.68825242628857	1.24793781918402
1	Deaths	44636	Low-middle SDI	2	Female	27	Age-standardized	368	Maternal sepsis and other maternal infections	3	Rate	1996	1.3872095138153	1.60840335402934	1.19073879098526
1	Deaths	44637	Low SDI	2	Female	22	All ages	368	Maternal sepsis and other maternal infections	1	Number	2002	17239.3791135737	19481.1193152181	15272.3606838853
1	Deaths	44637	Low SDI	2	Female	22	All ages	368	Maternal sepsis and other maternal infections	2	Percent	2002	0.00452343286633072	0.00507606657339143	0.00404837958926995
1	Deaths	44637	Low SDI	2	Female	22	All ages	368	Maternal sepsis and other maternal infections	3	Rate	2002	5.07124210028246	5.73068622605865	4.49261182555215
1	Deaths	44637	Low SDI	2	Female	27	Age-standardized	368	Maternal sepsis and other maternal infections	3	Rate	2002	5.50364672625321	6.22865903377775	4.8626466947198
1	Deaths	44636	Low-middle SDI	2	Female	22	All ages	368	Maternal sepsis and other maternal infections	1	Number	2002	10857.2716588388	12554.7564034909	9393.26499098042
1	Deaths	44636	Low-middle SDI	2	Female	22	All ages	368	Maternal sepsis and other maternal infections	2	Percent	2002	0.00199346853957149	0.00231399526114996	0.00173425555686229
1	Deaths	44636	Low-middle SDI	2	Female	22	All ages	368	Maternal sepsis and other maternal infections	3	Rate	2002	1.53254987391599	1.77215703427225	1.3258991328514
1	Deaths	44636	Low-middle SDI	2	Female	27	Age-standardized	368	Maternal sepsis and other maternal infections	3	Rate	2002	1.43350501790956	1.65600795305172	1.24062243533383
1	Deaths	44634	High-middle SDI	2	Female	22	All ages	368	Maternal sepsis and other maternal infections	1	Number	2010	182.618750616432	216.851999926086	155.649297491881
1	Deaths	44634	High-middle SDI	2	Female	22	All ages	368	Maternal sepsis and other maternal infections	2	Percent	2010	0.0000383797137886182	0.0000456720344800154	0.0000327439790813226
1	Deaths	44634	High-middle SDI	2	Female	22	All ages	368	Maternal sepsis and other maternal infections	3	Rate	2010	0.0295868550539217	0.0351331321034065	0.0252174170975993
1	Deaths	44634	High-middle SDI	2	Female	27	Age-standardized	368	Maternal sepsis and other maternal infections	3	Rate	2010	0.0276529190698976	0.032785100523492	0.0235420056816167
1	Deaths	44637	Low SDI	2	Female	22	All ages	368	Maternal sepsis and other maternal infections	1	Number	1993	13762.0358439703	16020.3271847176	11476.4387798108
1	Deaths	44637	Low SDI	2	Female	22	All ages	368	Maternal sepsis and other maternal infections	2	Percent	1993	0.00394524060208167	0.00455327562371249	0.00333371414299958
1	Deaths	44637	Low SDI	2	Female	22	All ages	368	Maternal sepsis and other maternal infections	3	Rate	1993	5.13234959779756	5.97454626010841	4.27996966608083
1	Deaths	44637	Low SDI	2	Female	27	Age-standardized	368	Maternal sepsis and other maternal infections	3	Rate	1993	5.71277529497883	6.66102679391183	4.75684988387826
1	Deaths	44634	High-middle SDI	2	Female	22	All ages	368	Maternal sepsis and other maternal infections	1	Number	2012	155.267131227607	181.589960362334	132.851394845572
1	Deaths	44634	High-middle SDI	2	Female	22	All ages	368	Maternal sepsis and other maternal infections	2	Percent	2012	0.0000329447164914493	0.0000386138698534481	0.0000280851273979541
1	Deaths	44634	High-middle SDI	2	Female	22	All ages	368	Maternal sepsis and other maternal infections	3	Rate	2012	0.0248823703276009	0.0291007414498206	0.0212901312657092
1	Deaths	44634	High-middle SDI	2	Female	27	Age-standardized	368	Maternal sepsis and other maternal infections	3	Rate	2012	0.0238125570963069	0.0278958986608674	0.0203358082058834
1	Deaths	44639	Middle SDI	2	Female	22	All ages	368	Maternal sepsis and other maternal infections	1	Number	2012	2133.15362622339	2457.6898230587	1839.51419068463
1	Deaths	44639	Middle SDI	2	Female	22	All ages	368	Maternal sepsis and other maternal infections	2	Percent	2012	0.000351565874020659	0.000404651895531322	0.000303771813738064
1	Deaths	44639	Middle SDI	2	Female	22	All ages	368	Maternal sepsis and other maternal infections	3	Rate	2012	0.192127081610362	0.22135713405871	0.165679812598773
1	Deaths	44639	Middle SDI	2	Female	27	Age-standardized	368	Maternal sepsis and other maternal infections	3	Rate	2012	0.172848636408871	0.198980259708857	0.148938542397389
1	Deaths	44634	High-middle SDI	2	Female	22	All ages	368	Maternal sepsis and other maternal infections	1	Number	2011	168.205153860027	201.794007969189	142.31467562419
1	Deaths	44634	High-middle SDI	2	Female	22	All ages	368	Maternal sepsis and other maternal infections	2	Percent	2011	0.0000355458716299791	0.0000425642395185741	0.0000303704666297431
1	Deaths	44634	High-middle SDI	2	Female	22	All ages	368	Maternal sepsis and other maternal infections	3	Rate	2011	0.0271024361854144	0.0325145163395832	0.0229307742708183
1	Deaths	44634	High-middle SDI	2	Female	27	Age-standardized	368	Maternal sepsis and other maternal infections	3	Rate	2011	0.0255941145480061	0.0307252488345346	0.0216510941901278
1	Deaths	44639	Middle SDI	2	Female	22	All ages	368	Maternal sepsis and other maternal infections	1	Number	2010	2435.90653487025	2820.28428528777	2094.14387032824
1	Deaths	44639	Middle SDI	2	Female	22	All ages	368	Maternal sepsis and other maternal infections	2	Percent	2010	0.000406886601018536	0.000471685410046681	0.000346167248062746
1	Deaths	44639	Middle SDI	2	Female	22	All ages	368	Maternal sepsis and other maternal infections	3	Rate	2010	0.224325901612151	0.259723764456119	0.19285251921292
1	Deaths	44639	Middle SDI	2	Female	27	Age-standardized	368	Maternal sepsis and other maternal infections	3	Rate	2010	0.199327643358972	0.230564601285318	0.171538567162553
1	Deaths	44639	Middle SDI	2	Female	22	All ages	368	Maternal sepsis and other maternal infections	1	Number	2011	2253.2013544656	2615.1505966301	1924.63085923043
1	Deaths	44639	Middle SDI	2	Female	22	All ages	368	Maternal sepsis and other maternal infections	2	Percent	2011	0.000373036197190943	0.000433324081475783	0.000318980376608307
1	Deaths	44639	Middle SDI	2	Female	22	All ages	368	Maternal sepsis and other maternal infections	3	Rate	2011	0.205227352845839	0.238194617261316	0.175300310228579
1	Deaths	44639	Middle SDI	2	Female	27	Age-standardized	368	Maternal sepsis and other maternal infections	3	Rate	2011	0.183378493440272	0.212708755379477	0.1566965451549
1	Deaths	44637	Low SDI	2	Female	22	All ages	368	Maternal sepsis and other maternal infections	1	Number	2020	12237.9829152636	15071.2461420632	9975.81573156084
1	Deaths	44637	Low SDI	2	Female	22	All ages	368	Maternal sepsis and other maternal infections	2	Percent	2020	0.00330123411609163	0.00388018300020039	0.00276482027278283
1	Deaths	44637	Low SDI	2	Female	22	All ages	368	Maternal sepsis and other maternal infections	3	Rate	2020	2.24353033139681	2.76293880174431	1.82881814177627
1	Deaths	44637	Low SDI	2	Female	27	Age-standardized	368	Maternal sepsis and other maternal infections	3	Rate	2020	2.32148023017167	2.85558492524103	1.88678181625455
1	Deaths	44634	High-middle SDI	2	Female	22	All ages	368	Maternal sepsis and other maternal infections	1	Number	2013	149.838457364386	180.65034239293	127.45856539398
1	Deaths	44634	High-middle SDI	2	Female	22	All ages	368	Maternal sepsis and other maternal infections	2	Percent	2013	0.0000317524309872204	0.0000376238941675037	0.0000269759828240345
1	Deaths	44634	High-middle SDI	2	Female	22	All ages	368	Maternal sepsis and other maternal infections	3	Rate	2013	0.0238754535167573	0.0287850591126937	0.0203094125961006
1	Deaths	44634	High-middle SDI	2	Female	27	Age-standardized	368	Maternal sepsis and other maternal infections	3	Rate	2013	0.0232101383325028	0.02793725321361	0.0196727998417729
1	Deaths	44639	Middle SDI	2	Female	22	All ages	368	Maternal sepsis and other maternal infections	1	Number	2014	1891.24215367527	2194.38	1624.08622384728
1	Deaths	44639	Middle SDI	2	Female	22	All ages	368	Maternal sepsis and other maternal infections	2	Percent	2014	0.000303044749204709	0.000350056898633082	0.000261661268393312
1	Deaths	44639	Middle SDI	2	Female	22	All ages	368	Maternal sepsis and other maternal infections	3	Rate	2014	0.166614771205869	0.193320659140237	0.143078851155609
1	Deaths	44639	Middle SDI	2	Female	27	Age-standardized	368	Maternal sepsis and other maternal infections	3	Rate	2014	0.15319952542983	0.177574045308177	0.131539099548275
1	Deaths	44639	Middle SDI	2	Female	22	All ages	368	Maternal sepsis and other maternal infections	1	Number	2013	2033.87146509086	2354.84086437313	1756.55355106798
1	Deaths	44639	Middle SDI	2	Female	22	All ages	368	Maternal sepsis and other maternal infections	2	Percent	2013	0.000330521287445758	0.000382062429629557	0.000283269785745644
1	Deaths	44639	Middle SDI	2	Female	22	All ages	368	Maternal sepsis and other maternal infections	3	Rate	2013	0.181131541015753	0.209716278502249	0.156434296386287
1	Deaths	44639	Middle SDI	2	Female	27	Age-standardized	368	Maternal sepsis and other maternal infections	3	Rate	2013	0.164585124003146	0.190705902828332	0.142243986754856
1	Deaths	44634	High-middle SDI	2	Female	22	All ages	368	Maternal sepsis and other maternal infections	1	Number	2015	142.160429239971	169.28848761204	122.160566905693
1	Deaths	44634	High-middle SDI	2	Female	22	All ages	368	Maternal sepsis and other maternal infections	2	Percent	2015	0.0000293628290052495	0.0000349454690734183	0.0000250716125830348
1	Deaths	44634	High-middle SDI	2	Female	22	All ages	368	Maternal sepsis and other maternal infections	3	Rate	2015	0.0223776902345853	0.0266479593253684	0.019229481366312
1	Deaths	44634	High-middle SDI	2	Female	27	Age-standardized	368	Maternal sepsis and other maternal infections	3	Rate	2015	0.0225545336112373	0.0268948784022743	0.0194142132650421
1	Deaths	44634	High-middle SDI	2	Female	22	All ages	368	Maternal sepsis and other maternal infections	1	Number	2014	145.875649702261	171.946219144007	123.443494881316
1	Deaths	44634	High-middle SDI	2	Female	22	All ages	368	Maternal sepsis and other maternal infections	2	Percent	2014	0.0000305143800732287	0.0000360704634133477	0.000026008693509401
1	Deaths	44634	High-middle SDI	2	Female	22	All ages	368	Maternal sepsis and other maternal infections	3	Rate	2014	0.0231041070267819	0.0272332212954117	0.0195512528877786
1	Deaths	44634	High-middle SDI	2	Female	27	Age-standardized	368	Maternal sepsis and other maternal infections	3	Rate	2014	0.0228365031687252	0.0269060405466485	0.0193158192666632
1	Deaths	44639	Middle SDI	2	Female	22	All ages	368	Maternal sepsis and other maternal infections	1	Number	2015	1738.86646757347	2023.39558663234	1496.98369728875
1	Deaths	44639	Middle SDI	2	Female	22	All ages	368	Maternal sepsis and other maternal infections	2	Percent	2015	0.000274232426424467	0.000321757344456089	0.00023745973311503
1	Deaths	44639	Middle SDI	2	Female	22	All ages	368	Maternal sepsis and other maternal infections	3	Rate	2015	0.151552996805692	0.176351474133299	0.130471413259218
1	Deaths	44639	Middle SDI	2	Female	27	Age-standardized	368	Maternal sepsis and other maternal infections	3	Rate	2015	0.141017937411629	0.16429099864156	0.121264370099331
1	Deaths	44634	High-middle SDI	2	Female	22	All ages	368	Maternal sepsis and other maternal infections	1	Number	2017	124.698447464491	145.619484433718	106.899832678871
1	Deaths	44634	High-middle SDI	2	Female	22	All ages	368	Maternal sepsis and other maternal infections	2	Percent	2017	0.0000251554668162564	0.0000298458424058314	0.000021510848392817
1	Deaths	44634	High-middle SDI	2	Female	22	All ages	368	Maternal sepsis and other maternal infections	3	Rate	2017	0.019403666785902	0.0226590788493282	0.016634118346663
1	Deaths	44634	High-middle SDI	2	Female	27	Age-standardized	368	Maternal sepsis and other maternal infections	3	Rate	2017	0.0202323670486696	0.0236504860095542	0.017382523609732
1	Deaths	44634	High-middle SDI	2	Female	22	All ages	368	Maternal sepsis and other maternal infections	1	Number	2016	136.220948476858	160.772466998436	116.983457646506
1	Deaths	44634	High-middle SDI	2	Female	22	All ages	368	Maternal sepsis and other maternal infections	2	Percent	2016	0.0000277794587558318	0.0000327129383003154	0.0000236620244833973
1	Deaths	44634	High-middle SDI	2	Female	22	All ages	368	Maternal sepsis and other maternal infections	3	Rate	2016	0.0213149766851238	0.025156640179052	0.018304818019264
1	Deaths	44634	High-middle SDI	2	Female	27	Age-standardized	368	Maternal sepsis and other maternal infections	3	Rate	2016	0.0218887312119749	0.0257455925935523	0.0187162867990016
1	Deaths	44639	Middle SDI	2	Female	22	All ages	368	Maternal sepsis and other maternal infections	1	Number	2017	1614.19524040806	1868.31954954101	1375.90264054196
1	Deaths	44639	Middle SDI	2	Female	22	All ages	368	Maternal sepsis and other maternal infections	2	Percent	2017	0.00024375908068135	0.000282318035926239	0.000207451708342359
1	Deaths	44639	Middle SDI	2	Female	22	All ages	368	Maternal sepsis and other maternal infections	3	Rate	2017	0.1377088132288	0.159388444135431	0.117379803263146
1	Deaths	44639	Middle SDI	2	Female	27	Age-standardized	368	Maternal sepsis and other maternal infections	3	Rate	2017	0.131095069045543	0.151854489306112	0.112025090730581
1	Deaths	44639	Middle SDI	2	Female	22	All ages	368	Maternal sepsis and other maternal infections	1	Number	2016	1685.32406754845	1946.7991061141	1460.55967789266
1	Deaths	44639	Middle SDI	2	Female	22	All ages	368	Maternal sepsis and other maternal infections	2	Percent	2016	0.000259546532591762	0.000299221366199516	0.000221862498087455
1	Deaths	44639	Middle SDI	2	Female	22	All ages	368	Maternal sepsis and other maternal infections	3	Rate	2016	0.145312042750384	0.167856948334911	0.125932403411384
1	Deaths	44639	Middle SDI	2	Female	27	Age-standardized	368	Maternal sepsis and other maternal infections	3	Rate	2016	0.136728480174257	0.157331959524214	0.118305406823104
1	Deaths	44634	High-middle SDI	2	Female	22	All ages	368	Maternal sepsis and other maternal infections	1	Number	2018	113.931124857199	132.928816699443	98.892503092181
1	Deaths	44634	High-middle SDI	2	Female	22	All ages	368	Maternal sepsis and other maternal infections	2	Percent	2018	0.0000226577465900319	0.0000264478046878458	0.0000193521242864501
1	Deaths	44634	High-middle SDI	2	Female	22	All ages	368	Maternal sepsis and other maternal infections	3	Rate	2018	0.0176399634061605	0.020581377258773	0.0153115326288246
1	Deaths	44634	High-middle SDI	2	Female	27	Age-standardized	368	Maternal sepsis and other maternal infections	3	Rate	2018	0.018704713743314	0.0217914778582807	0.0162309874685242
1	Deaths	44639	Middle SDI	2	Female	22	All ages	368	Maternal sepsis and other maternal infections	1	Number	2018	1538.9200140345	1802.82879593352	1308.40082357765
1	Deaths	44639	Middle SDI	2	Female	22	All ages	368	Maternal sepsis and other maternal infections	2	Percent	2018	0.000227511361697237	0.000267722615705545	0.000192686826708878
1	Deaths	44639	Middle SDI	2	Female	22	All ages	368	Maternal sepsis and other maternal infections	3	Rate	2018	0.129943327955829	0.15222725764937	0.110478748580377
1	Deaths	44639	Middle SDI	2	Female	27	Age-standardized	368	Maternal sepsis and other maternal infections	3	Rate	2018	0.125026797121564	0.146739514070886	0.106395086944709
1	Deaths	44634	High-middle SDI	2	Female	22	All ages	368	Maternal sepsis and other maternal infections	1	Number	2021	85.989185734072	106.331141411411	72.0042575065569
1	Deaths	44634	High-middle SDI	2	Female	22	All ages	368	Maternal sepsis and other maternal infections	2	Percent	2021	0.0000142827332790205	0.0000176818986403675	0.000011889166242328
1	Deaths	44634	High-middle SDI	2	Female	22	All ages	368	Maternal sepsis and other maternal infections	3	Rate	2021	0.0131992465713535	0.0163217146635517	0.0110525752849372
1	Deaths	44634	High-middle SDI	2	Female	27	Age-standardized	368	Maternal sepsis and other maternal infections	3	Rate	2021	0.0146838155550847	0.018189485040636	0.0123219804622746
1	Deaths	44639	Middle SDI	2	Female	22	All ages	368	Maternal sepsis and other maternal infections	1	Number	2021	1451.63117690034	1728.04804614573	1214.33806918831
1	Deaths	44639	Middle SDI	2	Female	22	All ages	368	Maternal sepsis and other maternal infections	2	Percent	2021	0.000175579854248342	0.000214102461238541	0.000145195451606593
1	Deaths	44639	Middle SDI	2	Female	22	All ages	368	Maternal sepsis and other maternal infections	3	Rate	2021	0.11944185787418	0.142185751044712	0.0999171121282379
1	Deaths	44639	Middle SDI	2	Female	27	Age-standardized	368	Maternal sepsis and other maternal infections	3	Rate	2021	0.118505556813258	0.141261394281048	0.0990285942713446
1	Deaths	44634	High-middle SDI	2	Female	22	All ages	368	Maternal sepsis and other maternal infections	1	Number	1996	426.873210334646	499.193584691169	354.556347729668
1	Deaths	44634	High-middle SDI	2	Female	22	All ages	368	Maternal sepsis and other maternal infections	2	Percent	1996	0.0000966450281871418	0.000113245732802989	0.0000806720680842088
1	Deaths	44634	High-middle SDI	2	Female	22	All ages	368	Maternal sepsis and other maternal infections	3	Rate	1996	0.0757783105461111	0.0886165858328254	0.062940658663707
1	Deaths	44634	High-middle SDI	2	Female	27	Age-standardized	368	Maternal sepsis and other maternal infections	3	Rate	1996	0.0693079661260869	0.081254968252868	0.0574988261486206
1	Deaths	44634	High-middle SDI	2	Female	22	All ages	368	Maternal sepsis and other maternal infections	1	Number	2002	308.10958364891	366.178724909125	266.311150243171
1	Deaths	44634	High-middle SDI	2	Female	22	All ages	368	Maternal sepsis and other maternal infections	2	Percent	2002	0.0000653215337739787	0.0000779151417421224	0.0000566766105663709
1	Deaths	44634	High-middle SDI	2	Female	22	All ages	368	Maternal sepsis and other maternal infections	3	Rate	2002	0.0525264026427472	0.0624260073834692	0.0454006218834973
1	Deaths	44634	High-middle SDI	2	Female	27	Age-standardized	368	Maternal sepsis and other maternal infections	3	Rate	2002	0.048293410111027	0.057507511451511	0.0417133198198727
1	Deaths	44639	Middle SDI	2	Female	22	All ages	368	Maternal sepsis and other maternal infections	1	Number	2002	3496.08682097723	4092.3789930206	3011.31655010615
1	Deaths	44639	Middle SDI	2	Female	22	All ages	368	Maternal sepsis and other maternal infections	2	Percent	2002	0.000629507388507804	0.000738281434918062	0.000542013013178863
1	Deaths	44639	Middle SDI	2	Female	22	All ages	368	Maternal sepsis and other maternal infections	3	Rate	2002	0.355297078015573	0.415896507383104	0.306031293277089
1	Deaths	44639	Middle SDI	2	Female	27	Age-standardized	368	Maternal sepsis and other maternal infections	3	Rate	2002	0.311710329224108	0.364873326949117	0.268415614649571
1	Deaths	44634	High-middle SDI	2	Female	22	All ages	368	Maternal sepsis and other maternal infections	1	Number	1993	501.546865920291	579.831696890104	412.658448983302
1	Deaths	44634	High-middle SDI	2	Female	22	All ages	368	Maternal sepsis and other maternal infections	2	Percent	1993	0.000115691876807162	0.000132334253197219	0.0000956564675946099
1	Deaths	44634	High-middle SDI	2	Female	22	All ages	368	Maternal sepsis and other maternal infections	3	Rate	1993	0.0911310830874034	0.105355439613892	0.0749800546196472
1	Deaths	44634	High-middle SDI	2	Female	27	Age-standardized	368	Maternal sepsis and other maternal infections	3	Rate	1993	0.0831900149326405	0.0961389175196702	0.0685479310810248
1	Deaths	44639	Middle SDI	2	Female	22	All ages	368	Maternal sepsis and other maternal infections	1	Number	1996	3264.14498809746	3757.77239704071	2768.52329436458
1	Deaths	44639	Middle SDI	2	Female	22	All ages	368	Maternal sepsis and other maternal infections	2	Percent	1996	0.000618149571427129	0.000710605727501199	0.000525614651934424
1	Deaths	44639	Middle SDI	2	Female	22	All ages	368	Maternal sepsis and other maternal infections	3	Rate	1996	0.355467315224328	0.409223631324881	0.301493820333452
1	Deaths	44639	Middle SDI	2	Female	27	Age-standardized	368	Maternal sepsis and other maternal infections	3	Rate	1996	0.309397653858221	0.35584005794415	0.261870058268497
1	Deaths	44634	High-middle SDI	2	Female	22	All ages	368	Maternal sepsis and other maternal infections	1	Number	2019	102.632588538638	120.866511347058	87.2798347033795
1	Deaths	44634	High-middle SDI	2	Female	22	All ages	368	Maternal sepsis and other maternal infections	2	Percent	2019	0.000020142027065274	0.0000238332556500899	0.0000173713980782937
1	Deaths	44634	High-middle SDI	2	Female	22	All ages	368	Maternal sepsis and other maternal infections	3	Rate	2019	0.0158242487299545	0.0186356182369663	0.0134571078555193
1	Deaths	44634	High-middle SDI	2	Female	27	Age-standardized	368	Maternal sepsis and other maternal infections	3	Rate	2019	0.0170356704037556	0.0199909844877487	0.0144762998678815
1	Deaths	44634	High-middle SDI	2	Female	22	All ages	368	Maternal sepsis and other maternal infections	1	Number	2020	91.0652288292398	109.107252829278	76.7268747450493
1	Deaths	44634	High-middle SDI	2	Female	22	All ages	368	Maternal sepsis and other maternal infections	2	Percent	2020	0.0000163071197638037	0.0000199312677200926	0.0000138129351193532
1	Deaths	44634	High-middle SDI	2	Female	22	All ages	368	Maternal sepsis and other maternal infections	3	Rate	2020	0.0140002369054	0.0167739916469281	0.011795879033653
1	Deaths	44634	High-middle SDI	2	Female	27	Age-standardized	368	Maternal sepsis and other maternal infections	3	Rate	2020	0.0153072424945112	0.018386276497756	0.0129042866188954
1	Deaths	44639	Middle SDI	2	Female	22	All ages	368	Maternal sepsis and other maternal infections	1	Number	2019	1500.88848966705	1757.42231240267	1281.21307428412
1	Deaths	44639	Middle SDI	2	Female	22	All ages	368	Maternal sepsis and other maternal infections	2	Percent	2019	0.000216682073096376	0.000256534665689016	0.000182648923056049
1	Deaths	44639	Middle SDI	2	Female	22	All ages	368	Maternal sepsis and other maternal infections	3	Rate	2019	0.125492225845931	0.146941521141014	0.107124734170285
1	Deaths	44639	Middle SDI	2	Female	27	Age-standardized	368	Maternal sepsis and other maternal infections	3	Rate	2019	0.12186298072706	0.143226152219537	0.103874640891145
1	Deaths	44639	Middle SDI	2	Female	22	All ages	368	Maternal sepsis and other maternal infections	1	Number	1993	3355.93894918415	3825.6931135703	2895.85519862454
1	Deaths	44639	Middle SDI	2	Female	22	All ages	368	Maternal sepsis and other maternal infections	2	Percent	1993	0.000640514447628611	0.000729432932628553	0.000551397797754011
1	Deaths	44639	Middle SDI	2	Female	22	All ages	368	Maternal sepsis and other maternal infections	3	Rate	1993	0.379147696606019	0.432219642220939	0.327168296231962
1	Deaths	44639	Middle SDI	2	Female	27	Age-standardized	368	Maternal sepsis and other maternal infections	3	Rate	1993	0.330564150738605	0.377910230639234	0.284911254673927
1	Deaths	44639	Middle SDI	2	Female	22	All ages	368	Maternal sepsis and other maternal infections	1	Number	2020	1461.31811530519	1705.92547893397	1222.92345310101
1	Deaths	44639	Middle SDI	2	Female	22	All ages	368	Maternal sepsis and other maternal infections	2	Percent	2020	0.000192763088552985	0.000226987947929957	0.000161738470788473
1	Deaths	44639	Middle SDI	2	Female	22	All ages	368	Maternal sepsis and other maternal infections	3	Rate	2020	0.121119825916411	0.14139385180461	0.101360733297798
1	Deaths	44639	Middle SDI	2	Female	27	Age-standardized	368	Maternal sepsis and other maternal infections	3	Rate	2020	0.118944246748739	0.139145513174212	0.0993634086439595
1	Deaths	44636	Low-middle SDI	2	Female	22	All ages	368	Maternal sepsis and other maternal infections	1	Number	1993	8748.16129375032	9958.27478233739	7416.95588102371
1	Deaths	44636	Low-middle SDI	2	Female	22	All ages	368	Maternal sepsis and other maternal infections	2	Percent	1993	0.00167507997322515	0.00191440234667333	0.00142487866475479
1	Deaths	44636	Low-middle SDI	2	Female	22	All ages	368	Maternal sepsis and other maternal infections	3	Rate	1993	1.4507535952566	1.65143307924033	1.22999280065193
1	Deaths	44636	Low-middle SDI	2	Female	27	Age-standardized	368	Maternal sepsis and other maternal infections	3	Rate	1993	1.39961658659447	1.60132785198567	1.1850883105092
1	Deaths	44636	Low-middle SDI	2	Female	22	All ages	368	Maternal sepsis and other maternal infections	1	Number	2020	4138.18878150685	4943.71957836613	3467.05188657574
1	Deaths	44636	Low-middle SDI	2	Female	22	All ages	368	Maternal sepsis and other maternal infections	2	Percent	2020	0.000641875386700601	0.000748900959678586	0.000551469497485576
1	Deaths	44636	Low-middle SDI	2	Female	22	All ages	368	Maternal sepsis and other maternal infections	3	Rate	2020	0.438326265067533	0.523649899204792	0.367237935357003
1	Deaths	44636	Low-middle SDI	2	Female	27	Age-standardized	368	Maternal sepsis and other maternal infections	3	Rate	2020	0.406882502623929	0.486827396690639	0.340416763625801
2	DALYs (Disability-Adjusted Life Years)	44635	High SDI	2	Female	22	All ages	368	Maternal sepsis and other maternal infections	1	Number	1990	14116.999609207	20805.9755414663	9409.73457987456
2	DALYs (Disability-Adjusted Life Years)	44635	High SDI	2	Female	22	All ages	368	Maternal sepsis and other maternal infections	2	Percent	1990	0.000108066636812492	0.000153943260875306	0.0000743799398668066
2	DALYs (Disability-Adjusted Life Years)	44635	High SDI	2	Female	22	All ages	368	Maternal sepsis and other maternal infections	3	Rate	1990	3.16428554687531	4.66360058914821	2.10916540024629
2	DALYs (Disability-Adjusted Life Years)	44635	High SDI	2	Female	27	Age-standardized	368	Maternal sepsis and other maternal infections	3	Rate	1990	3.13045281323402	4.62965368028429	2.07980957990712
2	DALYs (Disability-Adjusted Life Years)	44636	Low-middle SDI	2	Female	22	All ages	368	Maternal sepsis and other maternal infections	1	Number	1990	567548.539867791	642938.351967466	488411.114697767
2	DALYs (Disability-Adjusted Life Years)	44636	Low-middle SDI	2	Female	22	All ages	368	Maternal sepsis and other maternal infections	2	Percent	1990	0.00159925422253267	0.00182090747983385	0.00135765847382625
2	DALYs (Disability-Adjusted Life Years)	44636	Low-middle SDI	2	Female	22	All ages	368	Maternal sepsis and other maternal infections	3	Rate	1990	99.5421575580064	112.764752679196	85.6622697745851
2	DALYs (Disability-Adjusted Life Years)	44636	Low-middle SDI	2	Female	27	Age-standardized	368	Maternal sepsis and other maternal infections	3	Rate	1990	95.1285	107.474718407092	81.9061209881676
2	DALYs (Disability-Adjusted Life Years)	44636	Low-middle SDI	2	Female	22	All ages	368	Maternal sepsis and other maternal infections	1	Number	1991	567217.960943371	642485.543898574	487203.867602009
2	DALYs (Disability-Adjusted Life Years)	44636	Low-middle SDI	2	Female	22	All ages	368	Maternal sepsis and other maternal infections	2	Percent	1991	0.00157811528668145	0.00181147113932066	0.00133543691671047
2	DALYs (Disability-Adjusted Life Years)	44636	Low-middle SDI	2	Female	22	All ages	368	Maternal sepsis and other maternal infections	3	Rate	1991	97.6236820264365	110.577959026228	83.8524848079997
2	DALYs (Disability-Adjusted Life Years)	44636	Low-middle SDI	2	Female	27	Age-standardized	368	Maternal sepsis and other maternal infections	3	Rate	1991	92.9039997037237	105.423420586121	79.6260885928197
2	DALYs (Disability-Adjusted Life Years)	44634	High-middle SDI	2	Female	22	All ages	368	Maternal sepsis and other maternal infections	1	Number	1991	48938.5093082579	62521.5958229121	37766.6542338917
2	DALYs (Disability-Adjusted Life Years)	44634	High-middle SDI	2	Female	22	All ages	368	Maternal sepsis and other maternal infections	2	Percent	1991	0.000288935574876846	0.000359583742781602	0.000224254293877747
2	DALYs (Disability-Adjusted Life Years)	44634	High-middle SDI	2	Female	22	All ages	368	Maternal sepsis and other maternal infections	3	Rate	1991	9.06248223090167	11.5778118132656	6.99366690471502
2	DALYs (Disability-Adjusted Life Years)	44634	High-middle SDI	2	Female	27	Age-standardized	368	Maternal sepsis and other maternal infections	3	Rate	1991	8.22306634883629	10.4831801962635	6.35011093277841
2	DALYs (Disability-Adjusted Life Years)	44636	Low-middle SDI	2	Female	22	All ages	368	Maternal sepsis and other maternal infections	1	Number	1992	576688.968006703	657899.310354437	497465.46527108
2	DALYs (Disability-Adjusted Life Years)	44636	Low-middle SDI	2	Female	22	All ages	368	Maternal sepsis and other maternal infections	2	Percent	1992	0.00162524422390808	0.001855749881721	0.00137711378278605
2	DALYs (Disability-Adjusted Life Years)	44636	Low-middle SDI	2	Female	22	All ages	368	Maternal sepsis and other maternal infections	3	Rate	1992	97.4201947352434	111.139075804493	84.0369509204897
2	DALYs (Disability-Adjusted Life Years)	44636	Low-middle SDI	2	Female	27	Age-standardized	368	Maternal sepsis and other maternal infections	3	Rate	1992	92.3141742652107	104.951413251748	79.8682647863531
2	DALYs (Disability-Adjusted Life Years)	44639	Middle SDI	2	Female	22	All ages	368	Maternal sepsis and other maternal infections	1	Number	1991	250548.407277577	294020.917815787	212354.613773051
2	DALYs (Disability-Adjusted Life Years)	44639	Middle SDI	2	Female	22	All ages	368	Maternal sepsis and other maternal infections	2	Percent	1991	0.00082567888755182	0.000953409692153383	0.000686968163081472
2	DALYs (Disability-Adjusted Life Years)	44639	Middle SDI	2	Female	22	All ages	368	Maternal sepsis and other maternal infections	3	Rate	1991	29.1342783309154	34.1893502650215	24.6930263486525
2	DALYs (Disability-Adjusted Life Years)	44639	Middle SDI	2	Female	27	Age-standardized	368	Maternal sepsis and other maternal infections	3	Rate	1991	25.0321084012601	29.1708428013837	21.2994468893059
2	DALYs (Disability-Adjusted Life Years)	44634	High-middle SDI	2	Female	22	All ages	368	Maternal sepsis and other maternal infections	1	Number	1992	45483.4990137541	58743.0569880923	35213.1377826952
2	DALYs (Disability-Adjusted Life Years)	44634	High-middle SDI	2	Female	22	All ages	368	Maternal sepsis and other maternal infections	2	Percent	1992	0.000266711037869091	0.000333779587808575	0.000207862766117722
2	DALYs (Disability-Adjusted Life Years)	44634	High-middle SDI	2	Female	22	All ages	368	Maternal sepsis and other maternal infections	3	Rate	1992	8.33977217896018	10.7710207657555	6.45661730477702
2	DALYs (Disability-Adjusted Life Years)	44634	High-middle SDI	2	Female	27	Age-standardized	368	Maternal sepsis and other maternal infections	3	Rate	1992	7.57457552700068	9.75837417478107	5.87274674130839
2	DALYs (Disability-Adjusted Life Years)	44634	High-middle SDI	2	Female	22	All ages	368	Maternal sepsis and other maternal infections	1	Number	1993	43125.0064573535	54744.4784745024	33739.0132724632
2	DALYs (Disability-Adjusted Life Years)	44634	High-middle SDI	2	Female	22	All ages	368	Maternal sepsis and other maternal infections	2	Percent	1993	0.000247560562055711	0.000308550079070684	0.000192063667021267
2	DALYs (Disability-Adjusted Life Years)	44634	High-middle SDI	2	Female	22	All ages	368	Maternal sepsis and other maternal infections	3	Rate	1993	7.83581518229341	9.9470736543877	6.13037989217242
2	DALYs (Disability-Adjusted Life Years)	44634	High-middle SDI	2	Female	27	Age-standardized	368	Maternal sepsis and other maternal infections	3	Rate	1993	7.12688148502762	9.04177241104345	5.57488186818799
2	DALYs (Disability-Adjusted Life Years)	44639	Middle SDI	2	Female	22	All ages	368	Maternal sepsis and other maternal infections	1	Number	1992	247739.073078306	288617.615212274	209819.867107986
2	DALYs (Disability-Adjusted Life Years)	44639	Middle SDI	2	Female	22	All ages	368	Maternal sepsis and other maternal infections	2	Percent	1992	0.000820429855563956	0.000942267812079484	0.000685716071717162
2	DALYs (Disability-Adjusted Life Years)	44639	Middle SDI	2	Female	22	All ages	368	Maternal sepsis and other maternal infections	3	Rate	1992	28.3759818342203	33.058201536545	24.0327238797444
2	DALYs (Disability-Adjusted Life Years)	44639	Middle SDI	2	Female	27	Age-standardized	368	Maternal sepsis and other maternal infections	3	Rate	1992	24.3389224467721	28.2110221773816	20.5904147644863
2	DALYs (Disability-Adjusted Life Years)	44639	Middle SDI	2	Female	22	All ages	368	Maternal sepsis and other maternal infections	1	Number	1993	239085.227574774	275973.994471967	202047.459033148
2	DALYs (Disability-Adjusted Life Years)	44639	Middle SDI	2	Female	22	All ages	368	Maternal sepsis and other maternal infections	2	Percent	1993	0.000797337209373052	0.000928280742401552	0.000664445745236288
2	DALYs (Disability-Adjusted Life Years)	44639	Middle SDI	2	Female	22	All ages	368	Maternal sepsis and other maternal infections	3	Rate	1993	27.0114011905784	31.1790249797738	22.8269434746839
2	DALYs (Disability-Adjusted Life Years)	44639	Middle SDI	2	Female	27	Age-standardized	368	Maternal sepsis and other maternal infections	3	Rate	1993	23.1521963480004	26.8193484945375	19.6286686809675
2	DALYs (Disability-Adjusted Life Years)	44636	Low-middle SDI	2	Female	22	All ages	368	Maternal sepsis and other maternal infections	1	Number	1993	579493.112368512	658188.579927025	493505.440471864
2	DALYs (Disability-Adjusted Life Years)	44636	Low-middle SDI	2	Female	22	All ages	368	Maternal sepsis and other maternal infections	2	Percent	1993	0.0016371966522188	0.00186325719928732	0.0013956822731441
2	DALYs (Disability-Adjusted Life Years)	44636	Low-middle SDI	2	Female	22	All ages	368	Maternal sepsis and other maternal infections	3	Rate	1993	96.1003904666979	109.150873723388	81.8406026138005
2	DALYs (Disability-Adjusted Life Years)	44636	Low-middle SDI	2	Female	27	Age-standardized	368	Maternal sepsis and other maternal infections	3	Rate	1993	90.6870422319814	103.40981119547	77.2116776668333
2	DALYs (Disability-Adjusted Life Years)	44636	Low-middle SDI	2	Female	22	All ages	368	Maternal sepsis and other maternal infections	1	Number	1994	589103.332033263	673063.205485615	498763.011251429
2	DALYs (Disability-Adjusted Life Years)	44636	Low-middle SDI	2	Female	22	All ages	368	Maternal sepsis and other maternal infections	2	Percent	1994	0.0016673442029031	0.00190885055221837	0.00142046811720187
2	DALYs (Disability-Adjusted Life Years)	44636	Low-middle SDI	2	Female	22	All ages	368	Maternal sepsis and other maternal infections	3	Rate	1994	95.9140896419263	109.583906787315	81.205448297389
2	DALYs (Disability-Adjusted Life Years)	44636	Low-middle SDI	2	Female	27	Age-standardized	368	Maternal sepsis and other maternal infections	3	Rate	1994	90.1636604224227	103.210076123622	76.2213970483281
2	DALYs (Disability-Adjusted Life Years)	44634	High-middle SDI	2	Female	22	All ages	368	Maternal sepsis and other maternal infections	1	Number	1994	41108.4863164093	52470.2540525224	31849.398167334
2	DALYs (Disability-Adjusted Life Years)	44634	High-middle SDI	2	Female	22	All ages	368	Maternal sepsis and other maternal infections	2	Percent	1994	0.000232908683620225	0.000292770706959778	0.000181581287884991
2	DALYs (Disability-Adjusted Life Years)	44634	High-middle SDI	2	Female	22	All ages	368	Maternal sepsis and other maternal infections	3	Rate	1994	7.40843194782363	9.45601118565054	5.73979049205823
2	DALYs (Disability-Adjusted Life Years)	44634	High-middle SDI	2	Female	27	Age-standardized	368	Maternal sepsis and other maternal infections	3	Rate	1994	6.75348798513226	8.6264929448931	5.23349297647209
2	DALYs (Disability-Adjusted Life Years)	44639	Middle SDI	2	Female	22	All ages	368	Maternal sepsis and other maternal infections	1	Number	1990	261080.831806884	305556.850347551	220380.809742901
2	DALYs (Disability-Adjusted Life Years)	44639	Middle SDI	2	Female	22	All ages	368	Maternal sepsis and other maternal infections	2	Percent	1990	0.000853342945791366	0.000982550119231984	0.000712996694638003
2	DALYs (Disability-Adjusted Life Years)	44639	Middle SDI	2	Female	22	All ages	368	Maternal sepsis and other maternal infections	3	Rate	1990	30.866324639043	36.1245093070917	26.0545577806766
2	DALYs (Disability-Adjusted Life Years)	44639	Middle SDI	2	Female	27	Age-standardized	368	Maternal sepsis and other maternal infections	3	Rate	1990	26.6201870397988	30.9683816228236	22.5844543031101
2	DALYs (Disability-Adjusted Life Years)	44634	High-middle SDI	2	Female	22	All ages	368	Maternal sepsis and other maternal infections	1	Number	1995	39462.0633642694	50898.2390209368	30856.4912889406
2	DALYs (Disability-Adjusted Life Years)	44634	High-middle SDI	2	Female	22	All ages	368	Maternal sepsis and other maternal infections	2	Percent	1995	0.000224124754409903	0.000281751727908737	0.000175725367946754
2	DALYs (Disability-Adjusted Life Years)	44634	High-middle SDI	2	Female	22	All ages	368	Maternal sepsis and other maternal infections	3	Rate	1995	7.05741611582318	9.10267	5.51839109096111
2	DALYs (Disability-Adjusted Life Years)	44634	High-middle SDI	2	Female	27	Age-standardized	368	Maternal sepsis and other maternal infections	3	Rate	1995	6.45183498339639	8.33100938897014	5.04301231156387
2	DALYs (Disability-Adjusted Life Years)	44639	Middle SDI	2	Female	22	All ages	368	Maternal sepsis and other maternal infections	1	Number	1995	233604.449955633	271792.085147759	195026.666587597
2	DALYs (Disability-Adjusted Life Years)	44639	Middle SDI	2	Female	22	All ages	368	Maternal sepsis and other maternal infections	2	Percent	1995	0.000788845909456736	0.000917724082759329	0.000649651484293556
2	DALYs (Disability-Adjusted Life Years)	44639	Middle SDI	2	Female	22	All ages	368	Maternal sepsis and other maternal infections	3	Rate	1995	25.7421863905849	29.9502963949879	21.4910837673935
2	DALYs (Disability-Adjusted Life Years)	44639	Middle SDI	2	Female	27	Age-standardized	368	Maternal sepsis and other maternal infections	3	Rate	1995	22.1355979400452	25.6565363314494	18.503391331021
2	DALYs (Disability-Adjusted Life Years)	44637	Low SDI	2	Female	22	All ages	368	Maternal sepsis and other maternal infections	1	Number	1990	782851.236484158	908463.741372186	659736.799720517
2	DALYs (Disability-Adjusted Life Years)	44637	Low SDI	2	Female	22	All ages	368	Maternal sepsis and other maternal infections	2	Percent	1990	0.00318956522201414	0.00367456899942836	0.00271776904561514
2	DALYs (Disability-Adjusted Life Years)	44637	Low SDI	2	Female	22	All ages	368	Maternal sepsis and other maternal infections	3	Rate	1990	314.43850359547	364.891777767018	264.988598603538
2	DALYs (Disability-Adjusted Life Years)	44637	Low SDI	2	Female	27	Age-standardized	368	Maternal sepsis and other maternal infections	3	Rate	1990	339.974357380042	395.071395654247	287.44044654115
2	DALYs (Disability-Adjusted Life Years)	44634	High-middle SDI	2	Female	22	All ages	368	Maternal sepsis and other maternal infections	1	Number	1990	53369.8822448736	68290.9486872494	41603.5383446322
2	DALYs (Disability-Adjusted Life Years)	44634	High-middle SDI	2	Female	22	All ages	368	Maternal sepsis and other maternal infections	2	Percent	1990	0.000316085096593401	0.000393492684366387	0.000247564593438373
2	DALYs (Disability-Adjusted Life Years)	44634	High-middle SDI	2	Female	22	All ages	368	Maternal sepsis and other maternal infections	3	Rate	1990	9.9891420138383	12.7818903846692	7.78685721838213
2	DALYs (Disability-Adjusted Life Years)	44634	High-middle SDI	2	Female	27	Age-standardized	368	Maternal sepsis and other maternal infections	3	Rate	1990	9.06471174603493	11.5970922788004	7.07610274176913
2	DALYs (Disability-Adjusted Life Years)	44636	Low-middle SDI	2	Female	22	All ages	368	Maternal sepsis and other maternal infections	1	Number	1995	599680.418480425	687434.719203716	511200.504089476
2	DALYs (Disability-Adjusted Life Years)	44636	Low-middle SDI	2	Female	22	All ages	368	Maternal sepsis and other maternal infections	2	Percent	1995	0.00167798621885027	0.00193454061599433	0.00142700609886594
2	DALYs (Disability-Adjusted Life Years)	44636	Low-middle SDI	2	Female	22	All ages	368	Maternal sepsis and other maternal infections	3	Rate	1995	95.8723587331241	109.901851009421	81.7268608449983
2	DALYs (Disability-Adjusted Life Years)	44636	Low-middle SDI	2	Female	27	Age-standardized	368	Maternal sepsis and other maternal infections	3	Rate	1995	89.7145335056582	103.200022996685	76.261263152258
2	DALYs (Disability-Adjusted Life Years)	44639	Middle SDI	2	Female	22	All ages	368	Maternal sepsis and other maternal infections	1	Number	1994	236369.257998795	278332.997026011	203672.953331306
2	DALYs (Disability-Adjusted Life Years)	44639	Middle SDI	2	Female	22	All ages	368	Maternal sepsis and other maternal infections	2	Percent	1994	0.000793835653878743	0.000928589760724527	0.000665395656384849
2	DALYs (Disability-Adjusted Life Years)	44639	Middle SDI	2	Female	22	All ages	368	Maternal sepsis and other maternal infections	3	Rate	1994	26.3663807777156	31.0473275785635	22.7191923650346
2	DALYs (Disability-Adjusted Life Years)	44639	Middle SDI	2	Female	27	Age-standardized	368	Maternal sepsis and other maternal infections	3	Rate	1994	22.6387959430795	26.5994472459313	19.4417792588127
2	DALYs (Disability-Adjusted Life Years)	44636	Low-middle SDI	2	Female	22	All ages	368	Maternal sepsis and other maternal infections	1	Number	1996	613930.576481757	709289.348248657	526369.305309105
2	DALYs (Disability-Adjusted Life Years)	44636	Low-middle SDI	2	Female	22	All ages	368	Maternal sepsis and other maternal infections	2	Percent	1996	0.0017229578715619	0.00199130494854407	0.00147008482547303
2	DALYs (Disability-Adjusted Life Years)	44636	Low-middle SDI	2	Female	22	All ages	368	Maternal sepsis and other maternal infections	3	Rate	1996	96.3960236737331	111.368736831983	82.6476314414528
2	DALYs (Disability-Adjusted Life Years)	44636	Low-middle SDI	2	Female	27	Age-standardized	368	Maternal sepsis and other maternal infections	3	Rate	1996	89.7746109046008	103.680290292221	76.8916352852783
2	DALYs (Disability-Adjusted Life Years)	44639	Middle SDI	2	Female	22	All ages	368	Maternal sepsis and other maternal infections	1	Number	1996	232124.274097173	272478.160920675	195777.323046147
2	DALYs (Disability-Adjusted Life Years)	44639	Middle SDI	2	Female	22	All ages	368	Maternal sepsis and other maternal infections	2	Percent	1996	0.000788078610896777	0.000923252150759009	0.000651476173038108
2	DALYs (Disability-Adjusted Life Years)	44639	Middle SDI	2	Female	22	All ages	368	Maternal sepsis and other maternal infections	3	Rate	1996	25.2784704149468	29.6730325009825	21.3202659988406
2	DALYs (Disability-Adjusted Life Years)	44639	Middle SDI	2	Female	27	Age-standardized	368	Maternal sepsis and other maternal infections	3	Rate	1996	21.7976380337085	25.4789607342658	18.4225893495006
2	DALYs (Disability-Adjusted Life Years)	44634	High-middle SDI	2	Female	22	All ages	368	Maternal sepsis and other maternal infections	1	Number	1996	37462.7775786513	48097.2341947112	29274.3233893065
2	DALYs (Disability-Adjusted Life Years)	44634	High-middle SDI	2	Female	22	All ages	368	Maternal sepsis and other maternal infections	2	Percent	1996	0.000214959138941236	0.000270480351872629	0.000168914243566736
2	DALYs (Disability-Adjusted Life Years)	44634	High-middle SDI	2	Female	22	All ages	368	Maternal sepsis and other maternal infections	3	Rate	1996	6.65037281456339	8.53819602864887	5.19676268061675
2	DALYs (Disability-Adjusted Life Years)	44634	High-middle SDI	2	Female	27	Age-standardized	368	Maternal sepsis and other maternal infections	3	Rate	1996	6.10701000118372	7.85571643658422	4.77264065933216
2	DALYs (Disability-Adjusted Life Years)	44634	High-middle SDI	2	Female	22	All ages	368	Maternal sepsis and other maternal infections	1	Number	1997	35464.8781596112	46227.4397574622	28080.4801721208
2	DALYs (Disability-Adjusted Life Years)	44634	High-middle SDI	2	Female	22	All ages	368	Maternal sepsis and other maternal infections	2	Percent	1997	0.000204966667151367	0.000258728731077089	0.000162115409447284
2	DALYs (Disability-Adjusted Life Years)	44634	High-middle SDI	2	Female	22	All ages	368	Maternal sepsis and other maternal infections	3	Rate	1997	6.25073078030417	8.14764622300886	4.94922105604438
2	DALYs (Disability-Adjusted Life Years)	44634	High-middle SDI	2	Female	27	Age-standardized	368	Maternal sepsis and other maternal infections	3	Rate	1997	5.76844126497027	7.50494982386879	4.5566745149416
2	DALYs (Disability-Adjusted Life Years)	44636	Low-middle SDI	2	Female	22	All ages	368	Maternal sepsis and other maternal infections	1	Number	1997	634489.963526985	734249.524538031	545112.257112054
2	DALYs (Disability-Adjusted Life Years)	44636	Low-middle SDI	2	Female	22	All ages	368	Maternal sepsis and other maternal infections	2	Percent	1997	0.00178329832031664	0.00205705488872156	0.0015329326310635
2	DALYs (Disability-Adjusted Life Years)	44636	Low-middle SDI	2	Female	22	All ages	368	Maternal sepsis and other maternal infections	3	Rate	1997	97.8470733362255	113.231368822914	84.0638025251445
2	DALYs (Disability-Adjusted Life Years)	44636	Low-middle SDI	2	Female	27	Age-standardized	368	Maternal sepsis and other maternal infections	3	Rate	1997	90.7515121590012	105.017867858585	78.3300718540084
2	DALYs (Disability-Adjusted Life Years)	44639	Middle SDI	2	Female	22	All ages	368	Maternal sepsis and other maternal infections	1	Number	1997	233701.021330171	273143.887764011	194007.68552433
2	DALYs (Disability-Adjusted Life Years)	44639	Middle SDI	2	Female	22	All ages	368	Maternal sepsis and other maternal infections	2	Percent	1997	0.000797545412378685	0.00094660947222043	0.000653677725079399
2	DALYs (Disability-Adjusted Life Years)	44639	Middle SDI	2	Female	22	All ages	368	Maternal sepsis and other maternal infections	3	Rate	1997	25.159522195057	29.4058180299257	20.8862616097213
2	DALYs (Disability-Adjusted Life Years)	44639	Middle SDI	2	Female	27	Age-standardized	368	Maternal sepsis and other maternal infections	3	Rate	1997	21.7745047930669	25.4491584246413	18.0947454699744
2	DALYs (Disability-Adjusted Life Years)	44636	Low-middle SDI	2	Female	22	All ages	368	Maternal sepsis and other maternal infections	1	Number	1998	658775.186953944	766356.178709431	569985.382156151
2	DALYs (Disability-Adjusted Life Years)	44636	Low-middle SDI	2	Female	22	All ages	368	Maternal sepsis and other maternal infections	2	Percent	1998	0.00184588766402342	0.00215331523262711	0.00158149845296901
2	DALYs (Disability-Adjusted Life Years)	44636	Low-middle SDI	2	Female	22	All ages	368	Maternal sepsis and other maternal infections	3	Rate	1998	99.7875888955498	116.083357149831	86.3382047737133
2	DALYs (Disability-Adjusted Life Years)	44636	Low-middle SDI	2	Female	27	Age-standardized	368	Maternal sepsis and other maternal infections	3	Rate	1998	92.2006346962401	106.872746880659	80.1268132369027
2	DALYs (Disability-Adjusted Life Years)	44634	High-middle SDI	2	Female	22	All ages	368	Maternal sepsis and other maternal infections	1	Number	1998	33868.7799843018	44284.6392382327	26491.0313347262
2	DALYs (Disability-Adjusted Life Years)	44634	High-middle SDI	2	Female	22	All ages	368	Maternal sepsis and other maternal infections	2	Percent	1998	0.000196241760253977	0.000247249234498232	0.000154396268895089
2	DALYs (Disability-Adjusted Life Years)	44634	High-middle SDI	2	Female	22	All ages	368	Maternal sepsis and other maternal infections	3	Rate	1998	5.92749036669676	7.75040531719574	4.63628548513507
2	DALYs (Disability-Adjusted Life Years)	44634	High-middle SDI	2	Female	27	Age-standardized	368	Maternal sepsis and other maternal infections	3	Rate	1998	5.49045858708258	7.18529412822687	4.28415222653101
2	DALYs (Disability-Adjusted Life Years)	44634	High-middle SDI	2	Female	22	All ages	368	Maternal sepsis and other maternal infections	1	Number	1999	33229.3393762473	43367.1720781427	26116.4106134755
2	DALYs (Disability-Adjusted Life Years)	44634	High-middle SDI	2	Female	22	All ages	368	Maternal sepsis and other maternal infections	2	Percent	1999	0.000188963209852227	0.00023669659637928	0.000149798641277989
2	DALYs (Disability-Adjusted Life Years)	44634	High-middle SDI	2	Female	22	All ages	368	Maternal sepsis and other maternal infections	3	Rate	1999	5.77587611745028	7.53801965941427	4.53951704028531
2	DALYs (Disability-Adjusted Life Years)	44634	High-middle SDI	2	Female	27	Age-standardized	368	Maternal sepsis and other maternal infections	3	Rate	1999	5.36535971152588	7.01548472701453	4.20909176804232
2	DALYs (Disability-Adjusted Life Years)	44639	Middle SDI	2	Female	22	All ages	368	Maternal sepsis and other maternal infections	1	Number	1998	233769.985330792	273158.784618011	198924.747049005
2	DALYs (Disability-Adjusted Life Years)	44639	Middle SDI	2	Female	22	All ages	368	Maternal sepsis and other maternal infections	2	Percent	1998	0.000798630776677088	0.00095345655779078	0.000666382985942566
2	DALYs (Disability-Adjusted Life Years)	44639	Middle SDI	2	Female	22	All ages	368	Maternal sepsis and other maternal infections	3	Rate	1998	24.883789021348	29.0765538447724	21.1746663271936
2	DALYs (Disability-Adjusted Life Years)	44639	Middle SDI	2	Female	27	Age-standardized	368	Maternal sepsis and other maternal infections	3	Rate	1998	21.6301805346536	25.2765297204781	18.4036734859103
2	DALYs (Disability-Adjusted Life Years)	44639	Middle SDI	2	Female	22	All ages	368	Maternal sepsis and other maternal infections	1	Number	1999	235705.042566666	276165.707397678	200504.068501254
2	DALYs (Disability-Adjusted Life Years)	44639	Middle SDI	2	Female	22	All ages	368	Maternal sepsis and other maternal infections	2	Percent	1999	0.000805314743882319	0.000956010080512756	0.000673988212412477
2	DALYs (Disability-Adjusted Life Years)	44639	Middle SDI	2	Female	22	All ages	368	Maternal sepsis and other maternal infections	3	Rate	1999	24.8085623654873	29.0671514727836	21.1035692481648
2	DALYs (Disability-Adjusted Life Years)	44639	Middle SDI	2	Female	27	Age-standardized	368	Maternal sepsis and other maternal infections	3	Rate	1999	21.6366530262675	25.3680775300136	18.3950130119871
2	DALYs (Disability-Adjusted Life Years)	44636	Low-middle SDI	2	Female	22	All ages	368	Maternal sepsis and other maternal infections	1	Number	1999	696850.619168938	812744.274867851	601015.251129214
2	DALYs (Disability-Adjusted Life Years)	44636	Low-middle SDI	2	Female	22	All ages	368	Maternal sepsis and other maternal infections	2	Percent	1999	0.00195595346865402	0.00228443381663452	0.00167952630125624
2	DALYs (Disability-Adjusted Life Years)	44636	Low-middle SDI	2	Female	22	All ages	368	Maternal sepsis and other maternal infections	3	Rate	1999	103.692463571817	120.937621057788	89.4320107057465
2	DALYs (Disability-Adjusted Life Years)	44636	Low-middle SDI	2	Female	27	Age-standardized	368	Maternal sepsis and other maternal infections	3	Rate	1999	95.367066311623	111.267010004035	82.3512501192746
2	DALYs (Disability-Adjusted Life Years)	44639	Middle SDI	2	Female	22	All ages	368	Maternal sepsis and other maternal infections	1	Number	2000	242551.718491552	285111.607123699	208269.032149679
2	DALYs (Disability-Adjusted Life Years)	44639	Middle SDI	2	Female	22	All ages	368	Maternal sepsis and other maternal infections	2	Percent	2000	0.000825882094379814	0.000982351421445007	0.000690701124911641
2	DALYs (Disability-Adjusted Life Years)	44639	Middle SDI	2	Female	22	All ages	368	Maternal sepsis and other maternal infections	3	Rate	2000	25.2394892312766	29.6681935814081	21.6720954476904
2	DALYs (Disability-Adjusted Life Years)	44639	Middle SDI	2	Female	27	Age-standardized	368	Maternal sepsis and other maternal infections	3	Rate	2000	22.0424752985231	25.9142689715287	18.9076365756376
2	DALYs (Disability-Adjusted Life Years)	44634	High-middle SDI	2	Female	22	All ages	368	Maternal sepsis and other maternal infections	1	Number	2000	31438.8179228587	41164.4909595873	24768.8040743528
2	DALYs (Disability-Adjusted Life Years)	44634	High-middle SDI	2	Female	22	All ages	368	Maternal sepsis and other maternal infections	2	Percent	2000	0.000178417669558382	0.00022532105226086	0.00014025685284181
2	DALYs (Disability-Adjusted Life Years)	44634	High-middle SDI	2	Female	22	All ages	368	Maternal sepsis and other maternal infections	3	Rate	2000	5.42862552742083	7.10798373510159	4.27689623737261
2	DALYs (Disability-Adjusted Life Years)	44634	High-middle SDI	2	Female	27	Age-standardized	368	Maternal sepsis and other maternal infections	3	Rate	2000	5.05124200688662	6.63456945811615	3.96778077523603
2	DALYs (Disability-Adjusted Life Years)	44636	Low-middle SDI	2	Female	22	All ages	368	Maternal sepsis and other maternal infections	1	Number	2000	723505.260277004	843215.098346009	624455.401726837
2	DALYs (Disability-Adjusted Life Years)	44636	Low-middle SDI	2	Female	22	All ages	368	Maternal sepsis and other maternal infections	2	Percent	2000	0.0020493223398617	0.00237490599711636	0.00175105960525488
2	DALYs (Disability-Adjusted Life Years)	44636	Low-middle SDI	2	Female	22	All ages	368	Maternal sepsis and other maternal infections	3	Rate	2000	105.770795645424	123.271435259704	91.2904830304101
2	DALYs (Disability-Adjusted Life Years)	44636	Low-middle SDI	2	Female	27	Age-standardized	368	Maternal sepsis and other maternal infections	3	Rate	2000	97.0064436092903	112.531547018539	84.0211585205007
2	DALYs (Disability-Adjusted Life Years)	44637	Low SDI	2	Female	22	All ages	368	Maternal sepsis and other maternal infections	1	Number	1991	798362.641888081	919112.353479066	672615.301221263
2	DALYs (Disability-Adjusted Life Years)	44637	Low SDI	2	Female	22	All ages	368	Maternal sepsis and other maternal infections	2	Percent	1991	0.0032082490793448	0.00366607066248952	0.00272270371690023
2	DALYs (Disability-Adjusted Life Years)	44637	Low SDI	2	Female	22	All ages	368	Maternal sepsis and other maternal infections	3	Rate	1991	313.241293489393	360.618004100225	263.903739880707
2	DALYs (Disability-Adjusted Life Years)	44637	Low SDI	2	Female	27	Age-standardized	368	Maternal sepsis and other maternal infections	3	Rate	1991	338.347283079422	389.166444143558	285.194886515274
2	DALYs (Disability-Adjusted Life Years)	44636	Low-middle SDI	2	Female	22	All ages	368	Maternal sepsis and other maternal infections	1	Number	2001	718191.473613659	833820.303377115	615829.316671209
2	DALYs (Disability-Adjusted Life Years)	44636	Low-middle SDI	2	Female	22	All ages	368	Maternal sepsis and other maternal infections	2	Percent	2001	0.00203996769374745	0.00237387956908618	0.00173231409132122
2	DALYs (Disability-Adjusted Life Years)	44636	Low-middle SDI	2	Female	22	All ages	368	Maternal sepsis and other maternal infections	3	Rate	2001	103.162194983919	119.771308737108	88.4587277590322
2	DALYs (Disability-Adjusted Life Years)	44636	Low-middle SDI	2	Female	27	Age-standardized	368	Maternal sepsis and other maternal infections	3	Rate	2001	94.6748543356611	109.849513326975	81.442947780478
2	DALYs (Disability-Adjusted Life Years)	44639	Middle SDI	2	Female	22	All ages	368	Maternal sepsis and other maternal infections	1	Number	2001	242696.913850752	284795.010053191	208128.47992609
2	DALYs (Disability-Adjusted Life Years)	44639	Middle SDI	2	Female	22	All ages	368	Maternal sepsis and other maternal infections	2	Percent	2001	0.000823625069231874	0.000984199078409269	0.000680627261619033
2	DALYs (Disability-Adjusted Life Years)	44639	Middle SDI	2	Female	22	All ages	368	Maternal sepsis and other maternal infections	3	Rate	2001	24.9599391873555	29.2894788771863	21.4047806364219
2	DALYs (Disability-Adjusted Life Years)	44639	Middle SDI	2	Female	27	Age-standardized	368	Maternal sepsis and other maternal infections	3	Rate	2001	21.8276916558334	25.6303711767216	18.7266775564659
2	DALYs (Disability-Adjusted Life Years)	44634	High-middle SDI	2	Female	22	All ages	368	Maternal sepsis and other maternal infections	1	Number	2001	30101.6715683084	39641.9214735588	23588.3463978886
2	DALYs (Disability-Adjusted Life Years)	44634	High-middle SDI	2	Female	22	All ages	368	Maternal sepsis and other maternal infections	2	Percent	2001	0.000169954640611853	0.000215262960236994	0.000134476924397492
2	DALYs (Disability-Adjusted Life Years)	44634	High-middle SDI	2	Female	22	All ages	368	Maternal sepsis and other maternal infections	3	Rate	2001	5.16412363700978	6.80081115208296	4.04672334939559
2	DALYs (Disability-Adjusted Life Years)	44634	High-middle SDI	2	Female	27	Age-standardized	368	Maternal sepsis and other maternal infections	3	Rate	2001	4.81265073611486	6.3578888294839	3.76581700963933
2	DALYs (Disability-Adjusted Life Years)	44637	Low SDI	2	Female	22	All ages	368	Maternal sepsis and other maternal infections	1	Number	1992	820664.753520034	937552.035261422	686735.960866061
2	DALYs (Disability-Adjusted Life Years)	44637	Low SDI	2	Female	22	All ages	368	Maternal sepsis and other maternal infections	2	Percent	1992	0.00325823089981126	0.0037189458792082	0.00274621024609617
2	DALYs (Disability-Adjusted Life Years)	44637	Low SDI	2	Female	22	All ages	368	Maternal sepsis and other maternal infections	3	Rate	1992	314.128865471487	358.870240124141	262.864449021401
2	DALYs (Disability-Adjusted Life Years)	44637	Low SDI	2	Female	27	Age-standardized	368	Maternal sepsis and other maternal infections	3	Rate	1992	338.663528465685	387.196838369081	283.458853524162
2	DALYs (Disability-Adjusted Life Years)	44639	Middle SDI	2	Female	22	All ages	368	Maternal sepsis and other maternal infections	1	Number	2002	242814.910974047	284143.428895884	207919.129705726
2	DALYs (Disability-Adjusted Life Years)	44639	Middle SDI	2	Female	22	All ages	368	Maternal sepsis and other maternal infections	2	Percent	2002	0.000818491498575987	0.00096231614125639	0.000680276606103876
2	DALYs (Disability-Adjusted Life Years)	44639	Middle SDI	2	Female	22	All ages	368	Maternal sepsis and other maternal infections	3	Rate	2002	24.6765692001824	28.8766655960261	21.1302130155154
2	DALYs (Disability-Adjusted Life Years)	44639	Middle SDI	2	Female	27	Age-standardized	368	Maternal sepsis and other maternal infections	3	Rate	2002	21.6180182504013	25.3062902651231	18.514082860023
2	DALYs (Disability-Adjusted Life Years)	44634	High-middle SDI	2	Female	22	All ages	368	Maternal sepsis and other maternal infections	1	Number	2002	29007.192703873	37701.1954368972	22534.5881548657
2	DALYs (Disability-Adjusted Life Years)	44634	High-middle SDI	2	Female	22	All ages	368	Maternal sepsis and other maternal infections	2	Percent	2002	0.00016251215481436	0.000205291641273771	0.000128215399874945
2	DALYs (Disability-Adjusted Life Years)	44634	High-middle SDI	2	Female	22	All ages	368	Maternal sepsis and other maternal infections	3	Rate	2002	4.94513499208639	6.4272852151458	3.84168787219464
2	DALYs (Disability-Adjusted Life Years)	44634	High-middle SDI	2	Female	27	Age-standardized	368	Maternal sepsis and other maternal infections	3	Rate	2002	4.61745115477137	6.02393117982875	3.57072192518345
2	DALYs (Disability-Adjusted Life Years)	44636	Low-middle SDI	2	Female	22	All ages	368	Maternal sepsis and other maternal infections	1	Number	2002	706934.80372163	817912.281597439	609772.936572867
2	DALYs (Disability-Adjusted Life Years)	44636	Low-middle SDI	2	Female	22	All ages	368	Maternal sepsis and other maternal infections	2	Percent	2002	0.00202072066767202	0.00236548924095475	0.00171524762249348
2	DALYs (Disability-Adjusted Life Years)	44636	Low-middle SDI	2	Female	22	All ages	368	Maternal sepsis and other maternal infections	3	Rate	2002	99.7868413312113	115.451782309973	86.0720323140625
2	DALYs (Disability-Adjusted Life Years)	44636	Low-middle SDI	2	Female	27	Age-standardized	368	Maternal sepsis and other maternal infections	3	Rate	2002	91.6257061061818	106.077366649055	79.0149032612294
2	DALYs (Disability-Adjusted Life Years)	44637	Low SDI	2	Female	22	All ages	368	Maternal sepsis and other maternal infections	1	Number	1993	847573.541115452	986426.948692228	707444.001227962
2	DALYs (Disability-Adjusted Life Years)	44637	Low SDI	2	Female	22	All ages	368	Maternal sepsis and other maternal infections	2	Percent	1993	0.0033120803105157	0.00382928258705931	0.00281171804465268
2	DALYs (Disability-Adjusted Life Years)	44637	Low SDI	2	Female	22	All ages	368	Maternal sepsis and other maternal infections	3	Rate	1993	316.090131733937	367.873475318362	263.830873304798
2	DALYs (Disability-Adjusted Life Years)	44637	Low SDI	2	Female	27	Age-standardized	368	Maternal sepsis and other maternal infections	3	Rate	1993	339.997636641462	395.240641730662	283.682860481696
2	DALYs (Disability-Adjusted Life Years)	44635	High SDI	2	Female	22	All ages	368	Maternal sepsis and other maternal infections	1	Number	1991	13389.6675120339	19794.7234532298	8845.1128030033
2	DALYs (Disability-Adjusted Life Years)	44635	High SDI	2	Female	22	All ages	368	Maternal sepsis and other maternal infections	2	Percent	1991	0.000102139972285509	0.000147211642384139	0.0000691299722842141
2	DALYs (Disability-Adjusted Life Years)	44635	High SDI	2	Female	22	All ages	368	Maternal sepsis and other maternal infections	3	Rate	1991	2.97870637690839	4.40359470661097	1.96771084025056
2	DALYs (Disability-Adjusted Life Years)	44635	High SDI	2	Female	27	Age-standardized	368	Maternal sepsis and other maternal infections	3	Rate	1991	2.96843676619152	4.41177494007972	1.94673738003228
2	DALYs (Disability-Adjusted Life Years)	44634	High-middle SDI	2	Female	22	All ages	368	Maternal sepsis and other maternal infections	1	Number	2003	27806.4708214084	36562.1539914281	21533.7047467262
2	DALYs (Disability-Adjusted Life Years)	44634	High-middle SDI	2	Female	22	All ages	368	Maternal sepsis and other maternal infections	2	Percent	2003	0.000154506907284011	0.000196680990234945	0.000121778498037457
2	DALYs (Disability-Adjusted Life Years)	44634	High-middle SDI	2	Female	22	All ages	368	Maternal sepsis and other maternal infections	3	Rate	2003	4.71157513442316	6.19515280142401	3.64870711167604
2	DALYs (Disability-Adjusted Life Years)	44634	High-middle SDI	2	Female	27	Age-standardized	368	Maternal sepsis and other maternal infections	3	Rate	2003	4.40425274346185	5.81844205757066	3.40219385127483
2	DALYs (Disability-Adjusted Life Years)	44639	Middle SDI	2	Female	22	All ages	368	Maternal sepsis and other maternal infections	1	Number	2003	241456.052707701	279385.668681778	208571.383954291
2	DALYs (Disability-Adjusted Life Years)	44639	Middle SDI	2	Female	22	All ages	368	Maternal sepsis and other maternal infections	2	Percent	2003	0.000805382583420306	0.000946847565308977	0.000677356064241437
2	DALYs (Disability-Adjusted Life Years)	44639	Middle SDI	2	Female	22	All ages	368	Maternal sepsis and other maternal infections	3	Rate	2003	24.2485394488903	28.0576706713828	20.9460536400294
2	DALYs (Disability-Adjusted Life Years)	44639	Middle SDI	2	Female	27	Age-standardized	368	Maternal sepsis and other maternal infections	3	Rate	2003	21.2569181363971	24.6095147033457	18.3324081516241
2	DALYs (Disability-Adjusted Life Years)	44636	Low-middle SDI	2	Female	22	All ages	368	Maternal sepsis and other maternal infections	1	Number	2003	682782.545307945	797841.28496277	585996.206947498
2	DALYs (Disability-Adjusted Life Years)	44636	Low-middle SDI	2	Female	22	All ages	368	Maternal sepsis and other maternal infections	2	Percent	2003	0.00197367155716241	0.00229899042549645	0.00166569172222892
2	DALYs (Disability-Adjusted Life Years)	44636	Low-middle SDI	2	Female	22	All ages	368	Maternal sepsis and other maternal infections	3	Rate	2003	94.7163724186225	110.67745184289	81.2900613153585
2	DALYs (Disability-Adjusted Life Years)	44636	Low-middle SDI	2	Female	27	Age-standardized	368	Maternal sepsis and other maternal infections	3	Rate	2003	87.0008617942917	101.577827533078	74.9220654355627
2	DALYs (Disability-Adjusted Life Years)	44635	High SDI	2	Female	22	All ages	368	Maternal sepsis and other maternal infections	1	Number	1992	12578.5354061513	18868.6461692387	8267.98742115566
2	DALYs (Disability-Adjusted Life Years)	44635	High SDI	2	Female	22	All ages	368	Maternal sepsis and other maternal infections	2	Percent	1992	0.0000958453967226549	0.000139968492569746	0.0000646376218373257
2	DALYs (Disability-Adjusted Life Years)	44635	High SDI	2	Female	22	All ages	368	Maternal sepsis and other maternal infections	3	Rate	1992	2.77781831360496	4.16691365007499	1.82588561653292
2	DALYs (Disability-Adjusted Life Years)	44635	High SDI	2	Female	27	Age-standardized	368	Maternal sepsis and other maternal infections	3	Rate	1992	2.79405639518478	4.20448977018827	1.82795943366767
2	DALYs (Disability-Adjusted Life Years)	44637	Low SDI	2	Female	22	All ages	368	Maternal sepsis and other maternal infections	1	Number	1995	902295.46951574	1037397.05972934	751867.531542942
2	DALYs (Disability-Adjusted Life Years)	44637	Low SDI	2	Female	22	All ages	368	Maternal sepsis and other maternal infections	2	Percent	1995	0.00341501698022518	0.00391360435863809	0.00287932369518661
2	DALYs (Disability-Adjusted Life Years)	44637	Low SDI	2	Female	22	All ages	368	Maternal sepsis and other maternal infections	3	Rate	1995	320.194980877385	368.138091040806	266.813054058585
2	DALYs (Disability-Adjusted Life Years)	44637	Low SDI	2	Female	27	Age-standardized	368	Maternal sepsis and other maternal infections	3	Rate	1995	341.736944802784	393.056587865565	285.414040293258
2	DALYs (Disability-Adjusted Life Years)	44636	Low-middle SDI	2	Female	22	All ages	368	Maternal sepsis and other maternal infections	1	Number	2004	665570.782997629	762996.680035561	582592.109756909
2	DALYs (Disability-Adjusted Life Years)	44636	Low-middle SDI	2	Female	22	All ages	368	Maternal sepsis and other maternal infections	2	Percent	2004	0.00193107281338363	0.00224647594780698	0.00165346532493598
2	DALYs (Disability-Adjusted Life Years)	44636	Low-middle SDI	2	Female	22	All ages	368	Maternal sepsis and other maternal infections	3	Rate	2004	90.7449971775409	104.028201575289	79.4315506420549
2	DALYs (Disability-Adjusted Life Years)	44636	Low-middle SDI	2	Female	27	Age-standardized	368	Maternal sepsis and other maternal infections	3	Rate	2004	83.2847223976861	95.2777933464497	73.3118247484196
2	DALYs (Disability-Adjusted Life Years)	44634	High-middle SDI	2	Female	22	All ages	368	Maternal sepsis and other maternal infections	1	Number	2004	26467.3972519468	35088.915215622	20277.0442214662
2	DALYs (Disability-Adjusted Life Years)	44634	High-middle SDI	2	Female	22	All ages	368	Maternal sepsis and other maternal infections	2	Percent	2004	0.000147095415220808	0.000189274435499571	0.000113910522929525
2	DALYs (Disability-Adjusted Life Years)	44634	High-middle SDI	2	Female	22	All ages	368	Maternal sepsis and other maternal infections	3	Rate	2004	4.45708586961144	5.90894173306139	3.41463599222381
2	DALYs (Disability-Adjusted Life Years)	44634	High-middle SDI	2	Female	27	Age-standardized	368	Maternal sepsis and other maternal infections	3	Rate	2004	4.16645838836671	5.5569615078785	3.18860223667684
2	DALYs (Disability-Adjusted Life Years)	44635	High SDI	2	Female	22	All ages	368	Maternal sepsis and other maternal infections	1	Number	1994	11363.2640932575	17499.7025460629	7233.09401080594
2	DALYs (Disability-Adjusted Life Years)	44635	High SDI	2	Female	22	All ages	368	Maternal sepsis and other maternal infections	2	Percent	1994	0.0000854814513113021	0.000127955526373163	0.0000553899054505335
2	DALYs (Disability-Adjusted Life Years)	44635	High SDI	2	Female	22	All ages	368	Maternal sepsis and other maternal infections	3	Rate	1994	2.47557140165851	3.81244005287788	1.57578320205401
2	DALYs (Disability-Adjusted Life Years)	44635	High SDI	2	Female	27	Age-standardized	368	Maternal sepsis and other maternal infections	3	Rate	1994	2.54115544756437	3.93939398037383	1.60939155307563
2	DALYs (Disability-Adjusted Life Years)	44635	High SDI	2	Female	22	All ages	368	Maternal sepsis and other maternal infections	1	Number	1993	11864.2557084226	18123.5156728598	7634.51901814908
2	DALYs (Disability-Adjusted Life Years)	44635	High SDI	2	Female	22	All ages	368	Maternal sepsis and other maternal infections	2	Percent	1993	0.0000896337721287271	0.000132553486645281	0.000059159356392356
2	DALYs (Disability-Adjusted Life Years)	44635	High SDI	2	Female	22	All ages	368	Maternal sepsis and other maternal infections	3	Rate	1993	2.60192621749276	3.97463201580172	1.67431111394262
2	DALYs (Disability-Adjusted Life Years)	44635	High SDI	2	Female	27	Age-standardized	368	Maternal sepsis and other maternal infections	3	Rate	1993	2.64326	4.06064183955418	1.6903681738384
2	DALYs (Disability-Adjusted Life Years)	44637	Low SDI	2	Female	22	All ages	368	Maternal sepsis and other maternal infections	1	Number	1996	929195.157325049	1061447.72483562	774614.147987431
2	DALYs (Disability-Adjusted Life Years)	44637	Low SDI	2	Female	22	All ages	368	Maternal sepsis and other maternal infections	2	Percent	1996	0.00347227876237689	0.00395908025596933	0.00292076183654972
2	DALYs (Disability-Adjusted Life Years)	44637	Low SDI	2	Female	22	All ages	368	Maternal sepsis and other maternal infections	3	Rate	1996	321.042283025994	366.736307445872	267.633653246781
2	DALYs (Disability-Adjusted Life Years)	44637	Low SDI	2	Female	27	Age-standardized	368	Maternal sepsis and other maternal infections	3	Rate	1996	341.542748910958	388.976066630109	284.02437686554
2	DALYs (Disability-Adjusted Life Years)	44639	Middle SDI	2	Female	22	All ages	368	Maternal sepsis and other maternal infections	1	Number	2004	235954.16462516	271940.297561585	202529.244654135
2	DALYs (Disability-Adjusted Life Years)	44639	Middle SDI	2	Female	22	All ages	368	Maternal sepsis and other maternal infections	2	Percent	2004	0.000764778857516305	0.000908638943777055	0.000645334070714209
2	DALYs (Disability-Adjusted Life Years)	44639	Middle SDI	2	Female	22	All ages	368	Maternal sepsis and other maternal infections	3	Rate	2004	23.4145025974083	26.9855241322439	20.0976385923884
2	DALYs (Disability-Adjusted Life Years)	44639	Middle SDI	2	Female	27	Age-standardized	368	Maternal sepsis and other maternal infections	3	Rate	2004	20.5336403619494	23.6357490635577	17.6394143779366
2	DALYs (Disability-Adjusted Life Years)	44637	Low SDI	2	Female	22	All ages	368	Maternal sepsis and other maternal infections	1	Number	1997	957977.894276729	1088799.44199266	820762.391142256
2	DALYs (Disability-Adjusted Life Years)	44637	Low SDI	2	Female	22	All ages	368	Maternal sepsis and other maternal infections	2	Percent	1997	0.00355140922361968	0.00400725010448912	0.00306590661225794
2	DALYs (Disability-Adjusted Life Years)	44637	Low SDI	2	Female	22	All ages	368	Maternal sepsis and other maternal infections	3	Rate	1997	321.975303935077	365.944	275.857326067036
2	DALYs (Disability-Adjusted Life Years)	44637	Low SDI	2	Female	27	Age-standardized	368	Maternal sepsis and other maternal infections	3	Rate	1997	341.383104830857	390.781828129613	292.437359650455
2	DALYs (Disability-Adjusted Life Years)	44637	Low SDI	2	Female	22	All ages	368	Maternal sepsis and other maternal infections	1	Number	1998	993385.794220597	1127200.91300487	858767.766417875
2	DALYs (Disability-Adjusted Life Years)	44637	Low SDI	2	Female	22	All ages	368	Maternal sepsis and other maternal infections	2	Percent	1998	0.00364525674065906	0.00413054031225646	0.00316798916046086
2	DALYs (Disability-Adjusted Life Years)	44637	Low SDI	2	Female	22	All ages	368	Maternal sepsis and other maternal infections	3	Rate	1998	324.903971602428	368.670516087367	280.874821863372
2	DALYs (Disability-Adjusted Life Years)	44637	Low SDI	2	Female	27	Age-standardized	368	Maternal sepsis and other maternal infections	3	Rate	1998	343.441285940155	388.647809711387	295.561585645202
2	DALYs (Disability-Adjusted Life Years)	44635	High SDI	2	Female	22	All ages	368	Maternal sepsis and other maternal infections	1	Number	1995	10885.795142965	16897.1125666974	6887.07532308839
2	DALYs (Disability-Adjusted Life Years)	44635	High SDI	2	Female	22	All ages	368	Maternal sepsis and other maternal infections	2	Percent	1995	0.0000813313730746999	0.000123697969661676	0.0000517766910280436
2	DALYs (Disability-Adjusted Life Years)	44635	High SDI	2	Female	22	All ages	368	Maternal sepsis and other maternal infections	3	Rate	1995	2.35632511949922	3.65752710436095	1.49076740564643
2	DALYs (Disability-Adjusted Life Years)	44635	High SDI	2	Female	27	Age-standardized	368	Maternal sepsis and other maternal infections	3	Rate	1995	2.44298930412818	3.80225774367112	1.53618052221036
2	DALYs (Disability-Adjusted Life Years)	44635	High SDI	2	Female	22	All ages	368	Maternal sepsis and other maternal infections	1	Number	1996	10517.2448253211	16422.7189555519	6504.57150321359
2	DALYs (Disability-Adjusted Life Years)	44635	High SDI	2	Female	22	All ages	368	Maternal sepsis and other maternal infections	2	Percent	1996	0.000078519822118	0.000120591660122784	0.0000498275746803006
2	DALYs (Disability-Adjusted Life Years)	44635	High SDI	2	Female	22	All ages	368	Maternal sepsis and other maternal infections	3	Rate	1996	2.26211083060388	3.53229491509755	1.3990414685823
2	DALYs (Disability-Adjusted Life Years)	44635	High SDI	2	Female	27	Age-standardized	368	Maternal sepsis and other maternal infections	3	Rate	1996	2.3637073978312	3.71679486333283	1.45869819510554
2	DALYs (Disability-Adjusted Life Years)	44634	High-middle SDI	2	Female	22	All ages	368	Maternal sepsis and other maternal infections	1	Number	2005	25319.4330422807	33840.9137804635	19332.0321606689
2	DALYs (Disability-Adjusted Life Years)	44634	High-middle SDI	2	Female	22	All ages	368	Maternal sepsis and other maternal infections	2	Percent	2005	0.000139983124070538	0.000181979472031912	0.000108392695437827
2	DALYs (Disability-Adjusted Life Years)	44634	High-middle SDI	2	Female	22	All ages	368	Maternal sepsis and other maternal infections	3	Rate	2005	4.23717417907119	5.66323289416904	3.23519043113542
2	DALYs (Disability-Adjusted Life Years)	44634	High-middle SDI	2	Female	27	Age-standardized	368	Maternal sepsis and other maternal infections	3	Rate	2005	3.9555770950492	5.30388047540603	3.01058716607509
2	DALYs (Disability-Adjusted Life Years)	44639	Middle SDI	2	Female	22	All ages	368	Maternal sepsis and other maternal infections	1	Number	2005	228108.969116778	264588.255810875	196243.281247712
2	DALYs (Disability-Adjusted Life Years)	44639	Middle SDI	2	Female	22	All ages	368	Maternal sepsis and other maternal infections	2	Percent	2005	0.000758235672153098	0.000889400293677413	0.000643284406765323
2	DALYs (Disability-Adjusted Life Years)	44639	Middle SDI	2	Female	22	All ages	368	Maternal sepsis and other maternal infections	3	Rate	2005	22.3611403710293	25.9371437765951	19.2374003347714
2	DALYs (Disability-Adjusted Life Years)	44639	Middle SDI	2	Female	27	Age-standardized	368	Maternal sepsis and other maternal infections	3	Rate	2005	19.6024570127882	22.7269104127647	16.8358869720105
2	DALYs (Disability-Adjusted Life Years)	44636	Low-middle SDI	2	Female	22	All ages	368	Maternal sepsis and other maternal infections	1	Number	2005	660143.188698931	759005.503258548	580868.768073907
2	DALYs (Disability-Adjusted Life Years)	44636	Low-middle SDI	2	Female	22	All ages	368	Maternal sepsis and other maternal infections	2	Percent	2005	0.00190499474924985	0.00221266362301737	0.00164743514640153
2	DALYs (Disability-Adjusted Life Years)	44636	Low-middle SDI	2	Female	22	All ages	368	Maternal sepsis and other maternal infections	3	Rate	2005	88.4685366106027	101.717486906165	77.844641517219
2	DALYs (Disability-Adjusted Life Years)	44636	Low-middle SDI	2	Female	27	Age-standardized	368	Maternal sepsis and other maternal infections	3	Rate	2005	81.0718550025643	93.2066772250814	71.5857508764996
2	DALYs (Disability-Adjusted Life Years)	44634	High-middle SDI	2	Female	22	All ages	368	Maternal sepsis and other maternal infections	1	Number	2006	24348.0236127615	33041.1793916373	18604.9568834449
2	DALYs (Disability-Adjusted Life Years)	44634	High-middle SDI	2	Female	22	All ages	368	Maternal sepsis and other maternal infections	2	Percent	2006	0.000137110329224889	0.000180090714633355	0.00010542984829613
2	DALYs (Disability-Adjusted Life Years)	44634	High-middle SDI	2	Female	22	All ages	368	Maternal sepsis and other maternal infections	3	Rate	2006	4.04860765850946	5.49411213241369	3.0936462081084
2	DALYs (Disability-Adjusted Life Years)	44634	High-middle SDI	2	Female	27	Age-standardized	368	Maternal sepsis and other maternal infections	3	Rate	2006	3.77530933068782	5.13842488526869	2.87860462750887
2	DALYs (Disability-Adjusted Life Years)	44636	Low-middle SDI	2	Female	22	All ages	368	Maternal sepsis and other maternal infections	1	Number	2006	645653.351357618	738379	559113.082800291
2	DALYs (Disability-Adjusted Life Years)	44636	Low-middle SDI	2	Female	22	All ages	368	Maternal sepsis and other maternal infections	2	Percent	2006	0.00188605168098324	0.00220876332922992	0.00162420194129287
2	DALYs (Disability-Adjusted Life Years)	44636	Low-middle SDI	2	Female	22	All ages	368	Maternal sepsis and other maternal infections	3	Rate	2006	85.0540892240157	97.2691329132892	73.6538483550293
2	DALYs (Disability-Adjusted Life Years)	44636	Low-middle SDI	2	Female	27	Age-standardized	368	Maternal sepsis and other maternal infections	3	Rate	2006	77.9666006721113	89.2499808912287	67.694160653862
2	DALYs (Disability-Adjusted Life Years)	44639	Middle SDI	2	Female	22	All ages	368	Maternal sepsis and other maternal infections	1	Number	2006	220746.047261975	254907.574879758	190025.537917941
2	DALYs (Disability-Adjusted Life Years)	44639	Middle SDI	2	Female	22	All ages	368	Maternal sepsis and other maternal infections	2	Percent	2006	0.000734851088905919	0.000864408720445276	0.000615424832245482
2	DALYs (Disability-Adjusted Life Years)	44639	Middle SDI	2	Female	22	All ages	368	Maternal sepsis and other maternal infections	3	Rate	2006	21.3730988624187	24.6806901698165	18.3986742171853
2	DALYs (Disability-Adjusted Life Years)	44639	Middle SDI	2	Female	27	Age-standardized	368	Maternal sepsis and other maternal infections	3	Rate	2006	18.7441418804143	21.6460733914312	16.1420609570457
2	DALYs (Disability-Adjusted Life Years)	44637	Low SDI	2	Female	22	All ages	368	Maternal sepsis and other maternal infections	1	Number	1999	1023188.71547754	1160032.79089558	900890.711263181
2	DALYs (Disability-Adjusted Life Years)	44637	Low SDI	2	Female	22	All ages	368	Maternal sepsis and other maternal infections	2	Percent	1999	0.00373175486142014	0.0041569199227742	0.00329317980651798
2	DALYs (Disability-Adjusted Life Years)	44637	Low SDI	2	Female	22	All ages	368	Maternal sepsis and other maternal infections	3	Rate	1999	325.811592045392	369.386531252107	286.868524305968
2	DALYs (Disability-Adjusted Life Years)	44637	Low SDI	2	Female	27	Age-standardized	368	Maternal sepsis and other maternal infections	3	Rate	1999	343.251160741142	387.701836534706	301.185509253466
2	DALYs (Disability-Adjusted Life Years)	44637	Low SDI	2	Female	22	All ages	368	Maternal sepsis and other maternal infections	1	Number	2000	1049254.77645327	1190259.09195127	921833.461561574
2	DALYs (Disability-Adjusted Life Years)	44637	Low SDI	2	Female	22	All ages	368	Maternal sepsis and other maternal infections	2	Percent	2000	0.00381000028226687	0.00430435111076226	0.00337295641626758
2	DALYs (Disability-Adjusted Life Years)	44637	Low SDI	2	Female	22	All ages	368	Maternal sepsis and other maternal infections	3	Rate	2000	325.429923970161	369.162890168409	285.909771431472
2	DALYs (Disability-Adjusted Life Years)	44637	Low SDI	2	Female	27	Age-standardized	368	Maternal sepsis and other maternal infections	3	Rate	2000	341.711544352327	387.401258750785	299.995497922665
2	DALYs (Disability-Adjusted Life Years)	44635	High SDI	2	Female	22	All ages	368	Maternal sepsis and other maternal infections	1	Number	1997	10253.7392800152	16154.2446498916	6291.40674049567
2	DALYs (Disability-Adjusted Life Years)	44635	High SDI	2	Female	22	All ages	368	Maternal sepsis and other maternal infections	2	Percent	1997	0.0000763287084744376	0.000116768312065067	0.0000480799080673304
2	DALYs (Disability-Adjusted Life Years)	44635	High SDI	2	Female	22	All ages	368	Maternal sepsis and other maternal infections	3	Rate	1997	2.19131164831941	3.45230003459346	1.34452734736814
2	DALYs (Disability-Adjusted Life Years)	44635	High SDI	2	Female	27	Age-standardized	368	Maternal sepsis and other maternal infections	3	Rate	1997	2.30910845257322	3.66044468565563	1.39818783479736
2	DALYs (Disability-Adjusted Life Years)	44635	High SDI	2	Female	22	All ages	368	Maternal sepsis and other maternal infections	1	Number	1998	9985.76031451066	15798.0013761884	6009.14620602844
2	DALYs (Disability-Adjusted Life Years)	44635	High SDI	2	Female	22	All ages	368	Maternal sepsis and other maternal infections	2	Percent	1998	0.000073831470808759	0.000114155244117022	0.0000459992891279533
2	DALYs (Disability-Adjusted Life Years)	44635	High SDI	2	Female	22	All ages	368	Maternal sepsis and other maternal infections	3	Rate	1998	2.12020182064762	3.35427150516676	1.27587708149227
2	DALYs (Disability-Adjusted Life Years)	44635	High SDI	2	Female	27	Age-standardized	368	Maternal sepsis and other maternal infections	3	Rate	1998	2.25172416844041	3.60221656483679	1.34578110392859
2	DALYs (Disability-Adjusted Life Years)	44639	Middle SDI	2	Female	22	All ages	368	Maternal sepsis and other maternal infections	1	Number	2007	210010.049508315	247182.916436997	179356.461381923
2	DALYs (Disability-Adjusted Life Years)	44639	Middle SDI	2	Female	22	All ages	368	Maternal sepsis and other maternal infections	2	Percent	2007	0.00070084183610961	0.000824655598547985	0.000582051540428738
2	DALYs (Disability-Adjusted Life Years)	44639	Middle SDI	2	Female	22	All ages	368	Maternal sepsis and other maternal infections	3	Rate	2007	20.0837910420953	23.6387261205793	17.1523110483414
2	DALYs (Disability-Adjusted Life Years)	44639	Middle SDI	2	Female	27	Age-standardized	368	Maternal sepsis and other maternal infections	3	Rate	2007	17.6412994624425	20.7557670497788	15.0602096309738
2	DALYs (Disability-Adjusted Life Years)	44636	Low-middle SDI	2	Female	22	All ages	368	Maternal sepsis and other maternal infections	1	Number	2007	615011.633682815	698985.94911448	535634.852871055
2	DALYs (Disability-Adjusted Life Years)	44636	Low-middle SDI	2	Female	22	All ages	368	Maternal sepsis and other maternal infections	2	Percent	2007	0.00180992336317408	0.00210839437157776	0.00155119205524495
2	DALYs (Disability-Adjusted Life Years)	44636	Low-middle SDI	2	Female	22	All ages	368	Maternal sepsis and other maternal infections	3	Rate	2007	79.6413648680936	90.5156780169256	69.3624127044922
2	DALYs (Disability-Adjusted Life Years)	44636	Low-middle SDI	2	Female	27	Age-standardized	368	Maternal sepsis and other maternal infections	3	Rate	2007	73.0631246007027	82.8457249161217	63.8903302523169
2	DALYs (Disability-Adjusted Life Years)	44635	High SDI	2	Female	22	All ages	368	Maternal sepsis and other maternal infections	1	Number	1999	9795.03281477292	15594.0202005475	5822.11232522704
2	DALYs (Disability-Adjusted Life Years)	44635	High SDI	2	Female	22	All ages	368	Maternal sepsis and other maternal infections	2	Percent	1999	0.0000717057415934365	0.000111900935692258	0.0000435302880665243
2	DALYs (Disability-Adjusted Life Years)	44635	High SDI	2	Female	22	All ages	368	Maternal sepsis and other maternal infections	3	Rate	1999	2.06607374910884	3.28925858531399	1.22806259733735
2	DALYs (Disability-Adjusted Life Years)	44635	High SDI	2	Female	27	Age-standardized	368	Maternal sepsis and other maternal infections	3	Rate	1999	2.21135736455817	3.54357361478527	1.2975908137239
2	DALYs (Disability-Adjusted Life Years)	44634	High-middle SDI	2	Female	22	All ages	368	Maternal sepsis and other maternal infections	1	Number	2007	23828.5970937144	32190.716074381	17946.916021858
2	DALYs (Disability-Adjusted Life Years)	44634	High-middle SDI	2	Female	22	All ages	368	Maternal sepsis and other maternal infections	2	Percent	2007	0.000135132377456114	0.000178186764790104	0.000103400043930533
2	DALYs (Disability-Adjusted Life Years)	44634	High-middle SDI	2	Female	22	All ages	368	Maternal sepsis and other maternal infections	3	Rate	2007	3.93572650179456	5.31688264598275	2.96425982339262
2	DALYs (Disability-Adjusted Life Years)	44634	High-middle SDI	2	Female	27	Age-standardized	368	Maternal sepsis and other maternal infections	3	Rate	2007	3.67080273916276	4.97061268366848	2.7518301417401
2	DALYs (Disability-Adjusted Life Years)	44637	Low SDI	2	Female	22	All ages	368	Maternal sepsis and other maternal infections	1	Number	1994	875043.074751799	1012843.15641203	733576.983578924
2	DALYs (Disability-Adjusted Life Years)	44637	Low SDI	2	Female	22	All ages	368	Maternal sepsis and other maternal infections	2	Percent	1994	0.00326182112896313	0.00377230270596983	0.00277127913363543
2	DALYs (Disability-Adjusted Life Years)	44637	Low SDI	2	Female	22	All ages	368	Maternal sepsis and other maternal infections	3	Rate	1994	318.277592919794	368.399329278211	266.822426565788
2	DALYs (Disability-Adjusted Life Years)	44637	Low SDI	2	Female	27	Age-standardized	368	Maternal sepsis and other maternal infections	3	Rate	1994	341.238413311105	395.152989098706	285.07751538196
2	DALYs (Disability-Adjusted Life Years)	44639	Middle SDI	2	Female	22	All ages	368	Maternal sepsis and other maternal infections	1	Number	2008	200229.132372414	233087.228179758	170949.636571089
2	DALYs (Disability-Adjusted Life Years)	44639	Middle SDI	2	Female	22	All ages	368	Maternal sepsis and other maternal infections	2	Percent	2008	0.000659266811133734	0.000768962302318141	0.00055872367665514
2	DALYs (Disability-Adjusted Life Years)	44639	Middle SDI	2	Female	22	All ages	368	Maternal sepsis and other maternal infections	3	Rate	2008	18.9065033916713	22.0091073557635	16.1418063662426
2	DALYs (Disability-Adjusted Life Years)	44639	Middle SDI	2	Female	27	Age-standardized	368	Maternal sepsis and other maternal infections	3	Rate	2008	16.6327569358599	19.3351594841836	14.1919781925671
2	DALYs (Disability-Adjusted Life Years)	44636	Low-middle SDI	2	Female	22	All ages	368	Maternal sepsis and other maternal infections	1	Number	2008	585542.755647943	670067.350565313	507883.453708114
2	DALYs (Disability-Adjusted Life Years)	44636	Low-middle SDI	2	Female	22	All ages	368	Maternal sepsis and other maternal infections	2	Percent	2008	0.00170833093927746	0.0019686759241003	0.00146776252923634
2	DALYs (Disability-Adjusted Life Years)	44636	Low-middle SDI	2	Female	22	All ages	368	Maternal sepsis and other maternal infections	3	Rate	2008	74.545713932531	85.3065784675228	64.6588729618824
2	DALYs (Disability-Adjusted Life Years)	44636	Low-middle SDI	2	Female	27	Age-standardized	368	Maternal sepsis and other maternal infections	3	Rate	2008	68.3912023816194	78.0712656376809	59.2948107789304
2	DALYs (Disability-Adjusted Life Years)	44634	High-middle SDI	2	Female	22	All ages	368	Maternal sepsis and other maternal infections	1	Number	2008	23257.361332663	31870.3659706729	17499.7514286803
2	DALYs (Disability-Adjusted Life Years)	44634	High-middle SDI	2	Female	22	All ages	368	Maternal sepsis and other maternal infections	2	Percent	2008	0.000131877821232373	0.000179883034839292	0.00010128563987875
2	DALYs (Disability-Adjusted Life Years)	44634	High-middle SDI	2	Female	22	All ages	368	Maternal sepsis and other maternal infections	3	Rate	2008	3.81545174189187	5.22844537771183	2.87089563240612
2	DALYs (Disability-Adjusted Life Years)	44634	High-middle SDI	2	Female	27	Age-standardized	368	Maternal sepsis and other maternal infections	3	Rate	2008	3.5690725800287	4.90392439218123	2.68042583190932
2	DALYs (Disability-Adjusted Life Years)	44637	Low SDI	2	Female	22	All ages	368	Maternal sepsis and other maternal infections	1	Number	2001	1057587.74849596	1199088.08097913	927308.606423254
2	DALYs (Disability-Adjusted Life Years)	44637	Low SDI	2	Female	22	All ages	368	Maternal sepsis and other maternal infections	2	Percent	2001	0.00384940959352014	0.00435166941900532	0.00342722972098517
2	DALYs (Disability-Adjusted Life Years)	44637	Low SDI	2	Female	22	All ages	368	Maternal sepsis and other maternal infections	3	Rate	2001	319.581691167539	362.34023826687	280.21396153313
2	DALYs (Disability-Adjusted Life Years)	44637	Low SDI	2	Female	27	Age-standardized	368	Maternal sepsis and other maternal infections	3	Rate	2001	334.906600003731	378.890307590029	293.271243596037
2	DALYs (Disability-Adjusted Life Years)	44636	Low-middle SDI	2	Female	22	All ages	368	Maternal sepsis and other maternal infections	1	Number	2009	550913.576572943	633311.200904647	482114.021270822
2	DALYs (Disability-Adjusted Life Years)	44636	Low-middle SDI	2	Female	22	All ages	368	Maternal sepsis and other maternal infections	2	Percent	2009	0.00164357701993577	0.00191642622650814	0.0014050313100042
2	DALYs (Disability-Adjusted Life Years)	44636	Low-middle SDI	2	Female	22	All ages	368	Maternal sepsis and other maternal infections	3	Rate	2009	68.9573910178517	79.2710326516789	60.345808296774
2	DALYs (Disability-Adjusted Life Years)	44636	Low-middle SDI	2	Female	27	Age-standardized	368	Maternal sepsis and other maternal infections	3	Rate	2009	63.2117157657126	72.6024223428309	55.304013767138
2	DALYs (Disability-Adjusted Life Years)	44634	High-middle SDI	2	Female	22	All ages	368	Maternal sepsis and other maternal infections	1	Number	2009	22979.308530992	31694.8137447014	17234.9793409884
2	DALYs (Disability-Adjusted Life Years)	44634	High-middle SDI	2	Female	22	All ages	368	Maternal sepsis and other maternal infections	2	Percent	2009	0.000130899053394048	0.000176392227060868	0.0000998478624207779
2	DALYs (Disability-Adjusted Life Years)	44634	High-middle SDI	2	Female	22	All ages	368	Maternal sepsis and other maternal infections	3	Rate	2009	3.74533754017141	5.16585499457788	2.80908431351725
2	DALYs (Disability-Adjusted Life Years)	44634	High-middle SDI	2	Female	27	Age-standardized	368	Maternal sepsis and other maternal infections	3	Rate	2009	3.52167542242532	4.86815031446634	2.6366537310448
2	DALYs (Disability-Adjusted Life Years)	44636	Low-middle SDI	2	Female	22	All ages	368	Maternal sepsis and other maternal infections	1	Number	2010	510903.297448604	591063.155794599	444448.953533301
2	DALYs (Disability-Adjusted Life Years)	44636	Low-middle SDI	2	Female	22	All ages	368	Maternal sepsis and other maternal infections	2	Percent	2010	0.00153318441004737	0.00178296508792646	0.0013247627363385
2	DALYs (Disability-Adjusted Life Years)	44636	Low-middle SDI	2	Female	22	All ages	368	Maternal sepsis and other maternal infections	3	Rate	2010	62.8757611923982	72.7408611746239	54.6973691579714
2	DALYs (Disability-Adjusted Life Years)	44636	Low-middle SDI	2	Female	27	Age-standardized	368	Maternal sepsis and other maternal infections	3	Rate	2010	57.578861992687	66.5277797559807	50.1114433363329
2	DALYs (Disability-Adjusted Life Years)	44639	Middle SDI	2	Female	22	All ages	368	Maternal sepsis and other maternal infections	1	Number	2009	188728.588327386	221238.612971619	162328.815431802
2	DALYs (Disability-Adjusted Life Years)	44639	Middle SDI	2	Female	22	All ages	368	Maternal sepsis and other maternal infections	2	Percent	2009	0.000623840718671817	0.000724783587704131	0.000520768453190153
2	DALYs (Disability-Adjusted Life Years)	44639	Middle SDI	2	Female	22	All ages	368	Maternal sepsis and other maternal infections	3	Rate	2009	17.5908240584709	20.6209856716189	15.130180632345
2	DALYs (Disability-Adjusted Life Years)	44639	Middle SDI	2	Female	27	Age-standardized	368	Maternal sepsis and other maternal infections	3	Rate	2009	15.5334940687077	18.232942516476	13.3703881523034
2	DALYs (Disability-Adjusted Life Years)	44637	Low SDI	2	Female	22	All ages	368	Maternal sepsis and other maternal infections	1	Number	2002	1063327.28826464	1197648.46233498	943492.83649194
2	DALYs (Disability-Adjusted Life Years)	44637	Low SDI	2	Female	22	All ages	368	Maternal sepsis and other maternal infections	2	Percent	2002	0.00387380880366509	0.0043700602667222	0.00344572850712316
2	DALYs (Disability-Adjusted Life Years)	44637	Low SDI	2	Female	22	All ages	368	Maternal sepsis and other maternal infections	3	Rate	2002	312.794914196247	352.307659314111	277.543672670065
2	DALYs (Disability-Adjusted Life Years)	44637	Low SDI	2	Female	27	Age-standardized	368	Maternal sepsis and other maternal infections	3	Rate	2002	327.542486424088	369.529878074322	290.087351215418
2	DALYs (Disability-Adjusted Life Years)	44634	High-middle SDI	2	Female	22	All ages	368	Maternal sepsis and other maternal infections	1	Number	2010	21588.6330309609	30453.1427387193	15627.8430948133
2	DALYs (Disability-Adjusted Life Years)	44634	High-middle SDI	2	Female	22	All ages	368	Maternal sepsis and other maternal infections	2	Percent	2010	0.000122951664457907	0.000168774695890192	0.000091889163032362
2	DALYs (Disability-Adjusted Life Years)	44634	High-middle SDI	2	Female	22	All ages	368	Maternal sepsis and other maternal infections	3	Rate	2010	3.49766797847029	4.93384560515005	2.53193457348113
2	DALYs (Disability-Adjusted Life Years)	44634	High-middle SDI	2	Female	27	Age-standardized	368	Maternal sepsis and other maternal infections	3	Rate	2010	3.31413416049714	4.67267873423647	2.39572412806319
2	DALYs (Disability-Adjusted Life Years)	44639	Middle SDI	2	Female	22	All ages	368	Maternal sepsis and other maternal infections	1	Number	2010	176208.377757769	207626.882333041	151589.264976364
2	DALYs (Disability-Adjusted Life Years)	44639	Middle SDI	2	Female	22	All ages	368	Maternal sepsis and other maternal infections	2	Percent	2010	0.000581836029977491	0.000689300615057024	0.000487111712180227
2	DALYs (Disability-Adjusted Life Years)	44639	Middle SDI	2	Female	22	All ages	368	Maternal sepsis and other maternal infections	3	Rate	2010	16.2272659670136	19.1206382147829	13.9600588338491
2	DALYs (Disability-Adjusted Life Years)	44639	Middle SDI	2	Female	27	Age-standardized	368	Maternal sepsis and other maternal infections	3	Rate	2010	14.4078197849909	16.9679740875186	12.3956981733644
2	DALYs (Disability-Adjusted Life Years)	44635	High SDI	2	Female	22	All ages	368	Maternal sepsis and other maternal infections	1	Number	2000	9673.3144572844	15365.5038807988	5733.19979383625
2	DALYs (Disability-Adjusted Life Years)	44635	High SDI	2	Female	22	All ages	368	Maternal sepsis and other maternal infections	2	Percent	2000	0.0000705473905767627	0.00010938748919018	0.000042589880187452
2	DALYs (Disability-Adjusted Life Years)	44635	High SDI	2	Female	22	All ages	368	Maternal sepsis and other maternal infections	3	Rate	2000	2.0266631744047	3.21923793637632	1.2011668745993
2	DALYs (Disability-Adjusted Life Years)	44635	High SDI	2	Female	27	Age-standardized	368	Maternal sepsis and other maternal infections	3	Rate	2000	2.18355320601744	3.50142533565928	1.27649773327784
2	DALYs (Disability-Adjusted Life Years)	44637	Low SDI	2	Female	22	All ages	368	Maternal sepsis and other maternal infections	1	Number	2003	1072840.92015483	1225855.7423793	944362.460041947
2	DALYs (Disability-Adjusted Life Years)	44637	Low SDI	2	Female	22	All ages	368	Maternal sepsis and other maternal infections	2	Percent	2003	0.00391798925560215	0.004453380771769	0.00346114726626076
2	DALYs (Disability-Adjusted Life Years)	44637	Low SDI	2	Female	22	All ages	368	Maternal sepsis and other maternal infections	3	Rate	2003	306.908445234319	350.681515690972	270.154511171425
2	DALYs (Disability-Adjusted Life Years)	44637	Low SDI	2	Female	27	Age-standardized	368	Maternal sepsis and other maternal infections	3	Rate	2003	320.916148476133	367.063816029781	282.998517393354
2	DALYs (Disability-Adjusted Life Years)	44636	Low-middle SDI	2	Female	22	All ages	368	Maternal sepsis and other maternal infections	1	Number	2011	473673.197627348	545855.810525118	411031.163195505
2	DALYs (Disability-Adjusted Life Years)	44636	Low-middle SDI	2	Female	22	All ages	368	Maternal sepsis and other maternal infections	2	Percent	2011	0.0014321076791597	0.00166527867778099	0.00123695303605692
2	DALYs (Disability-Adjusted Life Years)	44636	Low-middle SDI	2	Female	22	All ages	368	Maternal sepsis and other maternal infections	3	Rate	2011	57.3242294112455	66.0598147937018	49.7432508577931
2	DALYs (Disability-Adjusted Life Years)	44636	Low-middle SDI	2	Female	27	Age-standardized	368	Maternal sepsis and other maternal infections	3	Rate	2011	52.4875950097378	60.3968970109705	45.5600212118831
2	DALYs (Disability-Adjusted Life Years)	44635	High SDI	2	Female	22	All ages	368	Maternal sepsis and other maternal infections	1	Number	2001	9464.05218943285	15243.6403878624	5467.34388492811
2	DALYs (Disability-Adjusted Life Years)	44635	High SDI	2	Female	22	All ages	368	Maternal sepsis and other maternal infections	2	Percent	2001	0.000068673793424187	0.000106524917910408	0.0000406196892553573
2	DALYs (Disability-Adjusted Life Years)	44635	High SDI	2	Female	22	All ages	368	Maternal sepsis and other maternal infections	3	Rate	2001	1.96907067721605	3.17155957099228	1.13752400246575
2	DALYs (Disability-Adjusted Life Years)	44635	High SDI	2	Female	27	Age-standardized	368	Maternal sepsis and other maternal infections	3	Rate	2001	2.13412328837981	3.44916196499093	1.2189788157771
2	DALYs (Disability-Adjusted Life Years)	44637	Low SDI	2	Female	22	All ages	368	Maternal sepsis and other maternal infections	1	Number	2004	1084376.49550166	1226597.65537384	947667.167354289
2	DALYs (Disability-Adjusted Life Years)	44637	Low SDI	2	Female	22	All ages	368	Maternal sepsis and other maternal infections	2	Percent	2004	0.00397786456139277	0.00445471299778276	0.00351352402597859
2	DALYs (Disability-Adjusted Life Years)	44637	Low SDI	2	Female	22	All ages	368	Maternal sepsis and other maternal infections	3	Rate	2004	301.682770844126	341.249908052365	263.649072136318
2	DALYs (Disability-Adjusted Life Years)	44637	Low SDI	2	Female	27	Age-standardized	368	Maternal sepsis and other maternal infections	3	Rate	2004	314.94084673399	358.006161720123	274.924037038551
2	DALYs (Disability-Adjusted Life Years)	44634	High-middle SDI	2	Female	22	All ages	368	Maternal sepsis and other maternal infections	1	Number	2011	20736.5662647017	29686.484628269	14829.4068217822
2	DALYs (Disability-Adjusted Life Years)	44634	High-middle SDI	2	Female	22	All ages	368	Maternal sepsis and other maternal infections	2	Percent	2011	0.000118837986032334	0.000166222796235419	0.0000880831536211799
2	DALYs (Disability-Adjusted Life Years)	44634	High-middle SDI	2	Female	22	All ages	368	Maternal sepsis and other maternal infections	3	Rate	2011	3.34122618122258	4.7833	2.38942174381503
2	DALYs (Disability-Adjusted Life Years)	44634	High-middle SDI	2	Female	27	Age-standardized	368	Maternal sepsis and other maternal infections	3	Rate	2011	3.19849038266852	4.58334652815862	2.28719790142508
2	DALYs (Disability-Adjusted Life Years)	44639	Middle SDI	2	Female	22	All ages	368	Maternal sepsis and other maternal infections	1	Number	2011	164879.196626681	197685.930982947	141130.682443266
2	DALYs (Disability-Adjusted Life Years)	44639	Middle SDI	2	Female	22	All ages	368	Maternal sepsis and other maternal infections	2	Percent	2011	0.000544173449559042	0.00064651822536386	0.000452729632523278
2	DALYs (Disability-Adjusted Life Years)	44639	Middle SDI	2	Female	22	All ages	368	Maternal sepsis and other maternal infections	3	Rate	2011	15.0176197062813	18.0057411336493	12.8545441825494
2	DALYs (Disability-Adjusted Life Years)	44639	Middle SDI	2	Female	27	Age-standardized	368	Maternal sepsis and other maternal infections	3	Rate	2011	13.424137983831	16.0685287229364	11.5023283463148
2	DALYs (Disability-Adjusted Life Years)	44635	High SDI	2	Female	22	All ages	368	Maternal sepsis and other maternal infections	1	Number	2002	9330.55735985725	14969.7642588477	5430.98703727705
2	DALYs (Disability-Adjusted Life Years)	44635	High SDI	2	Female	22	All ages	368	Maternal sepsis and other maternal infections	2	Percent	2002	0.0000673255366804931	0.000103981933910553	0.0000403274520653786
2	DALYs (Disability-Adjusted Life Years)	44635	High SDI	2	Female	22	All ages	368	Maternal sepsis and other maternal infections	3	Rate	2002	1.92763282820821	3.09265651589482	1.12200681040438
2	DALYs (Disability-Adjusted Life Years)	44635	High SDI	2	Female	27	Age-standardized	368	Maternal sepsis and other maternal infections	3	Rate	2002	2.09936979606413	3.39186511952063	1.21429668386454
2	DALYs (Disability-Adjusted Life Years)	44636	Low-middle SDI	2	Female	22	All ages	368	Maternal sepsis and other maternal infections	1	Number	2012	443669.561044325	505386.286894144	385257.099145281
2	DALYs (Disability-Adjusted Life Years)	44636	Low-middle SDI	2	Female	22	All ages	368	Maternal sepsis and other maternal infections	2	Percent	2012	0.00134788794566223	0.00155689634476983	0.0011634090678708
2	DALYs (Disability-Adjusted Life Years)	44636	Low-middle SDI	2	Female	22	All ages	368	Maternal sepsis and other maternal infections	3	Rate	2012	52.8149190801079	60.1617469174175	45.8614345065748
2	DALYs (Disability-Adjusted Life Years)	44636	Low-middle SDI	2	Female	27	Age-standardized	368	Maternal sepsis and other maternal infections	3	Rate	2012	48.4489160155572	55.2250567351631	42.0976329905349
2	DALYs (Disability-Adjusted Life Years)	44639	Middle SDI	2	Female	22	All ages	368	Maternal sepsis and other maternal infections	1	Number	2012	157021.502595264	185198.03180454	133423.290226996
2	DALYs (Disability-Adjusted Life Years)	44639	Middle SDI	2	Female	22	All ages	368	Maternal sepsis and other maternal infections	2	Percent	2012	0.000517040784782563	0.000610354977192744	0.000430600602596616
2	DALYs (Disability-Adjusted Life Years)	44639	Middle SDI	2	Female	22	All ages	368	Maternal sepsis and other maternal infections	3	Rate	2012	14.1424802568545	16.6802601243418	12.0170563690477
2	DALYs (Disability-Adjusted Life Years)	44639	Middle SDI	2	Female	27	Age-standardized	368	Maternal sepsis and other maternal infections	3	Rate	2012	12.744442936532	15.023242869927	10.8434942529392
2	DALYs (Disability-Adjusted Life Years)	44634	High-middle SDI	2	Female	22	All ages	368	Maternal sepsis and other maternal infections	1	Number	2012	19987.0547422312	29022.5862536237	14080.8043394639
2	DALYs (Disability-Adjusted Life Years)	44634	High-middle SDI	2	Female	22	All ages	368	Maternal sepsis and other maternal infections	2	Percent	2012	0.000114878241844563	0.000160320385842459	0.0000832815140025788
2	DALYs (Disability-Adjusted Life Years)	44634	High-middle SDI	2	Female	22	All ages	368	Maternal sepsis and other maternal infections	3	Rate	2012	3.20303011926713	4.65102132896883	2.25652258346572
2	DALYs (Disability-Adjusted Life Years)	44634	High-middle SDI	2	Female	27	Age-standardized	368	Maternal sepsis and other maternal infections	3	Rate	2012	3.1066406788907	4.5156982588255	2.19061390770753
2	DALYs (Disability-Adjusted Life Years)	44636	Low-middle SDI	2	Female	22	All ages	368	Maternal sepsis and other maternal infections	1	Number	2013	420071.585536404	482640.89257954	364863.666394072
2	DALYs (Disability-Adjusted Life Years)	44636	Low-middle SDI	2	Female	22	All ages	368	Maternal sepsis and other maternal infections	2	Percent	2013	0.00127794640556723	0.00147380370716433	0.00109767559825845
2	DALYs (Disability-Adjusted Life Years)	44636	Low-middle SDI	2	Female	22	All ages	368	Maternal sepsis and other maternal infections	3	Rate	2013	49.2028114495663	56.5315285610611	42.7363306648342
2	DALYs (Disability-Adjusted Life Years)	44636	Low-middle SDI	2	Female	27	Age-standardized	368	Maternal sepsis and other maternal infections	3	Rate	2013	45.2489996357676	52.0777317565717	39.1689999062303
2	DALYs (Disability-Adjusted Life Years)	44639	Middle SDI	2	Female	22	All ages	368	Maternal sepsis and other maternal infections	1	Number	2013	150450.133304777	180635.469886708	125075.987592799
2	DALYs (Disability-Adjusted Life Years)	44639	Middle SDI	2	Female	22	All ages	368	Maternal sepsis and other maternal infections	2	Percent	2013	0.000492514259466901	0.000584102959526101	0.000408543501302564
2	DALYs (Disability-Adjusted Life Years)	44639	Middle SDI	2	Female	22	All ages	368	Maternal sepsis and other maternal infections	3	Rate	2013	13.3987151888688	16.0869462914769	11.1389567952559
2	DALYs (Disability-Adjusted Life Years)	44639	Middle SDI	2	Female	27	Age-standardized	368	Maternal sepsis and other maternal infections	3	Rate	2013	12.2102165748005	14.6109111436958	10.1644994974726
2	DALYs (Disability-Adjusted Life Years)	44634	High-middle SDI	2	Female	22	All ages	368	Maternal sepsis and other maternal infections	1	Number	2013	19686.1916832222	28650.610426211	13634.875155254
2	DALYs (Disability-Adjusted Life Years)	44634	High-middle SDI	2	Female	22	All ages	368	Maternal sepsis and other maternal infections	2	Percent	2013	0.000113258421627114	0.000156307351331705	0.0000820878186390942
2	DALYs (Disability-Adjusted Life Years)	44634	High-middle SDI	2	Female	22	All ages	368	Maternal sepsis and other maternal infections	3	Rate	2013	3.13682323431648	4.56522530657279	2.17259863523816
2	DALYs (Disability-Adjusted Life Years)	44634	High-middle SDI	2	Female	27	Age-standardized	368	Maternal sepsis and other maternal infections	3	Rate	2013	3.09003383926486	4.49181600374602	2.15108485842703
2	DALYs (Disability-Adjusted Life Years)	44636	Low-middle SDI	2	Female	22	All ages	368	Maternal sepsis and other maternal infections	1	Number	2014	383509.691186228	439646.982475397	329633.353479155
2	DALYs (Disability-Adjusted Life Years)	44636	Low-middle SDI	2	Female	22	All ages	368	Maternal sepsis and other maternal infections	2	Percent	2014	0.00117492657328569	0.00134340865911398	0.00101197977289807
2	DALYs (Disability-Adjusted Life Years)	44636	Low-middle SDI	2	Female	22	All ages	368	Maternal sepsis and other maternal infections	3	Rate	2014	44.2136402079788	50.6855340254015	38.0024047011624
2	DALYs (Disability-Adjusted Life Years)	44636	Low-middle SDI	2	Female	27	Age-standardized	368	Maternal sepsis and other maternal infections	3	Rate	2014	40.6990642640067	46.5191719246427	35.052972527686
2	DALYs (Disability-Adjusted Life Years)	44639	Middle SDI	2	Female	22	All ages	368	Maternal sepsis and other maternal infections	1	Number	2014	141157.276918916	167909.831534564	117190.99789879
2	DALYs (Disability-Adjusted Life Years)	44639	Middle SDI	2	Female	22	All ages	368	Maternal sepsis and other maternal infections	2	Percent	2014	0.0004597513877812	0.000543280893953134	0.000378036632019703
2	DALYs (Disability-Adjusted Life Years)	44639	Middle SDI	2	Female	22	All ages	368	Maternal sepsis and other maternal infections	3	Rate	2014	12.4356827348545	14.7925309881555	10.3242999656865
2	DALYs (Disability-Adjusted Life Years)	44639	Middle SDI	2	Female	27	Age-standardized	368	Maternal sepsis and other maternal infections	3	Rate	2014	11.4848472045122	13.662579747954	9.55334447971524
2	DALYs (Disability-Adjusted Life Years)	44634	High-middle SDI	2	Female	22	All ages	368	Maternal sepsis and other maternal infections	1	Number	2014	19439.9905776501	28217.9427530417	13451.6138855737
2	DALYs (Disability-Adjusted Life Years)	44634	High-middle SDI	2	Female	22	All ages	368	Maternal sepsis and other maternal infections	2	Percent	2014	0.000111147887203784	0.00015563781217017	0.0000791113766215255
2	DALYs (Disability-Adjusted Life Years)	44634	High-middle SDI	2	Female	22	All ages	368	Maternal sepsis and other maternal infections	3	Rate	2014	3.07894856902014	4.46921998820598	2.13049626534361
2	DALYs (Disability-Adjusted Life Years)	44634	High-middle SDI	2	Female	27	Age-standardized	368	Maternal sepsis and other maternal infections	3	Rate	2014	3.08465422383263	4.45841801158577	2.14662035050529
2	DALYs (Disability-Adjusted Life Years)	44637	Low SDI	2	Female	22	All ages	368	Maternal sepsis and other maternal infections	1	Number	2005	1079224.83534595	1234682.40441546	955344.857309357
2	DALYs (Disability-Adjusted Life Years)	44637	Low SDI	2	Female	22	All ages	368	Maternal sepsis and other maternal infections	2	Percent	2005	0.00399257881080689	0.00453927232948112	0.00353286883506943
2	DALYs (Disability-Adjusted Life Years)	44637	Low SDI	2	Female	22	All ages	368	Maternal sepsis and other maternal infections	3	Rate	2005	292.109963513879	334.187113095315	258.579808647892
2	DALYs (Disability-Adjusted Life Years)	44637	Low SDI	2	Female	27	Age-standardized	368	Maternal sepsis and other maternal infections	3	Rate	2005	304.560778471029	348.564430626193	269.675670885289
2	DALYs (Disability-Adjusted Life Years)	44637	Low SDI	2	Female	22	All ages	368	Maternal sepsis and other maternal infections	1	Number	2006	1070470.09960427	1218247.69784002	934534.779561916
2	DALYs (Disability-Adjusted Life Years)	44637	Low SDI	2	Female	22	All ages	368	Maternal sepsis and other maternal infections	2	Percent	2006	0.00400245583627402	0.00450205625444277	0.00352738157119601
2	DALYs (Disability-Adjusted Life Years)	44637	Low SDI	2	Female	22	All ages	368	Maternal sepsis and other maternal infections	3	Rate	2006	281.868433627533	320.780160499071	246.074929680847
2	DALYs (Disability-Adjusted Life Years)	44637	Low SDI	2	Female	27	Age-standardized	368	Maternal sepsis and other maternal infections	3	Rate	2006	293.717628543499	334.405218852355	256.886200778058
2	DALYs (Disability-Adjusted Life Years)	44636	Low-middle SDI	2	Female	22	All ages	368	Maternal sepsis and other maternal infections	1	Number	2015	357092.387969135	410810.863275063	307504.699828216
2	DALYs (Disability-Adjusted Life Years)	44636	Low-middle SDI	2	Female	22	All ages	368	Maternal sepsis and other maternal infections	2	Percent	2015	0.00109213085408807	0.00126138243505292	0.000945689789370334
2	DALYs (Disability-Adjusted Life Years)	44636	Low-middle SDI	2	Female	22	All ages	368	Maternal sepsis and other maternal infections	3	Rate	2015	40.5339088617894	46.6315459316475	34.9051615137934
2	DALYs (Disability-Adjusted Life Years)	44636	Low-middle SDI	2	Female	27	Age-standardized	368	Maternal sepsis and other maternal infections	3	Rate	2015	37.3356398150467	42.8796413555649	32.179009346772
2	DALYs (Disability-Adjusted Life Years)	44637	Low SDI	2	Female	22	All ages	368	Maternal sepsis and other maternal infections	1	Number	2007	1058807.46318724	1218327.67441947	913325.600241512
2	DALYs (Disability-Adjusted Life Years)	44637	Low SDI	2	Female	22	All ages	368	Maternal sepsis and other maternal infections	2	Percent	2007	0.004002372529643	0.00458790949729637	0.00349288005540502
2	DALYs (Disability-Adjusted Life Years)	44637	Low SDI	2	Female	22	All ages	368	Maternal sepsis and other maternal infections	3	Rate	2007	271.235816815769	312.100276405005	233.967575610534
2	DALYs (Disability-Adjusted Life Years)	44637	Low SDI	2	Female	27	Age-standardized	368	Maternal sepsis and other maternal infections	3	Rate	2007	282.511722833227	325.58005271926	243.70825136876
2	DALYs (Disability-Adjusted Life Years)	44635	High SDI	2	Female	22	All ages	368	Maternal sepsis and other maternal infections	1	Number	2003	9343.77951994239	14954.5805227812	5546.19515266184
2	DALYs (Disability-Adjusted Life Years)	44635	High SDI	2	Female	22	All ages	368	Maternal sepsis and other maternal infections	2	Percent	2003	0.0000670340655976575	0.000103549201380326	0.0000406227834399352
2	DALYs (Disability-Adjusted Life Years)	44635	High SDI	2	Female	22	All ages	368	Maternal sepsis and other maternal infections	3	Rate	2003	1.91660599587807	3.06749946685177	1.13764145025193
2	DALYs (Disability-Adjusted Life Years)	44635	High SDI	2	Female	27	Age-standardized	368	Maternal sepsis and other maternal infections	3	Rate	2003	2.09449558133347	3.36920478408763	1.23131471782535
2	DALYs (Disability-Adjusted Life Years)	44634	High-middle SDI	2	Female	22	All ages	368	Maternal sepsis and other maternal infections	1	Number	2015	19051.1081628107	27719.5713392816	13061.9782920293
2	DALYs (Disability-Adjusted Life Years)	44634	High-middle SDI	2	Female	22	All ages	368	Maternal sepsis and other maternal infections	2	Percent	2015	0.000108369248997157	0.00015136214684969	0.0000774083158254492
2	DALYs (Disability-Adjusted Life Years)	44634	High-middle SDI	2	Female	22	All ages	368	Maternal sepsis and other maternal infections	3	Rate	2015	2.99886402546885	4.36338005014637	2.05610594757353
2	DALYs (Disability-Adjusted Life Years)	44634	High-middle SDI	2	Female	27	Age-standardized	368	Maternal sepsis and other maternal infections	3	Rate	2015	3.06578621387661	4.4616695879383	2.11539211537427
2	DALYs (Disability-Adjusted Life Years)	44639	Middle SDI	2	Female	22	All ages	368	Maternal sepsis and other maternal infections	1	Number	2015	131168.547155946	160417.950862166	110165.092105772
2	DALYs (Disability-Adjusted Life Years)	44639	Middle SDI	2	Female	22	All ages	368	Maternal sepsis and other maternal infections	2	Percent	2015	0.000424145541277032	0.000508401119704619	0.000353734681912663
2	DALYs (Disability-Adjusted Life Years)	44639	Middle SDI	2	Female	22	All ages	368	Maternal sepsis and other maternal infections	3	Rate	2015	11.4321523698555	13.9814193027231	9.60157100234574
2	DALYs (Disability-Adjusted Life Years)	44639	Middle SDI	2	Female	27	Age-standardized	368	Maternal sepsis and other maternal infections	3	Rate	2015	10.7026628028306	13.0556439582841	9.01599147987892
2	DALYs (Disability-Adjusted Life Years)	44635	High SDI	2	Female	22	All ages	368	Maternal sepsis and other maternal infections	1	Number	2004	9332.55851858729	15069.2461251775	5526.32507248509
2	DALYs (Disability-Adjusted Life Years)	44635	High SDI	2	Female	22	All ages	368	Maternal sepsis and other maternal infections	2	Percent	2004	0.0000669484870240793	0.000102418433013829	0.0000413731397429844
2	DALYs (Disability-Adjusted Life Years)	44635	High SDI	2	Female	22	All ages	368	Maternal sepsis and other maternal infections	3	Rate	2004	1.90011754532808	3.06811244743755	1.12516489561803
2	DALYs (Disability-Adjusted Life Years)	44635	High SDI	2	Female	27	Age-standardized	368	Maternal sepsis and other maternal infections	3	Rate	2004	2.08370118248746	3.36143707617806	1.22336284625057
2	DALYs (Disability-Adjusted Life Years)	44635	High SDI	2	Female	22	All ages	368	Maternal sepsis and other maternal infections	1	Number	2005	9318.73335567959	14878.1224269212	5548.97840978648
2	DALYs (Disability-Adjusted Life Years)	44635	High SDI	2	Female	22	All ages	368	Maternal sepsis and other maternal infections	2	Percent	2005	0.0000663984445337869	0.00010121261443532	0.0000410378506497876
2	DALYs (Disability-Adjusted Life Years)	44635	High SDI	2	Female	22	All ages	368	Maternal sepsis and other maternal infections	3	Rate	2005	1.88278165282542	3.00601539551775	1.12113034498436
2	DALYs (Disability-Adjusted Life Years)	44635	High SDI	2	Female	27	Age-standardized	368	Maternal sepsis and other maternal infections	3	Rate	2005	2.07094196407813	3.32125830265338	1.22142296309959
2	DALYs (Disability-Adjusted Life Years)	44636	Low-middle SDI	2	Female	22	All ages	368	Maternal sepsis and other maternal infections	1	Number	2016	341068.802953249	392394.741218501	295352.987600936
2	DALYs (Disability-Adjusted Life Years)	44636	Low-middle SDI	2	Female	22	All ages	368	Maternal sepsis and other maternal infections	2	Percent	2016	0.00104448327445761	0.00119584772787523	0.000902566521957263
2	DALYs (Disability-Adjusted Life Years)	44636	Low-middle SDI	2	Female	22	All ages	368	Maternal sepsis and other maternal infections	3	Rate	2016	38.1318792125135	43.8701773548616	33.0207991781578
2	DALYs (Disability-Adjusted Life Years)	44636	Low-middle SDI	2	Female	27	Age-standardized	368	Maternal sepsis and other maternal infections	3	Rate	2016	35.1162251848976	40.3837173649144	30.421496738598
2	DALYs (Disability-Adjusted Life Years)	44637	Low SDI	2	Female	22	All ages	368	Maternal sepsis and other maternal infections	1	Number	2008	1040088.34227396	1203714.25812633	908260.361140804
2	DALYs (Disability-Adjusted Life Years)	44637	Low SDI	2	Female	22	All ages	368	Maternal sepsis and other maternal infections	2	Percent	2008	0.00397338965528787	0.00453061388167498	0.00347421578793073
2	DALYs (Disability-Adjusted Life Years)	44637	Low SDI	2	Female	22	All ages	368	Maternal sepsis and other maternal infections	3	Rate	2008	259.241027200184	300.024630648138	226.383028649823
2	DALYs (Disability-Adjusted Life Years)	44637	Low SDI	2	Female	27	Age-standardized	368	Maternal sepsis and other maternal infections	3	Rate	2008	270.071705197764	312.768855257663	234.331009372318
2	DALYs (Disability-Adjusted Life Years)	44634	High-middle SDI	2	Female	22	All ages	368	Maternal sepsis and other maternal infections	1	Number	2016	18379.3855067057	26601.0173619329	12568.7703592209
2	DALYs (Disability-Adjusted Life Years)	44634	High-middle SDI	2	Female	22	All ages	368	Maternal sepsis and other maternal infections	2	Percent	2016	0.000103935347450244	0.000146327159686191	0.000075177965048012
2	DALYs (Disability-Adjusted Life Years)	44634	High-middle SDI	2	Female	22	All ages	368	Maternal sepsis and other maternal infections	3	Rate	2016	2.87588787145236	4.16235587264683	1.96668023650548
2	DALYs (Disability-Adjusted Life Years)	44634	High-middle SDI	2	Female	27	Age-standardized	368	Maternal sepsis and other maternal infections	3	Rate	2016	3.00301786091109	4.34487053163738	2.06633290903374
2	DALYs (Disability-Adjusted Life Years)	44639	Middle SDI	2	Female	22	All ages	368	Maternal sepsis and other maternal infections	1	Number	2016	127058.366272567	151503.277920579	107271.18172011
2	DALYs (Disability-Adjusted Life Years)	44639	Middle SDI	2	Female	22	All ages	368	Maternal sepsis and other maternal infections	2	Percent	2016	0.00040691063026306	0.000480486790152576	0.000339765063150889
2	DALYs (Disability-Adjusted Life Years)	44639	Middle SDI	2	Female	22	All ages	368	Maternal sepsis and other maternal infections	3	Rate	2016	10.955228793742	13.062918415473	9.24913780331374
2	DALYs (Disability-Adjusted Life Years)	44639	Middle SDI	2	Female	27	Age-standardized	368	Maternal sepsis and other maternal infections	3	Rate	2016	10.3895539425479	12.4138986163279	8.75890685814705
2	DALYs (Disability-Adjusted Life Years)	44634	High-middle SDI	2	Female	22	All ages	368	Maternal sepsis and other maternal infections	1	Number	2017	17275.0836997841	25167.9388922751	11813.9406427848
2	DALYs (Disability-Adjusted Life Years)	44634	High-middle SDI	2	Female	22	All ages	368	Maternal sepsis and other maternal infections	2	Percent	2017	0.0000972496888173025	0.000137173148165253	0.0000682451629654952
2	DALYs (Disability-Adjusted Life Years)	44634	High-middle SDI	2	Female	22	All ages	368	Maternal sepsis and other maternal infections	3	Rate	2017	2.68808453212402	3.91625004066479	1.8383049053301
2	DALYs (Disability-Adjusted Life Years)	44634	High-middle SDI	2	Female	27	Age-standardized	368	Maternal sepsis and other maternal infections	3	Rate	2017	2.86422066038992	4.16327559901933	1.96001051472825
2	DALYs (Disability-Adjusted Life Years)	44639	Middle SDI	2	Female	22	All ages	368	Maternal sepsis and other maternal infections	1	Number	2017	121674.157176012	146996.27076707	98934.2660221767
2	DALYs (Disability-Adjusted Life Years)	44639	Middle SDI	2	Female	22	All ages	368	Maternal sepsis and other maternal infections	2	Percent	2017	0.000386395015481514	0.000459384057225871	0.000320692811665779
2	DALYs (Disability-Adjusted Life Years)	44639	Middle SDI	2	Female	22	All ages	368	Maternal sepsis and other maternal infections	3	Rate	2017	10.380159330099	12.5404173483223	8.44019361507485
2	DALYs (Disability-Adjusted Life Years)	44639	Middle SDI	2	Female	27	Age-standardized	368	Maternal sepsis and other maternal infections	3	Rate	2017	9.97608130347585	12.0252103709726	8.14025408476388
2	DALYs (Disability-Adjusted Life Years)	44636	Low-middle SDI	2	Female	22	All ages	368	Maternal sepsis and other maternal infections	1	Number	2017	327363.26616965	381431.224899097	283647.422477603
2	DALYs (Disability-Adjusted Life Years)	44636	Low-middle SDI	2	Female	22	All ages	368	Maternal sepsis and other maternal infections	2	Percent	2017	0.00100417851571187	0.0011528151663523	0.000858405890065424
2	DALYs (Disability-Adjusted Life Years)	44636	Low-middle SDI	2	Female	22	All ages	368	Maternal sepsis and other maternal infections	3	Rate	2017	36.063826507118	42.0201987843981	31.2478903119272
2	DALYs (Disability-Adjusted Life Years)	44636	Low-middle SDI	2	Female	27	Age-standardized	368	Maternal sepsis and other maternal infections	3	Rate	2017	33.1787100285046	38.6417167461097	28.7547368011202
2	DALYs (Disability-Adjusted Life Years)	44634	High-middle SDI	2	Female	22	All ages	368	Maternal sepsis and other maternal infections	1	Number	2018	16195.4459411772	23867.3800689096	10993.6387083059
2	DALYs (Disability-Adjusted Life Years)	44634	High-middle SDI	2	Female	22	All ages	368	Maternal sepsis and other maternal infections	2	Percent	2018	0.0000904391864677117	0.000127060481933335	0.0000641190708380817
2	DALYs (Disability-Adjusted Life Years)	44634	High-middle SDI	2	Female	22	All ages	368	Maternal sepsis and other maternal infections	3	Rate	2018	2.50754193910485	3.69538799466954	1.70214578990713
2	DALYs (Disability-Adjusted Life Years)	44634	High-middle SDI	2	Female	27	Age-standardized	368	Maternal sepsis and other maternal infections	3	Rate	2018	2.72924313150454	4.01058768613583	1.85003979586747
2	DALYs (Disability-Adjusted Life Years)	44639	Middle SDI	2	Female	22	All ages	368	Maternal sepsis and other maternal infections	1	Number	2018	115968.818690084	137514.593593272	95342.257090473
2	DALYs (Disability-Adjusted Life Years)	44639	Middle SDI	2	Female	22	All ages	368	Maternal sepsis and other maternal infections	2	Percent	2018	0.000365222035676895	0.000433355210299048	0.000299986252717995
2	DALYs (Disability-Adjusted Life Years)	44639	Middle SDI	2	Female	22	All ages	368	Maternal sepsis and other maternal infections	3	Rate	2018	9.79217509829454	11.6114572369207	8.05050949248267
2	DALYs (Disability-Adjusted Life Years)	44639	Middle SDI	2	Female	27	Age-standardized	368	Maternal sepsis and other maternal infections	3	Rate	2018	9.52838527578448	11.3187173009367	7.85033999558041
2	DALYs (Disability-Adjusted Life Years)	44636	Low-middle SDI	2	Female	22	All ages	368	Maternal sepsis and other maternal infections	1	Number	2018	303095.350819249	356670.627213362	260381.48857712
2	DALYs (Disability-Adjusted Life Years)	44636	Low-middle SDI	2	Female	22	All ages	368	Maternal sepsis and other maternal infections	2	Percent	2018	0.000935772042831668	0.00109417819315308	0.000796503413835812
2	DALYs (Disability-Adjusted Life Years)	44636	Low-middle SDI	2	Female	22	All ages	368	Maternal sepsis and other maternal infections	3	Rate	2018	32.929390659837	38.7500052001853	28.2887999923796
2	DALYs (Disability-Adjusted Life Years)	44636	Low-middle SDI	2	Female	27	Age-standardized	368	Maternal sepsis and other maternal infections	3	Rate	2018	30.2662513059038	35.6962548850904	25.9776287709391
2	DALYs (Disability-Adjusted Life Years)	44636	Low-middle SDI	2	Female	22	All ages	368	Maternal sepsis and other maternal infections	1	Number	2019	283435.835541078	333282.564912024	239399.12873193
2	DALYs (Disability-Adjusted Life Years)	44636	Low-middle SDI	2	Female	22	All ages	368	Maternal sepsis and other maternal infections	2	Percent	2019	0.000881618894804592	0.0010426344268787	0.000746815704477684
2	DALYs (Disability-Adjusted Life Years)	44636	Low-middle SDI	2	Female	22	All ages	368	Maternal sepsis and other maternal infections	3	Rate	2019	30.3966569937391	35.7423957640535	25.6740055003025
2	DALYs (Disability-Adjusted Life Years)	44636	Low-middle SDI	2	Female	27	Age-standardized	368	Maternal sepsis and other maternal infections	3	Rate	2019	27.9187946075805	32.8151704572234	23.6348833795062
2	DALYs (Disability-Adjusted Life Years)	44639	Middle SDI	2	Female	22	All ages	368	Maternal sepsis and other maternal infections	1	Number	2019	112614.819879849	136118.276105408	92579.717375926
2	DALYs (Disability-Adjusted Life Years)	44639	Middle SDI	2	Female	22	All ages	368	Maternal sepsis and other maternal infections	2	Percent	2019	0.0003511454921843	0.000419983608155281	0.000291046308464889
2	DALYs (Disability-Adjusted Life Years)	44639	Middle SDI	2	Female	22	All ages	368	Maternal sepsis and other maternal infections	3	Rate	2019	9.41594562637761	11.381115628762	7.74077147081693
2	DALYs (Disability-Adjusted Life Years)	44639	Middle SDI	2	Female	27	Age-standardized	368	Maternal sepsis and other maternal infections	3	Rate	2019	9.26392698937063	11.1771017995564	7.60862053130472
2	DALYs (Disability-Adjusted Life Years)	44634	High-middle SDI	2	Female	22	All ages	368	Maternal sepsis and other maternal infections	1	Number	2019	15103.753673965	22314.066595342	10219.7673171474
2	DALYs (Disability-Adjusted Life Years)	44634	High-middle SDI	2	Female	22	All ages	368	Maternal sepsis and other maternal infections	2	Percent	2019	0.0000837603159065329	0.000119248720168276	0.0000585117142981267
2	DALYs (Disability-Adjusted Life Years)	44634	High-middle SDI	2	Female	22	All ages	368	Maternal sepsis and other maternal infections	3	Rate	2019	2.32874916530832	3.44046023791485	1.57571919690904
2	DALYs (Disability-Adjusted Life Years)	44634	High-middle SDI	2	Female	27	Age-standardized	368	Maternal sepsis and other maternal infections	3	Rate	2019	2.58848631774793	3.82882270012596	1.74961015946498
2	DALYs (Disability-Adjusted Life Years)	44637	Low SDI	2	Female	22	All ages	368	Maternal sepsis and other maternal infections	1	Number	2009	1014455.22530367	1177496.70977045	876920.868670513
2	DALYs (Disability-Adjusted Life Years)	44637	Low SDI	2	Female	22	All ages	368	Maternal sepsis and other maternal infections	2	Percent	2009	0.00390604496612094	0.00450962784490612	0.003385714523734
2	DALYs (Disability-Adjusted Life Years)	44637	Low SDI	2	Female	22	All ages	368	Maternal sepsis and other maternal infections	3	Rate	2009	245.978186120598	285.511373600157	212.629793081605
2	DALYs (Disability-Adjusted Life Years)	44637	Low SDI	2	Female	27	Age-standardized	368	Maternal sepsis and other maternal infections	3	Rate	2009	256.159256238276	298.653055379591	221.342530220556
2	DALYs (Disability-Adjusted Life Years)	44637	Low SDI	2	Female	22	All ages	368	Maternal sepsis and other maternal infections	1	Number	2010	982276.419581231	1154325.96703258	840477.879846636
2	DALYs (Disability-Adjusted Life Years)	44637	Low SDI	2	Female	22	All ages	368	Maternal sepsis and other maternal infections	2	Percent	2010	0.00366604916946461	0.0042431156018699	0.00317556203715695
2	DALYs (Disability-Adjusted Life Years)	44637	Low SDI	2	Female	22	All ages	368	Maternal sepsis and other maternal infections	3	Rate	2010	231.752745913022	272.345143592631	198.297599993955
2	DALYs (Disability-Adjusted Life Years)	44637	Low SDI	2	Female	27	Age-standardized	368	Maternal sepsis and other maternal infections	3	Rate	2010	240.971126347663	281.006121190471	206.43378969793
2	DALYs (Disability-Adjusted Life Years)	44637	Low SDI	2	Female	22	All ages	368	Maternal sepsis and other maternal infections	1	Number	2011	956589.132781389	1123813.92229795	820905.654532186
2	DALYs (Disability-Adjusted Life Years)	44637	Low SDI	2	Female	22	All ages	368	Maternal sepsis and other maternal infections	2	Percent	2011	0.00363638114438769	0.00425075676310647	0.00314950001162486
2	DALYs (Disability-Adjusted Life Years)	44637	Low SDI	2	Female	22	All ages	368	Maternal sepsis and other maternal infections	3	Rate	2011	219.702353572281	258.109312812548	188.539570627478
2	DALYs (Disability-Adjusted Life Years)	44637	Low SDI	2	Female	27	Age-standardized	368	Maternal sepsis and other maternal infections	3	Rate	2011	228.057356834334	267.578359195455	194.80183875835
2	DALYs (Disability-Adjusted Life Years)	44636	Low-middle SDI	2	Female	22	All ages	368	Maternal sepsis and other maternal infections	1	Number	2020	274360.537784601	322409.468508883	229915.707369935
2	DALYs (Disability-Adjusted Life Years)	44636	Low-middle SDI	2	Female	22	All ages	368	Maternal sepsis and other maternal infections	2	Percent	2020	0.000820036982666509	0.000961601496831995	0.000695826094440076
2	DALYs (Disability-Adjusted Life Years)	44636	Low-middle SDI	2	Female	22	All ages	368	Maternal sepsis and other maternal infections	3	Rate	2020	29.0608853676447	34.1503362015416	24.3531889463793
2	DALYs (Disability-Adjusted Life Years)	44636	Low-middle SDI	2	Female	27	Age-standardized	368	Maternal sepsis and other maternal infections	3	Rate	2020	26.6449593264031	31.3125878645714	22.3021964154922
2	DALYs (Disability-Adjusted Life Years)	44635	High SDI	2	Female	22	All ages	368	Maternal sepsis and other maternal infections	1	Number	2006	9251.34968668046	14772.3802115466	5522.01628146221
2	DALYs (Disability-Adjusted Life Years)	44635	High SDI	2	Female	22	All ages	368	Maternal sepsis and other maternal infections	2	Percent	2006	0.0000656784854557404	0.000100213562224828	0.0000409159198506628
2	DALYs (Disability-Adjusted Life Years)	44635	High SDI	2	Female	22	All ages	368	Maternal sepsis and other maternal infections	3	Rate	2006	1.8541645659793	2.96069491166878	1.10672791199203
2	DALYs (Disability-Adjusted Life Years)	44635	High SDI	2	Female	27	Age-standardized	368	Maternal sepsis and other maternal infections	3	Rate	2006	2.04312410403496	3.27974642197748	1.2126005985013
2	DALYs (Disability-Adjusted Life Years)	44637	Low SDI	2	Female	22	All ages	368	Maternal sepsis and other maternal infections	1	Number	2012	932116.178071038	1093618.91859565	784652.033761336
2	DALYs (Disability-Adjusted Life Years)	44637	Low SDI	2	Female	22	All ages	368	Maternal sepsis and other maternal infections	2	Percent	2012	0.00363219715403303	0.00418673868121331	0.00309907127132965
2	DALYs (Disability-Adjusted Life Years)	44637	Low SDI	2	Female	22	All ages	368	Maternal sepsis and other maternal infections	3	Rate	2012	208.440329868767	244.555661092096	175.464317214058
2	DALYs (Disability-Adjusted Life Years)	44637	Low SDI	2	Female	27	Age-standardized	368	Maternal sepsis and other maternal infections	3	Rate	2012	216.048059300482	255.005772474712	181.374381999993
2	DALYs (Disability-Adjusted Life Years)	44635	High SDI	2	Female	22	All ages	368	Maternal sepsis and other maternal infections	1	Number	2007	9059.41625346302	14562.9039042069	5425.46535152574
2	DALYs (Disability-Adjusted Life Years)	44635	High SDI	2	Female	22	All ages	368	Maternal sepsis and other maternal infections	2	Percent	2007	0.0000639047888298913	0.0000975637658713211	0.0000392608310664057
2	DALYs (Disability-Adjusted Life Years)	44635	High SDI	2	Female	22	All ages	368	Maternal sepsis and other maternal infections	3	Rate	2007	1.80043051759141	2.89417064856277	1.07823430536022
2	DALYs (Disability-Adjusted Life Years)	44635	High SDI	2	Female	27	Age-standardized	368	Maternal sepsis and other maternal infections	3	Rate	2007	1.98616234687878	3.2012627028526	1.17706814648716
2	DALYs (Disability-Adjusted Life Years)	44635	High SDI	2	Female	22	All ages	368	Maternal sepsis and other maternal infections	1	Number	2008	8851.71331437873	14054.7935275725	5290.67935993877
2	DALYs (Disability-Adjusted Life Years)	44635	High SDI	2	Female	22	All ages	368	Maternal sepsis and other maternal infections	2	Percent	2008	0.0000619432956901193	0.0000931216224430735	0.0000382814963138886
2	DALYs (Disability-Adjusted Life Years)	44635	High SDI	2	Female	22	All ages	368	Maternal sepsis and other maternal infections	3	Rate	2008	1.74417580478753	2.7694108407528	1.04249591042496
2	DALYs (Disability-Adjusted Life Years)	44635	High SDI	2	Female	27	Age-standardized	368	Maternal sepsis and other maternal infections	3	Rate	2008	1.92501141441504	3.07923995846881	1.14172992011289
2	DALYs (Disability-Adjusted Life Years)	44634	High-middle SDI	2	Female	22	All ages	368	Maternal sepsis and other maternal infections	1	Number	2020	14015.2849068025	20880.0922562044	9346.75375505951
2	DALYs (Disability-Adjusted Life Years)	44634	High-middle SDI	2	Female	22	All ages	368	Maternal sepsis and other maternal infections	2	Percent	2020	0.0000735646035709734	0.000106054312704309	0.0000505761013638101
2	DALYs (Disability-Adjusted Life Years)	44634	High-middle SDI	2	Female	22	All ages	368	Maternal sepsis and other maternal infections	3	Rate	2020	2.15468968248953	3.21007526090581	1.43695643825422
2	DALYs (Disability-Adjusted Life Years)	44634	High-middle SDI	2	Female	27	Age-standardized	368	Maternal sepsis and other maternal infections	3	Rate	2020	2.44667495112932	3.65367793609546	1.62182716613915
2	DALYs (Disability-Adjusted Life Years)	44639	Middle SDI	2	Female	22	All ages	368	Maternal sepsis and other maternal infections	1	Number	2020	109403.465579395	132835.495600653	89243.0309944852
2	DALYs (Disability-Adjusted Life Years)	44639	Middle SDI	2	Female	22	All ages	368	Maternal sepsis and other maternal infections	2	Percent	2020	0.00032344318244738	0.000389403202261958	0.000267019573155439
2	DALYs (Disability-Adjusted Life Years)	44639	Middle SDI	2	Female	22	All ages	368	Maternal sepsis and other maternal infections	3	Rate	2020	9.06779199329986	11.0099313312839	7.39681542649428
2	DALYs (Disability-Adjusted Life Years)	44639	Middle SDI	2	Female	27	Age-standardized	368	Maternal sepsis and other maternal infections	3	Rate	2020	9.0319588844345	10.9918624205722	7.3429987033584
2	DALYs (Disability-Adjusted Life Years)	44635	High SDI	2	Female	22	All ages	368	Maternal sepsis and other maternal infections	1	Number	2009	8651.64528938715	13629.5147018956	5208.64261815592
2	DALYs (Disability-Adjusted Life Years)	44635	High SDI	2	Female	22	All ages	368	Maternal sepsis and other maternal infections	2	Percent	2009	0.0000601519826811899	0.0000905118042785121	0.0000380291454220939
2	DALYs (Disability-Adjusted Life Years)	44635	High SDI	2	Female	22	All ages	368	Maternal sepsis and other maternal infections	3	Rate	2009	1.6908121333486	2.66364928967755	1.01793772657993
2	DALYs (Disability-Adjusted Life Years)	44635	High SDI	2	Female	27	Age-standardized	368	Maternal sepsis and other maternal infections	3	Rate	2009	1.8684458766668	2.96631010727347	1.11789397757395
2	DALYs (Disability-Adjusted Life Years)	44636	Low-middle SDI	2	Female	22	All ages	368	Maternal sepsis and other maternal infections	1	Number	2021	267608.493037642	317539.628494418	224432.099267537
2	DALYs (Disability-Adjusted Life Years)	44636	Low-middle SDI	2	Female	22	All ages	368	Maternal sepsis and other maternal infections	2	Percent	2021	0.000771432831722573	0.00091995618763932	0.000648882068841736
2	DALYs (Disability-Adjusted Life Years)	44636	Low-middle SDI	2	Female	22	All ages	368	Maternal sepsis and other maternal infections	3	Rate	2021	28.0105346628861	33.2368179717367	23.4913
2	DALYs (Disability-Adjusted Life Years)	44636	Low-middle SDI	2	Female	27	Age-standardized	368	Maternal sepsis and other maternal infections	3	Rate	2021	25.6319307186504	30.4155219962676	21.5294003481676
2	DALYs (Disability-Adjusted Life Years)	44637	Low SDI	2	Female	22	All ages	368	Maternal sepsis and other maternal infections	1	Number	2013	902896.407124567	1072444.58654192	755351.235057872
2	DALYs (Disability-Adjusted Life Years)	44637	Low SDI	2	Female	22	All ages	368	Maternal sepsis and other maternal infections	2	Percent	2013	0.00356038485020958	0.00416609369640503	0.00300897579534846
2	DALYs (Disability-Adjusted Life Years)	44637	Low SDI	2	Female	22	All ages	368	Maternal sepsis and other maternal infections	3	Rate	2013	196.644925759638	233.571409120433	164.510553335178
2	DALYs (Disability-Adjusted Life Years)	44637	Low SDI	2	Female	27	Age-standardized	368	Maternal sepsis and other maternal infections	3	Rate	2013	203.438583522212	242.702438681045	170.14193800436
2	DALYs (Disability-Adjusted Life Years)	44634	High-middle SDI	2	Female	22	All ages	368	Maternal sepsis and other maternal infections	1	Number	2021	13382.0809063483	19789.3361297522	8957.28272587632
2	DALYs (Disability-Adjusted Life Years)	44634	High-middle SDI	2	Female	22	All ages	368	Maternal sepsis and other maternal infections	2	Percent	2021	0.0000665871135684956	0.0000967763385655103	0.0000468795115778818
2	DALYs (Disability-Adjusted Life Years)	44634	High-middle SDI	2	Female	22	All ages	368	Maternal sepsis and other maternal infections	3	Rate	2021	2.05413487769201	3.03764159213912	1.37493316512846
2	DALYs (Disability-Adjusted Life Years)	44634	High-middle SDI	2	Female	27	Age-standardized	368	Maternal sepsis and other maternal infections	3	Rate	2021	2.38142706460122	3.53938376994501	1.58621462052073
2	DALYs (Disability-Adjusted Life Years)	44639	Middle SDI	2	Female	22	All ages	368	Maternal sepsis and other maternal infections	1	Number	2021	108236.121551746	131652.217734544	87814.5443331745
2	DALYs (Disability-Adjusted Life Years)	44639	Middle SDI	2	Female	22	All ages	368	Maternal sepsis and other maternal infections	2	Percent	2021	0.000303382934699208	0.000362914732628232	0.000250036353989768
2	DALYs (Disability-Adjusted Life Years)	44639	Middle SDI	2	Female	22	All ages	368	Maternal sepsis and other maternal infections	3	Rate	2021	8.90579070838171	10.8324936317827	7.22548019802489
2	DALYs (Disability-Adjusted Life Years)	44639	Middle SDI	2	Female	27	Age-standardized	368	Maternal sepsis and other maternal infections	3	Rate	2021	8.9679599223126	10.9243906459252	7.27434028572503
2	DALYs (Disability-Adjusted Life Years)	44635	High SDI	2	Female	22	All ages	368	Maternal sepsis and other maternal infections	1	Number	2010	8384.78861167981	13371.9836429999	5035.08540693886
2	DALYs (Disability-Adjusted Life Years)	44635	High SDI	2	Female	22	All ages	368	Maternal sepsis and other maternal infections	2	Percent	2010	0.0000580329980689373	0.0000882605517755034	0.0000361255157165143
2	DALYs (Disability-Adjusted Life Years)	44635	High SDI	2	Female	22	All ages	368	Maternal sepsis and other maternal infections	3	Rate	2010	1.62612425048949	2.59332797594221	0.976491461228228
2	DALYs (Disability-Adjusted Life Years)	44635	High SDI	2	Female	27	Age-standardized	368	Maternal sepsis and other maternal infections	3	Rate	2010	1.80133766118733	2.88494673395314	1.07393438649632
2	DALYs (Disability-Adjusted Life Years)	44635	High SDI	2	Female	22	All ages	368	Maternal sepsis and other maternal infections	1	Number	2011	8253.00732969941	13179.825232142	4903.13221842832
2	DALYs (Disability-Adjusted Life Years)	44635	High SDI	2	Female	22	All ages	368	Maternal sepsis and other maternal infections	2	Percent	2011	0.0000564513452112249	0.000085176250647562	0.0000352157112318693
2	DALYs (Disability-Adjusted Life Years)	44635	High SDI	2	Female	22	All ages	368	Maternal sepsis and other maternal infections	3	Rate	2011	1.58881501906297	2.53729379375397	0.943918961644031
2	DALYs (Disability-Adjusted Life Years)	44635	High SDI	2	Female	27	Age-standardized	368	Maternal sepsis and other maternal infections	3	Rate	2011	1.76375606951118	2.84194814743156	1.04117755388244
2	DALYs (Disability-Adjusted Life Years)	44637	Low SDI	2	Female	22	All ages	368	Maternal sepsis and other maternal infections	1	Number	2014	863741.679544853	1021237.82880717	714387.616000883
2	DALYs (Disability-Adjusted Life Years)	44637	Low SDI	2	Female	22	All ages	368	Maternal sepsis and other maternal infections	2	Percent	2014	0.00342656128686924	0.00399965912671532	0.00288853048308051
2	DALYs (Disability-Adjusted Life Years)	44637	Low SDI	2	Female	22	All ages	368	Maternal sepsis and other maternal infections	3	Rate	2014	183.297513228175	216.72029828818	151.602587434437
2	DALYs (Disability-Adjusted Life Years)	44637	Low SDI	2	Female	27	Age-standardized	368	Maternal sepsis and other maternal infections	3	Rate	2014	189.198104831743	225.794358651915	156.393897309747
2	DALYs (Disability-Adjusted Life Years)	44637	Low SDI	2	Female	22	All ages	368	Maternal sepsis and other maternal infections	1	Number	2015	835326.028994431	1010319.62903157	692560.539904955
2	DALYs (Disability-Adjusted Life Years)	44637	Low SDI	2	Female	22	All ages	368	Maternal sepsis and other maternal infections	2	Percent	2015	0.00333913485542065	0.00396337179773417	0.00285917457245527
2	DALYs (Disability-Adjusted Life Years)	44637	Low SDI	2	Female	22	All ages	368	Maternal sepsis and other maternal infections	3	Rate	2015	172.837214794602	209.045120914455	143.297623489494
2	DALYs (Disability-Adjusted Life Years)	44637	Low SDI	2	Female	27	Age-standardized	368	Maternal sepsis and other maternal infections	3	Rate	2015	177.747965899645	215.374681589523	146.775617991057
2	DALYs (Disability-Adjusted Life Years)	44637	Low SDI	2	Female	22	All ages	368	Maternal sepsis and other maternal infections	1	Number	2016	818115.24664122	982701.73293445	681771.709234934
2	DALYs (Disability-Adjusted Life Years)	44637	Low SDI	2	Female	22	All ages	368	Maternal sepsis and other maternal infections	2	Percent	2016	0.00329985525866883	0.0038391693919954	0.00277263533803744
2	DALYs (Disability-Adjusted Life Years)	44637	Low SDI	2	Female	22	All ages	368	Maternal sepsis and other maternal infections	3	Rate	2016	165.15584435978	198.381505689971	137.631687908983
2	DALYs (Disability-Adjusted Life Years)	44637	Low SDI	2	Female	27	Age-standardized	368	Maternal sepsis and other maternal infections	3	Rate	2016	169.100988836827	203.816108464277	141.148676395177
2	DALYs (Disability-Adjusted Life Years)	44635	High SDI	2	Female	22	All ages	368	Maternal sepsis and other maternal infections	1	Number	2012	8131.83141927496	13096.026093522	4805.05056941545
2	DALYs (Disability-Adjusted Life Years)	44635	High SDI	2	Female	22	All ages	368	Maternal sepsis and other maternal infections	2	Percent	2012	0.0000552767814231665	0.0000841187841844278	0.0000346047612829915
2	DALYs (Disability-Adjusted Life Years)	44635	High SDI	2	Female	22	All ages	368	Maternal sepsis and other maternal infections	3	Rate	2012	1.5543573095748	2.50323731952909	0.918460441487287
2	DALYs (Disability-Adjusted Life Years)	44635	High SDI	2	Female	27	Age-standardized	368	Maternal sepsis and other maternal infections	3	Rate	2012	1.72917744891892	2.79770503469281	1.01273063248102
2	DALYs (Disability-Adjusted Life Years)	44637	Low SDI	2	Female	22	All ages	368	Maternal sepsis and other maternal infections	1	Number	2017	805305.191091633	971235.158415287	648066.313406044
2	DALYs (Disability-Adjusted Life Years)	44637	Low SDI	2	Female	22	All ages	368	Maternal sepsis and other maternal infections	2	Percent	2017	0.00328377590701444	0.00387579685290127	0.00276833461114031
2	DALYs (Disability-Adjusted Life Years)	44637	Low SDI	2	Female	22	All ages	368	Maternal sepsis and other maternal infections	3	Rate	2017	158.69753571927	191.39653878983	127.711242964667
2	DALYs (Disability-Adjusted Life Years)	44637	Low SDI	2	Female	27	Age-standardized	368	Maternal sepsis and other maternal infections	3	Rate	2017	161.635187919579	195.122238158064	129.98184576411
2	DALYs (Disability-Adjusted Life Years)	44635	High SDI	2	Female	22	All ages	368	Maternal sepsis and other maternal infections	1	Number	2013	8053.64061543365	12742.6128550353	4711.62954840314
2	DALYs (Disability-Adjusted Life Years)	44635	High SDI	2	Female	22	All ages	368	Maternal sepsis and other maternal infections	2	Percent	2013	0.0000542253770842344	0.0000813983329868371	0.0000335027393846925
2	DALYs (Disability-Adjusted Life Years)	44635	High SDI	2	Female	22	All ages	368	Maternal sepsis and other maternal infections	3	Rate	2013	1.52887229591915	2.41900883115551	0.894437711981234
2	DALYs (Disability-Adjusted Life Years)	44635	High SDI	2	Female	27	Age-standardized	368	Maternal sepsis and other maternal infections	3	Rate	2013	1.70575884693458	2.71373208843327	0.989953115793212
2	DALYs (Disability-Adjusted Life Years)	44637	Low SDI	2	Female	22	All ages	368	Maternal sepsis and other maternal infections	1	Number	2018	783446.557056818	955985.50786603	644567.722114532
2	DALYs (Disability-Adjusted Life Years)	44637	Low SDI	2	Female	22	All ages	368	Maternal sepsis and other maternal infections	2	Percent	2018	0.00323463565123536	0.00390214881767953	0.00273518113181743
2	DALYs (Disability-Adjusted Life Years)	44637	Low SDI	2	Female	22	All ages	368	Maternal sepsis and other maternal infections	3	Rate	2018	150.720274828139	183.913500135321	124.002618107624
2	DALYs (Disability-Adjusted Life Years)	44637	Low SDI	2	Female	27	Age-standardized	368	Maternal sepsis and other maternal infections	3	Rate	2018	152.794363932148	186.733968365182	125.206463377883
2	DALYs (Disability-Adjusted Life Years)	44635	High SDI	2	Female	22	All ages	368	Maternal sepsis and other maternal infections	1	Number	2014	7909.80968487728	12580.5680562816	4642.48765614964
2	DALYs (Disability-Adjusted Life Years)	44635	High SDI	2	Female	22	All ages	368	Maternal sepsis and other maternal infections	2	Percent	2014	0.0000527312613358418	0.0000790614203112033	0.0000323584755201837
2	DALYs (Disability-Adjusted Life Years)	44635	High SDI	2	Female	22	All ages	368	Maternal sepsis and other maternal infections	3	Rate	2014	1.49160040383065	2.37239341283339	0.875461830128603
2	DALYs (Disability-Adjusted Life Years)	44635	High SDI	2	Female	27	Age-standardized	368	Maternal sepsis and other maternal infections	3	Rate	2014	1.67065701195155	2.66935293572727	0.973668848687998
2	DALYs (Disability-Adjusted Life Years)	44637	Low SDI	2	Female	22	All ages	368	Maternal sepsis and other maternal infections	1	Number	2019	767299.111402929	941748.776925921	626550.648449687
2	DALYs (Disability-Adjusted Life Years)	44637	Low SDI	2	Female	22	All ages	368	Maternal sepsis and other maternal infections	2	Percent	2019	0.00319846941483689	0.00381746555275787	0.00269456078158804
2	DALYs (Disability-Adjusted Life Years)	44637	Low SDI	2	Female	22	All ages	368	Maternal sepsis and other maternal infections	3	Rate	2019	144.071225264194	176.82660929282	117.643717125093
2	DALYs (Disability-Adjusted Life Years)	44637	Low SDI	2	Female	27	Age-standardized	368	Maternal sepsis and other maternal infections	3	Rate	2019	145.296813077141	178.534725112606	118.419938089071
2	DALYs (Disability-Adjusted Life Years)	44635	High SDI	2	Female	22	All ages	368	Maternal sepsis and other maternal infections	1	Number	2015	7759.82109250831	12306.9274276486	4517.74034717016
2	DALYs (Disability-Adjusted Life Years)	44635	High SDI	2	Female	22	All ages	368	Maternal sepsis and other maternal infections	2	Percent	2015	0.0000510561378429984	0.0000772796978670144	0.0000310071582038658
2	DALYs (Disability-Adjusted Life Years)	44635	High SDI	2	Female	22	All ages	368	Maternal sepsis and other maternal infections	3	Rate	2015	1.45401043878809	2.30603266955273	0.846519725933041
2	DALYs (Disability-Adjusted Life Years)	44635	High SDI	2	Female	27	Age-standardized	368	Maternal sepsis and other maternal infections	3	Rate	2015	1.63809	2.60433920193432	0.946951370792707
2	DALYs (Disability-Adjusted Life Years)	44635	High SDI	2	Female	22	All ages	368	Maternal sepsis and other maternal infections	1	Number	2016	7622.19840328727	12108.6827126366	4445.7716299386
2	DALYs (Disability-Adjusted Life Years)	44635	High SDI	2	Female	22	All ages	368	Maternal sepsis and other maternal infections	2	Percent	2016	0.0000494704321354666	0.0000739818312484708	0.0000301026192860945
2	DALYs (Disability-Adjusted Life Years)	44635	High SDI	2	Female	22	All ages	368	Maternal sepsis and other maternal infections	3	Rate	2016	1.41969750991882	2.25534232854834	0.828061745279357
2	DALYs (Disability-Adjusted Life Years)	44635	High SDI	2	Female	27	Age-standardized	368	Maternal sepsis and other maternal infections	3	Rate	2016	1.60956004584446	2.56884212323555	0.929873137806945
2	DALYs (Disability-Adjusted Life Years)	44637	Low SDI	2	Female	22	All ages	368	Maternal sepsis and other maternal infections	1	Number	2020	757029.108916795	929886.554940048	621915.790642607
2	DALYs (Disability-Adjusted Life Years)	44637	Low SDI	2	Female	22	All ages	368	Maternal sepsis and other maternal infections	2	Percent	2020	0.003074600764231	0.00366524403576591	0.00256695515982281
2	DALYs (Disability-Adjusted Life Years)	44637	Low SDI	2	Female	22	All ages	368	Maternal sepsis and other maternal infections	3	Rate	2020	138.782492128405	170.471613272484	114.013
2	DALYs (Disability-Adjusted Life Years)	44637	Low SDI	2	Female	27	Age-standardized	368	Maternal sepsis and other maternal infections	3	Rate	2020	138.976692251071	170.74427050957	114.393331793493
2	DALYs (Disability-Adjusted Life Years)	44637	Low SDI	2	Female	22	All ages	368	Maternal sepsis and other maternal infections	1	Number	2021	746867.051199804	920320.161529884	609519.117879793
2	DALYs (Disability-Adjusted Life Years)	44637	Low SDI	2	Female	22	All ages	368	Maternal sepsis and other maternal infections	2	Percent	2021	0.00295102064916778	0.00357109449244879	0.00244866760637411
2	DALYs (Disability-Adjusted Life Years)	44637	Low SDI	2	Female	22	All ages	368	Maternal sepsis and other maternal infections	3	Rate	2021	133.781410496748	164.850931796059	109.179173433476
2	DALYs (Disability-Adjusted Life Years)	44637	Low SDI	2	Female	27	Age-standardized	368	Maternal sepsis and other maternal infections	3	Rate	2021	133.015501216464	163.351122059054	108.273320401554
2	DALYs (Disability-Adjusted Life Years)	44635	High SDI	2	Female	22	All ages	368	Maternal sepsis and other maternal infections	1	Number	2017	7369.95527437985	11955.3269474133	4305.07803807002
2	DALYs (Disability-Adjusted Life Years)	44635	High SDI	2	Female	22	All ages	368	Maternal sepsis and other maternal infections	2	Percent	2017	0.000047318058036498	0.0000723067802027209	0.0000287977720672387
2	DALYs (Disability-Adjusted Life Years)	44635	High SDI	2	Female	22	All ages	368	Maternal sepsis and other maternal infections	3	Rate	2017	1.36517867858392	2.21455311958887	0.797454058865727
2	DALYs (Disability-Adjusted Life Years)	44635	High SDI	2	Female	27	Age-standardized	368	Maternal sepsis and other maternal infections	3	Rate	2017	1.5592416312357	2.54140626092125	0.908091273525627
2	DALYs (Disability-Adjusted Life Years)	44635	High SDI	2	Female	22	All ages	368	Maternal sepsis and other maternal infections	1	Number	2018	7115.14001902432	11434.7120636407	4107.76254430393
2	DALYs (Disability-Adjusted Life Years)	44635	High SDI	2	Female	22	All ages	368	Maternal sepsis and other maternal infections	2	Percent	2018	0.0000452299346271279	0.0000690644744286068	0.0000268589546513757
2	DALYs (Disability-Adjusted Life Years)	44635	High SDI	2	Female	22	All ages	368	Maternal sepsis and other maternal infections	3	Rate	2018	1.3115294776138	2.10775359295702	0.757181397623601
2	DALYs (Disability-Adjusted Life Years)	44635	High SDI	2	Female	27	Age-standardized	368	Maternal sepsis and other maternal infections	3	Rate	2018	1.50921913075024	2.43723865637673	0.863913375624492
2	DALYs (Disability-Adjusted Life Years)	44635	High SDI	2	Female	22	All ages	368	Maternal sepsis and other maternal infections	1	Number	2020	6681.7041378285	10926.2633963206	3770.22201805909
2	DALYs (Disability-Adjusted Life Years)	44635	High SDI	2	Female	22	All ages	368	Maternal sepsis and other maternal infections	2	Percent	2020	0.0000399834817294743	0.0000620598424658487	0.000023397877987317
2	DALYs (Disability-Adjusted Life Years)	44635	High SDI	2	Female	22	All ages	368	Maternal sepsis and other maternal infections	3	Rate	2020	1.22195502675572	1.99820318370607	0.689501009311324
2	DALYs (Disability-Adjusted Life Years)	44635	High SDI	2	Female	27	Age-standardized	368	Maternal sepsis and other maternal infections	3	Rate	2020	1.42707621154847	2.34367136356074	0.796846073853936
2	DALYs (Disability-Adjusted Life Years)	44635	High SDI	2	Female	22	All ages	368	Maternal sepsis and other maternal infections	1	Number	2019	6936.10494462339	11242.3099170367	4000.39947646322
2	DALYs (Disability-Adjusted Life Years)	44635	High SDI	2	Female	22	All ages	368	Maternal sepsis and other maternal infections	2	Percent	2019	0.000043790623627832	0.0000675554153627751	0.0000260926293069457
2	DALYs (Disability-Adjusted Life Years)	44635	High SDI	2	Female	22	All ages	368	Maternal sepsis and other maternal infections	3	Rate	2019	1.27302925690299	2.06337556219537	0.734219798214662
2	DALYs (Disability-Adjusted Life Years)	44635	High SDI	2	Female	27	Age-standardized	368	Maternal sepsis and other maternal infections	3	Rate	2019	1.47569177455676	2.41379724542809	0.84740807631329
2	DALYs (Disability-Adjusted Life Years)	44635	High SDI	2	Female	22	All ages	368	Maternal sepsis and other maternal infections	1	Number	2021	7089.46716163315	11384.1128941398	3977.81296204575
2	DALYs (Disability-Adjusted Life Years)	44635	High SDI	2	Female	22	All ages	368	Maternal sepsis and other maternal infections	2	Percent	2021	0.0000415540450803079	0.000065005970500574	0.0000244796267340764
2	DALYs (Disability-Adjusted Life Years)	44635	High SDI	2	Female	22	All ages	368	Maternal sepsis and other maternal infections	3	Rate	2021	1.29285967555869	2.07604607896238	0.725407686966267
2	DALYs (Disability-Adjusted Life Years)	44635	High SDI	2	Female	27	Age-standardized	368	Maternal sepsis and other maternal infections	3	Rate	2021	1.52347101109362	2.45777737012142	0.852240528729725
3	YLDs (Years Lived with Disability)	44635	High SDI	2	Female	22	All ages	368	Maternal sepsis and other maternal infections	1	Number	1990	8542.13186949048	15078.5914974622	3943.11948205329
3	YLDs (Years Lived with Disability)	44635	High SDI	2	Female	22	All ages	368	Maternal sepsis and other maternal infections	2	Percent	1990	0.0001448290173839	0.0002417541636895	0.0000720477620594
3	YLDs (Years Lived with Disability)	44635	High SDI	2	Female	22	All ages	368	Maternal sepsis and other maternal infections	3	Rate	1990	1.91469	3.37982	0.883839
3	YLDs (Years Lived with Disability)	44635	High SDI	2	Female	22	All ages	368	Maternal sepsis and other maternal infections	1	Number	1991	8346.21537301152	14684.7621175505	3862.90478852817
3	YLDs (Years Lived with Disability)	44635	High SDI	2	Female	22	All ages	368	Maternal sepsis and other maternal infections	2	Percent	1991	0.0001402463914904	0.0002341292305349	0.0000708494863694
3	YLDs (Years Lived with Disability)	44635	High SDI	2	Female	22	All ages	368	Maternal sepsis and other maternal infections	3	Rate	1991	1.85672	3.26682	0.859354
3	YLDs (Years Lived with Disability)	44635	High SDI	2	Female	22	All ages	368	Maternal sepsis and other maternal infections	1	Number	1992	8176.67635387242	14578.2884077227	3772.81977351235
3	YLDs (Years Lived with Disability)	44635	High SDI	2	Female	22	All ages	368	Maternal sepsis and other maternal infections	2	Percent	1992	0.0001360940713559	0.0002277290311376	0.0000694194506483
3	YLDs (Years Lived with Disability)	44635	High SDI	2	Female	22	All ages	368	Maternal sepsis and other maternal infections	3	Rate	1992	1.80572	3.21944	0.833182
3	YLDs (Years Lived with Disability)	44635	High SDI	2	Female	22	All ages	368	Maternal sepsis and other maternal infections	1	Number	1993	8027.25732899136	14062.3684817453	3699.17545568104
3	YLDs (Years Lived with Disability)	44635	High SDI	2	Female	22	All ages	368	Maternal sepsis and other maternal infections	2	Percent	1993	0.0001323530413576	0.0002213873584072	0.0000674482707116
3	YLDs (Years Lived with Disability)	44635	High SDI	2	Female	22	All ages	368	Maternal sepsis and other maternal infections	3	Rate	1993	1.76044	3.08399	0.811259
3	YLDs (Years Lived with Disability)	44635	High SDI	2	Female	22	All ages	368	Maternal sepsis and other maternal infections	1	Number	1994	7874.06583664834	14077.7721814699	3659.54749839544
3	YLDs (Years Lived with Disability)	44635	High SDI	2	Female	22	All ages	368	Maternal sepsis and other maternal infections	2	Percent	1994	0.0001285419763057	0.0002140957441749	0.000064586793546
3	YLDs (Years Lived with Disability)	44635	High SDI	2	Female	22	All ages	368	Maternal sepsis and other maternal infections	3	Rate	1994	1.71542	3.06695	0.79726
3	YLDs (Years Lived with Disability)	44635	High SDI	2	Female	22	All ages	368	Maternal sepsis and other maternal infections	1	Number	1995	7782.50969071071	13615.2294392341	3648.85999589896
3	YLDs (Years Lived with Disability)	44635	High SDI	2	Female	22	All ages	368	Maternal sepsis and other maternal infections	2	Percent	1995	0.0001257216933849	0.0002120430898591	0.0000624523732437
3	YLDs (Years Lived with Disability)	44635	High SDI	2	Female	22	All ages	368	Maternal sepsis and other maternal infections	3	Rate	1995	1.68459	2.94713	0.789828
3	YLDs (Years Lived with Disability)	44635	High SDI	2	Female	22	All ages	368	Maternal sepsis and other maternal infections	1	Number	1996	7707.62385460186	13518.7835265231	3574.29978034458
3	YLDs (Years Lived with Disability)	44635	High SDI	2	Female	22	All ages	368	Maternal sepsis and other maternal infections	2	Percent	1996	0.0001230500017593	0.0002052031148339	0.0000617064397313
3	YLDs (Years Lived with Disability)	44635	High SDI	2	Female	22	All ages	368	Maternal sepsis and other maternal infections	3	Rate	1996	1.6578	2.9077	0.768781
3	YLDs (Years Lived with Disability)	44635	High SDI	2	Female	22	All ages	368	Maternal sepsis and other maternal infections	1	Number	1997	7674.27945675286	13540.838230746	3583.76867205145
3	YLDs (Years Lived with Disability)	44635	High SDI	2	Female	22	All ages	368	Maternal sepsis and other maternal infections	2	Percent	1997	0.000120899407716	0.000202797985379	0.0000614322131782
3	YLDs (Years Lived with Disability)	44635	High SDI	2	Female	22	All ages	368	Maternal sepsis and other maternal infections	3	Rate	1997	1.64006	2.89379	0.765882
3	YLDs (Years Lived with Disability)	44635	High SDI	2	Female	22	All ages	368	Maternal sepsis and other maternal infections	1	Number	1998	7643.76051931541	13465.9420331071	3594.50277596814
3	YLDs (Years Lived with Disability)	44635	High SDI	2	Female	22	All ages	368	Maternal sepsis and other maternal infections	2	Percent	1998	0.0001187480184205	0.0001969829045889	0.0000609351965129
3	YLDs (Years Lived with Disability)	44635	High SDI	2	Female	22	All ages	368	Maternal sepsis and other maternal infections	3	Rate	1998	1.62294	2.85912	0.763194
3	YLDs (Years Lived with Disability)	44635	High SDI	2	Female	22	All ages	368	Maternal sepsis and other maternal infections	1	Number	1999	7632.21251305029	13392.1100861121	3567.38555905392
3	YLDs (Years Lived with Disability)	44635	High SDI	2	Female	22	All ages	368	Maternal sepsis and other maternal infections	2	Percent	1999	0.0001169522942986	0.0001942834479351	0.0000587382491089
3	YLDs (Years Lived with Disability)	44635	High SDI	2	Female	22	All ages	368	Maternal sepsis and other maternal infections	3	Rate	1999	1.60987	2.82481	0.752471
3	YLDs (Years Lived with Disability)	44635	High SDI	2	Female	22	All ages	368	Maternal sepsis and other maternal infections	1	Number	2000	7598.96851436408	13367.7252332047	3595.03586213958
3	YLDs (Years Lived with Disability)	44635	High SDI	2	Female	22	All ages	368	Maternal sepsis and other maternal infections	2	Percent	2000	0.000114995297965	0.0001922214182896	0.0000575769987932
3	YLDs (Years Lived with Disability)	44635	High SDI	2	Female	22	All ages	368	Maternal sepsis and other maternal infections	3	Rate	2000	1.59207	2.80068	0.753199
3	YLDs (Years Lived with Disability)	44635	High SDI	2	Female	22	All ages	368	Maternal sepsis and other maternal infections	1	Number	2001	7546.48704652807	13365.7823180187	3540.73748170598
3	YLDs (Years Lived with Disability)	44635	High SDI	2	Female	22	All ages	368	Maternal sepsis and other maternal infections	2	Percent	2001	0.0001128965117279	0.0001882815551716	0.0000562951233611
3	YLDs (Years Lived with Disability)	44635	High SDI	2	Female	22	All ages	368	Maternal sepsis and other maternal infections	3	Rate	2001	1.57011	2.78086	0.736678
3	YLDs (Years Lived with Disability)	44635	High SDI	2	Female	22	All ages	368	Maternal sepsis and other maternal infections	1	Number	2002	7512.42683477375	13097.9662437297	3546.4308345753
3	YLDs (Years Lived with Disability)	44635	High SDI	2	Female	22	All ages	368	Maternal sepsis and other maternal infections	2	Percent	2002	0.0001111943066692	0.000183519845954	0.0000564336509744
3	YLDs (Years Lived with Disability)	44635	High SDI	2	Female	22	All ages	368	Maternal sepsis and other maternal infections	3	Rate	2002	1.55202	2.70596	0.73267
3	YLDs (Years Lived with Disability)	44635	High SDI	2	Female	22	All ages	368	Maternal sepsis and other maternal infections	1	Number	2003	7459.79701720601	12951.2480483277	3583.52029523222
3	YLDs (Years Lived with Disability)	44635	High SDI	2	Female	22	All ages	368	Maternal sepsis and other maternal infections	2	Percent	2003	0.0001092752784066	0.0001802919863321	0.0000549804485145
3	YLDs (Years Lived with Disability)	44635	High SDI	2	Female	22	All ages	368	Maternal sepsis and other maternal infections	3	Rate	2003	1.53016	2.65657	0.735055
3	YLDs (Years Lived with Disability)	44635	High SDI	2	Female	22	All ages	368	Maternal sepsis and other maternal infections	1	Number	2004	7407.32498171583	12985.1812817981	3579.21013124458
3	YLDs (Years Lived with Disability)	44635	High SDI	2	Female	22	All ages	368	Maternal sepsis and other maternal infections	2	Percent	2004	0.0001073202695777	0.000178623703109	0.0000555641018377
3	YLDs (Years Lived with Disability)	44635	High SDI	2	Female	22	All ages	368	Maternal sepsis and other maternal infections	3	Rate	2004	1.50814	2.64379	0.72873
3	YLDs (Years Lived with Disability)	44635	High SDI	2	Female	22	All ages	368	Maternal sepsis and other maternal infections	1	Number	2005	7363.21178595047	12847.1110467666	3487.34809256541
3	YLDs (Years Lived with Disability)	44635	High SDI	2	Female	22	All ages	368	Maternal sepsis and other maternal infections	2	Percent	2005	0.000105439117181	0.0001742393035715	0.0000543355094344
3	YLDs (Years Lived with Disability)	44635	High SDI	2	Female	22	All ages	368	Maternal sepsis and other maternal infections	3	Rate	2005	1.48768	2.59566	0.704593
3	YLDs (Years Lived with Disability)	44635	High SDI	2	Female	22	All ages	368	Maternal sepsis and other maternal infections	1	Number	2006	7260.01056445873	12773.4366314601	3486.84481232166
3	YLDs (Years Lived with Disability)	44635	High SDI	2	Female	22	All ages	368	Maternal sepsis and other maternal infections	2	Percent	2006	0.0001026810818659	0.0001693838354569	0.0000527592129794
3	YLDs (Years Lived with Disability)	44635	High SDI	2	Female	22	All ages	368	Maternal sepsis and other maternal infections	3	Rate	2006	1.45506	2.56006	0.698837
3	YLDs (Years Lived with Disability)	44635	High SDI	2	Female	22	All ages	368	Maternal sepsis and other maternal infections	1	Number	2007	7088.7196440492	12496.2639219998	3443.68131111992
3	YLDs (Years Lived with Disability)	44635	High SDI	2	Female	22	All ages	368	Maternal sepsis and other maternal infections	2	Percent	2007	0.0000989357984084	0.0001624848116907	0.0000501834086105
3	YLDs (Years Lived with Disability)	44635	High SDI	2	Female	22	All ages	368	Maternal sepsis and other maternal infections	3	Rate	2007	1.40878	2.48346	0.684383
3	YLDs (Years Lived with Disability)	44635	High SDI	2	Female	22	All ages	368	Maternal sepsis and other maternal infections	1	Number	2008	6885.40688749474	12023.1933819673	3302.31010430025
3	YLDs (Years Lived with Disability)	44635	High SDI	2	Female	22	All ages	368	Maternal sepsis and other maternal infections	2	Percent	2008	0.0000948169517479	0.0001551017519158	0.0000485497815342
3	YLDs (Years Lived with Disability)	44635	High SDI	2	Female	22	All ages	368	Maternal sepsis and other maternal infections	3	Rate	2008	1.35673	2.3691	0.6507
3	YLDs (Years Lived with Disability)	44635	High SDI	2	Female	22	All ages	368	Maternal sepsis and other maternal infections	1	Number	2009	6705.85035601385	11688.6419624922	3212.53890895135
3	YLDs (Years Lived with Disability)	44635	High SDI	2	Female	22	All ages	368	Maternal sepsis and other maternal infections	2	Percent	2009	0.0000911358130263	0.0001503594903595	0.0000477740479037
3	YLDs (Years Lived with Disability)	44635	High SDI	2	Female	22	All ages	368	Maternal sepsis and other maternal infections	3	Rate	2009	1.31054	2.28434	0.627834
3	YLDs (Years Lived with Disability)	44635	High SDI	2	Female	22	All ages	368	Maternal sepsis and other maternal infections	1	Number	2010	6576.88189421479	11562.7870465189	3162.98875652504
3	YLDs (Years Lived with Disability)	44635	High SDI	2	Female	22	All ages	368	Maternal sepsis and other maternal infections	2	Percent	2010	0.0000882767177617	0.0001448304837337	0.0000454665947572
3	YLDs (Years Lived with Disability)	44635	High SDI	2	Female	22	All ages	368	Maternal sepsis and other maternal infections	3	Rate	2010	1.2755	2.24246	0.613422
3	YLDs (Years Lived with Disability)	44635	High SDI	2	Female	22	All ages	368	Maternal sepsis and other maternal infections	1	Number	2011	6504.28	11425.5051137328	3126.83373018891
3	YLDs (Years Lived with Disability)	44635	High SDI	2	Female	22	All ages	368	Maternal sepsis and other maternal infections	2	Percent	2011	0.0000862361234623	0.000141943626088	0.0000442422200769
3	YLDs (Years Lived with Disability)	44635	High SDI	2	Female	22	All ages	368	Maternal sepsis and other maternal infections	3	Rate	2011	1.25216	2.19956	0.601958
3	YLDs (Years Lived with Disability)	44635	High SDI	2	Female	22	All ages	368	Maternal sepsis and other maternal infections	1	Number	2012	6424.82031945147	11318.7992801693	3110.8193357288
3	YLDs (Years Lived with Disability)	44635	High SDI	2	Female	22	All ages	368	Maternal sepsis and other maternal infections	2	Percent	2012	0.0000840982768474	0.0001385658419507	0.0000432952324136
3	YLDs (Years Lived with Disability)	44635	High SDI	2	Female	22	All ages	368	Maternal sepsis and other maternal infections	3	Rate	2012	1.22807	2.16353	0.594617
3	YLDs (Years Lived with Disability)	44635	High SDI	2	Female	22	All ages	368	Maternal sepsis and other maternal infections	1	Number	2013	6345.73163855772	11065.6771311349	3054.31833314354
3	YLDs (Years Lived with Disability)	44635	High SDI	2	Female	22	All ages	368	Maternal sepsis and other maternal infections	2	Percent	2013	0.0000820493558318	0.0001335603991079	0.000042153994914
3	YLDs (Years Lived with Disability)	44635	High SDI	2	Female	22	All ages	368	Maternal sepsis and other maternal infections	3	Rate	2013	1.20465	2.10067	0.57982
3	YLDs (Years Lived with Disability)	44635	High SDI	2	Female	22	All ages	368	Maternal sepsis and other maternal infections	1	Number	2014	6259.88718679413	10783.9538417501	2942.34905641963
3	YLDs (Years Lived with Disability)	44635	High SDI	2	Female	22	All ages	368	Maternal sepsis and other maternal infections	2	Percent	2014	0.0000799273556782	0.0001301623810592	0.0000410120056099
3	YLDs (Years Lived with Disability)	44635	High SDI	2	Female	22	All ages	368	Maternal sepsis and other maternal infections	3	Rate	2014	1.18046	2.0336	0.554856
3	YLDs (Years Lived with Disability)	44635	High SDI	2	Female	22	All ages	368	Maternal sepsis and other maternal infections	1	Number	2015	6165.77669741652	10777.2383023126	2922.60321465239
3	YLDs (Years Lived with Disability)	44635	High SDI	2	Female	22	All ages	368	Maternal sepsis and other maternal infections	2	Percent	2015	0.0000777433126546	0.0001272263802627	0.0000391087177046
3	YLDs (Years Lived with Disability)	44635	High SDI	2	Female	22	All ages	368	Maternal sepsis and other maternal infections	3	Rate	2015	1.15532	2.0194	0.547628
3	YLDs (Years Lived with Disability)	44635	High SDI	2	Female	22	All ages	368	Maternal sepsis and other maternal infections	1	Number	2016	6046.71353749885	10571.7352727918	2920.06031276008
3	YLDs (Years Lived with Disability)	44635	High SDI	2	Female	22	All ages	368	Maternal sepsis and other maternal infections	2	Percent	2016	0.0000753004612429	0.0001244010277896	0.0000387735788718
3	YLDs (Years Lived with Disability)	44635	High SDI	2	Female	22	All ages	368	Maternal sepsis and other maternal infections	3	Rate	2016	1.12625	1.96907	0.543885
3	YLDs (Years Lived with Disability)	44635	High SDI	2	Female	22	All ages	368	Maternal sepsis and other maternal infections	1	Number	2017	5904.09951235033	10382.4264618488	2863.39622684819
3	YLDs (Years Lived with Disability)	44635	High SDI	2	Female	22	All ages	368	Maternal sepsis and other maternal infections	2	Percent	2017	0.0000725438532744	0.0001197642580813	0.0000371358002112
3	YLDs (Years Lived with Disability)	44635	High SDI	2	Female	22	All ages	368	Maternal sepsis and other maternal infections	3	Rate	2017	1.09365	1.9232	0.530403
3	YLDs (Years Lived with Disability)	44635	High SDI	2	Female	22	All ages	368	Maternal sepsis and other maternal infections	1	Number	2018	5742.90439296163	10073.9396193443	2762.14209662706
3	YLDs (Years Lived with Disability)	44635	High SDI	2	Female	22	All ages	368	Maternal sepsis and other maternal infections	2	Percent	2018	0.000069659928183	0.0001155055758224	0.0000354243063605
3	YLDs (Years Lived with Disability)	44635	High SDI	2	Female	22	All ages	368	Maternal sepsis and other maternal infections	3	Rate	2018	1.05859	1.85692	0.509144
3	YLDs (Years Lived with Disability)	44635	High SDI	2	Female	22	All ages	368	Maternal sepsis and other maternal infections	1	Number	2019	5609.77118720323	9973.22700471707	2705.34588623166
3	YLDs (Years Lived with Disability)	44635	High SDI	2	Female	22	All ages	368	Maternal sepsis and other maternal infections	2	Percent	2019	0.0000672250743405	0.0001115425836007	0.0000344774756547
3	YLDs (Years Lived with Disability)	44635	High SDI	2	Female	22	All ages	368	Maternal sepsis and other maternal infections	3	Rate	2019	1.0296	1.83045	0.49653
3	YLDs (Years Lived with Disability)	44635	High SDI	2	Female	22	All ages	368	Maternal sepsis and other maternal infections	1	Number	2020	5440.9978800789	9752.35882554443	2542.21484487654
3	YLDs (Years Lived with Disability)	44635	High SDI	2	Female	22	All ages	368	Maternal sepsis and other maternal infections	2	Percent	2020	0.0000633841692076	0.0001045198466162	0.0000323275388455
3	YLDs (Years Lived with Disability)	44635	High SDI	2	Female	22	All ages	368	Maternal sepsis and other maternal infections	3	Rate	2020	0.995054	1.78352	0.464922
3	YLDs (Years Lived with Disability)	44635	High SDI	2	Female	22	All ages	368	Maternal sepsis and other maternal infections	1	Number	2021	5919.42649788279	10248.8224558606	2847.10938153063
3	YLDs (Years Lived with Disability)	44635	High SDI	2	Female	22	All ages	368	Maternal sepsis and other maternal infections	2	Percent	2021	0.0000679389748403	0.000113114539001	0.0000350711543362
3	YLDs (Years Lived with Disability)	44635	High SDI	2	Female	22	All ages	368	Maternal sepsis and other maternal infections	3	Rate	2021	1.07949	1.86901	0.519209
3	YLDs (Years Lived with Disability)	44635	High SDI	2	Female	27	Age-standardized	368	Maternal sepsis and other maternal infections	2	Percent	1990	0.0001655597138492	0.0002759308307022	0.0000826604611971
3	YLDs (Years Lived with Disability)	44635	High SDI	2	Female	27	Age-standardized	368	Maternal sepsis and other maternal infections	3	Rate	1990	1.91612	3.37811	0.887886
3	YLDs (Years Lived with Disability)	44635	High SDI	2	Female	27	Age-standardized	368	Maternal sepsis and other maternal infections	2	Percent	1991	0.0001622253669504	0.0002695269552365	0.0000814647710416
3	YLDs (Years Lived with Disability)	44635	High SDI	2	Female	27	Age-standardized	368	Maternal sepsis and other maternal infections	3	Rate	1991	1.87332	3.30572	0.864929
3	YLDs (Years Lived with Disability)	44635	High SDI	2	Female	27	Age-standardized	368	Maternal sepsis and other maternal infections	2	Percent	1992	0.0001595396713767	0.000266217153009	0.0000813122787305
3	YLDs (Years Lived with Disability)	44635	High SDI	2	Female	27	Age-standardized	368	Maternal sepsis and other maternal infections	3	Rate	1992	1.83924	3.28726	0.851241
3	YLDs (Years Lived with Disability)	44635	High SDI	2	Female	27	Age-standardized	368	Maternal sepsis and other maternal infections	2	Percent	1993	0.0001573909241108	0.0002627581110724	0.0000799102910587
3	YLDs (Years Lived with Disability)	44635	High SDI	2	Female	27	Age-standardized	368	Maternal sepsis and other maternal infections	3	Rate	1993	1.81178	3.17458	0.840439
3	YLDs (Years Lived with Disability)	44635	High SDI	2	Female	27	Age-standardized	368	Maternal sepsis and other maternal infections	2	Percent	1994	0.0001550813294887	0.0002608629554949	0.0000781577461064
3	YLDs (Years Lived with Disability)	44635	High SDI	2	Female	27	Age-standardized	368	Maternal sepsis and other maternal infections	3	Rate	1994	1.78395	3.19376	0.833201
3	YLDs (Years Lived with Disability)	44635	High SDI	2	Female	27	Age-standardized	368	Maternal sepsis and other maternal infections	2	Percent	1995	0.0001538952458001	0.0002587077118399	0.0000761270863943
3	YLDs (Years Lived with Disability)	44635	High SDI	2	Female	27	Age-standardized	368	Maternal sepsis and other maternal infections	3	Rate	1995	1.76982	3.09839	0.827219
3	YLDs (Years Lived with Disability)	44635	High SDI	2	Female	27	Age-standardized	368	Maternal sepsis and other maternal infections	2	Percent	1996	0.0001525007284712	0.0002538148298075	0.000076392211978
3	YLDs (Years Lived with Disability)	44635	High SDI	2	Female	27	Age-standardized	368	Maternal sepsis and other maternal infections	3	Rate	1996	1.75602	3.0858	0.81005
3	YLDs (Years Lived with Disability)	44635	High SDI	2	Female	27	Age-standardized	368	Maternal sepsis and other maternal infections	2	Percent	1997	0.0001516335292092	0.0002521068225417	0.000076928397483
3	YLDs (Years Lived with Disability)	44635	High SDI	2	Female	27	Age-standardized	368	Maternal sepsis and other maternal infections	3	Rate	1997	1.7506	3.10087	0.811039
3	YLDs (Years Lived with Disability)	44635	High SDI	2	Female	27	Age-standardized	368	Maternal sepsis and other maternal infections	2	Percent	1998	0.0001506368372588	0.0002488540449975	0.0000772668647108
3	YLDs (Years Lived with Disability)	44635	High SDI	2	Female	27	Age-standardized	368	Maternal sepsis and other maternal infections	3	Rate	1998	1.74473	3.072	0.817973
3	YLDs (Years Lived with Disability)	44635	High SDI	2	Female	27	Age-standardized	368	Maternal sepsis and other maternal infections	2	Percent	1999	0.0001500049807116	0.0002494740468049	0.0000754081727724
3	YLDs (Years Lived with Disability)	44635	High SDI	2	Female	27	Age-standardized	368	Maternal sepsis and other maternal infections	3	Rate	1999	1.74253	3.07396	0.810755
3	YLDs (Years Lived with Disability)	44635	High SDI	2	Female	27	Age-standardized	368	Maternal sepsis and other maternal infections	2	Percent	2000	0.0001490806272586	0.0002493888981292	0.0000741711256887
3	YLDs (Years Lived with Disability)	44635	High SDI	2	Female	27	Age-standardized	368	Maternal sepsis and other maternal infections	3	Rate	2000	1.73412	3.04166	0.816167
3	YLDs (Years Lived with Disability)	44635	High SDI	2	Female	27	Age-standardized	368	Maternal sepsis and other maternal infections	2	Percent	2001	0.0001477584285455	0.0002463357849678	0.0000727105185905
3	YLDs (Years Lived with Disability)	44635	High SDI	2	Female	27	Age-standardized	368	Maternal sepsis and other maternal infections	3	Rate	2001	1.71913	3.03387	0.801344
3	YLDs (Years Lived with Disability)	44635	High SDI	2	Female	27	Age-standardized	368	Maternal sepsis and other maternal infections	2	Percent	2002	0.0001468328460843	0.0002433892071719	0.0000743374624537
3	YLDs (Years Lived with Disability)	44635	High SDI	2	Female	27	Age-standardized	368	Maternal sepsis and other maternal infections	3	Rate	2002	1.70692	2.96616	0.802758
3	YLDs (Years Lived with Disability)	44635	High SDI	2	Female	27	Age-standardized	368	Maternal sepsis and other maternal infections	2	Percent	2003	0.0001454841886855	0.0002403491994822	0.0000731027502033
3	YLDs (Years Lived with Disability)	44635	High SDI	2	Female	27	Age-standardized	368	Maternal sepsis and other maternal infections	3	Rate	2003	1.68917	2.9404	0.805743
3	YLDs (Years Lived with Disability)	44635	High SDI	2	Female	27	Age-standardized	368	Maternal sepsis and other maternal infections	2	Percent	2004	0.0001439924296893	0.0002409775440853	0.0000739796840084
3	YLDs (Years Lived with Disability)	44635	High SDI	2	Female	27	Age-standardized	368	Maternal sepsis and other maternal infections	3	Rate	2004	1.67038	2.91375	0.805302
3	YLDs (Years Lived with Disability)	44635	High SDI	2	Female	27	Age-standardized	368	Maternal sepsis and other maternal infections	2	Percent	2005	0.0001425001330918	0.0002353238284296	0.0000730294986146
3	YLDs (Years Lived with Disability)	44635	High SDI	2	Female	27	Age-standardized	368	Maternal sepsis and other maternal infections	3	Rate	2005	1.65219	2.88069	0.780559
3	YLDs (Years Lived with Disability)	44635	High SDI	2	Female	27	Age-standardized	368	Maternal sepsis and other maternal infections	2	Percent	2006	0.0001395981095539	0.0002307275063969	0.0000713979727654
3	YLDs (Years Lived with Disability)	44635	High SDI	2	Female	27	Age-standardized	368	Maternal sepsis and other maternal infections	3	Rate	2006	1.61885	2.85361	0.776689
3	YLDs (Years Lived with Disability)	44635	High SDI	2	Female	27	Age-standardized	368	Maternal sepsis and other maternal infections	2	Percent	2007	0.0001351920829454	0.0002222738548541	0.0000681088309633
3	YLDs (Years Lived with Disability)	44635	High SDI	2	Female	27	Age-standardized	368	Maternal sepsis and other maternal infections	3	Rate	2007	1.56895	2.76042	0.760314
3	YLDs (Years Lived with Disability)	44635	High SDI	2	Female	27	Age-standardized	368	Maternal sepsis and other maternal infections	2	Percent	2008	0.0001301262874747	0.0002134854493974	0.0000661463730357
3	YLDs (Years Lived with Disability)	44635	High SDI	2	Female	27	Age-standardized	368	Maternal sepsis and other maternal infections	3	Rate	2008	1.51154	2.63934	0.720096
3	YLDs (Years Lived with Disability)	44635	High SDI	2	Female	27	Age-standardized	368	Maternal sepsis and other maternal infections	2	Percent	2009	0.0001257016859248	0.0002055028400704	0.0000657613014067
3	YLDs (Years Lived with Disability)	44635	High SDI	2	Female	27	Age-standardized	368	Maternal sepsis and other maternal infections	3	Rate	2009	1.46161	2.54944	0.697738
3	YLDs (Years Lived with Disability)	44635	High SDI	2	Female	27	Age-standardized	368	Maternal sepsis and other maternal infections	2	Percent	2010	0.000122541403904	0.0002010222000676	0.0000625766529737
3	YLDs (Years Lived with Disability)	44635	High SDI	2	Female	27	Age-standardized	368	Maternal sepsis and other maternal infections	3	Rate	2010	1.42558	2.50792	0.683472
3	YLDs (Years Lived with Disability)	44635	High SDI	2	Female	27	Age-standardized	368	Maternal sepsis and other maternal infections	2	Percent	2011	0.0001204711638826	0.0001990784950783	0.0000614960354196
3	YLDs (Years Lived with Disability)	44635	High SDI	2	Female	27	Age-standardized	368	Maternal sepsis and other maternal infections	3	Rate	2011	1.40265	2.47435	0.673972
3	YLDs (Years Lived with Disability)	44635	High SDI	2	Female	27	Age-standardized	368	Maternal sepsis and other maternal infections	2	Percent	2012	0.0001182529583558	0.0001960214577664	0.0000606005335824
3	YLDs (Years Lived with Disability)	44635	High SDI	2	Female	27	Age-standardized	368	Maternal sepsis and other maternal infections	3	Rate	2012	1.37881	2.43584	0.668179
3	YLDs (Years Lived with Disability)	44635	High SDI	2	Female	27	Age-standardized	368	Maternal sepsis and other maternal infections	2	Percent	2013	0.0001162195561098	0.0001897090771435	0.0000594610086146
3	YLDs (Years Lived with Disability)	44635	High SDI	2	Female	27	Age-standardized	368	Maternal sepsis and other maternal infections	3	Rate	2013	1.35666	2.36862	0.652951
3	YLDs (Years Lived with Disability)	44635	High SDI	2	Female	27	Age-standardized	368	Maternal sepsis and other maternal infections	2	Percent	2014	0.0001141417547415	0.0001860114585233	0.0000582308302534
3	YLDs (Years Lived with Disability)	44635	High SDI	2	Female	27	Age-standardized	368	Maternal sepsis and other maternal infections	3	Rate	2014	1.33482	2.30149	0.628
3	YLDs (Years Lived with Disability)	44635	High SDI	2	Female	27	Age-standardized	368	Maternal sepsis and other maternal infections	2	Percent	2015	0.0001120867810683	0.000183399375022	0.0000557585987502
3	YLDs (Years Lived with Disability)	44635	High SDI	2	Female	27	Age-standardized	368	Maternal sepsis and other maternal infections	3	Rate	2015	1.31363	2.28391	0.621583
3	YLDs (Years Lived with Disability)	44635	High SDI	2	Female	27	Age-standardized	368	Maternal sepsis and other maternal infections	2	Percent	2016	0.0001096522882731	0.0001809490531325	0.000055383281485
3	YLDs (Years Lived with Disability)	44635	High SDI	2	Female	27	Age-standardized	368	Maternal sepsis and other maternal infections	3	Rate	2016	1.28865	2.2595	0.619812
3	YLDs (Years Lived with Disability)	44635	High SDI	2	Female	27	Age-standardized	368	Maternal sepsis and other maternal infections	2	Percent	2017	0.0001067547590658	0.0001766563911122	0.0000540878099033
3	YLDs (Years Lived with Disability)	44635	High SDI	2	Female	27	Age-standardized	368	Maternal sepsis and other maternal infections	3	Rate	2017	1.2597	2.22563	0.608884
3	YLDs (Years Lived with Disability)	44635	High SDI	2	Female	27	Age-standardized	368	Maternal sepsis and other maternal infections	2	Percent	2018	0.0001036558315765	0.0001726674000974	0.0000524793673764
3	YLDs (Years Lived with Disability)	44635	High SDI	2	Female	27	Age-standardized	368	Maternal sepsis and other maternal infections	3	Rate	2018	1.22787	2.17016	0.590528
3	YLDs (Years Lived with Disability)	44635	High SDI	2	Female	27	Age-standardized	368	Maternal sepsis and other maternal infections	2	Percent	2019	0.0001012531606274	0.0001690733655406	0.0000512495948639
3	YLDs (Years Lived with Disability)	44635	High SDI	2	Female	27	Age-standardized	368	Maternal sepsis and other maternal infections	3	Rate	2019	1.20339	2.14608	0.580405
3	YLDs (Years Lived with Disability)	44635	High SDI	2	Female	27	Age-standardized	368	Maternal sepsis and other maternal infections	2	Percent	2020	0.0000958707469998	0.0001583706767552	0.0000484004837091
3	YLDs (Years Lived with Disability)	44635	High SDI	2	Female	27	Age-standardized	368	Maternal sepsis and other maternal infections	3	Rate	2020	1.17147	2.10263	0.541565
3	YLDs (Years Lived with Disability)	44635	High SDI	2	Female	27	Age-standardized	368	Maternal sepsis and other maternal infections	2	Percent	2021	0.0001039404772426	0.0001732666246693	0.0000526929459936
3	YLDs (Years Lived with Disability)	44635	High SDI	2	Female	27	Age-standardized	368	Maternal sepsis and other maternal infections	3	Rate	2021	1.28135	2.2188	0.616283
3	YLDs (Years Lived with Disability)	44634	High-middle SDI	2	Female	22	All ages	368	Maternal sepsis and other maternal infections	1	Number	1990	14076.6981810302	25586.8366329404	6431.27969859021
3	YLDs (Years Lived with Disability)	44634	High-middle SDI	2	Female	22	All ages	368	Maternal sepsis and other maternal infections	2	Percent	1990	0.0002315444263097	0.00039572003868	0.0001134057455239
3	YLDs (Years Lived with Disability)	44634	High-middle SDI	2	Female	22	All ages	368	Maternal sepsis and other maternal infections	3	Rate	1990	2.63471	4.78904	1.20373
3	YLDs (Years Lived with Disability)	44634	High-middle SDI	2	Female	22	All ages	368	Maternal sepsis and other maternal infections	1	Number	1991	13487.8235385033	24478.6468277299	6120.71504709479
3	YLDs (Years Lived with Disability)	44634	High-middle SDI	2	Female	22	All ages	368	Maternal sepsis and other maternal infections	2	Percent	1991	0.0002193167955149	0.0003716229899089	0.0001075154811351
3	YLDs (Years Lived with Disability)	44634	High-middle SDI	2	Female	22	All ages	368	Maternal sepsis and other maternal infections	3	Rate	1991	2.49769	4.53298	1.13344
3	YLDs (Years Lived with Disability)	44634	High-middle SDI	2	Female	22	All ages	368	Maternal sepsis and other maternal infections	1	Number	1992	12921.5	23627.8696316351	5984.88889203222
3	YLDs (Years Lived with Disability)	44634	High-middle SDI	2	Female	22	All ages	368	Maternal sepsis and other maternal infections	2	Percent	1992	0.0002077462073959	0.0003540816753349	0.0001018710501676
3	YLDs (Years Lived with Disability)	44634	High-middle SDI	2	Female	22	All ages	368	Maternal sepsis and other maternal infections	3	Rate	1992	2.36927	4.33236	1.09738
3	YLDs (Years Lived with Disability)	44634	High-middle SDI	2	Female	22	All ages	368	Maternal sepsis and other maternal infections	1	Number	1993	12384.3896015424	22531.509805646	5715.23959887809
3	YLDs (Years Lived with Disability)	44634	High-middle SDI	2	Female	22	All ages	368	Maternal sepsis and other maternal infections	2	Percent	1993	0.0001969345238978	0.0003323881964658	0.0000975478719755
3	YLDs (Years Lived with Disability)	44634	High-middle SDI	2	Female	22	All ages	368	Maternal sepsis and other maternal infections	3	Rate	1993	2.25024	4.09398	1.03846
3	YLDs (Years Lived with Disability)	44634	High-middle SDI	2	Female	22	All ages	368	Maternal sepsis and other maternal infections	1	Number	1994	11925.0912681184	21699.9564339518	5431.65597379444
3	YLDs (Years Lived with Disability)	44634	High-middle SDI	2	Female	22	All ages	368	Maternal sepsis and other maternal infections	2	Percent	1994	0.0001875112540415	0.0003160299977843	0.0000914213472682
3	YLDs (Years Lived with Disability)	44634	High-middle SDI	2	Female	22	All ages	368	Maternal sepsis and other maternal infections	3	Rate	1994	2.1491	3.91069	0.978875
3	YLDs (Years Lived with Disability)	44634	High-middle SDI	2	Female	22	All ages	368	Maternal sepsis and other maternal infections	1	Number	1995	11550.0497559314	21081.877244859	5213.44940731287
3	YLDs (Years Lived with Disability)	44634	High-middle SDI	2	Female	22	All ages	368	Maternal sepsis and other maternal infections	2	Percent	1995	0.0001795625359846	0.0003057115059231	0.0000877587740534
3	YLDs (Years Lived with Disability)	44634	High-middle SDI	2	Female	22	All ages	368	Maternal sepsis and other maternal infections	3	Rate	1995	2.06562	3.77029	0.932376
3	YLDs (Years Lived with Disability)	44634	High-middle SDI	2	Female	22	All ages	368	Maternal sepsis and other maternal infections	1	Number	1996	11248.9487320729	20533.3596349806	5063.76930632236
3	YLDs (Years Lived with Disability)	44634	High-middle SDI	2	Female	22	All ages	368	Maternal sepsis and other maternal infections	2	Percent	1996	0.0001726077817642	0.0002916226942067	0.0000839337657602
3	YLDs (Years Lived with Disability)	44634	High-middle SDI	2	Female	22	All ages	368	Maternal sepsis and other maternal infections	3	Rate	1996	1.99691	3.64507	0.898918
3	YLDs (Years Lived with Disability)	44634	High-middle SDI	2	Female	22	All ages	368	Maternal sepsis and other maternal infections	1	Number	1997	10936.9878640467	19637.3966054764	4972.25948155202
3	YLDs (Years Lived with Disability)	44634	High-middle SDI	2	Female	22	All ages	368	Maternal sepsis and other maternal infections	2	Percent	1997	0.0001656099181159	0.0002792732732666	0.0000819291654493
3	YLDs (Years Lived with Disability)	44634	High-middle SDI	2	Female	22	All ages	368	Maternal sepsis and other maternal infections	3	Rate	1997	1.92766	3.46112	0.876367
3	YLDs (Years Lived with Disability)	44634	High-middle SDI	2	Female	22	All ages	368	Maternal sepsis and other maternal infections	1	Number	1998	10684.4768715785	19110.8542423243	4931.20155258687
3	YLDs (Years Lived with Disability)	44634	High-middle SDI	2	Female	22	All ages	368	Maternal sepsis and other maternal infections	2	Percent	1998	0.0001596131230266	0.0002696760351901	0.0000783301190685
3	YLDs (Years Lived with Disability)	44634	High-middle SDI	2	Female	22	All ages	368	Maternal sepsis and other maternal infections	3	Rate	1998	1.86993	3.34466	0.863026
3	YLDs (Years Lived with Disability)	44634	High-middle SDI	2	Female	22	All ages	368	Maternal sepsis and other maternal infections	1	Number	1999	10484.5635448492	18904.3234636178	4857.40396227831
3	YLDs (Years Lived with Disability)	44634	High-middle SDI	2	Female	22	All ages	368	Maternal sepsis and other maternal infections	2	Percent	1999	0.0001544848617848	0.0002595195265813	0.0000769364475944
3	YLDs (Years Lived with Disability)	44634	High-middle SDI	2	Female	22	All ages	368	Maternal sepsis and other maternal infections	3	Rate	1999	1.82241	3.28592	0.844307
3	YLDs (Years Lived with Disability)	44634	High-middle SDI	2	Female	22	All ages	368	Maternal sepsis and other maternal infections	1	Number	2000	10328.7653289553	18662.9696336162	4819.31565488036
3	YLDs (Years Lived with Disability)	44634	High-middle SDI	2	Female	22	All ages	368	Maternal sepsis and other maternal infections	2	Percent	2000	0.0001502414813973	0.0002512948507635	0.0000739268742786
3	YLDs (Years Lived with Disability)	44634	High-middle SDI	2	Female	22	All ages	368	Maternal sepsis and other maternal infections	3	Rate	2000	1.7835	3.22259	0.832164
3	YLDs (Years Lived with Disability)	44634	High-middle SDI	2	Female	22	All ages	368	Maternal sepsis and other maternal infections	1	Number	2001	10214.778069283	18547.5008343941	4661.32961568144
3	YLDs (Years Lived with Disability)	44634	High-middle SDI	2	Female	22	All ages	368	Maternal sepsis and other maternal infections	2	Percent	2001	0.0001468167779755	0.0002457904505705	0.0000723928940748
3	YLDs (Years Lived with Disability)	44634	High-middle SDI	2	Female	22	All ages	368	Maternal sepsis and other maternal infections	3	Rate	2001	1.75241	3.18194	0.799679
3	YLDs (Years Lived with Disability)	44634	High-middle SDI	2	Female	22	All ages	368	Maternal sepsis and other maternal infections	1	Number	2002	10165.7246944778	18179.5557940165	4662.75945259574
3	YLDs (Years Lived with Disability)	44634	High-middle SDI	2	Female	22	All ages	368	Maternal sepsis and other maternal infections	2	Percent	2002	0.0001444912866712	0.0002421467809889	0.0000727456796956
3	YLDs (Years Lived with Disability)	44634	High-middle SDI	2	Female	22	All ages	368	Maternal sepsis and other maternal infections	3	Rate	2002	1.73305	3.09924	0.794905
3	YLDs (Years Lived with Disability)	44634	High-middle SDI	2	Female	22	All ages	368	Maternal sepsis and other maternal infections	1	Number	2003	10155.5428402755	18407.190887083	4765.07952039943
3	YLDs (Years Lived with Disability)	44634	High-middle SDI	2	Female	22	All ages	368	Maternal sepsis and other maternal infections	2	Percent	2003	0.0001427713495626	0.0002386061929683	0.0000723612788243
3	YLDs (Years Lived with Disability)	44634	High-middle SDI	2	Female	22	All ages	368	Maternal sepsis and other maternal infections	3	Rate	2003	1.72077	3.11895	0.807403
3	YLDs (Years Lived with Disability)	44634	High-middle SDI	2	Female	22	All ages	368	Maternal sepsis and other maternal infections	1	Number	2004	10195.1265349783	18403.3567764891	4802.11412299582
3	YLDs (Years Lived with Disability)	44634	High-middle SDI	2	Female	22	All ages	368	Maternal sepsis and other maternal infections	2	Percent	2004	0.0001417595879795	0.0002369135764293	0.0000720852006328
3	YLDs (Years Lived with Disability)	44634	High-middle SDI	2	Female	22	All ages	368	Maternal sepsis and other maternal infections	3	Rate	2004	1.71685	3.09911	0.808672
3	YLDs (Years Lived with Disability)	44634	High-middle SDI	2	Female	22	All ages	368	Maternal sepsis and other maternal infections	1	Number	2005	10251.0288574897	18605.6827180282	4822.13693264903
3	YLDs (Years Lived with Disability)	44634	High-middle SDI	2	Female	22	All ages	368	Maternal sepsis and other maternal infections	2	Percent	2005	0.0001409625870463	0.0002348008726372	0.0000709329987015
3	YLDs (Years Lived with Disability)	44634	High-middle SDI	2	Female	22	All ages	368	Maternal sepsis and other maternal infections	3	Rate	2005	1.7155	3.11364	0.806978
3	YLDs (Years Lived with Disability)	44634	High-middle SDI	2	Female	22	All ages	368	Maternal sepsis and other maternal infections	1	Number	2006	10301.6220158276	18403.1339042868	4805.10044382065
3	YLDs (Years Lived with Disability)	44634	High-middle SDI	2	Female	22	All ages	368	Maternal sepsis and other maternal infections	2	Percent	2006	0.0001402020086831	0.0002331853362612	0.0000714666645619
3	YLDs (Years Lived with Disability)	44634	High-middle SDI	2	Female	22	All ages	368	Maternal sepsis and other maternal infections	3	Rate	2006	1.71296	3.06009	0.798996
3	YLDs (Years Lived with Disability)	44634	High-middle SDI	2	Female	22	All ages	368	Maternal sepsis and other maternal infections	1	Number	2007	10367.6612441262	18658.6401911919	4933.29015420332
3	YLDs (Years Lived with Disability)	44634	High-middle SDI	2	Female	22	All ages	368	Maternal sepsis and other maternal infections	2	Percent	2007	0.0001398279317191	0.0002313822374681	0.0000699478380607
3	YLDs (Years Lived with Disability)	44634	High-middle SDI	2	Female	22	All ages	368	Maternal sepsis and other maternal infections	3	Rate	2007	1.71241	3.08181	0.814823
3	YLDs (Years Lived with Disability)	44634	High-middle SDI	2	Female	22	All ages	368	Maternal sepsis and other maternal infections	1	Number	2008	10418.9760482637	18564.6635267104	4848.8714458515
3	YLDs (Years Lived with Disability)	44634	High-middle SDI	2	Female	22	All ages	368	Maternal sepsis and other maternal infections	2	Percent	2008	0.0001393679394774	0.0002323630041212	0.0000712549669472
3	YLDs (Years Lived with Disability)	44634	High-middle SDI	2	Female	22	All ages	368	Maternal sepsis and other maternal infections	3	Rate	2008	1.70927	3.0456	0.795474
3	YLDs (Years Lived with Disability)	44634	High-middle SDI	2	Female	22	All ages	368	Maternal sepsis and other maternal infections	1	Number	2009	10469.9804682567	19078.8391268427	4926.05592595967
3	YLDs (Years Lived with Disability)	44634	High-middle SDI	2	Female	22	All ages	368	Maternal sepsis and other maternal infections	2	Percent	2009	0.0001388352472393	0.000229664795189	0.0000707480068572
3	YLDs (Years Lived with Disability)	44634	High-middle SDI	2	Female	22	All ages	368	Maternal sepsis and other maternal infections	3	Rate	2009	1.70647	3.10961	0.802885
3	YLDs (Years Lived with Disability)	44634	High-middle SDI	2	Female	22	All ages	368	Maternal sepsis and other maternal infections	1	Number	2010	10501.4322653079	18672.8998779839	4867.4751107805
3	YLDs (Years Lived with Disability)	44634	High-middle SDI	2	Female	22	All ages	368	Maternal sepsis and other maternal infections	2	Percent	2010	0.0001378663838241	0.0002272683510515	0.000069145596039
3	YLDs (Years Lived with Disability)	44634	High-middle SDI	2	Female	22	All ages	368	Maternal sepsis and other maternal infections	3	Rate	2010	1.70138	3.02528	0.788601
3	YLDs (Years Lived with Disability)	44634	High-middle SDI	2	Female	22	All ages	368	Maternal sepsis and other maternal infections	1	Number	2011	10542.820615358	18608.8261021535	5025.17151612698
3	YLDs (Years Lived with Disability)	44634	High-middle SDI	2	Female	22	All ages	368	Maternal sepsis and other maternal infections	2	Percent	2011	0.0001368634285927	0.0002266467792946	0.0000695567920177
3	YLDs (Years Lived with Disability)	44634	High-middle SDI	2	Female	22	All ages	368	Maternal sepsis and other maternal infections	3	Rate	2011	1.69874	2.99839	0.809692
3	YLDs (Years Lived with Disability)	44634	High-middle SDI	2	Female	22	All ages	368	Maternal sepsis and other maternal infections	1	Number	2012	10602.2288118587	19051.2238389376	4985.2967549385
3	YLDs (Years Lived with Disability)	44634	High-middle SDI	2	Female	22	All ages	368	Maternal sepsis and other maternal infections	2	Percent	2012	0.0001360745944634	0.000225765538561	0.000068191147392
3	YLDs (Years Lived with Disability)	44634	High-middle SDI	2	Female	22	All ages	368	Maternal sepsis and other maternal infections	3	Rate	2012	1.69906	3.05306	0.79892
3	YLDs (Years Lived with Disability)	44634	High-middle SDI	2	Female	22	All ages	368	Maternal sepsis and other maternal infections	1	Number	2013	10657.8558736396	19022.974347273	5062.45025190934
3	YLDs (Years Lived with Disability)	44634	High-middle SDI	2	Female	22	All ages	368	Maternal sepsis and other maternal infections	2	Percent	2013	0.0001352721023435	0.0002249489270215	0.000068332326385
3	YLDs (Years Lived with Disability)	44634	High-middle SDI	2	Female	22	All ages	368	Maternal sepsis and other maternal infections	3	Rate	2013	1.69824	3.03115	0.806657
3	YLDs (Years Lived with Disability)	44634	High-middle SDI	2	Female	22	All ages	368	Maternal sepsis and other maternal infections	1	Number	2014	10678.2019985345	19154.9919996703	5067.15014103878
3	YLDs (Years Lived with Disability)	44634	High-middle SDI	2	Female	22	All ages	368	Maternal sepsis and other maternal infections	2	Percent	2014	0.0001339494946885	0.000220962707729	0.0000681190569408
3	YLDs (Years Lived with Disability)	44634	High-middle SDI	2	Female	22	All ages	368	Maternal sepsis and other maternal infections	3	Rate	2014	1.69124	3.03381	0.802546
3	YLDs (Years Lived with Disability)	44634	High-middle SDI	2	Female	22	All ages	368	Maternal sepsis and other maternal infections	1	Number	2015	10532.4364054602	18896.5171954322	4960.0513588354
3	YLDs (Years Lived with Disability)	44634	High-middle SDI	2	Female	22	All ages	368	Maternal sepsis and other maternal infections	2	Percent	2015	0.0001306497391245	0.0002167486149679	0.0000660138363362
3	YLDs (Years Lived with Disability)	44634	High-middle SDI	2	Female	22	All ages	368	Maternal sepsis and other maternal infections	3	Rate	2015	1.65793	2.97453	0.780769
3	YLDs (Years Lived with Disability)	44634	High-middle SDI	2	Female	22	All ages	368	Maternal sepsis and other maternal infections	1	Number	2016	10236.7537253031	18262.9190347133	4804.36059476977
3	YLDs (Years Lived with Disability)	44634	High-middle SDI	2	Female	22	All ages	368	Maternal sepsis and other maternal infections	2	Percent	2016	0.0001255496525972	0.0002096742697633	0.0000635294826325
3	YLDs (Years Lived with Disability)	44634	High-middle SDI	2	Female	22	All ages	368	Maternal sepsis and other maternal infections	3	Rate	2016	1.60178	2.85766	0.751755
3	YLDs (Years Lived with Disability)	44634	High-middle SDI	2	Female	22	All ages	368	Maternal sepsis and other maternal infections	1	Number	2017	9856.95862973837	17599.741334532	4578.31
3	YLDs (Years Lived with Disability)	44634	High-middle SDI	2	Female	22	All ages	368	Maternal sepsis and other maternal infections	2	Percent	2017	0.0001194690588326	0.0002015116711811	0.0000603968375011
3	YLDs (Years Lived with Disability)	44634	High-middle SDI	2	Female	22	All ages	368	Maternal sepsis and other maternal infections	3	Rate	2017	1.53379	2.7386	0.712407
3	YLDs (Years Lived with Disability)	44634	High-middle SDI	2	Female	22	All ages	368	Maternal sepsis and other maternal infections	1	Number	2018	9441.48003851274	16659.807764045	4398.08707082386
3	YLDs (Years Lived with Disability)	44634	High-middle SDI	2	Female	22	All ages	368	Maternal sepsis and other maternal infections	2	Percent	2018	0.000113113893696	0.0001889960202682	0.0000568950232272
3	YLDs (Years Lived with Disability)	44634	High-middle SDI	2	Female	22	All ages	368	Maternal sepsis and other maternal infections	3	Rate	2018	1.46182	2.57944	0.680956
3	YLDs (Years Lived with Disability)	44634	High-middle SDI	2	Female	22	All ages	368	Maternal sepsis and other maternal infections	1	Number	2019	9042.56738201585	15980.2304727002	4303.2177176288
3	YLDs (Years Lived with Disability)	44634	High-middle SDI	2	Female	22	All ages	368	Maternal sepsis and other maternal infections	2	Percent	2019	0.0001070711175007	0.0001783134025701	0.0000538085473804
3	YLDs (Years Lived with Disability)	44634	High-middle SDI	2	Female	22	All ages	368	Maternal sepsis and other maternal infections	3	Rate	2019	1.39421	2.46389	0.663485
3	YLDs (Years Lived with Disability)	44634	High-middle SDI	2	Female	22	All ages	368	Maternal sepsis and other maternal infections	1	Number	2020	8649.94467385685	15361.1146798293	4030.71362747805
3	YLDs (Years Lived with Disability)	44634	High-middle SDI	2	Female	22	All ages	368	Maternal sepsis and other maternal infections	2	Percent	2020	0.0000997975650161	0.0001665418326376	0.0000497785505533
3	YLDs (Years Lived with Disability)	44634	High-middle SDI	2	Female	22	All ages	368	Maternal sepsis and other maternal infections	3	Rate	2020	1.32983	2.3616	0.619676
3	YLDs (Years Lived with Disability)	44634	High-middle SDI	2	Female	22	All ages	368	Maternal sepsis and other maternal infections	1	Number	2021	8313.01683787329	14487.8287279337	3942.83534397323
3	YLDs (Years Lived with Disability)	44634	High-middle SDI	2	Female	22	All ages	368	Maternal sepsis and other maternal infections	2	Percent	2021	0.0000937136648384	0.000155917690749	0.0000471688474696
3	YLDs (Years Lived with Disability)	44634	High-middle SDI	2	Female	22	All ages	368	Maternal sepsis and other maternal infections	3	Rate	2021	1.27604	2.22387	0.605221
3	YLDs (Years Lived with Disability)	44634	High-middle SDI	2	Female	27	Age-standardized	368	Maternal sepsis and other maternal infections	2	Percent	1990	0.000212121338911	0.0003621079434645	0.0001044208518597
3	YLDs (Years Lived with Disability)	44634	High-middle SDI	2	Female	27	Age-standardized	368	Maternal sepsis and other maternal infections	3	Rate	1990	2.34857	4.26749	1.07375
3	YLDs (Years Lived with Disability)	44634	High-middle SDI	2	Female	27	Age-standardized	368	Maternal sepsis and other maternal infections	2	Percent	1991	0.0002026739683455	0.0003428062579703	0.0000995787033092
3	YLDs (Years Lived with Disability)	44634	High-middle SDI	2	Female	27	Age-standardized	368	Maternal sepsis and other maternal infections	3	Rate	1991	2.23453	4.05025	1.01417
3	YLDs (Years Lived with Disability)	44634	High-middle SDI	2	Female	27	Age-standardized	368	Maternal sepsis and other maternal infections	2	Percent	1992	0.0001938459031628	0.0003302769127252	0.0000950151069131
3	YLDs (Years Lived with Disability)	44634	High-middle SDI	2	Female	27	Age-standardized	368	Maternal sepsis and other maternal infections	3	Rate	1992	2.1289	3.88664	0.988752
3	YLDs (Years Lived with Disability)	44634	High-middle SDI	2	Female	27	Age-standardized	368	Maternal sepsis and other maternal infections	2	Percent	1993	0.0001856991254359	0.0003131868747951	0.0000921137988369
3	YLDs (Years Lived with Disability)	44634	High-middle SDI	2	Female	27	Age-standardized	368	Maternal sepsis and other maternal infections	3	Rate	1993	2.03222	3.69302	0.939856
3	YLDs (Years Lived with Disability)	44634	High-middle SDI	2	Female	27	Age-standardized	368	Maternal sepsis and other maternal infections	2	Percent	1994	0.0001788766097569	0.0003012501010233	0.0000872597014724
3	YLDs (Years Lived with Disability)	44634	High-middle SDI	2	Female	27	Age-standardized	368	Maternal sepsis and other maternal infections	3	Rate	1994	1.95192	3.54845	0.891453
3	YLDs (Years Lived with Disability)	44634	High-middle SDI	2	Female	27	Age-standardized	368	Maternal sepsis and other maternal infections	2	Percent	1995	0.0001734344495683	0.0002950023733605	0.0000851528958314
3	YLDs (Years Lived with Disability)	44634	High-middle SDI	2	Female	27	Age-standardized	368	Maternal sepsis and other maternal infections	3	Rate	1995	1.88781	3.45151	0.853211
3	YLDs (Years Lived with Disability)	44634	High-middle SDI	2	Female	27	Age-standardized	368	Maternal sepsis and other maternal infections	2	Percent	1996	0.0001690270320953	0.000285314967878	0.0000824343607248
3	YLDs (Years Lived with Disability)	44634	High-middle SDI	2	Female	27	Age-standardized	368	Maternal sepsis and other maternal infections	3	Rate	1996	1.83783	3.36678	0.830014
3	YLDs (Years Lived with Disability)	44634	High-middle SDI	2	Female	27	Age-standardized	368	Maternal sepsis and other maternal infections	2	Percent	1997	0.0001644835191932	0.000277851633586	0.0000810682719478
3	YLDs (Years Lived with Disability)	44634	High-middle SDI	2	Female	27	Age-standardized	368	Maternal sepsis and other maternal infections	3	Rate	1997	1.78687	3.20322	0.815457
3	YLDs (Years Lived with Disability)	44634	High-middle SDI	2	Female	27	Age-standardized	368	Maternal sepsis and other maternal infections	2	Percent	1998	0.0001606738659483	0.0002721692957835	0.0000789109435197
3	YLDs (Years Lived with Disability)	44634	High-middle SDI	2	Female	27	Age-standardized	368	Maternal sepsis and other maternal infections	3	Rate	1998	1.74453	3.13797	0.80171
3	YLDs (Years Lived with Disability)	44634	High-middle SDI	2	Female	27	Age-standardized	368	Maternal sepsis and other maternal infections	2	Percent	1999	0.0001573532878355	0.0002642716941685	0.0000779687951458
3	YLDs (Years Lived with Disability)	44634	High-middle SDI	2	Female	27	Age-standardized	368	Maternal sepsis and other maternal infections	3	Rate	1999	1.70782	3.07024	0.793964
3	YLDs (Years Lived with Disability)	44634	High-middle SDI	2	Female	27	Age-standardized	368	Maternal sepsis and other maternal infections	2	Percent	2000	0.0001546300835492	0.0002600469355279	0.0000764105268137
3	YLDs (Years Lived with Disability)	44634	High-middle SDI	2	Female	27	Age-standardized	368	Maternal sepsis and other maternal infections	3	Rate	2000	1.67657	3.02037	0.78578
3	YLDs (Years Lived with Disability)	44634	High-middle SDI	2	Female	27	Age-standardized	368	Maternal sepsis and other maternal infections	2	Percent	2001	0.0001527754799806	0.0002562867552078	0.0000750707352755
3	YLDs (Years Lived with Disability)	44634	High-middle SDI	2	Female	27	Age-standardized	368	Maternal sepsis and other maternal infections	3	Rate	2001	1.65322	3.00358	0.755123
3	YLDs (Years Lived with Disability)	44634	High-middle SDI	2	Female	27	Age-standardized	368	Maternal sepsis and other maternal infections	2	Percent	2002	0.0001519573761678	0.0002557234641559	0.0000762577342712
3	YLDs (Years Lived with Disability)	44634	High-middle SDI	2	Female	27	Age-standardized	368	Maternal sepsis and other maternal infections	3	Rate	2002	1.64047	2.94693	0.754174
3	YLDs (Years Lived with Disability)	44634	High-middle SDI	2	Female	27	Age-standardized	368	Maternal sepsis and other maternal infections	2	Percent	2003	0.0001514739697113	0.0002533571512313	0.0000767828607939
3	YLDs (Years Lived with Disability)	44634	High-middle SDI	2	Female	27	Age-standardized	368	Maternal sepsis and other maternal infections	3	Rate	2003	1.63177	2.96792	0.761446
3	YLDs (Years Lived with Disability)	44634	High-middle SDI	2	Female	27	Age-standardized	368	Maternal sepsis and other maternal infections	2	Percent	2004	0.000151352675517	0.0002538493928005	0.0000767527278045
3	YLDs (Years Lived with Disability)	44634	High-middle SDI	2	Female	27	Age-standardized	368	Maternal sepsis and other maternal infections	3	Rate	2004	1.62682	2.93757	0.761836
3	YLDs (Years Lived with Disability)	44634	High-middle SDI	2	Female	27	Age-standardized	368	Maternal sepsis and other maternal infections	2	Percent	2005	0.0001511571285017	0.0002522194286621	0.0000755834873703
3	YLDs (Years Lived with Disability)	44634	High-middle SDI	2	Female	27	Age-standardized	368	Maternal sepsis and other maternal infections	3	Rate	2005	1.62137	2.94203	0.762269
3	YLDs (Years Lived with Disability)	44634	High-middle SDI	2	Female	27	Age-standardized	368	Maternal sepsis and other maternal infections	2	Percent	2006	0.0001508700961095	0.0002521648297273	0.0000768247144689
3	YLDs (Years Lived with Disability)	44634	High-middle SDI	2	Female	27	Age-standardized	368	Maternal sepsis and other maternal infections	3	Rate	2006	1.61353	2.88237	0.748911
3	YLDs (Years Lived with Disability)	44634	High-middle SDI	2	Female	27	Age-standardized	368	Maternal sepsis and other maternal infections	2	Percent	2007	0.000151197581419	0.0002508622596849	0.0000757463187618
3	YLDs (Years Lived with Disability)	44634	High-middle SDI	2	Female	27	Age-standardized	368	Maternal sepsis and other maternal infections	3	Rate	2007	1.61004	2.89842	0.765023
3	YLDs (Years Lived with Disability)	44634	High-middle SDI	2	Female	27	Age-standardized	368	Maternal sepsis and other maternal infections	2	Percent	2008	0.0001517611129084	0.0002536996422365	0.0000772655388205
3	YLDs (Years Lived with Disability)	44634	High-middle SDI	2	Female	27	Age-standardized	368	Maternal sepsis and other maternal infections	3	Rate	2008	1.60828	2.86405	0.748014
3	YLDs (Years Lived with Disability)	44634	High-middle SDI	2	Female	27	Age-standardized	368	Maternal sepsis and other maternal infections	2	Percent	2009	0.0001526499464708	0.0002526370721414	0.0000778566246291
3	YLDs (Years Lived with Disability)	44634	High-middle SDI	2	Female	27	Age-standardized	368	Maternal sepsis and other maternal infections	3	Rate	2009	1.61086	2.93877	0.757006
3	YLDs (Years Lived with Disability)	44634	High-middle SDI	2	Female	27	Age-standardized	368	Maternal sepsis and other maternal infections	2	Percent	2010	0.0001534723779862	0.0002533649505988	0.0000768897533521
3	YLDs (Years Lived with Disability)	44634	High-middle SDI	2	Female	27	Age-standardized	368	Maternal sepsis and other maternal infections	3	Rate	2010	1.61546	2.86643	0.748295
3	YLDs (Years Lived with Disability)	44634	High-middle SDI	2	Female	27	Age-standardized	368	Maternal sepsis and other maternal infections	2	Percent	2011	0.0001546735546858	0.0002558985741384	0.0000784066868253
3	YLDs (Years Lived with Disability)	44634	High-middle SDI	2	Female	27	Age-standardized	368	Maternal sepsis and other maternal infections	3	Rate	2011	1.62623	2.87418	0.771699
3	YLDs (Years Lived with Disability)	44634	High-middle SDI	2	Female	27	Age-standardized	368	Maternal sepsis and other maternal infections	2	Percent	2012	0.0001565258103325	0.0002596753542661	0.0000784993225549
3	YLDs (Years Lived with Disability)	44634	High-middle SDI	2	Female	27	Age-standardized	368	Maternal sepsis and other maternal infections	3	Rate	2012	1.64446	2.95859	0.76991
3	YLDs (Years Lived with Disability)	44634	High-middle SDI	2	Female	27	Age-standardized	368	Maternal sepsis and other maternal infections	2	Percent	2013	0.0001586942277605	0.00026365273681	0.0000801456237071
3	YLDs (Years Lived with Disability)	44634	High-middle SDI	2	Female	27	Age-standardized	368	Maternal sepsis and other maternal infections	3	Rate	2013	1.66592	2.97836	0.784965
3	YLDs (Years Lived with Disability)	44634	High-middle SDI	2	Female	27	Age-standardized	368	Maternal sepsis and other maternal infections	2	Percent	2014	0.0001605445777099	0.0002662518899169	0.0000817061015102
3	YLDs (Years Lived with Disability)	44634	High-middle SDI	2	Female	27	Age-standardized	368	Maternal sepsis and other maternal infections	3	Rate	2014	1.68489	3.00997	0.799873
3	YLDs (Years Lived with Disability)	44634	High-middle SDI	2	Female	27	Age-standardized	368	Maternal sepsis and other maternal infections	2	Percent	2015	0.0001604521989566	0.0002660281917566	0.0000808009153402
3	YLDs (Years Lived with Disability)	44634	High-middle SDI	2	Female	27	Age-standardized	368	Maternal sepsis and other maternal infections	3	Rate	2015	1.68311	3.04817	0.789275
3	YLDs (Years Lived with Disability)	44634	High-middle SDI	2	Female	27	Age-standardized	368	Maternal sepsis and other maternal infections	2	Percent	2016	0.0001584919922668	0.0002645636493178	0.000079951873221
3	YLDs (Years Lived with Disability)	44634	High-middle SDI	2	Female	27	Age-standardized	368	Maternal sepsis and other maternal infections	3	Rate	2016	1.66199	2.98795	0.782977
3	YLDs (Years Lived with Disability)	44634	High-middle SDI	2	Female	27	Age-standardized	368	Maternal sepsis and other maternal infections	2	Percent	2017	0.0001552438003171	0.0002611032465699	0.0000785589493518
3	YLDs (Years Lived with Disability)	44634	High-middle SDI	2	Female	27	Age-standardized	368	Maternal sepsis and other maternal infections	3	Rate	2017	1.62841	2.93748	0.761194
3	YLDs (Years Lived with Disability)	44634	High-middle SDI	2	Female	27	Age-standardized	368	Maternal sepsis and other maternal infections	2	Percent	2018	0.0001514038381697	0.0002529690442458	0.0000762885434331
3	YLDs (Years Lived with Disability)	44634	High-middle SDI	2	Female	27	Age-standardized	368	Maternal sepsis and other maternal infections	3	Rate	2018	1.58887	2.83396	0.741601
3	YLDs (Years Lived with Disability)	44634	High-middle SDI	2	Female	27	Age-standardized	368	Maternal sepsis and other maternal infections	2	Percent	2019	0.0001477824239278	0.0002460926715529	0.0000737707229537
3	YLDs (Years Lived with Disability)	44634	High-middle SDI	2	Female	27	Age-standardized	368	Maternal sepsis and other maternal infections	3	Rate	2019	1.55216	2.78274	0.734467
3	YLDs (Years Lived with Disability)	44634	High-middle SDI	2	Female	27	Age-standardized	368	Maternal sepsis and other maternal infections	2	Percent	2020	0.0001416440620363	0.0002379486627014	0.0000711344594947
3	YLDs (Years Lived with Disability)	44634	High-middle SDI	2	Female	27	Age-standardized	368	Maternal sepsis and other maternal infections	3	Rate	2020	1.51645	2.69869	0.716146
3	YLDs (Years Lived with Disability)	44634	High-middle SDI	2	Female	27	Age-standardized	368	Maternal sepsis and other maternal infections	2	Percent	2021	0.0001366100366988	0.0002270595878143	0.0000687488106992
3	YLDs (Years Lived with Disability)	44634	High-middle SDI	2	Female	27	Age-standardized	368	Maternal sepsis and other maternal infections	3	Rate	2021	1.48776	2.59591	0.707497
3	YLDs (Years Lived with Disability)	44636	Low-middle SDI	2	Female	22	All ages	368	Maternal sepsis and other maternal infections	1	Number	1990	27133.2	48388.0518109839	12838.0093876653
3	YLDs (Years Lived with Disability)	44636	Low-middle SDI	2	Female	22	All ages	368	Maternal sepsis and other maternal infections	2	Percent	1990	0.0004228594020536	0.0007156048111863	0.0002172677904156
3	YLDs (Years Lived with Disability)	44636	Low-middle SDI	2	Female	22	All ages	368	Maternal sepsis and other maternal infections	3	Rate	1990	4.75889	8.48676	2.25165
3	YLDs (Years Lived with Disability)	44636	Low-middle SDI	2	Female	22	All ages	368	Maternal sepsis and other maternal infections	1	Number	1991	27049.2283029764	49006.7521705865	12645.9355268628
3	YLDs (Years Lived with Disability)	44636	Low-middle SDI	2	Female	22	All ages	368	Maternal sepsis and other maternal infections	2	Percent	1991	0.0004125162535907	0.000701830464978	0.0002115545968141
3	YLDs (Years Lived with Disability)	44636	Low-middle SDI	2	Female	22	All ages	368	Maternal sepsis and other maternal infections	3	Rate	1991	4.65543	8.43453	2.17649
3	YLDs (Years Lived with Disability)	44636	Low-middle SDI	2	Female	22	All ages	368	Maternal sepsis and other maternal infections	1	Number	1992	27044.9288564989	48359.4800543632	12628.7411614846
3	YLDs (Years Lived with Disability)	44636	Low-middle SDI	2	Female	22	All ages	368	Maternal sepsis and other maternal infections	2	Percent	1992	0.0004047320013769	0.0006832006102521	0.0002082287441923
3	YLDs (Years Lived with Disability)	44636	Low-middle SDI	2	Female	22	All ages	368	Maternal sepsis and other maternal infections	3	Rate	1992	4.56871	8.16938	2.13338
3	YLDs (Years Lived with Disability)	44636	Low-middle SDI	2	Female	22	All ages	368	Maternal sepsis and other maternal infections	1	Number	1993	27058.7259382006	48643.8098528842	12820.8389589242
3	YLDs (Years Lived with Disability)	44636	Low-middle SDI	2	Female	22	All ages	368	Maternal sepsis and other maternal infections	2	Percent	1993	0.0003972133650418	0.0006703166879916	0.0002031107657933
3	YLDs (Years Lived with Disability)	44636	Low-middle SDI	2	Female	22	All ages	368	Maternal sepsis and other maternal infections	3	Rate	1993	4.48729	8.06686	2.12615
3	YLDs (Years Lived with Disability)	44636	Low-middle SDI	2	Female	22	All ages	368	Maternal sepsis and other maternal infections	1	Number	1994	27092.1589234485	49338.6993266127	12690.2460852803
3	YLDs (Years Lived with Disability)	44636	Low-middle SDI	2	Female	22	All ages	368	Maternal sepsis and other maternal infections	2	Percent	1994	0.0003901077897525	0.0006599983894358	0.0001995487077149
3	YLDs (Years Lived with Disability)	44636	Low-middle SDI	2	Female	22	All ages	368	Maternal sepsis and other maternal infections	3	Rate	1994	4.41097	8.03302	2.06615
3	YLDs (Years Lived with Disability)	44636	Low-middle SDI	2	Female	22	All ages	368	Maternal sepsis and other maternal infections	1	Number	1995	27218.9381550664	49386.5206740307	12842.7734325403
3	YLDs (Years Lived with Disability)	44636	Low-middle SDI	2	Female	22	All ages	368	Maternal sepsis and other maternal infections	2	Percent	1995	0.0003847619484222	0.0006573766492533	0.0001948331483417
3	YLDs (Years Lived with Disability)	44636	Low-middle SDI	2	Female	22	All ages	368	Maternal sepsis and other maternal infections	3	Rate	1995	4.35156	7.89554	2.05321
3	YLDs (Years Lived with Disability)	44636	Low-middle SDI	2	Female	22	All ages	368	Maternal sepsis and other maternal infections	1	Number	1996	27335.0176858496	49322.1187686163	12781.8100453421
3	YLDs (Years Lived with Disability)	44636	Low-middle SDI	2	Female	22	All ages	368	Maternal sepsis and other maternal infections	2	Percent	1996	0.0003794201102686	0.0006396553668002	0.0001945039920616
3	YLDs (Years Lived with Disability)	44636	Low-middle SDI	2	Female	22	All ages	368	Maternal sepsis and other maternal infections	3	Rate	1996	4.292	7.74429	2.00693
3	YLDs (Years Lived with Disability)	44636	Low-middle SDI	2	Female	22	All ages	368	Maternal sepsis and other maternal infections	1	Number	1997	27454.6787216126	50197.3557536123	12949.7885382467
3	YLDs (Years Lived with Disability)	44636	Low-middle SDI	2	Female	22	All ages	368	Maternal sepsis and other maternal infections	2	Percent	1997	0.0003745022981642	0.0006381144232333	0.0001933005958383
3	YLDs (Years Lived with Disability)	44636	Low-middle SDI	2	Female	22	All ages	368	Maternal sepsis and other maternal infections	3	Rate	1997	4.23389	7.74112	1.99704
3	YLDs (Years Lived with Disability)	44636	Low-middle SDI	2	Female	22	All ages	368	Maternal sepsis and other maternal infections	1	Number	1998	27563.6593712439	49637.6445355261	12864.0997116923
3	YLDs (Years Lived with Disability)	44636	Low-middle SDI	2	Female	22	All ages	368	Maternal sepsis and other maternal infections	2	Percent	1998	0.0003695380531557	0.0006261027331547	0.0001854727559216
3	YLDs (Years Lived with Disability)	44636	Low-middle SDI	2	Female	22	All ages	368	Maternal sepsis and other maternal infections	3	Rate	1998	4.17519	7.51883	1.94858
3	YLDs (Years Lived with Disability)	44636	Low-middle SDI	2	Female	22	All ages	368	Maternal sepsis and other maternal infections	1	Number	1999	27669.2095930515	50517.3174076333	12889.7614807553
3	YLDs (Years Lived with Disability)	44636	Low-middle SDI	2	Female	22	All ages	368	Maternal sepsis and other maternal infections	2	Percent	1999	0.0003644562655002	0.000616410870896	0.0001856144242922
3	YLDs (Years Lived with Disability)	44636	Low-middle SDI	2	Female	22	All ages	368	Maternal sepsis and other maternal infections	3	Rate	1999	4.11722	7.51706	1.91802
3	YLDs (Years Lived with Disability)	44636	Low-middle SDI	2	Female	22	All ages	368	Maternal sepsis and other maternal infections	1	Number	2000	27810.4503041577	50927.7783279586	12985.7609547693
3	YLDs (Years Lived with Disability)	44636	Low-middle SDI	2	Female	22	All ages	368	Maternal sepsis and other maternal infections	2	Percent	2000	0.0003595440918901	0.0006090753273702	0.0001817155766305
3	YLDs (Years Lived with Disability)	44636	Low-middle SDI	2	Female	22	All ages	368	Maternal sepsis and other maternal infections	3	Rate	2000	4.06567	7.44524	1.89842
3	YLDs (Years Lived with Disability)	44636	Low-middle SDI	2	Female	22	All ages	368	Maternal sepsis and other maternal infections	1	Number	2001	27970.7072595765	50859.3919915983	13134.3515858019
3	YLDs (Years Lived with Disability)	44636	Low-middle SDI	2	Female	22	All ages	368	Maternal sepsis and other maternal infections	2	Percent	2001	0.0003545769394975	0.0005982109192928	0.0001799729015159
3	YLDs (Years Lived with Disability)	44636	Low-middle SDI	2	Female	22	All ages	368	Maternal sepsis and other maternal infections	3	Rate	2001	4.01776	7.30553	1.88664
3	YLDs (Years Lived with Disability)	44636	Low-middle SDI	2	Female	22	All ages	368	Maternal sepsis and other maternal infections	1	Number	2002	28088.7907420561	50663.1164523745	13090.5116539231
3	YLDs (Years Lived with Disability)	44636	Low-middle SDI	2	Female	22	All ages	368	Maternal sepsis and other maternal infections	2	Percent	2002	0.0003494093018811	0.0005860971674601	0.000180472282781
3	YLDs (Years Lived with Disability)	44636	Low-middle SDI	2	Female	22	All ages	368	Maternal sepsis and other maternal infections	3	Rate	2002	3.96485	7.15131	1.84778
3	YLDs (Years Lived with Disability)	44636	Low-middle SDI	2	Female	22	All ages	368	Maternal sepsis and other maternal infections	1	Number	2003	28224.2854106492	50376.8205596925	13158.8849646515
3	YLDs (Years Lived with Disability)	44636	Low-middle SDI	2	Female	22	All ages	368	Maternal sepsis and other maternal infections	2	Percent	2003	0.0003444728412245	0.0005799493257908	0.0001755954890063
3	YLDs (Years Lived with Disability)	44636	Low-middle SDI	2	Female	22	All ages	368	Maternal sepsis and other maternal infections	3	Rate	2003	3.91531	6.98833	1.82542
3	YLDs (Years Lived with Disability)	44636	Low-middle SDI	2	Female	22	All ages	368	Maternal sepsis and other maternal infections	1	Number	2004	28306.5366211519	50990.7450019319	13040.9372568313
3	YLDs (Years Lived with Disability)	44636	Low-middle SDI	2	Female	22	All ages	368	Maternal sepsis and other maternal infections	2	Percent	2004	0.0003389847959496	0.0005701981480475	0.0001729974597029
3	YLDs (Years Lived with Disability)	44636	Low-middle SDI	2	Female	22	All ages	368	Maternal sepsis and other maternal infections	3	Rate	2004	3.85936	6.95216	1.77802
3	YLDs (Years Lived with Disability)	44636	Low-middle SDI	2	Female	22	All ages	368	Maternal sepsis and other maternal infections	1	Number	2005	28427.4261274715	50738.3346294874	13391.6367909705
3	YLDs (Years Lived with Disability)	44636	Low-middle SDI	2	Female	22	All ages	368	Maternal sepsis and other maternal infections	2	Percent	2005	0.0003339514436226	0.0005594143950334	0.0001707865978415
3	YLDs (Years Lived with Disability)	44636	Low-middle SDI	2	Female	22	All ages	368	Maternal sepsis and other maternal infections	3	Rate	2005	3.80968	6.79966	1.79467
3	YLDs (Years Lived with Disability)	44636	Low-middle SDI	2	Female	22	All ages	368	Maternal sepsis and other maternal infections	1	Number	2006	28493.2572815549	51170.3541038837	13250.7686544313
3	YLDs (Years Lived with Disability)	44636	Low-middle SDI	2	Female	22	All ages	368	Maternal sepsis and other maternal infections	2	Percent	2006	0.0003285563445774	0.0005601760230085	0.0001698184272523
3	YLDs (Years Lived with Disability)	44636	Low-middle SDI	2	Female	22	All ages	368	Maternal sepsis and other maternal infections	3	Rate	2006	3.75351	6.74084	1.74557
3	YLDs (Years Lived with Disability)	44636	Low-middle SDI	2	Female	22	All ages	368	Maternal sepsis and other maternal infections	1	Number	2007	28401.5705659659	51460.1760877137	13509.7563217286
3	YLDs (Years Lived with Disability)	44636	Low-middle SDI	2	Female	22	All ages	368	Maternal sepsis and other maternal infections	2	Percent	2007	0.0003219444498327	0.0005508106876862	0.000164759140225
3	YLDs (Years Lived with Disability)	44636	Low-middle SDI	2	Female	22	All ages	368	Maternal sepsis and other maternal infections	3	Rate	2007	3.67788	6.66387	1.74946
3	YLDs (Years Lived with Disability)	44636	Low-middle SDI	2	Female	22	All ages	368	Maternal sepsis and other maternal infections	1	Number	2008	28360.9571864689	51341.4067114719	13412.8166392904
3	YLDs (Years Lived with Disability)	44636	Low-middle SDI	2	Female	22	All ages	368	Maternal sepsis and other maternal infections	2	Percent	2008	0.0003158995734964	0.0005292688695965	0.0001644569965989
3	YLDs (Years Lived with Disability)	44636	Low-middle SDI	2	Female	22	All ages	368	Maternal sepsis and other maternal infections	3	Rate	2008	3.61065	6.5363	1.70759
3	YLDs (Years Lived with Disability)	44636	Low-middle SDI	2	Female	22	All ages	368	Maternal sepsis and other maternal infections	1	Number	2009	28214.4932916279	50661.4733908648	13301.5294114698
3	YLDs (Years Lived with Disability)	44636	Low-middle SDI	2	Female	22	All ages	368	Maternal sepsis and other maternal infections	2	Percent	2009	0.0003090558977399	0.0005245451779602	0.0001583376574878
3	YLDs (Years Lived with Disability)	44636	Low-middle SDI	2	Female	22	All ages	368	Maternal sepsis and other maternal infections	3	Rate	2009	3.53158	6.34125	1.66494
3	YLDs (Years Lived with Disability)	44636	Low-middle SDI	2	Female	22	All ages	368	Maternal sepsis and other maternal infections	1	Number	2010	28104.074598984	50127.2722096802	13301.8964675157
3	YLDs (Years Lived with Disability)	44636	Low-middle SDI	2	Female	22	All ages	368	Maternal sepsis and other maternal infections	2	Percent	2010	0.0003022650621731	0.000510367240078	0.0001557156187232
3	YLDs (Years Lived with Disability)	44636	Low-middle SDI	2	Female	22	All ages	368	Maternal sepsis and other maternal infections	3	Rate	2010	3.45871	6.16905	1.63704
3	YLDs (Years Lived with Disability)	44636	Low-middle SDI	2	Female	22	All ages	368	Maternal sepsis and other maternal infections	1	Number	2011	27980.6174765014	49943.8986255468	13095.2947018607
3	YLDs (Years Lived with Disability)	44636	Low-middle SDI	2	Female	22	All ages	368	Maternal sepsis and other maternal infections	2	Percent	2011	0.0002953192791195	0.0005009965930812	0.0001524152135997
3	YLDs (Years Lived with Disability)	44636	Low-middle SDI	2	Female	22	All ages	368	Maternal sepsis and other maternal infections	3	Rate	2011	3.38623	6.04424	1.5848
3	YLDs (Years Lived with Disability)	44636	Low-middle SDI	2	Female	22	All ages	368	Maternal sepsis and other maternal infections	1	Number	2012	27779.120654172	49298.1241512445	13104.1165698507
3	YLDs (Years Lived with Disability)	44636	Low-middle SDI	2	Female	22	All ages	368	Maternal sepsis and other maternal infections	2	Percent	2012	0.0002876507829285	0.0004849709761168	0.0001478844932261
3	YLDs (Years Lived with Disability)	44636	Low-middle SDI	2	Female	22	All ages	368	Maternal sepsis and other maternal infections	3	Rate	2012	3.30686	5.8685	1.55993
3	YLDs (Years Lived with Disability)	44636	Low-middle SDI	2	Female	22	All ages	368	Maternal sepsis and other maternal infections	1	Number	2013	27546.3856087765	49450.7697282144	12908.0994706321
3	YLDs (Years Lived with Disability)	44636	Low-middle SDI	2	Female	22	All ages	368	Maternal sepsis and other maternal infections	2	Percent	2013	0.0002799520866952	0.0004687789003369	0.0001423141815782
3	YLDs (Years Lived with Disability)	44636	Low-middle SDI	2	Female	22	All ages	368	Maternal sepsis and other maternal infections	3	Rate	2013	3.2265	5.79215	1.51192
3	YLDs (Years Lived with Disability)	44636	Low-middle SDI	2	Female	22	All ages	368	Maternal sepsis and other maternal infections	1	Number	2014	27309.3262873812	48246.6650732294	12883.7141675046
3	YLDs (Years Lived with Disability)	44636	Low-middle SDI	2	Female	22	All ages	368	Maternal sepsis and other maternal infections	2	Percent	2014	0.0002724577153954	0.0004562337192703	0.0001399539461089
3	YLDs (Years Lived with Disability)	44636	Low-middle SDI	2	Female	22	All ages	368	Maternal sepsis and other maternal infections	3	Rate	2014	3.14841	5.56221	1.48532
3	YLDs (Years Lived with Disability)	44636	Low-middle SDI	2	Female	22	All ages	368	Maternal sepsis and other maternal infections	1	Number	2015	27091.5616893288	49091.8646513953	12902.0502454796
3	YLDs (Years Lived with Disability)	44636	Low-middle SDI	2	Female	22	All ages	368	Maternal sepsis and other maternal infections	2	Percent	2015	0.0002653298829827	0.0004469931633655	0.000137797159721
3	YLDs (Years Lived with Disability)	44636	Low-middle SDI	2	Female	22	All ages	368	Maternal sepsis and other maternal infections	3	Rate	2015	3.07519	5.57247	1.46452
3	YLDs (Years Lived with Disability)	44636	Low-middle SDI	2	Female	22	All ages	368	Maternal sepsis and other maternal infections	1	Number	2016	26880.4067422005	48434.5617661654	12805.4160697316
3	YLDs (Years Lived with Disability)	44636	Low-middle SDI	2	Female	22	All ages	368	Maternal sepsis and other maternal infections	2	Percent	2016	0.0002586345897299	0.0004366469728672	0.0001349806035518
3	YLDs (Years Lived with Disability)	44636	Low-middle SDI	2	Female	22	All ages	368	Maternal sepsis and other maternal infections	3	Rate	2016	3.00526	5.41504	1.43166
3	YLDs (Years Lived with Disability)	44636	Low-middle SDI	2	Female	22	All ages	368	Maternal sepsis and other maternal infections	1	Number	2017	26552.360670662	48212.8013098235	12430.0232372174
3	YLDs (Years Lived with Disability)	44636	Low-middle SDI	2	Female	22	All ages	368	Maternal sepsis and other maternal infections	2	Percent	2017	0.0002512046242952	0.0004199635530513	0.0001312465002322
3	YLDs (Years Lived with Disability)	44636	Low-middle SDI	2	Female	22	All ages	368	Maternal sepsis and other maternal infections	3	Rate	2017	2.92513	5.31134	1.36935
3	YLDs (Years Lived with Disability)	44636	Low-middle SDI	2	Female	22	All ages	368	Maternal sepsis and other maternal infections	1	Number	2018	26138.7342390876	46373.6007749558	12279.9738230973
3	YLDs (Years Lived with Disability)	44636	Low-middle SDI	2	Female	22	All ages	368	Maternal sepsis and other maternal infections	2	Percent	2018	0.0002432684254069	0.0004090477250889	0.0001262080496201
3	YLDs (Years Lived with Disability)	44636	Low-middle SDI	2	Female	22	All ages	368	Maternal sepsis and other maternal infections	3	Rate	2018	2.83981	5.0382	1.33414
3	YLDs (Years Lived with Disability)	44636	Low-middle SDI	2	Female	22	All ages	368	Maternal sepsis and other maternal infections	1	Number	2019	25728.8197817676	45908.0213310449	12294.499153766
3	YLDs (Years Lived with Disability)	44636	Low-middle SDI	2	Female	22	All ages	368	Maternal sepsis and other maternal infections	2	Percent	2019	0.0002355180040161	0.0004027463233742	0.0001208867710896
3	YLDs (Years Lived with Disability)	44636	Low-middle SDI	2	Female	22	All ages	368	Maternal sepsis and other maternal infections	3	Rate	2019	2.75925	4.92334	1.31851
3	YLDs (Years Lived with Disability)	44636	Low-middle SDI	2	Female	22	All ages	368	Maternal sepsis and other maternal infections	1	Number	2020	25246.5250498522	45210.4825369316	12054.246695214
3	YLDs (Years Lived with Disability)	44636	Low-middle SDI	2	Female	22	All ages	368	Maternal sepsis and other maternal infections	2	Percent	2020	0.0002210246855651	0.00036727959308	0.0001135396034938
3	YLDs (Years Lived with Disability)	44636	Low-middle SDI	2	Female	22	All ages	368	Maternal sepsis and other maternal infections	3	Rate	2020	2.67417	4.7888	1.27681
3	YLDs (Years Lived with Disability)	44636	Low-middle SDI	2	Female	22	All ages	368	Maternal sepsis and other maternal infections	1	Number	2021	24966.6928021078	44243.5145188079	11751.9311541381
3	YLDs (Years Lived with Disability)	44636	Low-middle SDI	2	Female	22	All ages	368	Maternal sepsis and other maternal infections	2	Percent	2021	0.0002113902205042	0.0003552501343027	0.0001074106474554
3	YLDs (Years Lived with Disability)	44636	Low-middle SDI	2	Female	22	All ages	368	Maternal sepsis and other maternal infections	3	Rate	2021	2.61326	4.63096	1.23007
3	YLDs (Years Lived with Disability)	44636	Low-middle SDI	2	Female	27	Age-standardized	368	Maternal sepsis and other maternal infections	2	Percent	1990	0.0003312700886467	0.0005590867125732	0.0001708309050693
3	YLDs (Years Lived with Disability)	44636	Low-middle SDI	2	Female	27	Age-standardized	368	Maternal sepsis and other maternal infections	3	Rate	1990	4.47269	7.90961	2.16484
3	YLDs (Years Lived with Disability)	44636	Low-middle SDI	2	Female	27	Age-standardized	368	Maternal sepsis and other maternal infections	2	Percent	1991	0.0003229223517264	0.0005440500507415	0.0001695603370376
3	YLDs (Years Lived with Disability)	44636	Low-middle SDI	2	Female	27	Age-standardized	368	Maternal sepsis and other maternal infections	3	Rate	1991	4.36054	7.85343	2.05533
3	YLDs (Years Lived with Disability)	44636	Low-middle SDI	2	Female	27	Age-standardized	368	Maternal sepsis and other maternal infections	2	Percent	1992	0.0003163230694452	0.0005300858596297	0.0001637379261023
3	YLDs (Years Lived with Disability)	44636	Low-middle SDI	2	Female	27	Age-standardized	368	Maternal sepsis and other maternal infections	3	Rate	1992	4.26409	7.57075	2.02775
3	YLDs (Years Lived with Disability)	44636	Low-middle SDI	2	Female	27	Age-standardized	368	Maternal sepsis and other maternal infections	2	Percent	1993	0.0003100170159014	0.0005189874132615	0.000161126764416
3	YLDs (Years Lived with Disability)	44636	Low-middle SDI	2	Female	27	Age-standardized	368	Maternal sepsis and other maternal infections	3	Rate	1993	4.17273	7.43108	1.98452
3	YLDs (Years Lived with Disability)	44636	Low-middle SDI	2	Female	27	Age-standardized	368	Maternal sepsis and other maternal infections	2	Percent	1994	0.0003040979396504	0.0005101603760441	0.0001577513503584
3	YLDs (Years Lived with Disability)	44636	Low-middle SDI	2	Female	27	Age-standardized	368	Maternal sepsis and other maternal infections	3	Rate	1994	4.08659	7.35524	1.93632
3	YLDs (Years Lived with Disability)	44636	Low-middle SDI	2	Female	27	Age-standardized	368	Maternal sepsis and other maternal infections	2	Percent	1995	0.0002994790742072	0.0005049309484674	0.0001529280726645
3	YLDs (Years Lived with Disability)	44636	Low-middle SDI	2	Female	27	Age-standardized	368	Maternal sepsis and other maternal infections	3	Rate	1995	4.01554	7.18688	1.92184
3	YLDs (Years Lived with Disability)	44636	Low-middle SDI	2	Female	27	Age-standardized	368	Maternal sepsis and other maternal infections	2	Percent	1996	0.0002948601900812	0.0004950008418209	0.0001514402343373
3	YLDs (Years Lived with Disability)	44636	Low-middle SDI	2	Female	27	Age-standardized	368	Maternal sepsis and other maternal infections	3	Rate	1996	3.94404	7.07417	1.86832
3	YLDs (Years Lived with Disability)	44636	Low-middle SDI	2	Female	27	Age-standardized	368	Maternal sepsis and other maternal infections	2	Percent	1997	0.0002906039096506	0.0004913561253742	0.0001502180782026
3	YLDs (Years Lived with Disability)	44636	Low-middle SDI	2	Female	27	Age-standardized	368	Maternal sepsis and other maternal infections	3	Rate	1997	3.87462	7.02187	1.83822
3	YLDs (Years Lived with Disability)	44636	Low-middle SDI	2	Female	27	Age-standardized	368	Maternal sepsis and other maternal infections	2	Percent	1998	0.0002863143355115	0.0004819458962461	0.0001453950008027
3	YLDs (Years Lived with Disability)	44636	Low-middle SDI	2	Female	27	Age-standardized	368	Maternal sepsis and other maternal infections	3	Rate	1998	3.80447	6.77649	1.80454
3	YLDs (Years Lived with Disability)	44636	Low-middle SDI	2	Female	27	Age-standardized	368	Maternal sepsis and other maternal infections	2	Percent	1999	0.000282019763386	0.000474762701652	0.0001465140922702
3	YLDs (Years Lived with Disability)	44636	Low-middle SDI	2	Female	27	Age-standardized	368	Maternal sepsis and other maternal infections	3	Rate	1999	3.73579	6.75125	1.75996
3	YLDs (Years Lived with Disability)	44636	Low-middle SDI	2	Female	27	Age-standardized	368	Maternal sepsis and other maternal infections	2	Percent	2000	0.0002779937928605	0.0004680622306579	0.0001417993842323
3	YLDs (Years Lived with Disability)	44636	Low-middle SDI	2	Female	27	Age-standardized	368	Maternal sepsis and other maternal infections	3	Rate	2000	3.67403	6.65517	1.72847
3	YLDs (Years Lived with Disability)	44636	Low-middle SDI	2	Female	27	Age-standardized	368	Maternal sepsis and other maternal infections	2	Percent	2001	0.0002741319755687	0.000460957624123	0.0001396420560187
3	YLDs (Years Lived with Disability)	44636	Low-middle SDI	2	Female	27	Age-standardized	368	Maternal sepsis and other maternal infections	3	Rate	2001	3.61723	6.55228	1.71837
3	YLDs (Years Lived with Disability)	44636	Low-middle SDI	2	Female	27	Age-standardized	368	Maternal sepsis and other maternal infections	2	Percent	2002	0.0002702631448163	0.0004495239500226	0.0001401527482046
3	YLDs (Years Lived with Disability)	44636	Low-middle SDI	2	Female	27	Age-standardized	368	Maternal sepsis and other maternal infections	3	Rate	2002	3.55858	6.41221	1.67884
3	YLDs (Years Lived with Disability)	44636	Low-middle SDI	2	Female	27	Age-standardized	368	Maternal sepsis and other maternal infections	2	Percent	2003	0.0002667008493298	0.0004452509583026	0.0001385236699809
3	YLDs (Years Lived with Disability)	44636	Low-middle SDI	2	Female	27	Age-standardized	368	Maternal sepsis and other maternal infections	3	Rate	2003	3.50459	6.22328	1.65205
3	YLDs (Years Lived with Disability)	44636	Low-middle SDI	2	Female	27	Age-standardized	368	Maternal sepsis and other maternal infections	2	Percent	2004	0.0002629253421052	0.0004408926445615	0.0001363949676498
3	YLDs (Years Lived with Disability)	44636	Low-middle SDI	2	Female	27	Age-standardized	368	Maternal sepsis and other maternal infections	3	Rate	2004	3.44751	6.19094	1.60203
3	YLDs (Years Lived with Disability)	44636	Low-middle SDI	2	Female	27	Age-standardized	368	Maternal sepsis and other maternal infections	2	Percent	2005	0.0002595462146641	0.0004281950413137	0.0001356051479018
3	YLDs (Years Lived with Disability)	44636	Low-middle SDI	2	Female	27	Age-standardized	368	Maternal sepsis and other maternal infections	3	Rate	2005	3.39671	6.03764	1.60411
3	YLDs (Years Lived with Disability)	44636	Low-middle SDI	2	Female	27	Age-standardized	368	Maternal sepsis and other maternal infections	2	Percent	2006	0.0002560214572662	0.0004322407391505	0.0001342453672121
3	YLDs (Years Lived with Disability)	44636	Low-middle SDI	2	Female	27	Age-standardized	368	Maternal sepsis and other maternal infections	3	Rate	2006	3.34212	5.95015	1.56607
3	YLDs (Years Lived with Disability)	44636	Low-middle SDI	2	Female	27	Age-standardized	368	Maternal sepsis and other maternal infections	2	Percent	2007	0.0002516293823261	0.0004279833415479	0.0001300228226522
3	YLDs (Years Lived with Disability)	44636	Low-middle SDI	2	Female	27	Age-standardized	368	Maternal sepsis and other maternal infections	3	Rate	2007	3.27191	5.87495	1.56108
3	YLDs (Years Lived with Disability)	44636	Low-middle SDI	2	Female	27	Age-standardized	368	Maternal sepsis and other maternal infections	2	Percent	2008	0.0002477808938959	0.0004118578153255	0.0001295906253439
3	YLDs (Years Lived with Disability)	44636	Low-middle SDI	2	Female	27	Age-standardized	368	Maternal sepsis and other maternal infections	3	Rate	2008	3.21045	5.77177	1.52501
3	YLDs (Years Lived with Disability)	44636	Low-middle SDI	2	Female	27	Age-standardized	368	Maternal sepsis and other maternal infections	2	Percent	2009	0.0002433625540414	0.0004088522870673	0.0001262142464741
3	YLDs (Years Lived with Disability)	44636	Low-middle SDI	2	Female	27	Age-standardized	368	Maternal sepsis and other maternal infections	3	Rate	2009	3.13981	5.62922	1.49406
3	YLDs (Years Lived with Disability)	44636	Low-middle SDI	2	Female	27	Age-standardized	368	Maternal sepsis and other maternal infections	2	Percent	2010	0.0002391306230686	0.0004025399397881	0.0001242074396132
3	YLDs (Years Lived with Disability)	44636	Low-middle SDI	2	Female	27	Age-standardized	368	Maternal sepsis and other maternal infections	3	Rate	2010	3.07631	5.47825	1.46882
3	YLDs (Years Lived with Disability)	44636	Low-middle SDI	2	Female	27	Age-standardized	368	Maternal sepsis and other maternal infections	2	Percent	2011	0.0002348743013462	0.0003971468929246	0.0001222133872159
3	YLDs (Years Lived with Disability)	44636	Low-middle SDI	2	Female	27	Age-standardized	368	Maternal sepsis and other maternal infections	3	Rate	2011	3.01421	5.35945	1.4345
3	YLDs (Years Lived with Disability)	44636	Low-middle SDI	2	Female	27	Age-standardized	368	Maternal sepsis and other maternal infections	2	Percent	2012	0.0002300334635159	0.000385411826899	0.0001192709569026
3	YLDs (Years Lived with Disability)	44636	Low-middle SDI	2	Female	27	Age-standardized	368	Maternal sepsis and other maternal infections	3	Rate	2012	2.94591	5.22084	1.41078
3	YLDs (Years Lived with Disability)	44636	Low-middle SDI	2	Female	27	Age-standardized	368	Maternal sepsis and other maternal infections	2	Percent	2013	0.0002251812994162	0.0003737455231191	0.000116212868274
3	YLDs (Years Lived with Disability)	44636	Low-middle SDI	2	Female	27	Age-standardized	368	Maternal sepsis and other maternal infections	3	Rate	2013	2.87733	5.16027	1.36002
3	YLDs (Years Lived with Disability)	44636	Low-middle SDI	2	Female	27	Age-standardized	368	Maternal sepsis and other maternal infections	2	Percent	2014	0.0002203955799759	0.0003664178588215	0.000114030123735
3	YLDs (Years Lived with Disability)	44636	Low-middle SDI	2	Female	27	Age-standardized	368	Maternal sepsis and other maternal infections	3	Rate	2014	2.81	4.95191	1.33897
3	YLDs (Years Lived with Disability)	44636	Low-middle SDI	2	Female	27	Age-standardized	368	Maternal sepsis and other maternal infections	2	Percent	2015	0.0002158882583938	0.0003626307834323	0.000113375196173
3	YLDs (Years Lived with Disability)	44636	Low-middle SDI	2	Female	27	Age-standardized	368	Maternal sepsis and other maternal infections	3	Rate	2015	2.74716	4.95101	1.32123
3	YLDs (Years Lived with Disability)	44636	Low-middle SDI	2	Female	27	Age-standardized	368	Maternal sepsis and other maternal infections	2	Percent	2016	0.0002117606560475	0.0003552558985653	0.0001119486607727
3	YLDs (Years Lived with Disability)	44636	Low-middle SDI	2	Female	27	Age-standardized	368	Maternal sepsis and other maternal infections	3	Rate	2016	2.68751	4.83178	1.28825
3	YLDs (Years Lived with Disability)	44636	Low-middle SDI	2	Female	27	Age-standardized	368	Maternal sepsis and other maternal infections	2	Percent	2017	0.0002070335425416	0.0003446810566797	0.0001088323654074
3	YLDs (Years Lived with Disability)	44636	Low-middle SDI	2	Female	27	Age-standardized	368	Maternal sepsis and other maternal infections	3	Rate	2017	2.61896	4.7456	1.23096
3	YLDs (Years Lived with Disability)	44636	Low-middle SDI	2	Female	27	Age-standardized	368	Maternal sepsis and other maternal infections	2	Percent	2018	0.000201913955305	0.0003364844915537	0.000105399791708
3	YLDs (Years Lived with Disability)	44636	Low-middle SDI	2	Female	27	Age-standardized	368	Maternal sepsis and other maternal infections	3	Rate	2018	2.54622	4.5095	1.19967
3	YLDs (Years Lived with Disability)	44636	Low-middle SDI	2	Female	27	Age-standardized	368	Maternal sepsis and other maternal infections	2	Percent	2019	0.0001970200082877	0.0003329960892648	0.0001019231566105
3	YLDs (Years Lived with Disability)	44636	Low-middle SDI	2	Female	27	Age-standardized	368	Maternal sepsis and other maternal infections	3	Rate	2019	2.4786	4.41198	1.19163
3	YLDs (Years Lived with Disability)	44636	Low-middle SDI	2	Female	27	Age-standardized	368	Maternal sepsis and other maternal infections	2	Percent	2020	0.0001865777929941	0.0003085098866759	0.000096587854544
3	YLDs (Years Lived with Disability)	44636	Low-middle SDI	2	Female	27	Age-standardized	368	Maternal sepsis and other maternal infections	3	Rate	2020	2.40544	4.29823	1.15491
3	YLDs (Years Lived with Disability)	44636	Low-middle SDI	2	Female	27	Age-standardized	368	Maternal sepsis and other maternal infections	2	Percent	2021	0.0001796941258114	0.0003013227207392	0.0000921060714465
3	YLDs (Years Lived with Disability)	44636	Low-middle SDI	2	Female	27	Age-standardized	368	Maternal sepsis and other maternal infections	3	Rate	2021	2.35232	4.15794	1.11246
3	YLDs (Years Lived with Disability)	44637	Low SDI	2	Female	22	All ages	368	Maternal sepsis and other maternal infections	1	Number	1990	12525.8211037702	22393.988775927	5919.42987746903
3	YLDs (Years Lived with Disability)	44637	Low SDI	2	Female	22	All ages	368	Maternal sepsis and other maternal infections	2	Percent	1990	0.0004410493855364	0.0007302498612074	0.0002301703775476
3	YLDs (Years Lived with Disability)	44637	Low SDI	2	Female	22	All ages	368	Maternal sepsis and other maternal infections	3	Rate	1990	5.0311	8.99473	2.37759
3	YLDs (Years Lived with Disability)	44637	Low SDI	2	Female	22	All ages	368	Maternal sepsis and other maternal infections	1	Number	1991	12795.9939049927	23122.8980451239	6099.86888001445
3	YLDs (Years Lived with Disability)	44637	Low SDI	2	Female	22	All ages	368	Maternal sepsis and other maternal infections	2	Percent	1991	0.0004413451727782	0.0007420202661155	0.0002327790389194
3	YLDs (Years Lived with Disability)	44637	Low SDI	2	Female	22	All ages	368	Maternal sepsis and other maternal infections	3	Rate	1991	5.02057	9.07238	2.39331
3	YLDs (Years Lived with Disability)	44637	Low SDI	2	Female	22	All ages	368	Maternal sepsis and other maternal infections	1	Number	1992	13086.3886849557	23580.135242165	6169.61124714055
3	YLDs (Years Lived with Disability)	44637	Low SDI	2	Female	22	All ages	368	Maternal sepsis and other maternal infections	2	Percent	1992	0.0004416302129834	0.0007368823373258	0.0002340070983092
3	YLDs (Years Lived with Disability)	44637	Low SDI	2	Female	22	All ages	368	Maternal sepsis and other maternal infections	3	Rate	1992	5.00913	9.02586	2.36156
3	YLDs (Years Lived with Disability)	44637	Low SDI	2	Female	22	All ages	368	Maternal sepsis and other maternal infections	1	Number	1993	13402.8453856528	24010.8004914194	6379.14250892928
3	YLDs (Years Lived with Disability)	44637	Low SDI	2	Female	22	All ages	368	Maternal sepsis and other maternal infections	2	Percent	1993	0.0004419010998757	0.0007350191328966	0.0002327530347446
3	YLDs (Years Lived with Disability)	44637	Low SDI	2	Female	22	All ages	368	Maternal sepsis and other maternal infections	3	Rate	1993	4.99839	8.95448	2.37901
3	YLDs (Years Lived with Disability)	44637	Low SDI	2	Female	22	All ages	368	Maternal sepsis and other maternal infections	1	Number	1994	13750.1337397311	24777.0426723196	6551.67919548206
3	YLDs (Years Lived with Disability)	44637	Low SDI	2	Female	22	All ages	368	Maternal sepsis and other maternal infections	2	Percent	1994	0.0004423229604095	0.0007399110770739	0.0002341853006638
3	YLDs (Years Lived with Disability)	44637	Low SDI	2	Female	22	All ages	368	Maternal sepsis and other maternal infections	3	Rate	1994	5.00131	9.0121	2.38303
3	YLDs (Years Lived with Disability)	44637	Low SDI	2	Female	22	All ages	368	Maternal sepsis and other maternal infections	1	Number	1995	14094.4725212651	25499.0841402552	6765.96260119867
3	YLDs (Years Lived with Disability)	44637	Low SDI	2	Female	22	All ages	368	Maternal sepsis and other maternal infections	2	Percent	1995	0.0004435063373442	0.0007420133473151	0.0002345447954987
3	YLDs (Years Lived with Disability)	44637	Low SDI	2	Female	22	All ages	368	Maternal sepsis and other maternal infections	3	Rate	1995	5.00166	9.04879	2.40102
3	YLDs (Years Lived with Disability)	44637	Low SDI	2	Female	22	All ages	368	Maternal sepsis and other maternal infections	1	Number	1996	14415.1756934802	26013.8552655787	6894.23854215344
3	YLDs (Years Lived with Disability)	44637	Low SDI	2	Female	22	All ages	368	Maternal sepsis and other maternal infections	2	Percent	1996	0.0004429552666097	0.0007385778536974	0.0002342606695715
3	YLDs (Years Lived with Disability)	44637	Low SDI	2	Female	22	All ages	368	Maternal sepsis and other maternal infections	3	Rate	1996	4.98053	8.98794	2.382
3	YLDs (Years Lived with Disability)	44637	Low SDI	2	Female	22	All ages	368	Maternal sepsis and other maternal infections	1	Number	1997	14731.8023070862	26227.380072781	6968.3427190458
3	YLDs (Years Lived with Disability)	44637	Low SDI	2	Female	22	All ages	368	Maternal sepsis and other maternal infections	2	Percent	1997	0.000442062844296	0.0007380471115086	0.0002311972334365
3	YLDs (Years Lived with Disability)	44637	Low SDI	2	Female	22	All ages	368	Maternal sepsis and other maternal infections	3	Rate	1997	4.95134	8.81499	2.34205
3	YLDs (Years Lived with Disability)	44637	Low SDI	2	Female	22	All ages	368	Maternal sepsis and other maternal infections	1	Number	1998	15028.6218594146	27187.8220843555	7305.30643793547
3	YLDs (Years Lived with Disability)	44637	Low SDI	2	Female	22	All ages	368	Maternal sepsis and other maternal infections	2	Percent	1998	0.0004404916196124	0.0007411205193532	0.0002291320520173
3	YLDs (Years Lived with Disability)	44637	Low SDI	2	Female	22	All ages	368	Maternal sepsis and other maternal infections	3	Rate	1998	4.91537	8.89225	2.38933
3	YLDs (Years Lived with Disability)	44637	Low SDI	2	Female	22	All ages	368	Maternal sepsis and other maternal infections	1	Number	1999	15320.7916244824	27531.4872419551	7154.93253794373
3	YLDs (Years Lived with Disability)	44637	Low SDI	2	Female	22	All ages	368	Maternal sepsis and other maternal infections	2	Percent	1999	0.000438913865483	0.0007314939730644	0.0002277229236938
3	YLDs (Years Lived with Disability)	44637	Low SDI	2	Female	22	All ages	368	Maternal sepsis and other maternal infections	3	Rate	1999	4.87856	8.76679	2.27833
3	YLDs (Years Lived with Disability)	44637	Low SDI	2	Female	22	All ages	368	Maternal sepsis and other maternal infections	1	Number	2000	15615.3306493725	28247.6435015921	7295.85680535729
3	YLDs (Years Lived with Disability)	44637	Low SDI	2	Female	22	All ages	368	Maternal sepsis and other maternal infections	2	Percent	2000	0.0004371474876542	0.0007244961279101	0.0002260166742851
3	YLDs (Years Lived with Disability)	44637	Low SDI	2	Female	22	All ages	368	Maternal sepsis and other maternal infections	3	Rate	2000	4.84315	8.7611	2.26283
3	YLDs (Years Lived with Disability)	44637	Low SDI	2	Female	22	All ages	368	Maternal sepsis and other maternal infections	1	Number	2001	15864.2577407343	28902.4135090519	7599.59834037312
3	YLDs (Years Lived with Disability)	44637	Low SDI	2	Female	22	All ages	368	Maternal sepsis and other maternal infections	2	Percent	2001	0.0004342860561303	0.0007271387448679	0.0002291930327379
3	YLDs (Years Lived with Disability)	44637	Low SDI	2	Female	22	All ages	368	Maternal sepsis and other maternal infections	3	Rate	2001	4.79386	8.73373	2.29645
3	YLDs (Years Lived with Disability)	44637	Low SDI	2	Female	22	All ages	368	Maternal sepsis and other maternal infections	1	Number	2002	16054.5742318049	29034.158874013	7553.32184178732
3	YLDs (Years Lived with Disability)	44637	Low SDI	2	Female	22	All ages	368	Maternal sepsis and other maternal infections	2	Percent	2002	0.0004298272877187	0.0007148658885323	0.0002243094104976
3	YLDs (Years Lived with Disability)	44637	Low SDI	2	Female	22	All ages	368	Maternal sepsis and other maternal infections	3	Rate	2002	4.72271	8.54087	2.22193
3	YLDs (Years Lived with Disability)	44637	Low SDI	2	Female	22	All ages	368	Maternal sepsis and other maternal infections	1	Number	2003	16256.6515886232	29374.1035440883	7759.42943496509
3	YLDs (Years Lived with Disability)	44637	Low SDI	2	Female	22	All ages	368	Maternal sepsis and other maternal infections	2	Percent	2003	0.0004253353160359	0.0007064497210944	0.0002230618343993
3	YLDs (Years Lived with Disability)	44637	Low SDI	2	Female	22	All ages	368	Maternal sepsis and other maternal infections	3	Rate	2003	4.65055	8.40307	2.21975
3	YLDs (Years Lived with Disability)	44637	Low SDI	2	Female	22	All ages	368	Maternal sepsis and other maternal infections	1	Number	2004	16460.3345698847	29988.662146354	7744.82511256825
3	YLDs (Years Lived with Disability)	44637	Low SDI	2	Female	22	All ages	368	Maternal sepsis and other maternal infections	2	Percent	2004	0.000420934663231	0.0007060787694717	0.0002227752349727
3	YLDs (Years Lived with Disability)	44637	Low SDI	2	Female	22	All ages	368	Maternal sepsis and other maternal infections	3	Rate	2004	4.57941	8.3431	2.15468
3	YLDs (Years Lived with Disability)	44637	Low SDI	2	Female	22	All ages	368	Maternal sepsis and other maternal infections	1	Number	2005	16665.8719123698	30334.4015589273	7975.88265841783
3	YLDs (Years Lived with Disability)	44637	Low SDI	2	Female	22	All ages	368	Maternal sepsis and other maternal infections	2	Percent	2005	0.0004163723082168	0.0006914783573857	0.0002200616427518
3	YLDs (Years Lived with Disability)	44637	Low SDI	2	Female	22	All ages	368	Maternal sepsis and other maternal infections	3	Rate	2005	4.51089	8.21051	2.1588
3	YLDs (Years Lived with Disability)	44637	Low SDI	2	Female	22	All ages	368	Maternal sepsis and other maternal infections	1	Number	2006	16909.7280674065	30670.5540081502	8110.32597966483
3	YLDs (Years Lived with Disability)	44637	Low SDI	2	Female	22	All ages	368	Maternal sepsis and other maternal infections	2	Percent	2006	0.0004127879099916	0.0006885801082111	0.0002143294416721
3	YLDs (Years Lived with Disability)	44637	Low SDI	2	Female	22	All ages	368	Maternal sepsis and other maternal infections	3	Rate	2006	4.45255	8.07595	2.13555
3	YLDs (Years Lived with Disability)	44637	Low SDI	2	Female	22	All ages	368	Maternal sepsis and other maternal infections	1	Number	2007	17108.5380516949	31147.7323614554	8182.03109922782
3	YLDs (Years Lived with Disability)	44637	Low SDI	2	Female	22	All ages	368	Maternal sepsis and other maternal infections	2	Percent	2007	0.0004086787420239	0.0006834815012678	0.000211459899347
3	YLDs (Years Lived with Disability)	44637	Low SDI	2	Female	22	All ages	368	Maternal sepsis and other maternal infections	3	Rate	2007	4.38271	7.97915	2.096
3	YLDs (Years Lived with Disability)	44637	Low SDI	2	Female	22	All ages	368	Maternal sepsis and other maternal infections	1	Number	2008	17297.2818278432	31328.6245881487	8274.95452222909
3	YLDs (Years Lived with Disability)	44637	Low SDI	2	Female	22	All ages	368	Maternal sepsis and other maternal infections	2	Percent	2008	0.0004045888453124	0.0006750962012673	0.0002107245497673
3	YLDs (Years Lived with Disability)	44637	Low SDI	2	Female	22	All ages	368	Maternal sepsis and other maternal infections	3	Rate	2008	4.31133	7.80863	2.06252
3	YLDs (Years Lived with Disability)	44637	Low SDI	2	Female	22	All ages	368	Maternal sepsis and other maternal infections	1	Number	2009	17464.5549322891	31518.0692675797	8277.11282658054
3	YLDs (Years Lived with Disability)	44637	Low SDI	2	Female	22	All ages	368	Maternal sepsis and other maternal infections	2	Percent	2009	0.0003996062608195	0.0006624598658143	0.0002050287200529
3	YLDs (Years Lived with Disability)	44637	Low SDI	2	Female	22	All ages	368	Maternal sepsis and other maternal infections	3	Rate	2009	4.23469	7.64229	2.00698
3	YLDs (Years Lived with Disability)	44637	Low SDI	2	Female	22	All ages	368	Maternal sepsis and other maternal infections	1	Number	2010	17674.630213556	31737.3349972696	8422.40125172322
3	YLDs (Years Lived with Disability)	44637	Low SDI	2	Female	22	All ages	368	Maternal sepsis and other maternal infections	2	Percent	2010	0.0003946170792964	0.0006560563000215	0.0002046604810904
3	YLDs (Years Lived with Disability)	44637	Low SDI	2	Female	22	All ages	368	Maternal sepsis and other maternal infections	3	Rate	2010	4.17005	7.48793	1.98713
3	YLDs (Years Lived with Disability)	44637	Low SDI	2	Female	22	All ages	368	Maternal sepsis and other maternal infections	1	Number	2011	17887.7730031811	32317.3327219402	8647.05826327325
3	YLDs (Years Lived with Disability)	44637	Low SDI	2	Female	22	All ages	368	Maternal sepsis and other maternal infections	2	Percent	2011	0.0003903232716924	0.0006594147681843	0.0002060702856127
3	YLDs (Years Lived with Disability)	44637	Low SDI	2	Female	22	All ages	368	Maternal sepsis and other maternal infections	3	Rate	2011	4.10833	7.42241	1.98599
3	YLDs (Years Lived with Disability)	44637	Low SDI	2	Female	22	All ages	368	Maternal sepsis and other maternal infections	1	Number	2012	18098.9828621602	32709.642895726	8573.94761263013
3	YLDs (Years Lived with Disability)	44637	Low SDI	2	Female	22	All ages	368	Maternal sepsis and other maternal infections	2	Percent	2012	0.0003860932163528	0.0006446829421501	0.0002003125180901
3	YLDs (Years Lived with Disability)	44637	Low SDI	2	Female	22	All ages	368	Maternal sepsis and other maternal infections	3	Rate	2012	4.0473	7.31455	1.91731
3	YLDs (Years Lived with Disability)	44637	Low SDI	2	Female	22	All ages	368	Maternal sepsis and other maternal infections	1	Number	2013	18325.7405275077	32790.4795221518	8858.22710716362
3	YLDs (Years Lived with Disability)	44637	Low SDI	2	Female	22	All ages	368	Maternal sepsis and other maternal infections	2	Percent	2013	0.0003825280285233	0.0006357498120715	0.0002001883902304
3	YLDs (Years Lived with Disability)	44637	Low SDI	2	Female	22	All ages	368	Maternal sepsis and other maternal infections	3	Rate	2013	3.99123	7.14155	1.92926
3	YLDs (Years Lived with Disability)	44637	Low SDI	2	Female	22	All ages	368	Maternal sepsis and other maternal infections	1	Number	2014	18539.430416819	32922.8493118114	8853.97107412723
3	YLDs (Years Lived with Disability)	44637	Low SDI	2	Female	22	All ages	368	Maternal sepsis and other maternal infections	2	Percent	2014	0.0003785614902873	0.0006285527736909	0.0002001412669493
3	YLDs (Years Lived with Disability)	44637	Low SDI	2	Female	22	All ages	368	Maternal sepsis and other maternal infections	3	Rate	2014	3.93431	6.98667	1.87893
3	YLDs (Years Lived with Disability)	44637	Low SDI	2	Female	22	All ages	368	Maternal sepsis and other maternal infections	1	Number	2015	18756.5937058835	33232.2744884754	9010.46168309385
3	YLDs (Years Lived with Disability)	44637	Low SDI	2	Female	22	All ages	368	Maternal sepsis and other maternal infections	2	Percent	2015	0.0003740777158225	0.0006190424498999	0.0001950748346825
3	YLDs (Years Lived with Disability)	44637	Low SDI	2	Female	22	All ages	368	Maternal sepsis and other maternal infections	3	Rate	2015	3.88092	6.87609	1.86435
3	YLDs (Years Lived with Disability)	44637	Low SDI	2	Female	22	All ages	368	Maternal sepsis and other maternal infections	1	Number	2016	18916.5064451288	33982.2749236069	9059.59221775874
3	YLDs (Years Lived with Disability)	44637	Low SDI	2	Female	22	All ages	368	Maternal sepsis and other maternal infections	2	Percent	2016	0.0003683976505807	0.0006099858054658	0.0001943651357353
3	YLDs (Years Lived with Disability)	44637	Low SDI	2	Female	22	All ages	368	Maternal sepsis and other maternal infections	3	Rate	2016	3.81874	6.86012	1.82889
3	YLDs (Years Lived with Disability)	44637	Low SDI	2	Female	22	All ages	368	Maternal sepsis and other maternal infections	1	Number	2017	19050.901254553	34283.9190403629	9035.06094360904
3	YLDs (Years Lived with Disability)	44637	Low SDI	2	Female	22	All ages	368	Maternal sepsis and other maternal infections	2	Percent	2017	0.0003623666374426	0.0006022281858395	0.0001895640755673
3	YLDs (Years Lived with Disability)	44637	Low SDI	2	Female	22	All ages	368	Maternal sepsis and other maternal infections	3	Rate	2017	3.75427	6.75616	1.7805
3	YLDs (Years Lived with Disability)	44637	Low SDI	2	Female	22	All ages	368	Maternal sepsis and other maternal infections	1	Number	2018	19157.4978964929	34866.6556686894	9102.59933435645
3	YLDs (Years Lived with Disability)	44637	Low SDI	2	Female	22	All ages	368	Maternal sepsis and other maternal infections	2	Percent	2018	0.000355703889442	0.0005947855334067	0.0001848355688202
3	YLDs (Years Lived with Disability)	44637	Low SDI	2	Female	22	All ages	368	Maternal sepsis and other maternal infections	3	Rate	2018	3.68554	6.70768	1.75117
3	YLDs (Years Lived with Disability)	44637	Low SDI	2	Female	22	All ages	368	Maternal sepsis and other maternal infections	1	Number	2019	19316.7523717699	34722.8046326146	9072.70703399774
3	YLDs (Years Lived with Disability)	44637	Low SDI	2	Female	22	All ages	368	Maternal sepsis and other maternal infections	2	Percent	2019	0.0003499047469107	0.0005778687066496	0.0001816777270207
3	YLDs (Years Lived with Disability)	44637	Low SDI	2	Female	22	All ages	368	Maternal sepsis and other maternal infections	3	Rate	2019	3.62699	6.5197	1.70353
3	YLDs (Years Lived with Disability)	44637	Low SDI	2	Female	22	All ages	368	Maternal sepsis and other maternal infections	1	Number	2020	19436.6015683436	34902.0822160531	9253.14480890762
3	YLDs (Years Lived with Disability)	44637	Low SDI	2	Female	22	All ages	368	Maternal sepsis and other maternal infections	2	Percent	2020	0.0003358912482937	0.0005593160290847	0.0001739341619895
3	YLDs (Years Lived with Disability)	44637	Low SDI	2	Female	22	All ages	368	Maternal sepsis and other maternal infections	3	Rate	2020	3.56322	6.39843	1.69633
3	YLDs (Years Lived with Disability)	44637	Low SDI	2	Female	22	All ages	368	Maternal sepsis and other maternal infections	1	Number	2021	19630.0007955632	35331.7523876256	9177.63274454259
3	YLDs (Years Lived with Disability)	44637	Low SDI	2	Female	22	All ages	368	Maternal sepsis and other maternal infections	2	Percent	2021	0.0003246357063824	0.0005434808916828	0.0001691964593033
3	YLDs (Years Lived with Disability)	44637	Low SDI	2	Female	22	All ages	368	Maternal sepsis and other maternal infections	3	Rate	2021	3.51619	6.32875	1.64393
3	YLDs (Years Lived with Disability)	44637	Low SDI	2	Female	27	Age-standardized	368	Maternal sepsis and other maternal infections	2	Percent	1990	0.0003645420380359	0.0006014350569791	0.0001925991158437
3	YLDs (Years Lived with Disability)	44637	Low SDI	2	Female	27	Age-standardized	368	Maternal sepsis and other maternal infections	3	Rate	1990	5.15773	9.1372	2.47143
3	YLDs (Years Lived with Disability)	44637	Low SDI	2	Female	27	Age-standardized	368	Maternal sepsis and other maternal infections	2	Percent	1991	0.0003642351598327	0.0006047833837575	0.0001931527333437
3	YLDs (Years Lived with Disability)	44637	Low SDI	2	Female	27	Age-standardized	368	Maternal sepsis and other maternal infections	3	Rate	1991	5.14198	9.15982	2.46439
3	YLDs (Years Lived with Disability)	44637	Low SDI	2	Female	27	Age-standardized	368	Maternal sepsis and other maternal infections	2	Percent	1992	0.0003634499863625	0.0006001077722548	0.0001940720882693
3	YLDs (Years Lived with Disability)	44637	Low SDI	2	Female	27	Age-standardized	368	Maternal sepsis and other maternal infections	3	Rate	1992	5.11989	9.17338	2.42328
3	YLDs (Years Lived with Disability)	44637	Low SDI	2	Female	27	Age-standardized	368	Maternal sepsis and other maternal infections	2	Percent	1993	0.0003623063809147	0.0006021119222289	0.0001933008730042
3	YLDs (Years Lived with Disability)	44637	Low SDI	2	Female	27	Age-standardized	368	Maternal sepsis and other maternal infections	3	Rate	1993	5.0938	9.05784	2.46012
3	YLDs (Years Lived with Disability)	44637	Low SDI	2	Female	27	Age-standardized	368	Maternal sepsis and other maternal infections	2	Percent	1994	0.0003611580815834	0.000600666434306	0.0001923900189959
3	YLDs (Years Lived with Disability)	44637	Low SDI	2	Female	27	Age-standardized	368	Maternal sepsis and other maternal infections	3	Rate	1994	5.07748	9.04403	2.44405
3	YLDs (Years Lived with Disability)	44637	Low SDI	2	Female	27	Age-standardized	368	Maternal sepsis and other maternal infections	2	Percent	1995	0.0003602566406057	0.000594994633736	0.0001916634180894
3	YLDs (Years Lived with Disability)	44637	Low SDI	2	Female	27	Age-standardized	368	Maternal sepsis and other maternal infections	3	Rate	1995	5.05597	9.03522	2.4366
3	YLDs (Years Lived with Disability)	44637	Low SDI	2	Female	27	Age-standardized	368	Maternal sepsis and other maternal infections	2	Percent	1996	0.0003580842410226	0.0005921329295163	0.0001899575033017
3	YLDs (Years Lived with Disability)	44637	Low SDI	2	Female	27	Age-standardized	368	Maternal sepsis and other maternal infections	3	Rate	1996	5.01591	8.91692	2.41159
3	YLDs (Years Lived with Disability)	44637	Low SDI	2	Female	27	Age-standardized	368	Maternal sepsis and other maternal infections	2	Percent	1997	0.0003557198965517	0.0005852608245361	0.0001907454898964
3	YLDs (Years Lived with Disability)	44637	Low SDI	2	Female	27	Age-standardized	368	Maternal sepsis and other maternal infections	3	Rate	1997	4.96982	8.90388	2.37303
3	YLDs (Years Lived with Disability)	44637	Low SDI	2	Female	27	Age-standardized	368	Maternal sepsis and other maternal infections	2	Percent	1998	0.0003528002269934	0.0005877947810434	0.0001873778743068
3	YLDs (Years Lived with Disability)	44637	Low SDI	2	Female	27	Age-standardized	368	Maternal sepsis and other maternal infections	3	Rate	1998	4.91669	8.68808	2.40687
3	YLDs (Years Lived with Disability)	44637	Low SDI	2	Female	27	Age-standardized	368	Maternal sepsis and other maternal infections	2	Percent	1999	0.000349920233085	0.0005780578922083	0.0001865459745104
3	YLDs (Years Lived with Disability)	44637	Low SDI	2	Female	27	Age-standardized	368	Maternal sepsis and other maternal infections	3	Rate	1999	4.86289	8.67966	2.29876
3	YLDs (Years Lived with Disability)	44637	Low SDI	2	Female	27	Age-standardized	368	Maternal sepsis and other maternal infections	2	Percent	2000	0.0003470313556523	0.0005763844280571	0.0001840256106414
3	YLDs (Years Lived with Disability)	44637	Low SDI	2	Female	27	Age-standardized	368	Maternal sepsis and other maternal infections	3	Rate	2000	4.81081	8.55088	2.29019
3	YLDs (Years Lived with Disability)	44637	Low SDI	2	Female	27	Age-standardized	368	Maternal sepsis and other maternal infections	2	Percent	2001	0.00034388313222	0.0005738227308609	0.0001817070155021
3	YLDs (Years Lived with Disability)	44637	Low SDI	2	Female	27	Age-standardized	368	Maternal sepsis and other maternal infections	3	Rate	2001	4.75208	8.54446	2.2943
3	YLDs (Years Lived with Disability)	44637	Low SDI	2	Female	27	Age-standardized	368	Maternal sepsis and other maternal infections	2	Percent	2002	0.0003394849509188	0.0005587560380119	0.0001797041054475
3	YLDs (Years Lived with Disability)	44637	Low SDI	2	Female	27	Age-standardized	368	Maternal sepsis and other maternal infections	3	Rate	2002	4.67211	8.33311	2.238
3	YLDs (Years Lived with Disability)	44637	Low SDI	2	Female	27	Age-standardized	368	Maternal sepsis and other maternal infections	2	Percent	2003	0.0003351790094484	0.0005533159410234	0.0001793157236228
3	YLDs (Years Lived with Disability)	44637	Low SDI	2	Female	27	Age-standardized	368	Maternal sepsis and other maternal infections	3	Rate	2003	4.59324	8.21013	2.21926
3	YLDs (Years Lived with Disability)	44637	Low SDI	2	Female	27	Age-standardized	368	Maternal sepsis and other maternal infections	2	Percent	2004	0.0003311111830242	0.0005565692457304	0.0001767931934979
3	YLDs (Years Lived with Disability)	44637	Low SDI	2	Female	27	Age-standardized	368	Maternal sepsis and other maternal infections	3	Rate	2004	4.51742	8.0503	2.16573
3	YLDs (Years Lived with Disability)	44637	Low SDI	2	Female	27	Age-standardized	368	Maternal sepsis and other maternal infections	2	Percent	2005	0.0003272188891887	0.0005451459511357	0.0001737256539351
3	YLDs (Years Lived with Disability)	44637	Low SDI	2	Female	27	Age-standardized	368	Maternal sepsis and other maternal infections	3	Rate	2005	4.44833	7.94398	2.16706
3	YLDs (Years Lived with Disability)	44637	Low SDI	2	Female	27	Age-standardized	368	Maternal sepsis and other maternal infections	2	Percent	2006	0.0003241163402591	0.0005392796387502	0.000171603414329
3	YLDs (Years Lived with Disability)	44637	Low SDI	2	Female	27	Age-standardized	368	Maternal sepsis and other maternal infections	3	Rate	2006	4.38975	7.8424	2.12407
3	YLDs (Years Lived with Disability)	44637	Low SDI	2	Female	27	Age-standardized	368	Maternal sepsis and other maternal infections	2	Percent	2007	0.0003207962266615	0.0005374914821888	0.0001689096502515
3	YLDs (Years Lived with Disability)	44637	Low SDI	2	Female	27	Age-standardized	368	Maternal sepsis and other maternal infections	3	Rate	2007	4.32274	7.704	2.08492
3	YLDs (Years Lived with Disability)	44637	Low SDI	2	Female	27	Age-standardized	368	Maternal sepsis and other maternal infections	2	Percent	2008	0.0003174149637259	0.0005282781813543	0.000169023545217
3	YLDs (Years Lived with Disability)	44637	Low SDI	2	Female	27	Age-standardized	368	Maternal sepsis and other maternal infections	3	Rate	2008	4.25273	7.60786	2.05327
3	YLDs (Years Lived with Disability)	44637	Low SDI	2	Female	27	Age-standardized	368	Maternal sepsis and other maternal infections	2	Percent	2009	0.0003134524059242	0.0005179787683283	0.0001636828608714
3	YLDs (Years Lived with Disability)	44637	Low SDI	2	Female	27	Age-standardized	368	Maternal sepsis and other maternal infections	3	Rate	2009	4.17806	7.4381	2.00382
3	YLDs (Years Lived with Disability)	44637	Low SDI	2	Female	27	Age-standardized	368	Maternal sepsis and other maternal infections	2	Percent	2010	0.000309517002889	0.0005116969984833	0.000161301313784
3	YLDs (Years Lived with Disability)	44637	Low SDI	2	Female	27	Age-standardized	368	Maternal sepsis and other maternal infections	3	Rate	2010	4.11306	7.33887	1.97809
3	YLDs (Years Lived with Disability)	44637	Low SDI	2	Female	27	Age-standardized	368	Maternal sepsis and other maternal infections	2	Percent	2011	0.0003060687124517	0.0005138347395366	0.0001629837944562
3	YLDs (Years Lived with Disability)	44637	Low SDI	2	Female	27	Age-standardized	368	Maternal sepsis and other maternal infections	3	Rate	2011	4.05025	7.28417	1.98888
3	YLDs (Years Lived with Disability)	44637	Low SDI	2	Female	27	Age-standardized	368	Maternal sepsis and other maternal infections	2	Percent	2012	0.0003025722609679	0.0005042615576883	0.0001590258609473
3	YLDs (Years Lived with Disability)	44637	Low SDI	2	Female	27	Age-standardized	368	Maternal sepsis and other maternal infections	3	Rate	2012	3.9862	7.1132	1.90701
3	YLDs (Years Lived with Disability)	44637	Low SDI	2	Female	27	Age-standardized	368	Maternal sepsis and other maternal infections	2	Percent	2013	0.0002994027067099	0.0004926494143188	0.0001569231566502
3	YLDs (Years Lived with Disability)	44637	Low SDI	2	Female	27	Age-standardized	368	Maternal sepsis and other maternal infections	3	Rate	2013	3.92423	6.9965	1.90851
3	YLDs (Years Lived with Disability)	44637	Low SDI	2	Female	27	Age-standardized	368	Maternal sepsis and other maternal infections	2	Percent	2014	0.000295930974059	0.0004894691060987	0.0001576421181676
3	YLDs (Years Lived with Disability)	44637	Low SDI	2	Female	27	Age-standardized	368	Maternal sepsis and other maternal infections	3	Rate	2014	3.86033	6.82248	1.84607
3	YLDs (Years Lived with Disability)	44637	Low SDI	2	Female	27	Age-standardized	368	Maternal sepsis and other maternal infections	2	Percent	2015	0.0002920861647067	0.0004813474601049	0.0001533853187632
3	YLDs (Years Lived with Disability)	44637	Low SDI	2	Female	27	Age-standardized	368	Maternal sepsis and other maternal infections	3	Rate	2015	3.79774	6.67021	1.85687
3	YLDs (Years Lived with Disability)	44637	Low SDI	2	Female	27	Age-standardized	368	Maternal sepsis and other maternal infections	2	Percent	2016	0.0002874641441685	0.0004727649348943	0.0001519575065312
3	YLDs (Years Lived with Disability)	44637	Low SDI	2	Female	27	Age-standardized	368	Maternal sepsis and other maternal infections	3	Rate	2016	3.72694	6.6098	1.80041
3	YLDs (Years Lived with Disability)	44637	Low SDI	2	Female	27	Age-standardized	368	Maternal sepsis and other maternal infections	2	Percent	2017	0.0002825947859327	0.0004670929386408	0.000150175804385
3	YLDs (Years Lived with Disability)	44637	Low SDI	2	Female	27	Age-standardized	368	Maternal sepsis and other maternal infections	3	Rate	2017	3.65272	6.54638	1.76296
3	YLDs (Years Lived with Disability)	44637	Low SDI	2	Female	27	Age-standardized	368	Maternal sepsis and other maternal infections	2	Percent	2018	0.0002771993628173	0.000462155438753	0.0001459041740669
3	YLDs (Years Lived with Disability)	44637	Low SDI	2	Female	27	Age-standardized	368	Maternal sepsis and other maternal infections	3	Rate	2018	3.57366	6.41056	1.71378
3	YLDs (Years Lived with Disability)	44637	Low SDI	2	Female	27	Age-standardized	368	Maternal sepsis and other maternal infections	2	Percent	2019	0.0002722446465232	0.0004483809317896	0.0001422048974491
3	YLDs (Years Lived with Disability)	44637	Low SDI	2	Female	27	Age-standardized	368	Maternal sepsis and other maternal infections	3	Rate	2019	3.5012	6.20792	1.68075
3	YLDs (Years Lived with Disability)	44637	Low SDI	2	Female	27	Age-standardized	368	Maternal sepsis and other maternal infections	2	Percent	2020	0.0002612177200301	0.0004346336294535	0.0001372857990053
3	YLDs (Years Lived with Disability)	44637	Low SDI	2	Female	27	Age-standardized	368	Maternal sepsis and other maternal infections	3	Rate	2020	3.42139	6.09519	1.65829
3	YLDs (Years Lived with Disability)	44637	Low SDI	2	Female	27	Age-standardized	368	Maternal sepsis and other maternal infections	2	Percent	2021	0.0002518332054359	0.0004156443127455	0.0001341519078956
3	YLDs (Years Lived with Disability)	44637	Low SDI	2	Female	27	Age-standardized	368	Maternal sepsis and other maternal infections	3	Rate	2021	3.35686	5.98022	1.6086
3	YLDs (Years Lived with Disability)	44639	Middle SDI	2	Female	22	All ages	368	Maternal sepsis and other maternal infections	1	Number	1990	29718.1502937315	53878.3317305334	13815.1731453208
3	YLDs (Years Lived with Disability)	44639	Middle SDI	2	Female	22	All ages	368	Maternal sepsis and other maternal infections	2	Percent	1990	0.0003485561429004	0.0005993600980581	0.0001746044579631
3	YLDs (Years Lived with Disability)	44639	Middle SDI	2	Female	22	All ages	368	Maternal sepsis and other maternal infections	3	Rate	1990	3.51343	6.36977	1.6333
3	YLDs (Years Lived with Disability)	44639	Middle SDI	2	Female	22	All ages	368	Maternal sepsis and other maternal infections	1	Number	1991	29018.6714573247	52844.7796191787	13252.7521125801
3	YLDs (Years Lived with Disability)	44639	Middle SDI	2	Female	22	All ages	368	Maternal sepsis and other maternal infections	2	Percent	1991	0.0003342444182613	0.0005789245832569	0.0001673778866942
3	YLDs (Years Lived with Disability)	44639	Middle SDI	2	Female	22	All ages	368	Maternal sepsis and other maternal infections	3	Rate	1991	3.37435	6.1449	1.54106
3	YLDs (Years Lived with Disability)	44639	Middle SDI	2	Female	22	All ages	368	Maternal sepsis and other maternal infections	1	Number	1992	28235.7419559329	51058.8303663491	13210.2126423179
3	YLDs (Years Lived with Disability)	44639	Middle SDI	2	Female	22	All ages	368	Maternal sepsis and other maternal infections	2	Percent	1992	0.0003197642189641	0.0005539217243989	0.0001621965058831
3	YLDs (Years Lived with Disability)	44639	Middle SDI	2	Female	22	All ages	368	Maternal sepsis and other maternal infections	3	Rate	1992	3.23412	5.84827	1.5131
3	YLDs (Years Lived with Disability)	44639	Middle SDI	2	Female	22	All ages	368	Maternal sepsis and other maternal infections	1	Number	1993	27516.6866884359	50140.0056327635	12675.8378988749
3	YLDs (Years Lived with Disability)	44639	Middle SDI	2	Female	22	All ages	368	Maternal sepsis and other maternal infections	2	Percent	1993	0.000306484273329	0.0005357412757661	0.0001512015220593
3	YLDs (Years Lived with Disability)	44639	Middle SDI	2	Female	22	All ages	368	Maternal sepsis and other maternal infections	3	Rate	1993	3.10878	5.66472	1.43209
3	YLDs (Years Lived with Disability)	44639	Middle SDI	2	Female	22	All ages	368	Maternal sepsis and other maternal infections	1	Number	1994	26803.7341335318	48833.666075541	12256.3119320598
3	YLDs (Years Lived with Disability)	44639	Middle SDI	2	Female	22	All ages	368	Maternal sepsis and other maternal infections	2	Percent	1994	0.0002935848080518	0.0005128836584459	0.0001464089331282
3	YLDs (Years Lived with Disability)	44639	Middle SDI	2	Female	22	All ages	368	Maternal sepsis and other maternal infections	3	Rate	1994	2.98989	5.44727	1.36716
3	YLDs (Years Lived with Disability)	44639	Middle SDI	2	Female	22	All ages	368	Maternal sepsis and other maternal infections	1	Number	1995	26240.3299030121	47897.4932566584	12077.8948971243
3	YLDs (Years Lived with Disability)	44639	Middle SDI	2	Female	22	All ages	368	Maternal sepsis and other maternal infections	2	Percent	1995	0.000282639260479	0.000493526480181	0.0001401643682454
3	YLDs (Years Lived with Disability)	44639	Middle SDI	2	Female	22	All ages	368	Maternal sepsis and other maternal infections	3	Rate	1995	2.89157	5.27809	1.33093
3	YLDs (Years Lived with Disability)	44639	Middle SDI	2	Female	22	All ages	368	Maternal sepsis and other maternal infections	1	Number	1996	25767.4365127064	47078.4939388101	11690.5467844859
3	YLDs (Years Lived with Disability)	44639	Middle SDI	2	Female	22	All ages	368	Maternal sepsis and other maternal infections	2	Percent	1996	0.000272718332127	0.0004747978040177	0.0001338187780316
3	YLDs (Years Lived with Disability)	44639	Middle SDI	2	Female	22	All ages	368	Maternal sepsis and other maternal infections	3	Rate	1996	2.80609	5.12688	1.27311
3	YLDs (Years Lived with Disability)	44639	Middle SDI	2	Female	22	All ages	368	Maternal sepsis and other maternal infections	1	Number	1997	25242.1312407643	45896.2978568733	11446.1387503827
3	YLDs (Years Lived with Disability)	44639	Middle SDI	2	Female	22	All ages	368	Maternal sepsis and other maternal infections	2	Percent	1997	0.000262505348433	0.0004528841449143	0.0001306133084992
3	YLDs (Years Lived with Disability)	44639	Middle SDI	2	Female	22	All ages	368	Maternal sepsis and other maternal infections	3	Rate	1997	2.71749	4.94105	1.23226
3	YLDs (Years Lived with Disability)	44639	Middle SDI	2	Female	22	All ages	368	Maternal sepsis and other maternal infections	1	Number	1998	24819.9580511846	45445.2125093114	11488.0131899835
3	YLDs (Years Lived with Disability)	44639	Middle SDI	2	Female	22	All ages	368	Maternal sepsis and other maternal infections	2	Percent	1998	0.000253520443284	0.0004364099002013	0.0001257880348797
3	YLDs (Years Lived with Disability)	44639	Middle SDI	2	Female	22	All ages	368	Maternal sepsis and other maternal infections	3	Rate	1998	2.64198	4.83744	1.22285
3	YLDs (Years Lived with Disability)	44639	Middle SDI	2	Female	22	All ages	368	Maternal sepsis and other maternal infections	1	Number	1999	24472.4782329468	44144.9303846761	11287.0315377758
3	YLDs (Years Lived with Disability)	44639	Middle SDI	2	Female	22	All ages	368	Maternal sepsis and other maternal infections	2	Percent	1999	0.0002453993177557	0.0004243318166662	0.0001238016222306
3	YLDs (Years Lived with Disability)	44639	Middle SDI	2	Female	22	All ages	368	Maternal sepsis and other maternal infections	3	Rate	1999	2.57579	4.64637	1.18799
3	YLDs (Years Lived with Disability)	44639	Middle SDI	2	Female	22	All ages	368	Maternal sepsis and other maternal infections	1	Number	2000	24268.2795702043	44024.8369105003	11116.1084538211
3	YLDs (Years Lived with Disability)	44639	Middle SDI	2	Female	22	All ages	368	Maternal sepsis and other maternal infections	2	Percent	2000	0.0002389231795572	0.000406860688688	0.0001195287283248
3	YLDs (Years Lived with Disability)	44639	Middle SDI	2	Female	22	All ages	368	Maternal sepsis and other maternal infections	3	Rate	2000	2.52531	4.58114	1.15672
3	YLDs (Years Lived with Disability)	44639	Middle SDI	2	Female	22	All ages	368	Maternal sepsis and other maternal infections	1	Number	2001	24144.9975055651	43453.1664024805	11139.3091998657
3	YLDs (Years Lived with Disability)	44639	Middle SDI	2	Female	22	All ages	368	Maternal sepsis and other maternal infections	2	Percent	2001	0.000233340406023	0.0003999490043152	0.0001172126908951
3	YLDs (Years Lived with Disability)	44639	Middle SDI	2	Female	22	All ages	368	Maternal sepsis and other maternal infections	3	Rate	2001	2.48317	4.4689	1.14561
3	YLDs (Years Lived with Disability)	44639	Middle SDI	2	Female	22	All ages	368	Maternal sepsis and other maternal infections	1	Number	2002	24061.7676138531	43372.1382123893	11063.821948422
3	YLDs (Years Lived with Disability)	44639	Middle SDI	2	Female	22	All ages	368	Maternal sepsis and other maternal infections	2	Percent	2002	0.0002283623066309	0.0003896804188945	0.000115179347279
3	YLDs (Years Lived with Disability)	44639	Middle SDI	2	Female	22	All ages	368	Maternal sepsis and other maternal infections	3	Rate	2002	2.44533	4.40778	1.12438
3	YLDs (Years Lived with Disability)	44639	Middle SDI	2	Female	22	All ages	368	Maternal sepsis and other maternal infections	1	Number	2003	24030.4780728459	42966.5891494531	11078.6777853004
3	YLDs (Years Lived with Disability)	44639	Middle SDI	2	Female	22	All ages	368	Maternal sepsis and other maternal infections	2	Percent	2003	0.0002239343199275	0.0003818485468611	0.0001141230081366
3	YLDs (Years Lived with Disability)	44639	Middle SDI	2	Female	22	All ages	368	Maternal sepsis and other maternal infections	3	Rate	2003	2.41329	4.31498	1.11259
3	YLDs (Years Lived with Disability)	44639	Middle SDI	2	Female	22	All ages	368	Maternal sepsis and other maternal infections	1	Number	2004	24095.9326017908	43867.0744051186	11236.1143859591
3	YLDs (Years Lived with Disability)	44639	Middle SDI	2	Female	22	All ages	368	Maternal sepsis and other maternal infections	2	Percent	2004	0.0002203676988689	0.0003723282504463	0.0001107504509831
3	YLDs (Years Lived with Disability)	44639	Middle SDI	2	Female	22	All ages	368	Maternal sepsis and other maternal infections	3	Rate	2004	2.39112	4.35307	1.115
3	YLDs (Years Lived with Disability)	44639	Middle SDI	2	Female	22	All ages	368	Maternal sepsis and other maternal infections	1	Number	2005	24231.4383669957	43940.5713741801	11158.172721736
3	YLDs (Years Lived with Disability)	44639	Middle SDI	2	Female	22	All ages	368	Maternal sepsis and other maternal infections	2	Percent	2005	0.0002175631548451	0.0003684365771464	0.0001103114129318
3	YLDs (Years Lived with Disability)	44639	Middle SDI	2	Female	22	All ages	368	Maternal sepsis and other maternal infections	3	Rate	2005	2.37537	4.30742	1.09382
3	YLDs (Years Lived with Disability)	44639	Middle SDI	2	Female	22	All ages	368	Maternal sepsis and other maternal infections	1	Number	2006	24429.6704723834	44159.4940344601	11624.4004826051
3	YLDs (Years Lived with Disability)	44639	Middle SDI	2	Female	22	All ages	368	Maternal sepsis and other maternal infections	2	Percent	2006	0.0002154223556793	0.0003641910689291	0.0001095808488604
3	YLDs (Years Lived with Disability)	44639	Middle SDI	2	Female	22	All ages	368	Maternal sepsis and other maternal infections	3	Rate	2006	2.36533	4.27562	1.1255
3	YLDs (Years Lived with Disability)	44639	Middle SDI	2	Female	22	All ages	368	Maternal sepsis and other maternal infections	1	Number	2007	24628.0614948767	44049.3362669511	11461.5101323381
3	YLDs (Years Lived with Disability)	44639	Middle SDI	2	Female	22	All ages	368	Maternal sepsis and other maternal infections	2	Percent	2007	0.0002135939430904	0.0003616874969517	0.0001069764344222
3	YLDs (Years Lived with Disability)	44639	Middle SDI	2	Female	22	All ages	368	Maternal sepsis and other maternal infections	3	Rate	2007	2.35524	4.21255	1.09609
3	YLDs (Years Lived with Disability)	44639	Middle SDI	2	Female	22	All ages	368	Maternal sepsis and other maternal infections	1	Number	2008	24827.672117117	44748.3112733971	11638.680012615
3	YLDs (Years Lived with Disability)	44639	Middle SDI	2	Female	22	All ages	368	Maternal sepsis and other maternal infections	2	Percent	2008	0.0002117685429908	0.0003577099023942	0.0001075855563958
3	YLDs (Years Lived with Disability)	44639	Middle SDI	2	Female	22	All ages	368	Maternal sepsis and other maternal infections	3	Rate	2008	2.34434	4.22533	1.09897
3	YLDs (Years Lived with Disability)	44639	Middle SDI	2	Female	22	All ages	368	Maternal sepsis and other maternal infections	1	Number	2009	25051.3685003399	45272.2738347798	11861.2325717737
3	YLDs (Years Lived with Disability)	44639	Middle SDI	2	Female	22	All ages	368	Maternal sepsis and other maternal infections	2	Percent	2009	0.0002100414849488	0.0003571502589175	0.0001079909455041
3	YLDs (Years Lived with Disability)	44639	Middle SDI	2	Female	22	All ages	368	Maternal sepsis and other maternal infections	3	Rate	2009	2.33496	4.21969	1.10555
3	YLDs (Years Lived with Disability)	44639	Middle SDI	2	Female	22	All ages	368	Maternal sepsis and other maternal infections	1	Number	2010	25166.9403780766	45426.0938963261	11783.9778584188
3	YLDs (Years Lived with Disability)	44639	Middle SDI	2	Female	22	All ages	368	Maternal sepsis and other maternal infections	2	Percent	2010	0.0002073616611704	0.0003507503971795	0.0001053159755221
3	YLDs (Years Lived with Disability)	44639	Middle SDI	2	Female	22	All ages	368	Maternal sepsis and other maternal infections	3	Rate	2010	2.31766	4.18335	1.0852
3	YLDs (Years Lived with Disability)	44639	Middle SDI	2	Female	22	All ages	368	Maternal sepsis and other maternal infections	1	Number	2011	25272.879438997	45709.0106370331	11809.0532604931
3	YLDs (Years Lived with Disability)	44639	Middle SDI	2	Female	22	All ages	368	Maternal sepsis and other maternal infections	2	Percent	2011	0.0002044727843538	0.0003465804508583	0.0001031917929997
3	YLDs (Years Lived with Disability)	44639	Middle SDI	2	Female	22	All ages	368	Maternal sepsis and other maternal infections	3	Rate	2011	2.30192	4.16329	1.0756
3	YLDs (Years Lived with Disability)	44639	Middle SDI	2	Female	22	All ages	368	Maternal sepsis and other maternal infections	1	Number	2012	25325.6050067092	45822.7687941171	11761.810448155
3	YLDs (Years Lived with Disability)	44639	Middle SDI	2	Female	22	All ages	368	Maternal sepsis and other maternal infections	2	Percent	2012	0.0002012072026108	0.0003405273103188	0.0001020331096921
3	YLDs (Years Lived with Disability)	44639	Middle SDI	2	Female	22	All ages	368	Maternal sepsis and other maternal infections	3	Rate	2012	2.28101	4.12713	1.05935
3	YLDs (Years Lived with Disability)	44639	Middle SDI	2	Female	22	All ages	368	Maternal sepsis and other maternal infections	1	Number	2013	25360.286094192	46149.2475344619	11801.3385553563
3	YLDs (Years Lived with Disability)	44639	Middle SDI	2	Female	22	All ages	368	Maternal sepsis and other maternal infections	2	Percent	2013	0.0001978877806172	0.0003370384604523	0.0001014955059446
3	YLDs (Years Lived with Disability)	44639	Middle SDI	2	Female	22	All ages	368	Maternal sepsis and other maternal infections	3	Rate	2013	2.25852	4.10994	1.051
3	YLDs (Years Lived with Disability)	44639	Middle SDI	2	Female	22	All ages	368	Maternal sepsis and other maternal infections	1	Number	2014	25221.4474748878	45687.8396177819	11854.4292674847
3	YLDs (Years Lived with Disability)	44639	Middle SDI	2	Female	22	All ages	368	Maternal sepsis and other maternal infections	2	Percent	2014	0.000193296602213	0.0003260192232111	0.0000997905672651
3	YLDs (Years Lived with Disability)	44639	Middle SDI	2	Female	22	All ages	368	Maternal sepsis and other maternal infections	3	Rate	2014	2.22196	4.02501	1.04435
3	YLDs (Years Lived with Disability)	44639	Middle SDI	2	Female	22	All ages	368	Maternal sepsis and other maternal infections	1	Number	2015	24922.2663563567	45227.8179665734	11790.8500767738
3	YLDs (Years Lived with Disability)	44639	Middle SDI	2	Female	22	All ages	368	Maternal sepsis and other maternal infections	2	Percent	2015	0.0001877084252584	0.000319821089673	0.0000972975122601
3	YLDs (Years Lived with Disability)	44639	Middle SDI	2	Female	22	All ages	368	Maternal sepsis and other maternal infections	3	Rate	2015	2.17213	3.94188	1.02765
[truncated: 2,323 more rows]
