# Supplementary material for: Global burden, projections, and causal factors of maternal sepsis and other maternal infections: A comprehensive epidemiological and mendelian randomization study
Source: PLoS Negl Trop Dis. 2026 May 27;20(5):e0014374. doi: 10.1371/journal.pntd.0014374 (PMC13229374; doi:10.1371/journal.pntd.0014374)
Supplement: S6 Table — (XLSX) [file pntd.0014374.s012.xlsx]

## Sheet: Table S6-Region-revised
S6 Table. All original data of MSMI based on GBD region categories from the GBD database.
measure_id	measure_name	location_id	location_name	sex_id	sex_name	age_id	age_name	cause_id	cause_name	metric_id	metric_name	year	val	upper	lower
1	Deaths	32	Central Asia	2	Female	22	All ages	368	Maternal sepsis and other maternal infections	1	Number	1990	52.3676473400081	61.6715420202748	44.8151492634717
1	Deaths	32	Central Asia	2	Female	22	All ages	368	Maternal sepsis and other maternal infections	2	Percent	1990	0.000214926121517506	0.000252672829443005	0.000183886877793886
1	Deaths	32	Central Asia	2	Female	22	All ages	368	Maternal sepsis and other maternal infections	3	Rate	1990	0.148010946856603	0.174307302164288	0.126664706415765
1	Deaths	32	Central Asia	2	Female	27	Age-standardized	368	Maternal sepsis and other maternal infections	3	Rate	1990	0.141657611534707	0.166805476744402	0.12202132132308
1	Deaths	9	Southeast Asia	2	Female	22	All ages	368	Maternal sepsis and other maternal infections	1	Number	1991	1556.06989451438	1822.22897254458	1276.84613753948
1	Deaths	9	Southeast Asia	2	Female	22	All ages	368	Maternal sepsis and other maternal infections	2	Percent	1991	0.00103178117787781	0.00118474429892663	0.000873317473742525
1	Deaths	9	Southeast Asia	2	Female	22	All ages	368	Maternal sepsis and other maternal infections	3	Rate	1991	0.652562946857309	0.764181038631019	0.53546597176226
1	Deaths	9	Southeast Asia	2	Female	27	Age-standardized	368	Maternal sepsis and other maternal infections	3	Rate	1991	0.607517535410033	0.711357798933553	0.500285742661844
1	Deaths	5	East Asia	2	Female	22	All ages	368	Maternal sepsis and other maternal infections	1	Number	1990	738.154226051441	1007.5994039441	507.87209326113
1	Deaths	5	East Asia	2	Female	22	All ages	368	Maternal sepsis and other maternal infections	2	Percent	1990	0.000189316712631298	0.000243740081676277	0.000141249097275587
1	Deaths	5	East Asia	2	Female	22	All ages	368	Maternal sepsis and other maternal infections	3	Rate	1990	0.125029976934159	0.17066911735763	0.0860243481170791
1	Deaths	5	East Asia	2	Female	27	Age-standardized	368	Maternal sepsis and other maternal infections	3	Rate	1990	0.104202495566563	0.141970096281202	0.0716661771721822
1	Deaths	9	Southeast Asia	2	Female	22	All ages	368	Maternal sepsis and other maternal infections	1	Number	1990	1620.26510876249	1925.51412908932	1335.81701723182
1	Deaths	9	Southeast Asia	2	Female	22	All ages	368	Maternal sepsis and other maternal infections	2	Percent	1990	0.00107253119446309	0.00125411532518723	0.000895715479618389
1	Deaths	9	Southeast Asia	2	Female	22	All ages	368	Maternal sepsis and other maternal infections	3	Rate	1990	0.691311948336829	0.821551310913255	0.569947633760587
1	Deaths	9	Southeast Asia	2	Female	27	Age-standardized	368	Maternal sepsis and other maternal infections	3	Rate	1990	0.649031200651722	0.768628763070864	0.539594686368771
1	Deaths	56	Eastern Europe	2	Female	22	All ages	368	Maternal sepsis and other maternal infections	1	Number	1990	77.114720389793	91.9440539303701	64.2296830778117
1	Deaths	56	Eastern Europe	2	Female	22	All ages	368	Maternal sepsis and other maternal infections	2	Percent	1990	0.0000594455949335389	0.0000709169179142981	0.0000495061283278524
1	Deaths	56	Eastern Europe	2	Female	22	All ages	368	Maternal sepsis and other maternal infections	3	Rate	1990	0.0639284870747601	0.0762220783992717	0.0532467270023237
1	Deaths	56	Eastern Europe	2	Female	27	Age-standardized	368	Maternal sepsis and other maternal infections	3	Rate	1990	0.069828100444542	0.0833699640074982	0.0581984222236145
1	Deaths	199	Western Sub-Saharan Africa	2	Female	22	All ages	368	Maternal sepsis and other maternal infections	1	Number	1990	5648.54698017212	7135.28522488559	4324.18727299698
1	Deaths	199	Western Sub-Saharan Africa	2	Female	22	All ages	368	Maternal sepsis and other maternal infections	2	Percent	1990	0.00432935062916751	0.00531501683540945	0.00343387601993529
1	Deaths	199	Western Sub-Saharan Africa	2	Female	22	All ages	368	Maternal sepsis and other maternal infections	3	Rate	1990	5.81231520666404	7.34215842801117	4.44955836103139
1	Deaths	199	Western Sub-Saharan Africa	2	Female	27	Age-standardized	368	Maternal sepsis and other maternal infections	3	Rate	1990	6.39717363518639	8.03656409710806	4.95125399358148
1	Deaths	124	Central Latin America	2	Female	22	All ages	368	Maternal sepsis and other maternal infections	1	Number	1991	410.272272598331	451.387234469521	369.694808332351
1	Deaths	124	Central Latin America	2	Female	22	All ages	368	Maternal sepsis and other maternal infections	2	Percent	1991	0.00109414939768417	0.00120147051340059	0.00098734536396417
1	Deaths	124	Central Latin America	2	Female	22	All ages	368	Maternal sepsis and other maternal infections	3	Rate	1991	0.482220005397144	0.530545126200127	0.434526640906728
1	Deaths	124	Central Latin America	2	Female	27	Age-standardized	368	Maternal sepsis and other maternal infections	3	Rate	1991	0.451684048586128	0.495921763200533	0.407452315575506
1	Deaths	104	Caribbean	2	Female	22	All ages	368	Maternal sepsis and other maternal infections	1	Number	1990	235.385079667475	314.184966625518	177.783733679778
1	Deaths	104	Caribbean	2	Female	22	All ages	368	Maternal sepsis and other maternal infections	2	Percent	1990	0.00187408788539193	0.0024942236296666	0.00139974861557979
1	Deaths	104	Caribbean	2	Female	22	All ages	368	Maternal sepsis and other maternal infections	3	Rate	1990	1.31715192357277	1.75809500641697	0.994830203881549
1	Deaths	104	Caribbean	2	Female	27	Age-standardized	368	Maternal sepsis and other maternal infections	3	Rate	1990	1.25986488782379	1.68847548059617	0.951813535599414
1	Deaths	174	Eastern Sub-Saharan Africa	2	Female	22	All ages	368	Maternal sepsis and other maternal infections	1	Number	1990	5640.74894538637	6569.28136681789	4704.07561987093
1	Deaths	174	Eastern Sub-Saharan Africa	2	Female	22	All ages	368	Maternal sepsis and other maternal infections	2	Percent	1990	0.00433718959173118	0.00505969326119227	0.00363761659649869
1	Deaths	174	Eastern Sub-Saharan Africa	2	Female	22	All ages	368	Maternal sepsis and other maternal infections	3	Rate	1990	5.86551804894858	6.83105006068528	4.89152073937622
1	Deaths	174	Eastern Sub-Saharan Africa	2	Female	27	Age-standardized	368	Maternal sepsis and other maternal infections	3	Rate	1990	6.9981624250843	8.20096509216191	5.78810434872939
1	Deaths	100	High-income North America	2	Female	22	All ages	368	Maternal sepsis and other maternal infections	1	Number	1990	13.6019270487047	17.005	10.9823672225662
1	Deaths	100	High-income North America	2	Female	22	All ages	368	Maternal sepsis and other maternal infections	2	Percent	1990	0.0000121354305862566	0.0000151806895578953	0.00000980582582480026
1	Deaths	100	High-income North America	2	Female	22	All ages	368	Maternal sepsis and other maternal infections	3	Rate	1990	0.00945594400753729	0.0118217253682441	0.00763484829428555
1	Deaths	100	High-income North America	2	Female	27	Age-standardized	368	Maternal sepsis and other maternal infections	3	Rate	1990	0.00912780010190925	0.0114409261471362	0.00735137856940961
1	Deaths	167	Central Sub-Saharan Africa	2	Female	22	All ages	368	Maternal sepsis and other maternal infections	1	Number	1990	1403.88422170437	1880.57387498571	985.806105918538
1	Deaths	167	Central Sub-Saharan Africa	2	Female	22	All ages	368	Maternal sepsis and other maternal infections	2	Percent	1990	0.00392707306293622	0.00507155769502397	0.00285557394516473
1	Deaths	167	Central Sub-Saharan Africa	2	Female	22	All ages	368	Maternal sepsis and other maternal infections	3	Rate	1990	5.06415631410267	6.78369335299137	3.55604553323316
1	Deaths	167	Central Sub-Saharan Africa	2	Female	27	Age-standardized	368	Maternal sepsis and other maternal infections	3	Rate	1990	5.83481725479148	7.7601571402746	4.08978225692434
1	Deaths	134	Tropical Latin America	2	Female	22	All ages	368	Maternal sepsis and other maternal infections	1	Number	1990	380.568771398226	438.356954644743	326.304236890085
1	Deaths	134	Tropical Latin America	2	Female	22	All ages	368	Maternal sepsis and other maternal infections	2	Percent	1990	0.0010379356043518	0.00120138721542586	0.000892438639179894
1	Deaths	134	Tropical Latin America	2	Female	22	All ages	368	Maternal sepsis and other maternal infections	3	Rate	1990	0.493472901544889	0.568405225489637	0.423109594549595
1	Deaths	134	Tropical Latin America	2	Female	27	Age-standardized	368	Maternal sepsis and other maternal infections	3	Rate	1990	0.45887283392852	0.525509725891403	0.394630866021191
1	Deaths	21	Oceania	2	Female	22	All ages	368	Maternal sepsis and other maternal infections	1	Number	1990	33.7150093712444	52.9888169356754	16.7767514883192
1	Deaths	21	Oceania	2	Female	22	All ages	368	Maternal sepsis and other maternal infections	2	Percent	1990	0.00154164403792943	0.00239199312043214	0.000787844432233345
1	Deaths	21	Oceania	2	Female	22	All ages	368	Maternal sepsis and other maternal infections	3	Rate	1990	1.06757463177698	1.67787337993889	0.53123
1	Deaths	21	Oceania	2	Female	27	Age-standardized	368	Maternal sepsis and other maternal infections	3	Rate	1990	1.0411780485705	1.62934131570427	0.528894000966415
1	Deaths	174	Eastern Sub-Saharan Africa	2	Female	22	All ages	368	Maternal sepsis and other maternal infections	1	Number	1991	5723.11966917651	6744.23068999516	4764.04598600074
1	Deaths	174	Eastern Sub-Saharan Africa	2	Female	22	All ages	368	Maternal sepsis and other maternal infections	2	Percent	1991	0.00430749845382484	0.00503721899142879	0.00363343529187572
1	Deaths	174	Eastern Sub-Saharan Africa	2	Female	22	All ages	368	Maternal sepsis and other maternal infections	3	Rate	1991	5.7871192572968	6.81964899527236	4.81732059819036
1	Deaths	174	Eastern Sub-Saharan Africa	2	Female	27	Age-standardized	368	Maternal sepsis and other maternal infections	3	Rate	1991	6.90598049929017	8.18718118292731	5.67740338043884
1	Deaths	42	Central Europe	2	Female	22	All ages	368	Maternal sepsis and other maternal infections	1	Number	1990	40.5940673520978	48.8875679578536	33.5146325725815
1	Deaths	42	Central Europe	2	Female	22	All ages	368	Maternal sepsis and other maternal infections	2	Percent	1990	0.0000652837600167578	0.0000786534299250357	0.0000539791620274086
1	Deaths	42	Central Europe	2	Female	22	All ages	368	Maternal sepsis and other maternal infections	3	Rate	1990	0.0635952331025796	0.0765879470300784	0.0525044916616488
1	Deaths	42	Central Europe	2	Female	27	Age-standardized	368	Maternal sepsis and other maternal infections	3	Rate	1990	0.0670061699420109	0.080837748886313	0.0551296424189305
1	Deaths	96	Southern Latin America	2	Female	22	All ages	368	Maternal sepsis and other maternal infections	1	Number	1991	87.397511901424	105.760272120586	72.3843410126338
1	Deaths	96	Southern Latin America	2	Female	22	All ages	368	Maternal sepsis and other maternal infections	2	Percent	1991	0.000545846268578824	0.000659864431538353	0.000452956453179373
1	Deaths	96	Southern Latin America	2	Female	22	All ages	368	Maternal sepsis and other maternal infections	3	Rate	1991	0.341273602814688	0.412977306973724	0.282649520647808
1	Deaths	96	Southern Latin America	2	Female	27	Age-standardized	368	Maternal sepsis and other maternal infections	3	Rate	1991	0.343163119499325	0.414773413380598	0.284546027226372
1	Deaths	5	East Asia	2	Female	22	All ages	368	Maternal sepsis and other maternal infections	1	Number	1991	668.769914319583	898.032085005808	473.40724768775
1	Deaths	5	East Asia	2	Female	22	All ages	368	Maternal sepsis and other maternal infections	2	Percent	1991	0.000170612936751695	0.00021928197729381	0.000127812663368283
1	Deaths	5	East Asia	2	Female	22	All ages	368	Maternal sepsis and other maternal infections	3	Rate	1991	0.111835534117814	0.150174066941603	0.0791658704537715
1	Deaths	5	East Asia	2	Female	27	Age-standardized	368	Maternal sepsis and other maternal infections	3	Rate	1991	0.0928463980384219	0.124852986180511	0.0659509273885317
1	Deaths	138	North Africa and Middle East	2	Female	22	All ages	368	Maternal sepsis and other maternal infections	1	Number	1990	2248.37975572503	2686.50778937329	1787.20359862691
1	Deaths	138	North Africa and Middle East	2	Female	22	All ages	368	Maternal sepsis and other maternal infections	2	Percent	1990	0.00202922256906255	0.00238827319369365	0.00164580441607739
1	Deaths	138	North Africa and Middle East	2	Female	22	All ages	368	Maternal sepsis and other maternal infections	3	Rate	1990	1.35889430392471	1.62369373907279	1.08016485379922
1	Deaths	138	North Africa and Middle East	2	Female	27	Age-standardized	368	Maternal sepsis and other maternal infections	3	Rate	1990	1.41955544068553	1.69994815185713	1.12493448369989
1	Deaths	159	South Asia	2	Female	22	All ages	368	Maternal sepsis and other maternal infections	1	Number	1990	6152.42584569776	7560.70375946072	5046.69381018937
1	Deaths	159	South Asia	2	Female	22	All ages	368	Maternal sepsis and other maternal infections	2	Percent	1990	0.00130590593899499	0.00158522050634892	0.00108280428639131
1	Deaths	159	South Asia	2	Female	22	All ages	368	Maternal sepsis and other maternal infections	3	Rate	1990	1.17165875535767	1.43984909019788	0.961084804045637
1	Deaths	159	South Asia	2	Female	27	Age-standardized	368	Maternal sepsis and other maternal infections	3	Rate	1990	1.08063927513565	1.31822840160276	0.880754402230917
1	Deaths	120	Andean Latin America	2	Female	22	All ages	368	Maternal sepsis and other maternal infections	1	Number	1990	322.13186620729	381.637484435526	267.317911510163
1	Deaths	120	Andean Latin America	2	Female	22	All ages	368	Maternal sepsis and other maternal infections	2	Percent	1990	0.00286293940198727	0.00336614770648345	0.00239824734980715
1	Deaths	120	Andean Latin America	2	Female	22	All ages	368	Maternal sepsis and other maternal infections	3	Rate	1990	1.68543242560784	1.99677293236532	1.39863926319873
1	Deaths	120	Andean Latin America	2	Female	27	Age-standardized	368	Maternal sepsis and other maternal infections	3	Rate	1990	1.69357976476297	2.01996796043004	1.40387910648328
1	Deaths	104	Caribbean	2	Female	22	All ages	368	Maternal sepsis and other maternal infections	1	Number	1991	225.426808606001	306.652164119437	168.609799886882
1	Deaths	104	Caribbean	2	Female	22	All ages	368	Maternal sepsis and other maternal infections	2	Percent	1991	0.00178006035503415	0.00240770783565162	0.00133561008782375
1	Deaths	104	Caribbean	2	Female	22	All ages	368	Maternal sepsis and other maternal infections	3	Rate	1991	1.24364311336316	1.69175021579441	0.930192898402587
1	Deaths	104	Caribbean	2	Female	27	Age-standardized	368	Maternal sepsis and other maternal infections	3	Rate	1991	1.18765038359076	1.61998548851537	0.880336434638389
1	Deaths	100	High-income North America	2	Female	22	All ages	368	Maternal sepsis and other maternal infections	1	Number	1992	11.9485306963862	14.687452856509	9.71053118980808
1	Deaths	100	High-income North America	2	Female	22	All ages	368	Maternal sepsis and other maternal infections	2	Percent	1992	0.0000104021808266709	0.0000127839386550137	0.00000845303665471399
1	Deaths	100	High-income North America	2	Female	22	All ages	368	Maternal sepsis and other maternal infections	3	Rate	1992	0.00813084431149715	0.00999465085233014	0.00660791015167635
1	Deaths	100	High-income North America	2	Female	27	Age-standardized	368	Maternal sepsis and other maternal infections	3	Rate	1992	0.00805047601547738	0.00991266235166475	0.00653214360771906
1	Deaths	192	Southern Sub-Saharan Africa	2	Female	22	All ages	368	Maternal sepsis and other maternal infections	1	Number	1991	480.011529055603	616.639977990638	371.572800442788
1	Deaths	192	Southern Sub-Saharan Africa	2	Female	22	All ages	368	Maternal sepsis and other maternal infections	2	Percent	1991	0.00250605000415611	0.00321906114394615	0.00196595179355992
1	Deaths	192	Southern Sub-Saharan Africa	2	Female	22	All ages	368	Maternal sepsis and other maternal infections	3	Rate	1991	1.73642829040384	2.23067788576577	1.34415422042644
1	Deaths	192	Southern Sub-Saharan Africa	2	Female	27	Age-standardized	368	Maternal sepsis and other maternal infections	3	Rate	1991	1.69310430518615	2.15956752760987	1.31266662428872
1	Deaths	73	Western Europe	2	Female	22	All ages	368	Maternal sepsis and other maternal infections	1	Number	1990	24.888703082738	29.0147177842813	21.4460023553447
1	Deaths	73	Western Europe	2	Female	22	All ages	368	Maternal sepsis and other maternal infections	2	Percent	1990	0.0000129025893155505	0.0000150338995719198	0.0000111269816418743
1	Deaths	73	Western Europe	2	Female	22	All ages	368	Maternal sepsis and other maternal infections	3	Rate	1990	0.0126209024816527	0.0147131782026066	0.0108751309157537
1	Deaths	73	Western Europe	2	Female	27	Age-standardized	368	Maternal sepsis and other maternal infections	3	Rate	1990	0.0127319221284368	0.0148215811499568	0.010983464884441
1	Deaths	159	South Asia	2	Female	22	All ages	368	Maternal sepsis and other maternal infections	1	Number	1991	6297.69116311873	7551.12982185143	5245.47419721014
1	Deaths	159	South Asia	2	Female	22	All ages	368	Maternal sepsis and other maternal infections	2	Percent	1991	0.00131420407320371	0.00157496028108699	0.00109532682603609
1	Deaths	159	South Asia	2	Female	22	All ages	368	Maternal sepsis and other maternal infections	3	Rate	1991	1.17688032020991	1.41111652707438	0.98024739431782
1	Deaths	159	South Asia	2	Female	27	Age-standardized	368	Maternal sepsis and other maternal infections	3	Rate	1991	1.08374913931224	1.30156900959219	0.89924228945698
1	Deaths	100	High-income North America	2	Female	22	All ages	368	Maternal sepsis and other maternal infections	1	Number	1991	12.7889127072283	15.9026023020585	10.3560813610465
1	Deaths	100	High-income North America	2	Female	22	All ages	368	Maternal sepsis and other maternal infections	2	Percent	1991	0.0000112709950960506	0.0000140115155624346	0.00000911965251016981
1	Deaths	100	High-income North America	2	Female	22	All ages	368	Maternal sepsis and other maternal infections	3	Rate	1991	0.00879536414485573	0.0109367528967784	0.00712222444310491
1	Deaths	100	High-income North America	2	Female	27	Age-standardized	368	Maternal sepsis and other maternal infections	3	Rate	1991	0.00859433433138315	0.0107586786381471	0.00696216577660867
1	Deaths	124	Central Latin America	2	Female	22	All ages	368	Maternal sepsis and other maternal infections	1	Number	1990	424.798299525854	464.715274072922	387.618390739597
1	Deaths	124	Central Latin America	2	Female	22	All ages	368	Maternal sepsis and other maternal infections	2	Percent	1990	0.00113842645696702	0.00124688117882887	0.00103003772725163
1	Deaths	124	Central Latin America	2	Female	22	All ages	368	Maternal sepsis and other maternal infections	3	Rate	1990	0.510411065566184	0.558372805374202	0.465738012772827
1	Deaths	124	Central Latin America	2	Female	27	Age-standardized	368	Maternal sepsis and other maternal infections	3	Rate	1990	0.47941202995144	0.523235316235492	0.436661407094724
1	Deaths	56	Eastern Europe	2	Female	22	All ages	368	Maternal sepsis and other maternal infections	1	Number	1992	63.4330335389184	75.7866183747731	52.6145546467915
1	Deaths	56	Eastern Europe	2	Female	22	All ages	368	Maternal sepsis and other maternal infections	2	Percent	1992	0.0000458763736833591	0.000054722953351161	0.0000380481145222303
1	Deaths	56	Eastern Europe	2	Female	22	All ages	368	Maternal sepsis and other maternal infections	3	Rate	1992	0.0525312811843596	0.062761749482064	0.0435720918635352
1	Deaths	56	Eastern Europe	2	Female	27	Age-standardized	368	Maternal sepsis and other maternal infections	3	Rate	1992	0.058227718534456	0.0694181329836796	0.0484435964368014
1	Deaths	100	High-income North America	2	Female	22	All ages	368	Maternal sepsis and other maternal infections	1	Number	1994	10.661536028134	12.9494370805004	8.61705406014784
1	Deaths	100	High-income North America	2	Female	22	All ages	368	Maternal sepsis and other maternal infections	2	Percent	1994	0.00000878833175295482	0.000010685434184676	0.00000710514054489761
1	Deaths	100	High-income North America	2	Female	22	All ages	368	Maternal sepsis and other maternal infections	3	Rate	1994	0.00711196021695413	0.00863814380080351	0.00574815350259059
1	Deaths	100	High-income North America	2	Female	27	Age-standardized	368	Maternal sepsis and other maternal infections	3	Rate	1994	0.00718305436163722	0.00882455061761067	0.0057851542064117
1	Deaths	21	Oceania	2	Female	22	All ages	368	Maternal sepsis and other maternal infections	1	Number	1992	34.5030992367919	55.5125954299839	17.1228528726778
1	Deaths	21	Oceania	2	Female	22	All ages	368	Maternal sepsis and other maternal infections	2	Percent	1992	0.00151737891615971	0.00238381174255672	0.000712693964096074
1	Deaths	21	Oceania	2	Female	22	All ages	368	Maternal sepsis and other maternal infections	3	Rate	1992	1.04180524725932	1.67617734311448	0.517016684454337
1	Deaths	21	Oceania	2	Female	27	Age-standardized	368	Maternal sepsis and other maternal infections	3	Rate	1992	1.00821065088918	1.60539311957496	0.512328538737782
1	Deaths	167	Central Sub-Saharan Africa	2	Female	22	All ages	368	Maternal sepsis and other maternal infections	1	Number	1992	1478.32945524253	1922.2609298973	1043.88334676533
1	Deaths	167	Central Sub-Saharan Africa	2	Female	22	All ages	368	Maternal sepsis and other maternal infections	2	Percent	1992	0.00388896664719578	0.00490421548827796	0.00284034840175216
1	Deaths	167	Central Sub-Saharan Africa	2	Female	22	All ages	368	Maternal sepsis and other maternal infections	3	Rate	1992	5.03689029044347	6.54943144044308	3.55666720637403
1	Deaths	167	Central Sub-Saharan Africa	2	Female	27	Age-standardized	368	Maternal sepsis and other maternal infections	3	Rate	1992	5.78559944111564	7.57904288761677	4.06839930008261
1	Deaths	65	High-income Asia Pacific	2	Female	22	All ages	368	Maternal sepsis and other maternal infections	1	Number	1990	16.7177902281892	21.1240287332799	12.6238955981104
1	Deaths	65	High-income Asia Pacific	2	Female	22	All ages	368	Maternal sepsis and other maternal infections	2	Percent	1990	0.0000346847660846508	0.000043922364805337	0.0000261336837802162
1	Deaths	65	High-income Asia Pacific	2	Female	22	All ages	368	Maternal sepsis and other maternal infections	3	Rate	1990	0.0190778602974729	0.0241061326642192	0.0144060257571924
1	Deaths	65	High-income Asia Pacific	2	Female	27	Age-standardized	368	Maternal sepsis and other maternal infections	3	Rate	1990	0.0188304321417276	0.0238630223090411	0.014196976281548
1	Deaths	134	Tropical Latin America	2	Female	22	All ages	368	Maternal sepsis and other maternal infections	1	Number	1992	292.063703012083	342.76374427093	250.193789290888
1	Deaths	134	Tropical Latin America	2	Female	22	All ages	368	Maternal sepsis and other maternal infections	2	Percent	1992	0.000784527596855992	0.000918486748558105	0.000675129585298241
1	Deaths	134	Tropical Latin America	2	Female	22	All ages	368	Maternal sepsis and other maternal infections	3	Rate	1992	0.366236152137667	0.429811967387442	0.313732962136847
1	Deaths	134	Tropical Latin America	2	Female	27	Age-standardized	368	Maternal sepsis and other maternal infections	3	Rate	1992	0.335034208634094	0.393651021089996	0.288142976833757
1	Deaths	32	Central Asia	2	Female	22	All ages	368	Maternal sepsis and other maternal infections	1	Number	1991	52.3500594351668	60.9568346462736	44.8334623766295
1	Deaths	32	Central Asia	2	Female	22	All ages	368	Maternal sepsis and other maternal infections	2	Percent	1991	0.000208507415401407	0.000242923988002831	0.000176975555002542
1	Deaths	32	Central Asia	2	Female	22	All ages	368	Maternal sepsis and other maternal infections	3	Rate	1991	0.146302786133169	0.170356153151143	0.125296141560658
1	Deaths	32	Central Asia	2	Female	27	Age-standardized	368	Maternal sepsis and other maternal infections	3	Rate	1991	0.139392590926746	0.16239592901281	0.119402895125675
1	Deaths	192	Southern Sub-Saharan Africa	2	Female	22	All ages	368	Maternal sepsis and other maternal infections	1	Number	1990	536.272719435322	695.092137013383	417.064242779779
1	Deaths	192	Southern Sub-Saharan Africa	2	Female	22	All ages	368	Maternal sepsis and other maternal infections	2	Percent	1990	0.00286067931303859	0.00370426982909759	0.00224539916162721
1	Deaths	192	Southern Sub-Saharan Africa	2	Female	22	All ages	368	Maternal sepsis and other maternal infections	3	Rate	1990	1.98652445962228	2.57484201941535	1.54493840445262
1	Deaths	192	Southern Sub-Saharan Africa	2	Female	27	Age-standardized	368	Maternal sepsis and other maternal infections	3	Rate	1990	1.94650646733356	2.52518002976317	1.52073869200403
1	Deaths	138	North Africa and Middle East	2	Female	22	All ages	368	Maternal sepsis and other maternal infections	1	Number	1992	2134.78959938947	2622.30432134327	1648.09072997201
1	Deaths	138	North Africa and Middle East	2	Female	22	All ages	368	Maternal sepsis and other maternal infections	2	Percent	1992	0.00202089337073944	0.00244243265184625	0.00158602623812603
1	Deaths	138	North Africa and Middle East	2	Female	22	All ages	368	Maternal sepsis and other maternal infections	3	Rate	1992	1.23057688370736	1.5115995884624	0.950024468517159
1	Deaths	138	North Africa and Middle East	2	Female	27	Age-standardized	368	Maternal sepsis and other maternal infections	3	Rate	1992	1.26226286535903	1.55989319352539	0.972511354961176
1	Deaths	70	Australasia	2	Female	22	All ages	368	Maternal sepsis and other maternal infections	1	Number	1994	0.350924019604759	0.454752453122295	0.266410497401751
1	Deaths	70	Australasia	2	Female	22	All ages	368	Maternal sepsis and other maternal infections	2	Percent	1994	0.00000492293105872699	0.00000637988069827513	0.00000373378051079692
1	Deaths	70	Australasia	2	Female	22	All ages	368	Maternal sepsis and other maternal infections	3	Rate	1994	0.00326656835496915	0.00423305299644907	0.00247987613166035
1	Deaths	70	Australasia	2	Female	27	Age-standardized	368	Maternal sepsis and other maternal infections	3	Rate	1994	0.00309003671576823	0.00398898681833782	0.00233457877346629
1	Deaths	65	High-income Asia Pacific	2	Female	22	All ages	368	Maternal sepsis and other maternal infections	1	Number	1991	15.1500342173896	19.1894179814142	11.5464721375832
1	Deaths	65	High-income Asia Pacific	2	Female	22	All ages	368	Maternal sepsis and other maternal infections	2	Percent	1991	0.0000309231681170348	0.0000391043779839946	0.0000236178069519203
1	Deaths	65	High-income Asia Pacific	2	Female	22	All ages	368	Maternal sepsis and other maternal infections	3	Rate	1991	0.0172055981384444	0.0217930474321885	0.0131131030244122
1	Deaths	65	High-income Asia Pacific	2	Female	27	Age-standardized	368	Maternal sepsis and other maternal infections	3	Rate	1991	0.0170226650279414	0.0216506072764083	0.0129497178269618
1	Deaths	159	South Asia	2	Female	22	All ages	368	Maternal sepsis and other maternal infections	1	Number	1992	6615.00397005416	7973.70967523147	5492.34766607712
1	Deaths	159	South Asia	2	Female	22	All ages	368	Maternal sepsis and other maternal infections	2	Percent	1992	0.00138431776320272	0.00166198491729433	0.00115013102516425
1	Deaths	159	South Asia	2	Female	22	All ages	368	Maternal sepsis and other maternal infections	3	Rate	1992	1.21289646828597	1.46202244896713	1.00705141175132
1	Deaths	159	South Asia	2	Female	27	Age-standardized	368	Maternal sepsis and other maternal infections	3	Rate	1992	1.11540903987596	1.34215700173374	0.925851606367013
1	Deaths	21	Oceania	2	Female	22	All ages	368	Maternal sepsis and other maternal infections	1	Number	1991	34.3884934949169	54.8732662658959	18.2958438560959
1	Deaths	21	Oceania	2	Female	22	All ages	368	Maternal sepsis and other maternal infections	2	Percent	1991	0.00152601254401871	0.002359340259171	0.000824462655299965
1	Deaths	21	Oceania	2	Female	22	All ages	368	Maternal sepsis and other maternal infections	3	Rate	1991	1.06318487393009	1.69651010404577	0.565650380888689
1	Deaths	21	Oceania	2	Female	27	Age-standardized	368	Maternal sepsis and other maternal infections	3	Rate	1991	1.03202650462183	1.65016	0.556382585863691
1	Deaths	120	Andean Latin America	2	Female	22	All ages	368	Maternal sepsis and other maternal infections	1	Number	1992	326.991051405469	390.106195305432	273.762876831516
1	Deaths	120	Andean Latin America	2	Female	22	All ages	368	Maternal sepsis and other maternal infections	2	Percent	1992	0.0028037328289316	0.00329500899100109	0.0023566289366301
1	Deaths	120	Andean Latin America	2	Female	22	All ages	368	Maternal sepsis and other maternal infections	3	Rate	1992	1.63939341174817	1.9558257747942	1.37253008829986
1	Deaths	120	Andean Latin America	2	Female	27	Age-standardized	368	Maternal sepsis and other maternal infections	3	Rate	1992	1.63334090262479	1.94837202664235	1.36529712219732
1	Deaths	96	Southern Latin America	2	Female	22	All ages	368	Maternal sepsis and other maternal infections	1	Number	1990	94.0155144255559	114.191804863162	78.2017460402723
1	Deaths	96	Southern Latin America	2	Female	22	All ages	368	Maternal sepsis and other maternal infections	2	Percent	1990	0.000588270141841808	0.00071416247298114	0.00048824552723345
1	Deaths	96	Southern Latin America	2	Female	22	All ages	368	Maternal sepsis and other maternal infections	3	Rate	1990	0.371834256597927	0.451632107001773	0.309290315340128
1	Deaths	96	Southern Latin America	2	Female	27	Age-standardized	368	Maternal sepsis and other maternal infections	3	Rate	1990	0.373872692922912	0.454640584975741	0.310888216044362
1	Deaths	167	Central Sub-Saharan Africa	2	Female	22	All ages	368	Maternal sepsis and other maternal infections	1	Number	1991	1440.75429526976	1893.33394810349	1009.74983673091
1	Deaths	167	Central Sub-Saharan Africa	2	Female	22	All ages	368	Maternal sepsis and other maternal infections	2	Percent	1991	0.00390298955378235	0.00499202464217989	0.00285922353981102
1	Deaths	167	Central Sub-Saharan Africa	2	Female	22	All ages	368	Maternal sepsis and other maternal infections	3	Rate	1991	5.05139	6.63816607677038	3.54025612804635
1	Deaths	167	Central Sub-Saharan Africa	2	Female	27	Age-standardized	368	Maternal sepsis and other maternal infections	3	Rate	1991	5.81133769647191	7.70280664700352	4.07169516346195
1	Deaths	134	Tropical Latin America	2	Female	22	All ages	368	Maternal sepsis and other maternal infections	1	Number	1991	326.949892004304	381.451675989231	279.805696283067
1	Deaths	134	Tropical Latin America	2	Female	22	All ages	368	Maternal sepsis and other maternal infections	2	Percent	1991	0.00089556465278705	0.00105069786874827	0.000766994635640703
1	Deaths	134	Tropical Latin America	2	Female	22	All ages	368	Maternal sepsis and other maternal infections	3	Rate	1991	0.416930383078445	0.48643170493542	0.356811545107635
1	Deaths	134	Tropical Latin America	2	Female	27	Age-standardized	368	Maternal sepsis and other maternal infections	3	Rate	1991	0.38368003759583	0.447244879054126	0.329889967330441
1	Deaths	73	Western Europe	2	Female	22	All ages	368	Maternal sepsis and other maternal infections	1	Number	1992	19.0929298560497	22.0629287280732	16.6116225656417
1	Deaths	73	Western Europe	2	Female	22	All ages	368	Maternal sepsis and other maternal infections	2	Percent	1992	0.00000991698534806784	0.0000114529825846793	0.0000086311753833528
1	Deaths	73	Western Europe	2	Female	22	All ages	368	Maternal sepsis and other maternal infections	3	Rate	1992	0.00961670754921287	0.0111126335694246	0.0083669252092844
1	Deaths	73	Western Europe	2	Female	27	Age-standardized	368	Maternal sepsis and other maternal infections	3	Rate	1992	0.00964328018825818	0.0111258299713913	0.00838087597329181
1	Deaths	9	Southeast Asia	2	Female	22	All ages	368	Maternal sepsis and other maternal infections	1	Number	1992	1491.78993741947	1752.51526700831	1251.59550848049
1	Deaths	9	Southeast Asia	2	Female	22	All ages	368	Maternal sepsis and other maternal infections	2	Percent	1992	0.000988477451942668	0.00114763243459541	0.000845473594784379
1	Deaths	9	Southeast Asia	2	Female	22	All ages	368	Maternal sepsis and other maternal infections	3	Rate	1992	0.615146780595925	0.722658128603692	0.516101448560452
1	Deaths	9	Southeast Asia	2	Female	27	Age-standardized	368	Maternal sepsis and other maternal infections	3	Rate	1992	0.568238007617889	0.668681711090917	0.479497355384595
1	Deaths	70	Australasia	2	Female	22	All ages	368	Maternal sepsis and other maternal infections	1	Number	1990	0.271501984413831	0.348112750294485	0.204370610483561
1	Deaths	70	Australasia	2	Female	22	All ages	368	Maternal sepsis and other maternal infections	2	Percent	1990	0.0000040143928292885	0.00000516062943679508	0.00000303282115530244
1	Deaths	70	Australasia	2	Female	22	All ages	368	Maternal sepsis and other maternal infections	3	Rate	1990	0.00266029568116331	0.00341096161107516	0.00200251299672796
1	Deaths	70	Australasia	2	Female	27	Age-standardized	368	Maternal sepsis and other maternal infections	3	Rate	1990	0.00246535766665182	0.00316065281517641	0.00185815855302338
1	Deaths	42	Central Europe	2	Female	22	All ages	368	Maternal sepsis and other maternal infections	1	Number	1991	35.0909634743209	41.8053094817927	29.4514591031753
1	Deaths	42	Central Europe	2	Female	22	All ages	368	Maternal sepsis and other maternal infections	2	Percent	1991	0.0000555181640765093	0.0000663542899949712	0.0000465108791361699
1	Deaths	42	Central Europe	2	Female	22	All ages	368	Maternal sepsis and other maternal infections	3	Rate	1991	0.0549190308073529	0.0654273024170912	0.046092937601796
1	Deaths	42	Central Europe	2	Female	27	Age-standardized	368	Maternal sepsis and other maternal infections	3	Rate	1991	0.0580742479273854	0.069440395273615	0.0486911623107009
1	Deaths	21	Oceania	2	Female	22	All ages	368	Maternal sepsis and other maternal infections	1	Number	1994	34.6088434785901	53.5179695401428	18.9111462523698
1	Deaths	21	Oceania	2	Female	22	All ages	368	Maternal sepsis and other maternal infections	2	Percent	1994	0.00148218496684712	0.00225676208709737	0.000832793779945503
1	Deaths	21	Oceania	2	Female	22	All ages	368	Maternal sepsis and other maternal infections	3	Rate	1994	0.996472426158159	1.5409119632592	0.544497703287554
1	Deaths	21	Oceania	2	Female	27	Age-standardized	368	Maternal sepsis and other maternal infections	3	Rate	1994	0.960131089496109	1.48751369310327	0.530846991773292
1	Deaths	120	Andean Latin America	2	Female	22	All ages	368	Maternal sepsis and other maternal infections	1	Number	1991	309.104206330602	367.433651103064	260.221439298972
1	Deaths	120	Andean Latin America	2	Female	22	All ages	368	Maternal sepsis and other maternal infections	2	Percent	1991	0.0026437800486001	0.00311300626648193	0.00223885340489493
1	Deaths	120	Andean Latin America	2	Female	22	All ages	368	Maternal sepsis and other maternal infections	3	Rate	1991	1.58288214168704	1.88157958602431	1.33255989635384
1	Deaths	120	Andean Latin America	2	Female	27	Age-standardized	368	Maternal sepsis and other maternal infections	3	Rate	1991	1.58250979811984	1.89490604548108	1.32793116706475
1	Deaths	56	Eastern Europe	2	Female	22	All ages	368	Maternal sepsis and other maternal infections	1	Number	1994	61.4323959191108	73.7108968864205	50.4840041016224
1	Deaths	56	Eastern Europe	2	Female	22	All ages	368	Maternal sepsis and other maternal infections	2	Percent	1994	0.0000380087135211502	0.0000456607686337757	0.0000312668902467462
1	Deaths	56	Eastern Europe	2	Female	22	All ages	368	Maternal sepsis and other maternal infections	3	Rate	1994	0.0511105427264829	0.0613260135528718	0.0420016964996351
1	Deaths	56	Eastern Europe	2	Female	27	Age-standardized	368	Maternal sepsis and other maternal infections	3	Rate	1994	0.0569705175091731	0.0687822540678982	0.0463752734112974
1	Deaths	9	Southeast Asia	2	Female	22	All ages	368	Maternal sepsis and other maternal infections	1	Number	1994	1394.08050389503	1614.98375604779	1154.58376210012
1	Deaths	9	Southeast Asia	2	Female	22	All ages	368	Maternal sepsis and other maternal infections	2	Percent	1994	0.000914030802536631	0.00105376492571332	0.000778417316637877
1	Deaths	9	Southeast Asia	2	Female	22	All ages	368	Maternal sepsis and other maternal infections	3	Rate	1994	0.55655240705017	0.644742605799328	0.46093921415764
1	Deaths	9	Southeast Asia	2	Female	27	Age-standardized	368	Maternal sepsis and other maternal infections	3	Rate	1994	0.507354318290589	0.587065432611859	0.420269416073787
1	Deaths	138	North Africa and Middle East	2	Female	22	All ages	368	Maternal sepsis and other maternal infections	1	Number	1994	2078.48905346585	2615.37281445508	1598.31555982068
1	Deaths	138	North Africa and Middle East	2	Female	22	All ages	368	Maternal sepsis and other maternal infections	2	Percent	1994	0.00196076097733523	0.0024131679332785	0.00153612731033006
1	Deaths	138	North Africa and Middle East	2	Female	22	All ages	368	Maternal sepsis and other maternal infections	3	Rate	1994	1.14596805496257	1.44197713824155	0.881225989739962
1	Deaths	138	North Africa and Middle East	2	Female	27	Age-standardized	368	Maternal sepsis and other maternal infections	3	Rate	1994	1.1530116400276	1.45748405718815	0.886438275606188
1	Deaths	138	North Africa and Middle East	2	Female	22	All ages	368	Maternal sepsis and other maternal infections	1	Number	1991	2177.71140014541	2634.04514252012	1691.20836847808
1	Deaths	138	North Africa and Middle East	2	Female	22	All ages	368	Maternal sepsis and other maternal infections	2	Percent	1991	0.00204289827986616	0.00242191983774863	0.0016269792056018
1	Deaths	138	North Africa and Middle East	2	Female	22	All ages	368	Maternal sepsis and other maternal infections	3	Rate	1991	1.28538690602259	1.55473637867796	0.99823011077244
1	Deaths	138	North Africa and Middle East	2	Female	27	Age-standardized	368	Maternal sepsis and other maternal infections	3	Rate	1991	1.33144601958963	1.61481681820833	1.03329704859607
1	Deaths	124	Central Latin America	2	Female	22	All ages	368	Maternal sepsis and other maternal infections	1	Number	1992	420.665743565662	464.42235001554	378.265667742997
1	Deaths	124	Central Latin America	2	Female	22	All ages	368	Maternal sepsis and other maternal infections	2	Percent	1992	0.00110800240714771	0.00122609706482715	0.000998446033790433
1	Deaths	124	Central Latin America	2	Female	22	All ages	368	Maternal sepsis and other maternal infections	3	Rate	1992	0.483696349558427	0.534009243186209	0.434943242821981
1	Deaths	124	Central Latin America	2	Female	27	Age-standardized	368	Maternal sepsis and other maternal infections	3	Rate	1992	0.452325528268515	0.498346059383629	0.407446232734007
1	Deaths	65	High-income Asia Pacific	2	Female	22	All ages	368	Maternal sepsis and other maternal infections	1	Number	1992	12.9515609492004	16.2986709077036	9.55666407984605
1	Deaths	65	High-income Asia Pacific	2	Female	22	All ages	368	Maternal sepsis and other maternal infections	2	Percent	1992	0.0000260161987870289	0.0000327168441281723	0.0000191433661302248
1	Deaths	65	High-income Asia Pacific	2	Female	22	All ages	368	Maternal sepsis and other maternal infections	3	Rate	1992	0.0146441999100925	0.0184287435296326	0.0108056241103128
1	Deaths	65	High-income Asia Pacific	2	Female	27	Age-standardized	368	Maternal sepsis and other maternal infections	3	Rate	1992	0.0144516036535586	0.0181965497845389	0.0106461774913373
1	Deaths	70	Australasia	2	Female	22	All ages	368	Maternal sepsis and other maternal infections	1	Number	1992	0.237287507133017	0.303793785033256	0.182470141515448
1	Deaths	70	Australasia	2	Female	22	All ages	368	Maternal sepsis and other maternal infections	2	Percent	1992	0.00000344626715918368	0.00000439963112120232	0.0000026547930654531
1	Deaths	70	Australasia	2	Female	22	All ages	368	Maternal sepsis and other maternal infections	3	Rate	1992	0.00226418118629692	0.00289877954763392	0.00174111762760698
1	Deaths	70	Australasia	2	Female	27	Age-standardized	368	Maternal sepsis and other maternal infections	3	Rate	1992	0.00211632867231423	0.00271087062647974	0.0016232504296229
1	Deaths	73	Western Europe	2	Female	22	All ages	368	Maternal sepsis and other maternal infections	1	Number	1991	22.3822572320528	25.9226491765036	19.3399259542222
1	Deaths	73	Western Europe	2	Female	22	All ages	368	Maternal sepsis and other maternal infections	2	Percent	1991	0.0000115948844399925	0.0000134388400459239	0.0000100287722983049
1	Deaths	73	Western Europe	2	Female	22	All ages	368	Maternal sepsis and other maternal infections	3	Rate	1991	0.0113122805066994	0.0131016401036364	0.00977464717274592
1	Deaths	73	Western Europe	2	Female	27	Age-standardized	368	Maternal sepsis and other maternal infections	3	Rate	1991	0.0113669803173504	0.0131556257435287	0.00982092974811507
1	Deaths	42	Central Europe	2	Female	22	All ages	368	Maternal sepsis and other maternal infections	1	Number	1994	28.2430801595737	33.0358114575053	23.4975532206204
1	Deaths	42	Central Europe	2	Female	22	All ages	368	Maternal sepsis and other maternal infections	2	Percent	1994	0.0000440507165026266	0.0000516108072471819	0.0000367238091938121
1	Deaths	42	Central Europe	2	Female	22	All ages	368	Maternal sepsis and other maternal infections	3	Rate	1994	0.0441684254977367	0.051663620570913	0.0367470517712731
1	Deaths	42	Central Europe	2	Female	27	Age-standardized	368	Maternal sepsis and other maternal infections	3	Rate	1994	0.0469541357658952	0.0553340379996933	0.0390551145070682
1	Deaths	32	Central Asia	2	Female	22	All ages	368	Maternal sepsis and other maternal infections	1	Number	1992	51.6778827502268	60.2210528312334	43.6807976594658
1	Deaths	32	Central Asia	2	Female	22	All ages	368	Maternal sepsis and other maternal infections	2	Percent	1992	0.000195517980468054	0.000226784671656095	0.000165338803207468
1	Deaths	32	Central Asia	2	Female	22	All ages	368	Maternal sepsis and other maternal infections	3	Rate	1992	0.143030784553129	0.166676031885787	0.120896956814904
1	Deaths	32	Central Asia	2	Female	27	Age-standardized	368	Maternal sepsis and other maternal infections	3	Rate	1992	0.136127254787868	0.158686470744989	0.115135189549554
1	Deaths	134	Tropical Latin America	2	Female	22	All ages	368	Maternal sepsis and other maternal infections	1	Number	1994	285.971638189011	333.844788349635	244.372318663983
1	Deaths	134	Tropical Latin America	2	Female	22	All ages	368	Maternal sepsis and other maternal infections	2	Percent	1994	0.000728579182439433	0.000857216019477744	0.000624583099913881
1	Deaths	134	Tropical Latin America	2	Female	22	All ages	368	Maternal sepsis and other maternal infections	3	Rate	1994	0.346680471889087	0.404716598805747	0.296250045240729
1	Deaths	134	Tropical Latin America	2	Female	27	Age-standardized	368	Maternal sepsis and other maternal infections	3	Rate	1994	0.314084841484113	0.367085338107406	0.270410649215512
1	Deaths	167	Central Sub-Saharan Africa	2	Female	22	All ages	368	Maternal sepsis and other maternal infections	1	Number	1994	1621.44734738276	2069.66550171609	1195.91267348665
1	Deaths	167	Central Sub-Saharan Africa	2	Female	22	All ages	368	Maternal sepsis and other maternal infections	2	Percent	1994	0.00395346523502053	0.00491731231944112	0.00298844802379537
1	Deaths	167	Central Sub-Saharan Africa	2	Female	22	All ages	368	Maternal sepsis and other maternal infections	3	Rate	1994	5.21533004696888	6.65700844106829	3.84661229342617
1	Deaths	167	Central Sub-Saharan Africa	2	Female	27	Age-standardized	368	Maternal sepsis and other maternal infections	3	Rate	1994	5.97361940542367	7.59863169626442	4.35039015014837
1	Deaths	159	South Asia	2	Female	22	All ages	368	Maternal sepsis and other maternal infections	1	Number	1994	7199.34447958325	8696.91231008881	5905.93602028787
1	Deaths	159	South Asia	2	Female	22	All ages	368	Maternal sepsis and other maternal infections	2	Percent	1994	0.00150761658819302	0.00181731781421239	0.00124718969445043
1	Deaths	159	South Asia	2	Female	22	All ages	368	Maternal sepsis and other maternal infections	3	Rate	1994	1.26982353736516	1.53396520823113	1.04169158594955
1	Deaths	159	South Asia	2	Female	27	Age-standardized	368	Maternal sepsis and other maternal infections	3	Rate	1994	1.16445367469421	1.41118040303416	0.959093432629695
1	Deaths	159	South Asia	2	Female	22	All ages	368	Maternal sepsis and other maternal infections	1	Number	1995	7668.00705718006	9343.2557176831	6411.64816092419
1	Deaths	159	South Asia	2	Female	22	All ages	368	Maternal sepsis and other maternal infections	2	Percent	1995	0.00157742495819124	0.00190949350359937	0.00131321409149989
1	Deaths	159	South Asia	2	Female	22	All ages	368	Maternal sepsis and other maternal infections	3	Rate	1995	1.32624375453036	1.61599154123813	1.10894633589434
1	Deaths	159	South Asia	2	Female	27	Age-standardized	368	Maternal sepsis and other maternal infections	3	Rate	1995	1.21340396722657	1.47537638911374	1.01660502037593
1	Deaths	124	Central Latin America	2	Female	22	All ages	368	Maternal sepsis and other maternal infections	1	Number	1994	386.503448651111	428.605125499219	343.772092355871
1	Deaths	124	Central Latin America	2	Female	22	All ages	368	Maternal sepsis and other maternal infections	2	Percent	1994	0.000998681191855962	0.00111095707719053	0.000890911945891197
1	Deaths	124	Central Latin America	2	Female	22	All ages	368	Maternal sepsis and other maternal infections	3	Rate	1994	0.425832797085128	0.472218605224158	0.378753235342668
1	Deaths	124	Central Latin America	2	Female	27	Age-standardized	368	Maternal sepsis and other maternal infections	3	Rate	1994	0.394298011502192	0.436378007892604	0.351374869313301
1	Deaths	5	East Asia	2	Female	22	All ages	368	Maternal sepsis and other maternal infections	1	Number	1992	607.485203660388	815.664289712755	437.52869586983
1	Deaths	5	East Asia	2	Female	22	All ages	368	Maternal sepsis and other maternal infections	2	Percent	1992	0.000154820815498166	0.000197585485954197	0.000117213946602271
1	Deaths	5	East Asia	2	Female	22	All ages	368	Maternal sepsis and other maternal infections	3	Rate	1992	0.100528375744509	0.134978441785164	0.0724034904428661
1	Deaths	5	East Asia	2	Female	27	Age-standardized	368	Maternal sepsis and other maternal infections	3	Rate	1992	0.0832716745484892	0.11214602729432	0.0598638634840217
1	Deaths	104	Caribbean	2	Female	22	All ages	368	Maternal sepsis and other maternal infections	1	Number	1992	234.487857520664	316.495904863231	177.044612916865
1	Deaths	104	Caribbean	2	Female	22	All ages	368	Maternal sepsis and other maternal infections	2	Percent	1992	0.00181855352019739	0.00241723781240964	0.00138707415738343
1	Deaths	104	Caribbean	2	Female	22	All ages	368	Maternal sepsis and other maternal infections	3	Rate	1992	1.27579392364638	1.72198064561994	0.963258583032413
1	Deaths	104	Caribbean	2	Female	27	Age-standardized	368	Maternal sepsis and other maternal infections	3	Rate	1992	1.21120752293598	1.63664004561837	0.914092581343708
1	Deaths	32	Central Asia	2	Female	22	All ages	368	Maternal sepsis and other maternal infections	1	Number	1994	48.4465797217372	55.3590597162508	41.3319605898786
1	Deaths	32	Central Asia	2	Female	22	All ages	368	Maternal sepsis and other maternal infections	2	Percent	1994	0.000174072015437717	0.000198199999691571	0.000149360429648415
1	Deaths	32	Central Asia	2	Female	22	All ages	368	Maternal sepsis and other maternal infections	3	Rate	1994	0.132060967919535	0.150903759382692	0.11266716356165
1	Deaths	32	Central Asia	2	Female	27	Age-standardized	368	Maternal sepsis and other maternal infections	3	Rate	1994	0.12534498298693	0.143150877588697	0.107137060350095
1	Deaths	65	High-income Asia Pacific	2	Female	22	All ages	368	Maternal sepsis and other maternal infections	1	Number	1994	9.51880951716524	11.9538798553594	6.95562061818083
1	Deaths	65	High-income Asia Pacific	2	Female	22	All ages	368	Maternal sepsis and other maternal infections	2	Percent	1994	0.0000186793039351749	0.0000234266804488248	0.0000136726653299972
1	Deaths	65	High-income Asia Pacific	2	Female	22	All ages	368	Maternal sepsis and other maternal infections	3	Rate	1994	0.0106781736489382	0.0134098286811905	0.00780279557681378
1	Deaths	65	High-income Asia Pacific	2	Female	27	Age-standardized	368	Maternal sepsis and other maternal infections	3	Rate	1994	0.010514354456042	0.0132508454540757	0.00769431083157711
1	Deaths	70	Australasia	2	Female	22	All ages	368	Maternal sepsis and other maternal infections	1	Number	1991	0.24130790488245	0.308187606460488	0.185230753572938
1	Deaths	70	Australasia	2	Female	22	All ages	368	Maternal sepsis and other maternal infections	2	Percent	1991	0.00000357199816412287	0.00000456675417223003	0.0000027416926395605
1	Deaths	70	Australasia	2	Female	22	All ages	368	Maternal sepsis and other maternal infections	3	Rate	1991	0.00233261860918796	0.00297911560875317	0.00179054516671811
1	Deaths	70	Australasia	2	Female	27	Age-standardized	368	Maternal sepsis and other maternal infections	3	Rate	1991	0.00217110482397825	0.00277332609633168	0.00165964888188265
1	Deaths	65	High-income Asia Pacific	2	Female	22	All ages	368	Maternal sepsis and other maternal infections	1	Number	1995	8.1286130010115	10.1321080782512	6.15863982735822
1	Deaths	65	High-income Asia Pacific	2	Female	22	All ages	368	Maternal sepsis and other maternal infections	2	Percent	1995	0.0000155315370339234	0.0000193624227723487	0.0000117722191649285
1	Deaths	65	High-income Asia Pacific	2	Female	22	All ages	368	Maternal sepsis and other maternal infections	3	Rate	1995	0.00908405020264771	0.0113230360985365	0.00688252637501454
1	Deaths	65	High-income Asia Pacific	2	Female	27	Age-standardized	368	Maternal sepsis and other maternal infections	3	Rate	1995	0.00894700208497013	0.011141591609551	0.0067810657705061
1	Deaths	32	Central Asia	2	Female	22	All ages	368	Maternal sepsis and other maternal infections	1	Number	1995	46.4897473087571	53.4049178117898	40.0599654126055
1	Deaths	32	Central Asia	2	Female	22	All ages	368	Maternal sepsis and other maternal infections	2	Percent	1995	0.000166490059635333	0.000190717714251808	0.000143282249237336
1	Deaths	32	Central Asia	2	Female	22	All ages	368	Maternal sepsis and other maternal infections	3	Rate	1995	0.125943993179125	0.144677676132536	0.108525262079254
1	Deaths	32	Central Asia	2	Female	27	Age-standardized	368	Maternal sepsis and other maternal infections	3	Rate	1995	0.119462710407744	0.137338991771408	0.103024866613748
1	Deaths	120	Andean Latin America	2	Female	22	All ages	368	Maternal sepsis and other maternal infections	1	Number	1994	340.744190772374	410.326938037537	276.216805104185
1	Deaths	120	Andean Latin America	2	Female	22	All ages	368	Maternal sepsis and other maternal infections	2	Percent	1994	0.00294465518160115	0.00344781094025066	0.00244647009073785
1	Deaths	120	Andean Latin America	2	Female	22	All ages	368	Maternal sepsis and other maternal infections	3	Rate	1994	1.63930991318492	1.97407038883635	1.32887062804848
1	Deaths	120	Andean Latin America	2	Female	27	Age-standardized	368	Maternal sepsis and other maternal infections	3	Rate	1994	1.62108357389869	1.94736479007204	1.31733682523013
1	Deaths	42	Central Europe	2	Female	22	All ages	368	Maternal sepsis and other maternal infections	1	Number	1992	32.3554689745254	37.9473841918836	27.2342804472205
1	Deaths	42	Central Europe	2	Female	22	All ages	368	Maternal sepsis and other maternal infections	2	Percent	1992	0.0000510777067320503	0.0000601959841026045	0.0000432080184408273
1	Deaths	42	Central Europe	2	Female	22	All ages	368	Maternal sepsis and other maternal infections	3	Rate	1992	0.0505892786379537	0.0593324978221193	0.0425820624987192
1	Deaths	42	Central Europe	2	Female	27	Age-standardized	368	Maternal sepsis and other maternal infections	3	Rate	1992	0.0536176070607017	0.0629387820112172	0.0451636912606182
1	Deaths	70	Australasia	2	Female	22	All ages	368	Maternal sepsis and other maternal infections	1	Number	1997	0.244172378327531	0.315085988611792	0.188444481380892
1	Deaths	70	Australasia	2	Female	22	All ages	368	Maternal sepsis and other maternal infections	2	Percent	1997	0.00000331250485927617	0.00000426585519281733	0.00000256338784426352
1	Deaths	70	Australasia	2	Female	22	All ages	368	Maternal sepsis and other maternal infections	3	Rate	1997	0.00219231058138484	0.00282901101103724	0.00169195563136442
1	Deaths	70	Australasia	2	Female	27	Age-standardized	368	Maternal sepsis and other maternal infections	3	Rate	1997	0.00212535259245194	0.00273965581997649	0.00164540160543927
1	Deaths	199	Western Sub-Saharan Africa	2	Female	22	All ages	368	Maternal sepsis and other maternal infections	1	Number	1992	5948.26821999128	7475.21684215438	4602.31579908481
1	Deaths	199	Western Sub-Saharan Africa	2	Female	22	All ages	368	Maternal sepsis and other maternal infections	2	Percent	1992	0.00439094804059975	0.00538214851324181	0.00350211733411484
1	Deaths	199	Western Sub-Saharan Africa	2	Female	22	All ages	368	Maternal sepsis and other maternal infections	3	Rate	1992	5.79658832820421	7.28460000381273	4.48495747956099
1	Deaths	199	Western Sub-Saharan Africa	2	Female	27	Age-standardized	368	Maternal sepsis and other maternal infections	3	Rate	1992	6.29517654492957	7.82661163925096	4.88912776679992
1	Deaths	5	East Asia	2	Female	22	All ages	368	Maternal sepsis and other maternal infections	1	Number	1994	510.318477289559	647.566316743426	385.035142858004
1	Deaths	5	East Asia	2	Female	22	All ages	368	Maternal sepsis and other maternal infections	2	Percent	1994	0.000129818398034247	0.000159292742722579	0.000101680905240938
1	Deaths	5	East Asia	2	Female	22	All ages	368	Maternal sepsis and other maternal infections	3	Rate	1994	0.0831043319366871	0.105454865015848	0.062702194302883
1	Deaths	5	East Asia	2	Female	27	Age-standardized	368	Maternal sepsis and other maternal infections	3	Rate	1994	0.0689603421070524	0.0875767723430523	0.0522345065484536
1	Deaths	56	Eastern Europe	2	Female	22	All ages	368	Maternal sepsis and other maternal infections	1	Number	1991	71.8397429186344	85.8458410756226	59.8566385700651
1	Deaths	56	Eastern Europe	2	Female	22	All ages	368	Maternal sepsis and other maternal infections	2	Percent	1991	0.0000540952502136284	0.0000646299490242007	0.0000449839866553251
1	Deaths	56	Eastern Europe	2	Female	22	All ages	368	Maternal sepsis and other maternal infections	3	Rate	1991	0.0594883458715716	0.0710863775128844	0.0495654949934692
1	Deaths	56	Eastern Europe	2	Female	27	Age-standardized	368	Maternal sepsis and other maternal infections	3	Rate	1991	0.0653593612236573	0.0783515293967742	0.0542315217638606
1	Deaths	192	Southern Sub-Saharan Africa	2	Female	22	All ages	368	Maternal sepsis and other maternal infections	1	Number	1992	465.280154216138	594.084406337835	360.459202242024
1	Deaths	192	Southern Sub-Saharan Africa	2	Female	22	All ages	368	Maternal sepsis and other maternal infections	2	Percent	1992	0.00224491031347418	0.00284887719842363	0.00173628784574841
1	Deaths	192	Southern Sub-Saharan Africa	2	Female	22	All ages	368	Maternal sepsis and other maternal infections	3	Rate	1992	1.64498033901629	2.10036288736256	1.27438983875118
1	Deaths	192	Southern Sub-Saharan Africa	2	Female	27	Age-standardized	368	Maternal sepsis and other maternal infections	3	Rate	1992	1.59575407935416	2.01825479693206	1.24329039468803
1	Deaths	104	Caribbean	2	Female	22	All ages	368	Maternal sepsis and other maternal infections	1	Number	1994	245.703780530431	333.800790716584	177.722760532833
1	Deaths	104	Caribbean	2	Female	22	All ages	368	Maternal sepsis and other maternal infections	2	Percent	1994	0.00183851299953479	0.00247365139801904	0.00134444952901055
1	Deaths	104	Caribbean	2	Female	22	All ages	368	Maternal sepsis and other maternal infections	3	Rate	1994	1.30168325680846	1.7684013630038	0.941535133240314
1	Deaths	104	Caribbean	2	Female	27	Age-standardized	368	Maternal sepsis and other maternal infections	3	Rate	1994	1.22987271501931	1.66704700008037	0.887916772779484
1	Deaths	73	Western Europe	2	Female	22	All ages	368	Maternal sepsis and other maternal infections	1	Number	1994	14.5664417412045	16.7324972980554	12.6666667757128
1	Deaths	73	Western Europe	2	Female	22	All ages	368	Maternal sepsis and other maternal infections	2	Percent	1994	0.00000752864459771016	0.00000863643074055846	0.00000655563169983111
1	Deaths	73	Western Europe	2	Female	22	All ages	368	Maternal sepsis and other maternal infections	3	Rate	1994	0.00729130787143205	0.00837553820113235	0.00634036567113778
1	Deaths	73	Western Europe	2	Female	27	Age-standardized	368	Maternal sepsis and other maternal infections	3	Rate	1994	0.00731841657942025	0.00839347203734798	0.00637778291774197
1	Deaths	70	Australasia	2	Female	22	All ages	368	Maternal sepsis and other maternal infections	1	Number	1995	0.325120240075972	0.416386412462464	0.246105126714532
1	Deaths	70	Australasia	2	Female	22	All ages	368	Maternal sepsis and other maternal infections	2	Percent	1995	0.00000450207195301519	0.00000575931046884165	0.00000341612230023587
1	Deaths	70	Australasia	2	Female	22	All ages	368	Maternal sepsis and other maternal infections	3	Rate	1995	0.0029900787911171	0.00382943916540668	0.00226338944509377
1	Deaths	70	Australasia	2	Female	27	Age-standardized	368	Maternal sepsis and other maternal infections	3	Rate	1995	0.00284330524346297	0.00364564370158056	0.00215006781269392
1	Deaths	9	Southeast Asia	2	Female	22	All ages	368	Maternal sepsis and other maternal infections	1	Number	1997	1274.20734645986	1483.91803410753	1057.01214502971
1	Deaths	9	Southeast Asia	2	Female	22	All ages	368	Maternal sepsis and other maternal infections	2	Percent	1997	0.000813317471598735	0.000945512564688661	0.000692664253497394
1	Deaths	9	Southeast Asia	2	Female	22	All ages	368	Maternal sepsis and other maternal infections	3	Rate	1997	0.486444861129133	0.566504583444724	0.403527830481693
1	Deaths	9	Southeast Asia	2	Female	27	Age-standardized	368	Maternal sepsis and other maternal infections	3	Rate	1997	0.437928560208296	0.510344537111093	0.363607535210336
1	Deaths	96	Southern Latin America	2	Female	22	All ages	368	Maternal sepsis and other maternal infections	1	Number	1995	63.2513055002246	76.2485394783021	52.1841799861317
1	Deaths	96	Southern Latin America	2	Female	22	All ages	368	Maternal sepsis and other maternal infections	2	Percent	1995	0.000382630736417852	0.000460135004878108	0.000316534273263964
1	Deaths	96	Southern Latin America	2	Female	22	All ages	368	Maternal sepsis and other maternal infections	3	Rate	1995	0.235962118795463	0.2844489420111	0.194675660521944
1	Deaths	96	Southern Latin America	2	Female	27	Age-standardized	368	Maternal sepsis and other maternal infections	3	Rate	1995	0.236938786312497	0.286011607682096	0.195641434922035
1	Deaths	56	Eastern Europe	2	Female	22	All ages	368	Maternal sepsis and other maternal infections	1	Number	1997	47.7603624862091	56.9116420699239	39.5849
1	Deaths	56	Eastern Europe	2	Female	22	All ages	368	Maternal sepsis and other maternal infections	2	Percent	1997	0.0000322531232847035	0.0000384556160154103	0.0000267076524190312
1	Deaths	56	Eastern Europe	2	Female	22	All ages	368	Maternal sepsis and other maternal infections	3	Rate	1997	0.040166084722011	0.0478622380160826	0.033290592218008
1	Deaths	56	Eastern Europe	2	Female	27	Age-standardized	368	Maternal sepsis and other maternal infections	3	Rate	1997	0.0443471593308156	0.0530109430327874	0.0366896912486142
1	Deaths	174	Eastern Sub-Saharan Africa	2	Female	22	All ages	368	Maternal sepsis and other maternal infections	1	Number	1994	5954.24885249376	6968.88197596378	4929.88217052696
1	Deaths	174	Eastern Sub-Saharan Africa	2	Female	22	All ages	368	Maternal sepsis and other maternal infections	2	Percent	1994	0.00385287996570776	0.00448556415313953	0.00316368649119756
1	Deaths	174	Eastern Sub-Saharan Africa	2	Female	22	All ages	368	Maternal sepsis and other maternal infections	3	Rate	1994	5.57769422189139	6.52816059478209	4.6181098537118
1	Deaths	174	Eastern Sub-Saharan Africa	2	Female	27	Age-standardized	368	Maternal sepsis and other maternal infections	3	Rate	1994	6.64770101836043	7.79462959165838	5.45574193189844
1	Deaths	56	Eastern Europe	2	Female	22	All ages	368	Maternal sepsis and other maternal infections	1	Number	1995	56.7273850019899	67.832902991088	46.7672705962145
1	Deaths	56	Eastern Europe	2	Female	22	All ages	368	Maternal sepsis and other maternal infections	2	Percent	1995	0.0000357689469770897	0.000042787453679449	0.0000295254449940943
1	Deaths	56	Eastern Europe	2	Female	22	All ages	368	Maternal sepsis and other maternal infections	3	Rate	1995	0.0473669312047879	0.0566399535125268	0.0390503121003883
1	Deaths	56	Eastern Europe	2	Female	27	Age-standardized	368	Maternal sepsis and other maternal infections	3	Rate	1995	0.0526288539103118	0.0636577216223494	0.0429837714391941
1	Deaths	9	Southeast Asia	2	Female	22	All ages	368	Maternal sepsis and other maternal infections	1	Number	1995	1354.77879776142	1595.24919542942	1133.26787809652
1	Deaths	9	Southeast Asia	2	Female	22	All ages	368	Maternal sepsis and other maternal infections	2	Percent	1995	0.000880214384382123	0.00102032326882587	0.000754220767885262
1	Deaths	9	Southeast Asia	2	Female	22	All ages	368	Maternal sepsis and other maternal infections	3	Rate	1995	0.532602869131024	0.627138762334169	0.445520497047614
1	Deaths	9	Southeast Asia	2	Female	27	Age-standardized	368	Maternal sepsis and other maternal infections	3	Rate	1995	0.482757719256362	0.569225322641534	0.403959883904508
1	Deaths	96	Southern Latin America	2	Female	22	All ages	368	Maternal sepsis and other maternal infections	1	Number	1992	79.9970086698073	97.2012958749204	65.8134529253753
1	Deaths	96	Southern Latin America	2	Female	22	All ages	368	Maternal sepsis and other maternal infections	2	Percent	1992	0.00049504796282661	0.000601055540437829	0.00040727836027277
1	Deaths	96	Southern Latin America	2	Female	22	All ages	368	Maternal sepsis and other maternal infections	3	Rate	1992	0.308596221986847	0.374963428983155	0.253881779661411
1	Deaths	96	Southern Latin America	2	Female	27	Age-standardized	368	Maternal sepsis and other maternal infections	3	Rate	1992	0.310036159922607	0.375884998661737	0.255129223844813
1	Deaths	65	High-income Asia Pacific	2	Female	22	All ages	368	Maternal sepsis and other maternal infections	1	Number	1998	5.15489865423875	6.57746965879529	4.03845605357186
1	Deaths	65	High-income Asia Pacific	2	Female	22	All ages	368	Maternal sepsis and other maternal infections	2	Percent	1998	0.00000956186724072647	0.0000121946275067133	0.00000749034315517392
1	Deaths	65	High-income Asia Pacific	2	Female	22	All ages	368	Maternal sepsis and other maternal infections	3	Rate	1998	0.00569277750917954	0.0072637841890667	0.00445984166433218
1	Deaths	65	High-income Asia Pacific	2	Female	27	Age-standardized	368	Maternal sepsis and other maternal infections	3	Rate	1998	0.00559687890098434	0.00713811611814296	0.00438349431440118
1	Deaths	96	Southern Latin America	2	Female	22	All ages	368	Maternal sepsis and other maternal infections	1	Number	1994	64.6111405840945	78.7790343720779	53.6615388598824
1	Deaths	96	Southern Latin America	2	Female	22	All ages	368	Maternal sepsis and other maternal infections	2	Percent	1994	0.000399216888795242	0.000486350927506386	0.000330626533221761
1	Deaths	96	Southern Latin America	2	Female	22	All ages	368	Maternal sepsis and other maternal infections	3	Rate	1994	0.24364674097897	0.297073458365045	0.202356109812203
1	Deaths	96	Southern Latin America	2	Female	27	Age-standardized	368	Maternal sepsis and other maternal infections	3	Rate	1994	0.244559156477883	0.298015430081739	0.203155897186941
1	Deaths	42	Central Europe	2	Female	22	All ages	368	Maternal sepsis and other maternal infections	1	Number	1997	19.1099038172539	22.6308447994831	16.1659501426158
1	Deaths	42	Central Europe	2	Female	22	All ages	368	Maternal sepsis and other maternal infections	2	Percent	1997	0.0000292131261707141	0.0000346443667980451	0.0000246701532126759
1	Deaths	42	Central Europe	2	Female	22	All ages	368	Maternal sepsis and other maternal infections	3	Rate	1997	0.0300984350009994	0.0356439790450411	0.0254616561260558
1	Deaths	42	Central Europe	2	Female	27	Age-standardized	368	Maternal sepsis and other maternal infections	3	Rate	1997	0.0319417038392939	0.0379884369025039	0.0270026227983345
1	Deaths	32	Central Asia	2	Female	22	All ages	368	Maternal sepsis and other maternal infections	1	Number	1998	37.3321402272257	42.3831785210637	32.0356116032943
1	Deaths	32	Central Asia	2	Female	22	All ages	368	Maternal sepsis and other maternal infections	2	Percent	1998	0.000139237262339004	0.000158229245213804	0.000119865182698874
1	Deaths	32	Central Asia	2	Female	22	All ages	368	Maternal sepsis and other maternal infections	3	Rate	1998	0.0995492332707089	0.113018243788511	0.0854256025252045
1	Deaths	32	Central Asia	2	Female	27	Age-standardized	368	Maternal sepsis and other maternal infections	3	Rate	1998	0.0943472578344217	0.107116142212833	0.0809366056315711
1	Deaths	42	Central Europe	2	Female	22	All ages	368	Maternal sepsis and other maternal infections	1	Number	1995	24.7891026303151	29.1296157985436	20.5270241951042
1	Deaths	42	Central Europe	2	Female	22	All ages	368	Maternal sepsis and other maternal infections	2	Percent	1995	0.0000380142049757642	0.0000446499567490979	0.0000315117827185448
1	Deaths	42	Central Europe	2	Female	22	All ages	368	Maternal sepsis and other maternal infections	3	Rate	1995	0.0388506410923904	0.0456532963466156	0.0321709124203448
1	Deaths	42	Central Europe	2	Female	27	Age-standardized	368	Maternal sepsis and other maternal infections	3	Rate	1995	0.0415149907141553	0.0491052381827638	0.0342994953223758
1	Deaths	159	South Asia	2	Female	22	All ages	368	Maternal sepsis and other maternal infections	1	Number	1997	8927.08615643626	10806.3539277147	7314.98871789868
1	Deaths	159	South Asia	2	Female	22	All ages	368	Maternal sepsis and other maternal infections	2	Percent	1997	0.00185368931113198	0.00223946421717962	0.00154164191927847
1	Deaths	159	South Asia	2	Female	22	All ages	368	Maternal sepsis and other maternal infections	3	Rate	1997	1.48423152697268	1.79668	1.21620164567661
1	Deaths	159	South Asia	2	Female	27	Age-standardized	368	Maternal sepsis and other maternal infections	3	Rate	1997	1.35050024147902	1.63554427971022	1.11206654529588
1	Deaths	56	Eastern Europe	2	Female	22	All ages	368	Maternal sepsis and other maternal infections	1	Number	1999	43.4098389080026	51.7443483890333	36.2894146679254
1	Deaths	56	Eastern Europe	2	Female	22	All ages	368	Maternal sepsis and other maternal infections	2	Percent	1999	0.0000283984736778094	0.0000338628401381752	0.0000237751360379613
1	Deaths	56	Eastern Europe	2	Female	22	All ages	368	Maternal sepsis and other maternal infections	3	Rate	1999	0.0367786550313798	0.0438400046417346	0.0307459298844869
1	Deaths	56	Eastern Europe	2	Female	27	Age-standardized	368	Maternal sepsis and other maternal infections	3	Rate	1999	0.0401852075672747	0.0480201591143085	0.0335987957648645
1	Deaths	100	High-income North America	2	Female	22	All ages	368	Maternal sepsis and other maternal infections	1	Number	1995	9.55322126677243	11.6908089040072	7.78638194268303
1	Deaths	100	High-income North America	2	Female	22	All ages	368	Maternal sepsis and other maternal infections	2	Percent	1995	0.00000773140959568816	0.00000944801136686598	0.00000629980675508705
1	Deaths	100	High-income North America	2	Female	22	All ages	368	Maternal sepsis and other maternal infections	3	Rate	1995	0.00631266363919443	0.00772515806137404	0.00514515562843878
1	Deaths	100	High-income North America	2	Female	27	Age-standardized	368	Maternal sepsis and other maternal infections	3	Rate	1995	0.00637138109722262	0.0078647272416362	0.00516089726070499
1	Deaths	32	Central Asia	2	Female	22	All ages	368	Maternal sepsis and other maternal infections	1	Number	1997	40.4016319409314	45.7575098628436	34.8197393195862
1	Deaths	32	Central Asia	2	Female	22	All ages	368	Maternal sepsis and other maternal infections	2	Percent	1997	0.000148471091187386	0.000167887853463401	0.000127762613679275
1	Deaths	32	Central Asia	2	Female	22	All ages	368	Maternal sepsis and other maternal infections	3	Rate	1997	0.108283152603263	0.122637804098301	0.0933227437906722
1	Deaths	32	Central Asia	2	Female	27	Age-standardized	368	Maternal sepsis and other maternal infections	3	Rate	1997	0.102722945617432	0.116511845093259	0.0885439896504945
1	Deaths	65	High-income Asia Pacific	2	Female	22	All ages	368	Maternal sepsis and other maternal infections	1	Number	1997	5.91838984380259	7.51416220361981	4.60356152752125
1	Deaths	65	High-income Asia Pacific	2	Female	22	All ages	368	Maternal sepsis and other maternal infections	2	Percent	1997	0.0000112757535154686	0.000014309727777379	0.0000087623982083229
1	Deaths	65	High-income Asia Pacific	2	Female	22	All ages	368	Maternal sepsis and other maternal infections	3	Rate	1997	0.00656192512005117	0.00833121356000297	0.00510412913417241
1	Deaths	65	High-income Asia Pacific	2	Female	27	Age-standardized	368	Maternal sepsis and other maternal infections	3	Rate	1997	0.00644861631680955	0.00816434827724517	0.00501163826927849
1	Deaths	199	Western Sub-Saharan Africa	2	Female	22	All ages	368	Maternal sepsis and other maternal infections	1	Number	1994	6350.31200080827	7970.97189000369	4882.41380053533
1	Deaths	199	Western Sub-Saharan Africa	2	Female	22	All ages	368	Maternal sepsis and other maternal infections	2	Percent	1994	0.00447756051595998	0.00543434127255531	0.00358225841830084
1	Deaths	199	Western Sub-Saharan Africa	2	Female	22	All ages	368	Maternal sepsis and other maternal infections	3	Rate	1994	5.84630066809069	7.33833208194012	4.49490655897408
1	Deaths	199	Western Sub-Saharan Africa	2	Female	27	Age-standardized	368	Maternal sepsis and other maternal infections	3	Rate	1994	6.26648586471086	7.85308706391484	4.83431464771101
1	Deaths	70	Australasia	2	Female	22	All ages	368	Maternal sepsis and other maternal infections	1	Number	1998	0.205873575195198	0.266079105392361	0.159301635821218
1	Deaths	70	Australasia	2	Female	22	All ages	368	Maternal sepsis and other maternal infections	2	Percent	1998	0.00000279961415460269	0.00000362393760982266	0.00000216604611908257
1	Deaths	70	Australasia	2	Female	22	All ages	368	Maternal sepsis and other maternal infections	3	Rate	1998	0.0018276719817515	0.00236215514980023	0.00141422295776215
1	Deaths	70	Australasia	2	Female	27	Age-standardized	368	Maternal sepsis and other maternal infections	3	Rate	1998	0.00179934510051911	0.00233919993899018	0.00138435923258808
1	Deaths	9	Southeast Asia	2	Female	22	All ages	368	Maternal sepsis and other maternal infections	1	Number	1999	1190.56842603064	1405.97034637027	992.014983598614
1	Deaths	9	Southeast Asia	2	Female	22	All ages	368	Maternal sepsis and other maternal infections	2	Percent	1999	0.000739558978100151	0.000857490652353753	0.000638018462826024
1	Deaths	9	Southeast Asia	2	Female	22	All ages	368	Maternal sepsis and other maternal infections	3	Rate	1999	0.442131782968135	0.522123854832528	0.368396594298959
1	Deaths	9	Southeast Asia	2	Female	27	Age-standardized	368	Maternal sepsis and other maternal infections	3	Rate	1999	0.396237160326844	0.467921902247568	0.329862829336483
1	Deaths	42	Central Europe	2	Female	22	All ages	368	Maternal sepsis and other maternal infections	1	Number	1999	14.7623563349818	17.5495804141401	12.5472409521006
1	Deaths	42	Central Europe	2	Female	22	All ages	368	Maternal sepsis and other maternal infections	2	Percent	1999	0.0000229932823995725	0.0000273148196489427	0.0000195806748790294
1	Deaths	42	Central Europe	2	Female	22	All ages	368	Maternal sepsis and other maternal infections	3	Rate	1999	0.0234100678300794	0.0278300332658215	0.0198973493867629
1	Deaths	42	Central Europe	2	Female	27	Age-standardized	368	Maternal sepsis and other maternal infections	3	Rate	1999	0.0246501368527028	0.029284176514692	0.0209019958670735
1	Deaths	56	Eastern Europe	2	Female	22	All ages	368	Maternal sepsis and other maternal infections	1	Number	1998	43.8456662747321	52.6826256943677	36.4973416408311
1	Deaths	56	Eastern Europe	2	Female	22	All ages	368	Maternal sepsis and other maternal infections	2	Percent	1998	0.0000300818434686397	0.0000361212241098856	0.0000250860382320023
1	Deaths	56	Eastern Europe	2	Female	22	All ages	368	Maternal sepsis and other maternal infections	3	Rate	1998	0.0370044828502547	0.0444626227549675	0.0308027079430274
1	Deaths	56	Eastern Europe	2	Female	27	Age-standardized	368	Maternal sepsis and other maternal infections	3	Rate	1998	0.0406369551277585	0.0489164276772714	0.0338052132592091
1	Deaths	9	Southeast Asia	2	Female	22	All ages	368	Maternal sepsis and other maternal infections	1	Number	1998	1233.75069782333	1440.99196065182	1022.74965476664
1	Deaths	9	Southeast Asia	2	Female	22	All ages	368	Maternal sepsis and other maternal infections	2	Percent	1998	0.000779498297050661	0.000892892511830642	0.000662948227755119
1	Deaths	9	Southeast Asia	2	Female	22	All ages	368	Maternal sepsis and other maternal infections	3	Rate	1998	0.464436872748192	0.542451405329418	0.385006997039308
1	Deaths	9	Southeast Asia	2	Female	27	Age-standardized	368	Maternal sepsis and other maternal infections	3	Rate	1998	0.416991149040461	0.485685941525737	0.3458044543315
1	Deaths	192	Southern Sub-Saharan Africa	2	Female	22	All ages	368	Maternal sepsis and other maternal infections	1	Number	1994	344.092828545101	437.120356787507	268.206285080549
1	Deaths	192	Southern Sub-Saharan Africa	2	Female	22	All ages	368	Maternal sepsis and other maternal infections	2	Percent	1994	0.00150604941700948	0.00188627971541937	0.00116711622410888
1	Deaths	192	Southern Sub-Saharan Africa	2	Female	22	All ages	368	Maternal sepsis and other maternal infections	3	Rate	1994	1.16442601759056	1.47923546798107	0.907622451039162
1	Deaths	192	Southern Sub-Saharan Africa	2	Female	27	Age-standardized	368	Maternal sepsis and other maternal infections	3	Rate	1994	1.11627056440736	1.42292493169486	0.873061560092218
1	Deaths	138	North Africa and Middle East	2	Female	22	All ages	368	Maternal sepsis and other maternal infections	1	Number	1995	2055.00113997315	2626.64748505917	1574.18316663668
1	Deaths	138	North Africa and Middle East	2	Female	22	All ages	368	Maternal sepsis and other maternal infections	2	Percent	1995	0.00194107719887202	0.00242861658012124	0.00150896761202677
1	Deaths	138	North Africa and Middle East	2	Female	22	All ages	368	Maternal sepsis and other maternal infections	3	Rate	1995	1.10949367054557	1.41812513031777	0.849900384817112
1	Deaths	138	North Africa and Middle East	2	Female	27	Age-standardized	368	Maternal sepsis and other maternal infections	3	Rate	1995	1.10543586077858	1.42612720546076	0.848511574336276
1	Deaths	159	South Asia	2	Female	22	All ages	368	Maternal sepsis and other maternal infections	1	Number	1999	10686.7993582377	12772.0508696931	8916.51616011665
1	Deaths	159	South Asia	2	Female	22	All ages	368	Maternal sepsis and other maternal infections	2	Percent	1999	0.00223653498940217	0.00267276906935508	0.00186883340635213
1	Deaths	159	South Asia	2	Female	22	All ages	368	Maternal sepsis and other maternal infections	3	Rate	1999	1.70791472614733	2.04116995484126	1.4249962730006
1	Deaths	159	South Asia	2	Female	27	Age-standardized	368	Maternal sepsis and other maternal infections	3	Rate	1999	1.54883080701843	1.85076465120156	1.29671525193773
1	Deaths	65	High-income Asia Pacific	2	Female	22	All ages	368	Maternal sepsis and other maternal infections	1	Number	1999	4.27067595124216	5.40509647679648	3.39312243064753
1	Deaths	65	High-income Asia Pacific	2	Female	22	All ages	368	Maternal sepsis and other maternal infections	2	Percent	1999	0.00000771816856088871	0.00000976878369697216	0.00000614315702602984
1	Deaths	65	High-income Asia Pacific	2	Female	22	All ages	368	Maternal sepsis and other maternal infections	3	Rate	1999	0.00469899332858337	0.00594718788659878	0.00373342764628203
1	Deaths	65	High-income Asia Pacific	2	Female	27	Age-standardized	368	Maternal sepsis and other maternal infections	3	Rate	1999	0.00462661076807162	0.00584566560380209	0.00368572525942388
1	Deaths	32	Central Asia	2	Female	22	All ages	368	Maternal sepsis and other maternal infections	1	Number	2000	41.087481425499	47.1976655196036	35.5189792483692
1	Deaths	32	Central Asia	2	Female	22	All ages	368	Maternal sepsis and other maternal infections	2	Percent	2000	0.000156090298122307	0.00017826835944847	0.000135054852091667
1	Deaths	32	Central Asia	2	Female	22	All ages	368	Maternal sepsis and other maternal infections	3	Rate	2000	0.10838946484613	0.124508232925702	0.0936996627450198
1	Deaths	32	Central Asia	2	Female	27	Age-standardized	368	Maternal sepsis and other maternal infections	3	Rate	2000	0.102218064177715	0.117394928773261	0.0883028165903376
1	Deaths	65	High-income Asia Pacific	2	Female	22	All ages	368	Maternal sepsis and other maternal infections	1	Number	2000	3.68843468462441	4.62792190573335	2.90785877614494
1	Deaths	65	High-income Asia Pacific	2	Female	22	All ages	368	Maternal sepsis and other maternal infections	2	Percent	2000	0.0000066633959944891	0.00000833841432710756	0.00000525941128611612
1	Deaths	65	High-income Asia Pacific	2	Female	22	All ages	368	Maternal sepsis and other maternal infections	3	Rate	2000	0.00404362893883314	0.00507358826840355	0.00318788399487598
1	Deaths	65	High-income Asia Pacific	2	Female	27	Age-standardized	368	Maternal sepsis and other maternal infections	3	Rate	2000	0.00399372072855186	0.00500432550393513	0.00316150021968709
1	Deaths	32	Central Asia	2	Female	22	All ages	368	Maternal sepsis and other maternal infections	1	Number	1999	38.1718584565226	43.2004944465463	32.8189886671565
1	Deaths	32	Central Asia	2	Female	22	All ages	368	Maternal sepsis and other maternal infections	2	Percent	1999	0.000144891586056526	0.000163965097703374	0.000124984598061437
1	Deaths	32	Central Asia	2	Female	22	All ages	368	Maternal sepsis and other maternal infections	3	Rate	1999	0.101256283672477	0.114595455850102	0.0870570352268918
1	Deaths	32	Central Asia	2	Female	27	Age-standardized	368	Maternal sepsis and other maternal infections	3	Rate	1999	0.0957827710400527	0.108364705057996	0.0821340783937673
1	Deaths	124	Central Latin America	2	Female	22	All ages	368	Maternal sepsis and other maternal infections	1	Number	1995	372.893826008896	413.550777239302	333.13451051736
1	Deaths	124	Central Latin America	2	Female	22	All ages	368	Maternal sepsis and other maternal infections	2	Percent	1995	0.000952130559565735	0.00105634631100967	0.000852992594426643
1	Deaths	124	Central Latin America	2	Female	22	All ages	368	Maternal sepsis and other maternal infections	3	Rate	1995	0.402557399674542	0.446448597180226	0.35963524451735
1	Deaths	124	Central Latin America	2	Female	27	Age-standardized	368	Maternal sepsis and other maternal infections	3	Rate	1995	0.371225575635886	0.413396320164773	0.331994236554894
1	Deaths	199	Western Sub-Saharan Africa	2	Female	22	All ages	368	Maternal sepsis and other maternal infections	1	Number	1991	5771.72727301766	7291.24431121873	4464.71583908998
1	Deaths	199	Western Sub-Saharan Africa	2	Female	22	All ages	368	Maternal sepsis and other maternal infections	2	Percent	1991	0.00432224641919996	0.00531803236505568	0.00349660316464654
1	Deaths	199	Western Sub-Saharan Africa	2	Female	22	All ages	368	Maternal sepsis and other maternal infections	3	Rate	1991	5.78336015909858	7.30593977592946	4.4737144504732
1	Deaths	199	Western Sub-Saharan Africa	2	Female	27	Age-standardized	368	Maternal sepsis and other maternal infections	3	Rate	1991	6.32220262069979	7.91647100948383	4.93068997109652
1	Deaths	42	Central Europe	2	Female	22	All ages	368	Maternal sepsis and other maternal infections	1	Number	2001	10.5316095210346	12.4322834972633	8.8690905690107
1	Deaths	42	Central Europe	2	Female	22	All ages	368	Maternal sepsis and other maternal infections	2	Percent	2001	0.0000167806770689063	0.0000197910275281674	0.0000141481500457686
1	Deaths	42	Central Europe	2	Female	22	All ages	368	Maternal sepsis and other maternal infections	3	Rate	2001	0.0167953556103855	0.0198264683065415	0.0141440422520163
1	Deaths	42	Central Europe	2	Female	27	Age-standardized	368	Maternal sepsis and other maternal infections	3	Rate	2001	0.0175290751197018	0.0207068083168436	0.0147220681975704
1	Deaths	9	Southeast Asia	2	Female	22	All ages	368	Maternal sepsis and other maternal infections	1	Number	2001	1097.12459240615	1263.13647335501	923.157095001877
1	Deaths	9	Southeast Asia	2	Female	22	All ages	368	Maternal sepsis and other maternal infections	2	Percent	2001	0.000668712918400305	0.000764238040853214	0.000574942228622703
1	Deaths	9	Southeast Asia	2	Female	22	All ages	368	Maternal sepsis and other maternal infections	3	Rate	2001	0.396913476315062	0.456972610193834	0.333976190396491
1	Deaths	9	Southeast Asia	2	Female	27	Age-standardized	368	Maternal sepsis and other maternal infections	3	Rate	2001	0.354791252067783	0.407560060132057	0.298811589246809
1	Deaths	42	Central Europe	2	Female	22	All ages	368	Maternal sepsis and other maternal infections	1	Number	1998	16.6603814802122	19.8039108499221	14.0910614731436
1	Deaths	42	Central Europe	2	Female	22	All ages	368	Maternal sepsis and other maternal infections	2	Percent	1998	0.0000260559128938324	0.000030897660084375	0.0000220195273848375
1	Deaths	42	Central Europe	2	Female	22	All ages	368	Maternal sepsis and other maternal infections	3	Rate	1998	0.0263274161682472	0.0312949498379748	0.0222672716165848
1	Deaths	42	Central Europe	2	Female	27	Age-standardized	368	Maternal sepsis and other maternal infections	3	Rate	1998	0.0278439357128253	0.0330427054461072	0.0235201496032039
1	Deaths	5	East Asia	2	Female	22	All ages	368	Maternal sepsis and other maternal infections	1	Number	1997	352.386030634543	424.734249875656	277.771428455223
1	Deaths	5	East Asia	2	Female	22	All ages	368	Maternal sepsis and other maternal infections	2	Percent	1997	0.0000908222144342068	0.000107594595385513	0.0000745539732805288
1	Deaths	5	East Asia	2	Female	22	All ages	368	Maternal sepsis and other maternal infections	3	Rate	1997	0.0564330236712232	0.0680192626650124	0.0444838337347715
1	Deaths	5	East Asia	2	Female	27	Age-standardized	368	Maternal sepsis and other maternal infections	3	Rate	1997	0.0475769455100091	0.0576453089604475	0.0377015804833656
1	Deaths	159	South Asia	2	Female	22	All ages	368	Maternal sepsis and other maternal infections	1	Number	1998	9719.18756025672	11879.6437470339	8047.03840543461
1	Deaths	159	South Asia	2	Female	22	All ages	368	Maternal sepsis and other maternal infections	2	Percent	1998	0.00201018802873755	0.00238886900661449	0.00169243036683059
1	Deaths	159	South Asia	2	Female	22	All ages	368	Maternal sepsis and other maternal infections	3	Rate	1998	1.58426399983276	1.93642645566632	1.31169742038242
1	Deaths	159	South Asia	2	Female	27	Age-standardized	368	Maternal sepsis and other maternal infections	3	Rate	1998	1.43920233965917	1.75431348790333	1.19472222583433
1	Deaths	70	Australasia	2	Female	22	All ages	368	Maternal sepsis and other maternal infections	1	Number	1999	0.264649452496403	0.34578159753937	0.201797315768556
1	Deaths	70	Australasia	2	Female	22	All ages	368	Maternal sepsis and other maternal infections	2	Percent	1999	0.00000356642204211413	0.0000046597150232237	0.00000272437344846546
1	Deaths	70	Australasia	2	Female	22	All ages	368	Maternal sepsis and other maternal infections	3	Rate	1999	0.00232403549719763	0.00303650243512263	0.00177209558025326
1	Deaths	70	Australasia	2	Female	27	Age-standardized	368	Maternal sepsis and other maternal infections	3	Rate	1999	0.00231247841120232	0.00303204672090534	0.0017559641023248
1	Deaths	70	Australasia	2	Female	22	All ages	368	Maternal sepsis and other maternal infections	1	Number	2000	0.204334933140224	0.26531082269765	0.157223031581468
1	Deaths	70	Australasia	2	Female	22	All ages	368	Maternal sepsis and other maternal infections	2	Percent	2000	0.00000272583617265089	0.00000354220208701888	0.00000210140212859145
1	Deaths	70	Australasia	2	Female	22	All ages	368	Maternal sepsis and other maternal infections	3	Rate	2000	0.00177516526465757	0.00230489495629898	0.00136587934416507
1	Deaths	70	Australasia	2	Female	27	Age-standardized	368	Maternal sepsis and other maternal infections	3	Rate	2000	0.00177306665830066	0.00230900913658082	0.00136623081537588
1	Deaths	9	Southeast Asia	2	Female	22	All ages	368	Maternal sepsis and other maternal infections	1	Number	2000	1145.28217207675	1346.36814603331	954.553425218644
1	Deaths	9	Southeast Asia	2	Female	22	All ages	368	Maternal sepsis and other maternal infections	2	Percent	2000	0.000703564553887364	0.000812757011069232	0.000604099346010759
1	Deaths	9	Southeast Asia	2	Female	22	All ages	368	Maternal sepsis and other maternal infections	3	Rate	2000	0.419731556774893	0.493427045059089	0.349831862365687
1	Deaths	9	Southeast Asia	2	Female	27	Age-standardized	368	Maternal sepsis and other maternal infections	3	Rate	2000	0.375544829658128	0.442250171865106	0.314303850972173
1	Deaths	159	South Asia	2	Female	22	All ages	368	Maternal sepsis and other maternal infections	1	Number	2001	11581.4034826547	13959.8162479028	9567.15318728392
1	Deaths	159	South Asia	2	Female	22	All ages	368	Maternal sepsis and other maternal infections	2	Percent	2001	0.00245199588381989	0.00291876947902276	0.00204104825619778
1	Deaths	159	South Asia	2	Female	22	All ages	368	Maternal sepsis and other maternal infections	3	Rate	2001	1.77923295963621	2.14462480440587	1.46978682732176
1	Deaths	159	South Asia	2	Female	27	Age-standardized	368	Maternal sepsis and other maternal infections	3	Rate	2001	1.61383664980815	1.92949595762582	1.34018462598878
1	Deaths	199	Western Sub-Saharan Africa	2	Female	22	All ages	368	Maternal sepsis and other maternal infections	1	Number	1997	6731.50826731147	8536.95203093854	5302.76343660467
1	Deaths	199	Western Sub-Saharan Africa	2	Female	22	All ages	368	Maternal sepsis and other maternal infections	2	Percent	1997	0.00441804491952993	0.00542250582368559	0.0036177177909531
1	Deaths	199	Western Sub-Saharan Africa	2	Female	22	All ages	368	Maternal sepsis and other maternal infections	3	Rate	1997	5.67940807169997	7.20267024073528	4.47396872561466
1	Deaths	199	Western Sub-Saharan Africa	2	Female	27	Age-standardized	368	Maternal sepsis and other maternal infections	3	Rate	1997	5.96091532887719	7.57454377337088	4.71788
1	Deaths	56	Eastern Europe	2	Female	22	All ages	368	Maternal sepsis and other maternal infections	1	Number	2000	40.911687630298	48.4776143077347	34.2022236640458
1	Deaths	56	Eastern Europe	2	Female	22	All ages	368	Maternal sepsis and other maternal infections	2	Percent	2000	0.0000263270998245415	0.0000312215698631757	0.0000219911790700866
1	Deaths	56	Eastern Europe	2	Female	22	All ages	368	Maternal sepsis and other maternal infections	3	Rate	2000	0.0348089095397655	0.0412462303288584	0.0291002933034451
1	Deaths	56	Eastern Europe	2	Female	27	Age-standardized	368	Maternal sepsis and other maternal infections	3	Rate	2000	0.0378014219658841	0.0448867248564541	0.0314795627135901
1	Deaths	32	Central Asia	2	Female	22	All ages	368	Maternal sepsis and other maternal infections	1	Number	2001	38.8416615021042	44.7565310536811	33.5776016620467
1	Deaths	32	Central Asia	2	Female	22	All ages	368	Maternal sepsis and other maternal infections	2	Percent	2001	0.000147986570154334	0.00017029410230175	0.000128271227883764
1	Deaths	32	Central Asia	2	Female	22	All ages	368	Maternal sepsis and other maternal infections	3	Rate	2001	0.101863203575108	0.11737509307602	0.0880580783981047
1	Deaths	32	Central Asia	2	Female	27	Age-standardized	368	Maternal sepsis and other maternal infections	3	Rate	2001	0.0957166582971024	0.110284521297202	0.0828078362598158
1	Deaths	5	East Asia	2	Female	22	All ages	368	Maternal sepsis and other maternal infections	1	Number	1998	313.884490434887	379.379765398836	254.205160282528
1	Deaths	5	East Asia	2	Female	22	All ages	368	Maternal sepsis and other maternal infections	2	Percent	1998	0.0000805367852278281	0.0000942248866264503	0.0000669404458099238
1	Deaths	5	East Asia	2	Female	22	All ages	368	Maternal sepsis and other maternal infections	3	Rate	1998	0.0500324302132004	0.0604722189692108	0.0405196890233396
1	Deaths	5	East Asia	2	Female	27	Age-standardized	368	Maternal sepsis and other maternal infections	3	Rate	1998	0.042395135786662	0.0513247993893001	0.0343441054378238
1	Deaths	65	High-income Asia Pacific	2	Female	22	All ages	368	Maternal sepsis and other maternal infections	1	Number	2001	3.14608197406451	3.96587412558448	2.47957844875579
1	Deaths	65	High-income Asia Pacific	2	Female	22	All ages	368	Maternal sepsis and other maternal infections	2	Percent	2001	0.00000566477214075591	0.0000071431958665141	0.00000446952525208679
1	Deaths	65	High-income Asia Pacific	2	Female	22	All ages	368	Maternal sepsis and other maternal infections	3	Rate	2001	0.00343643731577789	0.00433188898038455	0.00270842145212595
1	Deaths	65	High-income Asia Pacific	2	Female	27	Age-standardized	368	Maternal sepsis and other maternal infections	3	Rate	2001	0.00339864410805566	0.0042832405607957	0.0026769479872222
1	Deaths	42	Central Europe	2	Female	22	All ages	368	Maternal sepsis and other maternal infections	1	Number	2000	12.5162010017254	14.7689917987988	10.7168471733866
1	Deaths	42	Central Europe	2	Female	22	All ages	368	Maternal sepsis and other maternal infections	2	Percent	2000	0.0000198291145974368	0.0000233684067593313	0.0000170000089560817
1	Deaths	42	Central Europe	2	Female	22	All ages	368	Maternal sepsis and other maternal infections	3	Rate	2000	0.019906698667106	0.0234897050083423	0.0170448722669623
1	Deaths	42	Central Europe	2	Female	27	Age-standardized	368	Maternal sepsis and other maternal infections	3	Rate	2000	0.0208498506828086	0.0245995089249379	0.0177723572500349
1	Deaths	104	Caribbean	2	Female	22	All ages	368	Maternal sepsis and other maternal infections	1	Number	1998	235.931201017724	329.003125597091	168.638388638887
1	Deaths	104	Caribbean	2	Female	22	All ages	368	Maternal sepsis and other maternal infections	2	Percent	1998	0.00173195355892986	0.00236367762681317	0.0012552980022616
1	Deaths	104	Caribbean	2	Female	22	All ages	368	Maternal sepsis and other maternal infections	3	Rate	1998	1.18819264245342	1.65691986262247	0.84929374220781
1	Deaths	104	Caribbean	2	Female	27	Age-standardized	368	Maternal sepsis and other maternal infections	3	Rate	1998	1.11869571942161	1.55620668030907	0.799413475622765
1	Deaths	199	Western Sub-Saharan Africa	2	Female	22	All ages	368	Maternal sepsis and other maternal infections	1	Number	1998	6870.39550180822	8830.65045789984	5390.45150328417
1	Deaths	199	Western Sub-Saharan Africa	2	Female	22	All ages	368	Maternal sepsis and other maternal infections	2	Percent	1998	0.00441164192843946	0.00551563227383549	0.00350396746189695
1	Deaths	199	Western Sub-Saharan Africa	2	Female	22	All ages	368	Maternal sepsis and other maternal infections	3	Rate	1998	5.62643920126122	7.23176968427602	4.41445439969115
1	Deaths	199	Western Sub-Saharan Africa	2	Female	27	Age-standardized	368	Maternal sepsis and other maternal infections	3	Rate	1998	5.8693245893015	7.48152266446034	4.62561962252406
1	Deaths	5	East Asia	2	Female	22	All ages	368	Maternal sepsis and other maternal infections	1	Number	1999	289.985154285153	348.437476365444	239.471519764585
1	Deaths	5	East Asia	2	Female	22	All ages	368	Maternal sepsis and other maternal infections	2	Percent	1999	0.0000736644203064852	0.0000859713300167984	0.0000627846442848372
1	Deaths	5	East Asia	2	Female	22	All ages	368	Maternal sepsis and other maternal infections	3	Rate	1999	0.0460066581625383	0.0552802225537351	0.037992580608589
1	Deaths	5	East Asia	2	Female	27	Age-standardized	368	Maternal sepsis and other maternal infections	3	Rate	1999	0.0391164647413345	0.0470727451096056	0.0322694144597404
1	Deaths	5	East Asia	2	Female	22	All ages	368	Maternal sepsis and other maternal infections	1	Number	1995	456.163803958923	568.915214779777	351.16785065261
1	Deaths	5	East Asia	2	Female	22	All ages	368	Maternal sepsis and other maternal infections	2	Percent	1995	0.000115309336782024	0.000139459259544814	0.0000909725685964845
1	Deaths	5	East Asia	2	Female	22	All ages	368	Maternal sepsis and other maternal infections	3	Rate	1995	0.0738189623956074	0.0920650224363243	0.0568279335994962
1	Deaths	5	East Asia	2	Female	27	Age-standardized	368	Maternal sepsis and other maternal infections	3	Rate	1995	0.061498083362626	0.0767593749063705	0.0474056696427698
1	Deaths	159	South Asia	2	Female	22	All ages	368	Maternal sepsis and other maternal infections	1	Number	2000	11484.5209023687	13636.1788098753	9493.23682490506
1	Deaths	159	South Asia	2	Female	22	All ages	368	Maternal sepsis and other maternal infections	2	Percent	2000	0.00242984392746065	0.00287433352013422	0.00204134421755537
1	Deaths	159	South Asia	2	Female	22	All ages	368	Maternal sepsis and other maternal infections	3	Rate	2000	1.7994967980911	2.13663768085504	1.4874847122629
1	Deaths	159	South Asia	2	Female	27	Age-standardized	368	Maternal sepsis and other maternal infections	3	Rate	2000	1.63001642125734	1.93190329183944	1.35817667561383
1	Deaths	70	Australasia	2	Female	22	All ages	368	Maternal sepsis and other maternal infections	1	Number	2003	0.110561644874501	0.143977453081936	0.0874379273166477
1	Deaths	70	Australasia	2	Female	22	All ages	368	Maternal sepsis and other maternal infections	2	Percent	2003	0.00000142527105374825	0.00000185542972723402	0.00000112573109144575
1	Deaths	70	Australasia	2	Female	22	All ages	368	Maternal sepsis and other maternal infections	3	Rate	2003	0.000925626592312441	0.00120538509912123	0.000732033887455648
1	Deaths	70	Australasia	2	Female	27	Age-standardized	368	Maternal sepsis and other maternal infections	3	Rate	2003	0.000941732737004434	0.00122673997619869	0.000744714577971911
1	Deaths	104	Caribbean	2	Female	22	All ages	368	Maternal sepsis and other maternal infections	1	Number	1999	250.537049303329	342.28068582137	183.623572377382
1	Deaths	104	Caribbean	2	Female	22	All ages	368	Maternal sepsis and other maternal infections	2	Percent	1999	0.00183584437568282	0.00244454974229711	0.00134880027376333
1	Deaths	104	Caribbean	2	Female	22	All ages	368	Maternal sepsis and other maternal infections	3	Rate	1999	1.24691687733344	1.7035227529131	0.913890109707514
1	Deaths	104	Caribbean	2	Female	27	Age-standardized	368	Maternal sepsis and other maternal infections	3	Rate	1999	1.17493982863282	1.60930949669475	0.861771658385614
1	Deaths	70	Australasia	2	Female	22	All ages	368	Maternal sepsis and other maternal infections	1	Number	2001	0.161720247002091	0.209497257608662	0.125098539407951
1	Deaths	70	Australasia	2	Female	22	All ages	368	Maternal sepsis and other maternal infections	2	Percent	2001	0.00000213553135435752	0.00000277267988901743	0.0000016529273262231
1	Deaths	70	Australasia	2	Female	22	All ages	368	Maternal sepsis and other maternal infections	3	Rate	2001	0.00138969228130954	0.00180024905508899	0.00107499510940073
1	Deaths	70	Australasia	2	Female	27	Age-standardized	368	Maternal sepsis and other maternal infections	3	Rate	2001	0.00138787194551199	0.00180821068261068	0.00107946206992648
1	Deaths	9	Southeast Asia	2	Female	22	All ages	368	Maternal sepsis and other maternal infections	1	Number	2003	1056.59561338475	1231.5670065613	900.367348721942
1	Deaths	9	Southeast Asia	2	Female	22	All ages	368	Maternal sepsis and other maternal infections	2	Percent	2003	0.000628275782033261	0.000713574346591185	0.000547269430927958
1	Deaths	9	Southeast Asia	2	Female	22	All ages	368	Maternal sepsis and other maternal infections	3	Rate	2003	0.372769663661481	0.434500023468539	0.317651928044338
1	Deaths	9	Southeast Asia	2	Female	27	Age-standardized	368	Maternal sepsis and other maternal infections	3	Rate	2003	0.33322605133621	0.38863283949733	0.284354743724076
1	Deaths	174	Eastern Sub-Saharan Africa	2	Female	22	All ages	368	Maternal sepsis and other maternal infections	1	Number	1999	6303.98392312679	7250.59346120731	5362.5809524485
1	Deaths	174	Eastern Sub-Saharan Africa	2	Female	22	All ages	368	Maternal sepsis and other maternal infections	2	Percent	1999	0.00404864498274921	0.00468947617077906	0.00347194158403557
1	Deaths	174	Eastern Sub-Saharan Africa	2	Female	22	All ages	368	Maternal sepsis and other maternal infections	3	Rate	1999	5.14483961107361	5.91739143022881	4.37653700234396
1	Deaths	174	Eastern Sub-Saharan Africa	2	Female	27	Age-standardized	368	Maternal sepsis and other maternal infections	3	Rate	1999	6.06660942754196	7.03700913569283	5.1290836296887
1	Deaths	199	Western Sub-Saharan Africa	2	Female	22	All ages	368	Maternal sepsis and other maternal infections	1	Number	1995	6505.41879810194	8226.12496547121	5011.30106440631
1	Deaths	199	Western Sub-Saharan Africa	2	Female	22	All ages	368	Maternal sepsis and other maternal infections	2	Percent	1995	0.00446722133076371	0.0054791116214649	0.00350298807665047
1	Deaths	199	Western Sub-Saharan Africa	2	Female	22	All ages	368	Maternal sepsis and other maternal infections	3	Rate	1995	5.82036579391867	7.35987303069533	4.48358610006918
1	Deaths	199	Western Sub-Saharan Africa	2	Female	27	Age-standardized	368	Maternal sepsis and other maternal infections	3	Rate	1995	6.19304	7.79246571701901	4.79331203266783
1	Deaths	56	Eastern Europe	2	Female	22	All ages	368	Maternal sepsis and other maternal infections	1	Number	2003	34.6934511606601	41.3846185452528	28.626812433839
1	Deaths	56	Eastern Europe	2	Female	22	All ages	368	Maternal sepsis and other maternal infections	2	Percent	2003	0.0000216560791677911	0.0000258439271445271	0.0000178593869949486
1	Deaths	56	Eastern Europe	2	Female	22	All ages	368	Maternal sepsis and other maternal infections	3	Rate	2003	0.0298984703248912	0.0356648516676033	0.024670301553046
1	Deaths	56	Eastern Europe	2	Female	27	Age-standardized	368	Maternal sepsis and other maternal infections	3	Rate	2003	0.0317519986012902	0.0378805848347008	0.0261811543055789
1	Deaths	199	Western Sub-Saharan Africa	2	Female	22	All ages	368	Maternal sepsis and other maternal infections	1	Number	1999	7020.39216712115	9072.35377477087	5596.75362594745
1	Deaths	199	Western Sub-Saharan Africa	2	Female	22	All ages	368	Maternal sepsis and other maternal infections	2	Percent	1999	0.0044103891286962	0.00547155665597231	0.00362611696890218
1	Deaths	199	Western Sub-Saharan Africa	2	Female	22	All ages	368	Maternal sepsis and other maternal infections	3	Rate	1999	5.57953854275766	7.21035895928084	4.44808521047306
1	Deaths	199	Western Sub-Saharan Africa	2	Female	27	Age-standardized	368	Maternal sepsis and other maternal infections	3	Rate	1999	5.78585	7.41546891465422	4.6615004579452
1	Deaths	42	Central Europe	2	Female	22	All ages	368	Maternal sepsis and other maternal infections	1	Number	2003	8.96930753859193	10.6323	7.53962466857755
1	Deaths	42	Central Europe	2	Female	22	All ages	368	Maternal sepsis and other maternal infections	2	Percent	2003	0.0000141748668631927	0.0000168317388512647	0.0000119167026137175
1	Deaths	42	Central Europe	2	Female	22	All ages	368	Maternal sepsis and other maternal infections	3	Rate	2003	0.0144025149897133	0.0170728521337203	0.0121067938454308
1	Deaths	42	Central Europe	2	Female	27	Age-standardized	368	Maternal sepsis and other maternal infections	3	Rate	2003	0.0149683543667381	0.017737403435256	0.0125607693396027
1	Deaths	104	Caribbean	2	Female	22	All ages	368	Maternal sepsis and other maternal infections	1	Number	1997	249.286079649494	335.475198077505	182.468853328064
1	Deaths	104	Caribbean	2	Female	22	All ages	368	Maternal sepsis and other maternal infections	2	Percent	1997	0.00185399803011841	0.00246653710526921	0.00138159229527217
1	Deaths	104	Caribbean	2	Female	22	All ages	368	Maternal sepsis and other maternal infections	3	Rate	1997	1.2710002480922	1.71044071367646	0.930328553343826
1	Deaths	104	Caribbean	2	Female	27	Age-standardized	368	Maternal sepsis and other maternal infections	3	Rate	1997	1.19381651553042	1.6037692773426	0.872256712710562
1	Deaths	56	Eastern Europe	2	Female	22	All ages	368	Maternal sepsis and other maternal infections	1	Number	2001	39.5263402760339	46.668437338573	32.8566975964168
1	Deaths	56	Eastern Europe	2	Female	22	All ages	368	Maternal sepsis and other maternal infections	2	Percent	2001	0.0000252805933509689	0.000029818068063563	0.0000210180046260733
1	Deaths	56	Eastern Europe	2	Female	22	All ages	368	Maternal sepsis and other maternal infections	3	Rate	2001	0.0337719863577379	0.0398743171801024	0.0280733287027668
1	Deaths	56	Eastern Europe	2	Female	27	Age-standardized	368	Maternal sepsis and other maternal infections	3	Rate	2001	0.036474178025446	0.0431352069313392	0.03025002254843
1	Deaths	174	Eastern Sub-Saharan Africa	2	Female	22	All ages	368	Maternal sepsis and other maternal infections	1	Number	1998	6305.15923288047	7251.49001484553	5360.36887162548
1	Deaths	174	Eastern Sub-Saharan Africa	2	Female	22	All ages	368	Maternal sepsis and other maternal infections	2	Percent	1998	0.00410230167333778	0.00473389891352803	0.00350752372479599
1	Deaths	174	Eastern Sub-Saharan Africa	2	Female	22	All ages	368	Maternal sepsis and other maternal infections	3	Rate	1998	5.28758530938187	6.0811901265989	4.49527230821834
1	Deaths	174	Eastern Sub-Saharan Africa	2	Female	27	Age-standardized	368	Maternal sepsis and other maternal infections	3	Rate	1998	6.25599241577269	7.24205831092155	5.27862571078467
1	Deaths	159	South Asia	2	Female	22	All ages	368	Maternal sepsis and other maternal infections	1	Number	2003	10806.7994877908	13122.6403428766	8903.27080748242
1	Deaths	159	South Asia	2	Female	22	All ages	368	Maternal sepsis and other maternal infections	2	Percent	2003	0.00227566545618515	0.00272731110137439	0.00188569771945263
1	Deaths	159	South Asia	2	Female	22	All ages	368	Maternal sepsis and other maternal infections	3	Rate	2003	1.59619702753966	1.93825373853159	1.31504007401449
1	Deaths	159	South Asia	2	Female	27	Age-standardized	368	Maternal sepsis and other maternal infections	3	Rate	2003	1.44910562955906	1.76118431283466	1.19429603233628
1	Deaths	174	Eastern Sub-Saharan Africa	2	Female	22	All ages	368	Maternal sepsis and other maternal infections	1	Number	1995	6020.28915136312	7018.39701220673	4985.44620071641
1	Deaths	174	Eastern Sub-Saharan Africa	2	Female	22	All ages	368	Maternal sepsis and other maternal infections	2	Percent	1995	0.00412055379760968	0.00472854611747038	0.00348977049048302
1	Deaths	174	Eastern Sub-Saharan Africa	2	Female	22	All ages	368	Maternal sepsis and other maternal infections	3	Rate	1995	5.5116570439811	6.42543843945211	4.56424417145243
1	Deaths	174	Eastern Sub-Saharan Africa	2	Female	27	Age-standardized	368	Maternal sepsis and other maternal infections	3	Rate	1995	6.55106431696549	7.64846192915345	5.38946065682708
1	Deaths	32	Central Asia	2	Female	22	All ages	368	Maternal sepsis and other maternal infections	1	Number	2003	37.3481328583126	43.0352	32.1187319872007
1	Deaths	32	Central Asia	2	Female	22	All ages	368	Maternal sepsis and other maternal infections	2	Percent	2003	0.000139218300652966	0.000160349453908111	0.00011969843107372
1	Deaths	32	Central Asia	2	Female	22	All ages	368	Maternal sepsis and other maternal infections	3	Rate	2003	0.0966597984340502	0.111378463852681	0.0831257126458761
1	Deaths	32	Central Asia	2	Female	27	Age-standardized	368	Maternal sepsis and other maternal infections	3	Rate	2003	0.0898512634090639	0.103296356568162	0.0772105275406817
1	Deaths	65	High-income Asia Pacific	2	Female	22	All ages	368	Maternal sepsis and other maternal infections	1	Number	2003	2.66352525621197	3.28086021293698	2.11055408641235
1	Deaths	65	High-income Asia Pacific	2	Female	22	All ages	368	Maternal sepsis and other maternal infections	2	Percent	2003	0.00000462407297570402	0.0000056951729439136	0.00000365759441383324
1	Deaths	65	High-income Asia Pacific	2	Female	22	All ages	368	Maternal sepsis and other maternal infections	3	Rate	2003	0.00289289495159758	0.00356339175863531	0.00229230462426298
1	Deaths	65	High-income Asia Pacific	2	Female	27	Age-standardized	368	Maternal sepsis and other maternal infections	3	Rate	2003	0.00288706835277324	0.00355274534265603	0.00229386929004989
1	Deaths	32	Central Asia	2	Female	22	All ages	368	Maternal sepsis and other maternal infections	1	Number	2004	36.6378369892757	42.4713472053444	31.2475740247332
1	Deaths	32	Central Asia	2	Female	22	All ages	368	Maternal sepsis and other maternal infections	2	Percent	2004	0.000137096335924387	0.000159301955286713	0.00011689659798106
1	Deaths	32	Central Asia	2	Female	22	All ages	368	Maternal sepsis and other maternal infections	3	Rate	2004	0.094098018862029	0.109080392262078	0.0802540502277102
1	Deaths	32	Central Asia	2	Female	27	Age-standardized	368	Maternal sepsis and other maternal infections	3	Rate	2004	0.0869542124476656	0.100975297775928	0.074079615139218
1	Deaths	9	Southeast Asia	2	Female	22	All ages	368	Maternal sepsis and other maternal infections	1	Number	2004	1007.8690253003	1197.3320864074	845.495978889068
1	Deaths	9	Southeast Asia	2	Female	22	All ages	368	Maternal sepsis and other maternal infections	2	Percent	2004	0.000551770404032228	0.00063438150690918	0.00047298898066267
1	Deaths	9	Southeast Asia	2	Female	22	All ages	368	Maternal sepsis and other maternal infections	3	Rate	2004	0.351312292741995	0.417353316641525	0.294714018777542
1	Deaths	9	Southeast Asia	2	Female	27	Age-standardized	368	Maternal sepsis and other maternal infections	3	Rate	2004	0.314315632431366	0.373798599571876	0.264165349810143
1	Deaths	5	East Asia	2	Female	22	All ages	368	Maternal sepsis and other maternal infections	1	Number	2000	268.142675067538	322.097	222.991773520751
1	Deaths	5	East Asia	2	Female	22	All ages	368	Maternal sepsis and other maternal infections	2	Percent	2000	0.0000671299657340988	0.0000771480094927511	0.0000579555606365118
1	Deaths	5	East Asia	2	Female	22	All ages	368	Maternal sepsis and other maternal infections	3	Rate	2000	0.0423293190939975	0.0508465833857169	0.0352017444978455
1	Deaths	5	East Asia	2	Female	27	Age-standardized	368	Maternal sepsis and other maternal infections	3	Rate	2000	0.0360740793791945	0.0431768050176296	0.030005236661677
1	Deaths	65	High-income Asia Pacific	2	Female	22	All ages	368	Maternal sepsis and other maternal infections	1	Number	2004	2.48615014859137	3.05423314738172	1.97414830771497
1	Deaths	65	High-income Asia Pacific	2	Female	22	All ages	368	Maternal sepsis and other maternal infections	2	Percent	2004	0.00000420661415476051	0.0000051745564238505	0.00000333830725991301
1	Deaths	65	High-income Asia Pacific	2	Female	22	All ages	368	Maternal sepsis and other maternal infections	3	Rate	2004	0.00269285821763897	0.0033081738181309	0.00213828657785628
1	Deaths	65	High-income Asia Pacific	2	Female	27	Age-standardized	368	Maternal sepsis and other maternal infections	3	Rate	2004	0.00270007934447709	0.00330757789388359	0.0021468744682701
1	Deaths	138	North Africa and Middle East	2	Female	22	All ages	368	Maternal sepsis and other maternal infections	1	Number	1997	2016.7763422352	2600.30916072808	1549.60355909487
1	Deaths	138	North Africa and Middle East	2	Female	22	All ages	368	Maternal sepsis and other maternal infections	2	Percent	1997	0.00189536350306451	0.00239604803387875	0.00148225113063051
1	Deaths	138	North Africa and Middle East	2	Female	22	All ages	368	Maternal sepsis and other maternal infections	3	Rate	1997	1.04543137546341	1.3479158425258	0.803264172769941
1	Deaths	138	North Africa and Middle East	2	Female	27	Age-standardized	368	Maternal sepsis and other maternal infections	3	Rate	1997	1.02307315125635	1.33358591701113	0.783121648732481
1	Deaths	199	Western Sub-Saharan Africa	2	Female	22	All ages	368	Maternal sepsis and other maternal infections	1	Number	2000	7135.92381423727	9305.91132312514	5622.93642499065
1	Deaths	199	Western Sub-Saharan Africa	2	Female	22	All ages	368	Maternal sepsis and other maternal infections	2	Percent	2000	0.00439446357070192	0.00556733754160246	0.00358903240174955
1	Deaths	199	Western Sub-Saharan Africa	2	Female	22	All ages	368	Maternal sepsis and other maternal infections	3	Rate	2000	5.50351325489902	7.1770954467804	4.33663614578518
1	Deaths	199	Western Sub-Saharan Africa	2	Female	27	Age-standardized	368	Maternal sepsis and other maternal infections	3	Rate	2000	5.68349610823015	7.38253125514477	4.49011340552374
1	Deaths	104	Caribbean	2	Female	22	All ages	368	Maternal sepsis and other maternal infections	1	Number	2000	256.947281774849	343.182138773711	186.599590029006
1	Deaths	104	Caribbean	2	Female	22	All ages	368	Maternal sepsis and other maternal infections	2	Percent	2000	0.00186766471310567	0.0024669351146342	0.00138868861377193
1	Deaths	104	Caribbean	2	Female	22	All ages	368	Maternal sepsis and other maternal infections	3	Rate	2000	1.26445009201074	1.68881602463925	0.918265673610398
1	Deaths	104	Caribbean	2	Female	27	Age-standardized	368	Maternal sepsis and other maternal infections	3	Rate	2000	1.19428508394915	1.60630362309461	0.865351070662287
1	Deaths	42	Central Europe	2	Female	22	All ages	368	Maternal sepsis and other maternal infections	1	Number	2004	7.62432601860744	8.9354220841214	6.42787825097956
1	Deaths	42	Central Europe	2	Female	22	All ages	368	Maternal sepsis and other maternal infections	2	Percent	2004	0.000012151819616408	0.0000142183414285595	0.0000102320441033756
1	Deaths	42	Central Europe	2	Female	22	All ages	368	Maternal sepsis and other maternal infections	3	Rate	2004	0.0122764916777493	0.0143875845006073	0.0103500025656234
1	Deaths	42	Central Europe	2	Female	27	Age-standardized	368	Maternal sepsis and other maternal infections	3	Rate	2004	0.0127234553910504	0.0149111783064962	0.0107358653318732
1	Deaths	124	Central Latin America	2	Female	22	All ages	368	Maternal sepsis and other maternal infections	1	Number	1997	318.541492142493	353.461228549207	284.873154792511
1	Deaths	124	Central Latin America	2	Female	22	All ages	368	Maternal sepsis and other maternal infections	2	Percent	1997	0.000807603801142296	0.000891824540934535	0.000723226340171878
1	Deaths	124	Central Latin America	2	Female	22	All ages	368	Maternal sepsis and other maternal infections	3	Rate	1997	0.330976702055336	0.367259633722416	0.295994021510854
1	Deaths	124	Central Latin America	2	Female	27	Age-standardized	368	Maternal sepsis and other maternal infections	3	Rate	1997	0.303639655250114	0.337452515825188	0.271170403225204
1	Deaths	192	Southern Sub-Saharan Africa	2	Female	22	All ages	368	Maternal sepsis and other maternal infections	1	Number	1995	290.401933580003	372.345838681711	224.413926743665
1	Deaths	192	Southern Sub-Saharan Africa	2	Female	22	All ages	368	Maternal sepsis and other maternal infections	2	Percent	1995	0.00121829234793779	0.00153597351986202	0.000942064587549483
1	Deaths	192	Southern Sub-Saharan Africa	2	Female	22	All ages	368	Maternal sepsis and other maternal infections	3	Rate	1995	0.962350909396312	1.23390141397444	0.743675993546603
1	Deaths	192	Southern Sub-Saharan Africa	2	Female	27	Age-standardized	368	Maternal sepsis and other maternal infections	3	Rate	1995	0.916898538886044	1.18985132079807	0.711468084676452
1	Deaths	96	Southern Latin America	2	Female	22	All ages	368	Maternal sepsis and other maternal infections	1	Number	1998	51.1416293588844	61.2350744879643	42.2883321159523
1	Deaths	96	Southern Latin America	2	Female	22	All ages	368	Maternal sepsis and other maternal infections	2	Percent	1998	0.000289504767134271	0.000347733516659056	0.000239129671434149
1	Deaths	96	Southern Latin America	2	Female	22	All ages	368	Maternal sepsis and other maternal infections	3	Rate	1998	0.18491805554594	0.221413964464509	0.152906277042664
1	Deaths	96	Southern Latin America	2	Female	27	Age-standardized	368	Maternal sepsis and other maternal infections	3	Rate	1998	0.185008333322621	0.222131521103429	0.152803885147377
1	Deaths	70	Australasia	2	Female	22	All ages	368	Maternal sepsis and other maternal infections	1	Number	2004	0.113304453876103	0.148602160731534	0.0900280761319107
1	Deaths	70	Australasia	2	Female	22	All ages	368	Maternal sepsis and other maternal infections	2	Percent	2004	0.00000145118730455959	0.00000190189996159621	0.00000115323692441585
1	Deaths	70	Australasia	2	Female	22	All ages	368	Maternal sepsis and other maternal infections	3	Rate	2004	0.000935836313150648	0.00122737715480529	0.000743585445806577
1	Deaths	70	Australasia	2	Female	27	Age-standardized	368	Maternal sepsis and other maternal infections	3	Rate	2004	0.000956294482113881	0.00125014351227175	0.000760820958456375
1	Deaths	96	Southern Latin America	2	Female	22	All ages	368	Maternal sepsis and other maternal infections	1	Number	1997	55.9248114270342	67.6346391266999	45.9184643920552
1	Deaths	96	Southern Latin America	2	Female	22	All ages	368	Maternal sepsis and other maternal infections	2	Percent	1997	0.000327544021399452	0.000395597986405799	0.000269577951055024
1	Deaths	96	Southern Latin America	2	Female	22	All ages	368	Maternal sepsis and other maternal infections	3	Rate	1997	0.204299451752919	0.247076732857999	0.167745171798612
1	Deaths	96	Southern Latin America	2	Female	27	Age-standardized	368	Maternal sepsis and other maternal infections	3	Rate	1997	0.204460323709584	0.247069858704232	0.16833690451002
1	Deaths	159	South Asia	2	Female	22	All ages	368	Maternal sepsis and other maternal infections	1	Number	2004	10625.5669329015	12607.8760161219	8851.2418047125
1	Deaths	159	South Asia	2	Female	22	All ages	368	Maternal sepsis and other maternal infections	2	Percent	2004	0.00223946738484118	0.00267133351223579	0.0018735024469141
1	Deaths	159	South Asia	2	Female	22	All ages	368	Maternal sepsis and other maternal infections	3	Rate	2004	1.53897992314661	1.82609249792142	1.28199121217608
1	Deaths	159	South Asia	2	Female	27	Age-standardized	368	Maternal sepsis and other maternal infections	3	Rate	2004	1.39607365559634	1.65910833415902	1.16144057661172
1	Deaths	174	Eastern Sub-Saharan Africa	2	Female	22	All ages	368	Maternal sepsis and other maternal infections	1	Number	1992	5814.94521899078	6836.62807791985	4788.34182706912
1	Deaths	174	Eastern Sub-Saharan Africa	2	Female	22	All ages	368	Maternal sepsis and other maternal infections	2	Percent	1992	0.00426840068123681	0.00495639981566755	0.00354522280211775
1	Deaths	174	Eastern Sub-Saharan Africa	2	Female	22	All ages	368	Maternal sepsis and other maternal infections	3	Rate	1992	5.72260313629029	6.7280615391841	4.71230233910465
1	Deaths	174	Eastern Sub-Saharan Africa	2	Female	27	Age-standardized	368	Maternal sepsis and other maternal infections	3	Rate	1992	6.82717475936752	8.08822307962315	5.58156100826093
1	Deaths	174	Eastern Sub-Saharan Africa	2	Female	22	All ages	368	Maternal sepsis and other maternal infections	1	Number	2001	6180.9663820376	7126.4946769261	5325.82667006866
1	Deaths	174	Eastern Sub-Saharan Africa	2	Female	22	All ages	368	Maternal sepsis and other maternal infections	2	Percent	2001	0.00399182934622906	0.00462057636678633	0.00348571326041605
1	Deaths	174	Eastern Sub-Saharan Africa	2	Female	22	All ages	368	Maternal sepsis and other maternal infections	3	Rate	2001	4.78370279956947	5.51548583668075	4.12187518535417
1	Deaths	174	Eastern Sub-Saharan Africa	2	Female	27	Age-standardized	368	Maternal sepsis and other maternal infections	3	Rate	2001	5.58103914966271	6.50213672001833	4.76771261255535
1	Deaths	138	North Africa and Middle East	2	Female	22	All ages	368	Maternal sepsis and other maternal infections	1	Number	1999	1962.58941330036	2554.12956574743	1508.9992567046
1	Deaths	138	North Africa and Middle East	2	Female	22	All ages	368	Maternal sepsis and other maternal infections	2	Percent	1999	0.00182813991017773	0.00230129890464143	0.00142784980515778
1	Deaths	138	North Africa and Middle East	2	Female	22	All ages	368	Maternal sepsis and other maternal infections	3	Rate	1999	0.976651090480771	1.27102154363585	0.750929236450369
1	Deaths	138	North Africa and Middle East	2	Female	27	Age-standardized	368	Maternal sepsis and other maternal infections	3	Rate	1999	0.940323114864621	1.23631894975168	0.72115530317222
1	Deaths	167	Central Sub-Saharan Africa	2	Female	22	All ages	368	Maternal sepsis and other maternal infections	1	Number	1995	1705.1506495929	2174.49359425297	1282.65107677985
1	Deaths	167	Central Sub-Saharan Africa	2	Female	22	All ages	368	Maternal sepsis and other maternal infections	2	Percent	1995	0.00405699649642201	0.00497696110952333	0.00311220954628272
1	Deaths	167	Central Sub-Saharan Africa	2	Female	22	All ages	368	Maternal sepsis and other maternal infections	3	Rate	1995	5.32884037179607	6.79560439778951	4.0084686021754
1	Deaths	167	Central Sub-Saharan Africa	2	Female	27	Age-standardized	368	Maternal sepsis and other maternal infections	3	Rate	1995	6.09075985245772	7.78566652840789	4.53144695193181
1	Deaths	56	Eastern Europe	2	Female	22	All ages	368	Maternal sepsis and other maternal infections	1	Number	2005	29.6989411550974	36.252970190532	24.190187002494
1	Deaths	56	Eastern Europe	2	Female	22	All ages	368	Maternal sepsis and other maternal infections	2	Percent	2005	0.0000186239486250286	0.0000227778963879999	0.0000151592315888214
1	Deaths	56	Eastern Europe	2	Female	22	All ages	368	Maternal sepsis and other maternal infections	3	Rate	2005	0.0258186151444874	0.0315163251210142	0.0210296092789617
1	Deaths	56	Eastern Europe	2	Female	27	Age-standardized	368	Maternal sepsis and other maternal infections	3	Rate	2005	0.0269355381372484	0.0328849260692055	0.0219366848308366
1	Deaths	42	Central Europe	2	Female	22	All ages	368	Maternal sepsis and other maternal infections	1	Number	2005	6.78552796339269	7.96157635907758	5.66829255343945
1	Deaths	42	Central Europe	2	Female	22	All ages	368	Maternal sepsis and other maternal infections	2	Percent	2005	0.0000106862277934819	0.0000124965150804614	0.00000893866636942146
1	Deaths	42	Central Europe	2	Female	22	All ages	368	Maternal sepsis and other maternal infections	3	Rate	2005	0.0109496174276549	0.0128473739587058	0.00914676577313153
1	Deaths	42	Central Europe	2	Female	27	Age-standardized	368	Maternal sepsis and other maternal infections	3	Rate	2005	0.0113015931206922	0.0132655343227195	0.00941412894494026
1	Deaths	9	Southeast Asia	2	Female	22	All ages	368	Maternal sepsis and other maternal infections	1	Number	2005	944.960043078302	1092.92717916485	796.380296317814
1	Deaths	9	Southeast Asia	2	Female	22	All ages	368	Maternal sepsis and other maternal infections	2	Percent	2005	0.000552026492859394	0.000632490597552139	0.00047486374758892
1	Deaths	9	Southeast Asia	2	Female	22	All ages	368	Maternal sepsis and other maternal infections	3	Rate	2005	0.325461831459673	0.376424467879402	0.27428820051867
1	Deaths	9	Southeast Asia	2	Female	27	Age-standardized	368	Maternal sepsis and other maternal infections	3	Rate	2005	0.291527891007888	0.336850856750652	0.245785298263483
1	Deaths	199	Western Sub-Saharan Africa	2	Female	22	All ages	368	Maternal sepsis and other maternal infections	1	Number	2001	7173.05640470777	9155.46686349753	5549.66400904923
1	Deaths	199	Western Sub-Saharan Africa	2	Female	22	All ages	368	Maternal sepsis and other maternal infections	2	Percent	2001	0.00434068231450638	0.00549494623899781	0.00353519598371458
1	Deaths	199	Western Sub-Saharan Africa	2	Female	22	All ages	368	Maternal sepsis and other maternal infections	3	Rate	2001	5.36730379346419	6.85066020045995	4.15258587241446
1	Deaths	199	Western Sub-Saharan Africa	2	Female	27	Age-standardized	368	Maternal sepsis and other maternal infections	3	Rate	2001	5.52108000385908	7.0453280436997	4.30726284323165
1	Deaths	100	High-income North America	2	Female	22	All ages	368	Maternal sepsis and other maternal infections	1	Number	1998	9.06113838332415	11.1157090995458	7.27359661337276
1	Deaths	100	High-income North America	2	Female	22	All ages	368	Maternal sepsis and other maternal infections	2	Percent	1998	0.00000707923339973118	0.00000868850019679806	0.00000567959742465799
1	Deaths	100	High-income North America	2	Female	22	All ages	368	Maternal sepsis and other maternal infections	3	Rate	1998	0.00582525690906778	0.00714610664709459	0.00467607569086454
1	Deaths	100	High-income North America	2	Female	27	Age-standardized	368	Maternal sepsis and other maternal infections	3	Rate	1998	0.00598363485611251	0.00740316611599188	0.0048124698414142
1	Deaths	134	Tropical Latin America	2	Female	22	All ages	368	Maternal sepsis and other maternal infections	1	Number	1995	246.169584424005	287.271920429718	211.154689694536
1	Deaths	134	Tropical Latin America	2	Female	22	All ages	368	Maternal sepsis and other maternal infections	2	Percent	1995	0.000615562199877308	0.000721218210677715	0.00052465062451409
1	Deaths	134	Tropical Latin America	2	Female	22	All ages	368	Maternal sepsis and other maternal infections	3	Rate	1995	0.293402781776882	0.342391529715916	0.251669488278056
1	Deaths	134	Tropical Latin America	2	Female	27	Age-standardized	368	Maternal sepsis and other maternal infections	3	Rate	1995	0.264578826057237	0.308968202866142	0.227952855455792
1	Deaths	104	Caribbean	2	Female	22	All ages	368	Maternal sepsis and other maternal infections	1	Number	2001	271.54925270234	363.378218361693	198.324300751976
1	Deaths	104	Caribbean	2	Female	22	All ages	368	Maternal sepsis and other maternal infections	2	Percent	2001	0.00194388278547826	0.00257812876961756	0.00144252171043661
1	Deaths	104	Caribbean	2	Female	22	All ages	368	Maternal sepsis and other maternal infections	3	Rate	2001	1.32198254290941	1.76903326511545	0.965501693780092
1	Deaths	104	Caribbean	2	Female	27	Age-standardized	368	Maternal sepsis and other maternal infections	3	Rate	2001	1.25078722570815	1.67778813051649	0.911614258531558
1	Deaths	56	Eastern Europe	2	Female	22	All ages	368	Maternal sepsis and other maternal infections	1	Number	2004	29.3214313527235	35.4849834790725	24.1301138332002
1	Deaths	56	Eastern Europe	2	Female	22	All ages	368	Maternal sepsis and other maternal infections	2	Percent	2004	0.0000187566413349523	0.0000227279274309386	0.0000154307676553267
1	Deaths	56	Eastern Europe	2	Female	22	All ages	368	Maternal sepsis and other maternal infections	3	Rate	2004	0.0253786603092597	0.0307134167824799	0.020885404768607
1	Deaths	56	Eastern Europe	2	Female	27	Age-standardized	368	Maternal sepsis and other maternal infections	3	Rate	2004	0.0267188755207499	0.0324015416168355	0.0219234614668217
1	Deaths	100	High-income North America	2	Female	22	All ages	368	Maternal sepsis and other maternal infections	1	Number	1997	9.62318539505555	11.8325349596014	7.79328024361161
1	Deaths	100	High-income North America	2	Female	22	All ages	368	Maternal sepsis and other maternal infections	2	Percent	1997	0.00000762998195302656	0.00000938905764656363	0.00000618089864032797
1	Deaths	100	High-income North America	2	Female	22	All ages	368	Maternal sepsis and other maternal infections	3	Rate	1997	0.0062431981184169	0.00767654960007752	0.00505601737426891
1	Deaths	100	High-income North America	2	Female	27	Age-standardized	368	Maternal sepsis and other maternal infections	3	Rate	1997	0.00639157806977484	0.00789861260766649	0.00514919528417499
1	Deaths	167	Central Sub-Saharan Africa	2	Female	22	All ages	368	Maternal sepsis and other maternal infections	1	Number	1997	1877.40802353069	2397.14641939121	1457.93574955639
1	Deaths	167	Central Sub-Saharan Africa	2	Female	22	All ages	368	Maternal sepsis and other maternal infections	2	Percent	1997	0.0042024615354531	0.00515541023347959	0.00336239895904687
1	Deaths	167	Central Sub-Saharan Africa	2	Female	22	All ages	368	Maternal sepsis and other maternal infections	3	Rate	1997	5.5396602452904	7.0732502232883	4.30192510673115
1	Deaths	167	Central Sub-Saharan Africa	2	Female	27	Age-standardized	368	Maternal sepsis and other maternal infections	3	Rate	1997	6.33344111658853	8.0710954621998	4.89953864617739
1	Deaths	21	Oceania	2	Female	22	All ages	368	Maternal sepsis and other maternal infections	1	Number	1997	36.5920204390606	54.1743457351243	20.5659924078112
1	Deaths	21	Oceania	2	Female	22	All ages	368	Maternal sepsis and other maternal infections	2	Percent	1997	0.00148669426845384	0.0021302807692925	0.000884854595465094
1	Deaths	21	Oceania	2	Female	22	All ages	368	Maternal sepsis and other maternal infections	3	Rate	1997	0.978019431490706	1.44795401241876	0.549681049621924
1	Deaths	21	Oceania	2	Female	27	Age-standardized	368	Maternal sepsis and other maternal infections	3	Rate	1997	0.94054482868175	1.40105817614108	0.5322233616319
1	Deaths	134	Tropical Latin America	2	Female	22	All ages	368	Maternal sepsis and other maternal infections	1	Number	1997	221.40051128467	256.018059044299	187.282282120835
1	Deaths	134	Tropical Latin America	2	Female	22	All ages	368	Maternal sepsis and other maternal infections	2	Percent	1997	0.000543880234262332	0.000631799143848545	0.000463514833960157
1	Deaths	134	Tropical Latin America	2	Female	22	All ages	368	Maternal sepsis and other maternal infections	3	Rate	1997	0.255098193383648	0.294984613887435	0.215787088948334
1	Deaths	134	Tropical Latin America	2	Female	27	Age-standardized	368	Maternal sepsis and other maternal infections	3	Rate	1997	0.228152261602922	0.264614025951759	0.193151988219881
1	Deaths	124	Central Latin America	2	Female	22	All ages	368	Maternal sepsis and other maternal infections	1	Number	1999	263.54524419731	293.885222406156	234.437260631329
1	Deaths	124	Central Latin America	2	Female	22	All ages	368	Maternal sepsis and other maternal infections	2	Percent	1999	0.000637123196867851	0.000710077524037682	0.000569925624806605
1	Deaths	124	Central Latin America	2	Female	22	All ages	368	Maternal sepsis and other maternal infections	3	Rate	1999	0.264476838730166	0.294924064398218	0.235265962628843
1	Deaths	124	Central Latin America	2	Female	27	Age-standardized	368	Maternal sepsis and other maternal infections	3	Rate	1999	0.241754948768902	0.26877648934236	0.215075626709418
1	Deaths	32	Central Asia	2	Female	22	All ages	368	Maternal sepsis and other maternal infections	1	Number	2005	36.8096790357473	42.7295489752223	31.2292
1	Deaths	32	Central Asia	2	Female	22	All ages	368	Maternal sepsis and other maternal infections	2	Percent	2005	0.000136451758798225	0.000159807439914462	0.000116803651070739
1	Deaths	32	Central Asia	2	Female	22	All ages	368	Maternal sepsis and other maternal infections	3	Rate	2005	0.0937361104446693	0.108811101506825	0.079525378945551
1	Deaths	32	Central Asia	2	Female	27	Age-standardized	368	Maternal sepsis and other maternal infections	3	Rate	2005	0.0858374261122467	0.0998509235246261	0.0728998264365472
1	Deaths	73	Western Europe	2	Female	22	All ages	368	Maternal sepsis and other maternal infections	1	Number	1995	13.8375001432496	15.9617559810557	12.0320780502202
1	Deaths	73	Western Europe	2	Female	22	All ages	368	Maternal sepsis and other maternal infections	2	Percent	1995	0.00000711451043753776	0.00000820097172405716	0.00000618814181031219
1	Deaths	73	Western Europe	2	Female	22	All ages	368	Maternal sepsis and other maternal infections	3	Rate	1995	0.00690610444986567	0.0079662910834523	0.00600504331732879
1	Deaths	73	Western Europe	2	Female	27	Age-standardized	368	Maternal sepsis and other maternal infections	3	Rate	1995	0.00696453867232697	0.00802762328223859	0.00605701018064648
1	Deaths	120	Andean Latin America	2	Female	22	All ages	368	Maternal sepsis and other maternal infections	1	Number	1995	335.103756530851	401.898199959566	278.226565808421
1	Deaths	120	Andean Latin America	2	Female	22	All ages	368	Maternal sepsis and other maternal infections	2	Percent	1995	0.00288494849572611	0.003386912385101	0.00245280391476804
1	Deaths	120	Andean Latin America	2	Female	22	All ages	368	Maternal sepsis and other maternal infections	3	Rate	1995	1.58064016443906	1.89570073295602	1.31235796722634
1	Deaths	120	Andean Latin America	2	Female	27	Age-standardized	368	Maternal sepsis and other maternal infections	3	Rate	1995	1.55562843358119	1.86373573122665	1.28167836946107
1	Deaths	138	North Africa and Middle East	2	Female	22	All ages	368	Maternal sepsis and other maternal infections	1	Number	1998	1981.96051410375	2572.58605297412	1520.87189010779
1	Deaths	138	North Africa and Middle East	2	Female	22	All ages	368	Maternal sepsis and other maternal infections	2	Percent	1998	0.00185319336909385	0.00232659917817743	0.0014468003313451
1	Deaths	138	North Africa and Middle East	2	Female	22	All ages	368	Maternal sepsis and other maternal infections	3	Rate	1998	1.00658131803337	1.30654321391865	0.772407533253445
1	Deaths	138	North Africa and Middle East	2	Female	27	Age-standardized	368	Maternal sepsis and other maternal infections	3	Rate	1998	0.977423186435099	1.2810013560903	0.747706708964937
1	Deaths	21	Oceania	2	Female	22	All ages	368	Maternal sepsis and other maternal infections	1	Number	1995	35.0533644220091	53.7223691886044	18.8593703038266
1	Deaths	21	Oceania	2	Female	22	All ages	368	Maternal sepsis and other maternal infections	2	Percent	1995	0.00147717652881104	0.00219807502081027	0.000812390750189137
1	Deaths	21	Oceania	2	Female	22	All ages	368	Maternal sepsis and other maternal infections	3	Rate	1995	0.984979714334915	1.50956818922529	0.529937638817231
1	Deaths	21	Oceania	2	Female	27	Age-standardized	368	Maternal sepsis and other maternal infections	3	Rate	1995	0.948057207629138	1.44715432003029	0.519907125607597
1	Deaths	120	Andean Latin America	2	Female	22	All ages	368	Maternal sepsis and other maternal infections	1	Number	1997	289.178873437415	346.842004877517	237.30967415394
1	Deaths	120	Andean Latin America	2	Female	22	All ages	368	Maternal sepsis and other maternal infections	2	Percent	1997	0.00254898189223579	0.00299503276253059	0.00214994264966006
1	Deaths	120	Andean Latin America	2	Female	22	All ages	368	Maternal sepsis and other maternal infections	3	Rate	1997	1.3132349498903	1.57509792289081	1.07768369916373
1	Deaths	120	Andean Latin America	2	Female	27	Age-standardized	368	Maternal sepsis and other maternal infections	3	Rate	1997	1.27837968886952	1.52926544671058	1.04300156933053
1	Deaths	96	Southern Latin America	2	Female	22	All ages	368	Maternal sepsis and other maternal infections	1	Number	2000	40.3725174881524	48.8393736407237	32.9617747847712
1	Deaths	96	Southern Latin America	2	Female	22	All ages	368	Maternal sepsis and other maternal infections	2	Percent	2000	0.000226279341025103	0.000273153618761981	0.000185250824410463
1	Deaths	96	Southern Latin America	2	Female	22	All ages	368	Maternal sepsis and other maternal infections	3	Rate	2000	0.143075156479745	0.173080636551086	0.116812410486049
1	Deaths	96	Southern Latin America	2	Female	27	Age-standardized	368	Maternal sepsis and other maternal infections	3	Rate	2000	0.142904463881965	0.173050957055895	0.116792633001122
1	Deaths	73	Western Europe	2	Female	22	All ages	368	Maternal sepsis and other maternal infections	1	Number	1997	12.3230780314609	14.3145554650759	10.6253247476176
1	Deaths	73	Western Europe	2	Female	22	All ages	368	Maternal sepsis and other maternal infections	2	Percent	1997	0.0000063312890491713	0.00000734967653672759	0.00000545924562498488
1	Deaths	73	Western Europe	2	Female	22	All ages	368	Maternal sepsis and other maternal infections	3	Rate	1997	0.00611280766708973	0.00710067112895847	0.00527064475423558
1	Deaths	73	Western Europe	2	Female	27	Age-standardized	368	Maternal sepsis and other maternal infections	3	Rate	1997	0.00617271939604064	0.00715660540703438	0.00533027905382216
1	Deaths	96	Southern Latin America	2	Female	22	All ages	368	Maternal sepsis and other maternal infections	1	Number	1999	45.1207500565962	54.3765516838992	36.9123204429364
1	Deaths	96	Southern Latin America	2	Female	22	All ages	368	Maternal sepsis and other maternal infections	2	Percent	1999	0.000250108451363936	0.000301181203915683	0.000204762972218611
1	Deaths	96	Southern Latin America	2	Female	22	All ages	368	Maternal sepsis and other maternal infections	3	Rate	1999	0.161512512477821	0.194644226244699	0.132129931542517
1	Deaths	96	Southern Latin America	2	Female	27	Age-standardized	368	Maternal sepsis and other maternal infections	3	Rate	1999	0.161417206398364	0.194249948676422	0.132253778502355
1	Deaths	65	High-income Asia Pacific	2	Female	22	All ages	368	Maternal sepsis and other maternal infections	1	Number	2005	2.42816627782603	3.04113912192806	1.9247705949568
1	Deaths	65	High-income Asia Pacific	2	Female	22	All ages	368	Maternal sepsis and other maternal infections	2	Percent	2005	0.00000399372984058355	0.00000500294593471047	0.00000316838128545843
1	Deaths	65	High-income Asia Pacific	2	Female	22	All ages	368	Maternal sepsis and other maternal infections	3	Rate	2005	0.00262276873241016	0.00328486754500332	0.00207902901033406
1	Deaths	65	High-income Asia Pacific	2	Female	27	Age-standardized	368	Maternal sepsis and other maternal infections	3	Rate	2005	0.00266290825721704	0.00331755186389348	0.00212098958911636
1	Deaths	5	East Asia	2	Female	22	All ages	368	Maternal sepsis and other maternal infections	1	Number	2003	214.922183027363	262.79309626649	178.63638849026
1	Deaths	5	East Asia	2	Female	22	All ages	368	Maternal sepsis and other maternal infections	2	Percent	2003	0.0000523209525817431	0.0000620326809071775	0.0000448989291656407
1	Deaths	5	East Asia	2	Female	22	All ages	368	Maternal sepsis and other maternal infections	3	Rate	2003	0.0333257549788613	0.0407486012516371	0.0276992929686423
1	Deaths	5	East Asia	2	Female	27	Age-standardized	368	Maternal sepsis and other maternal infections	3	Rate	2003	0.0286179129452483	0.0350055915298819	0.0237778423286281
1	Deaths	174	Eastern Sub-Saharan Africa	2	Female	22	All ages	368	Maternal sepsis and other maternal infections	1	Number	1997	6182.65031272697	7122.84454848424	5155.42950051821
1	Deaths	174	Eastern Sub-Saharan Africa	2	Female	22	All ages	368	Maternal sepsis and other maternal infections	2	Percent	1997	0.00407581038644333	0.00471920037588589	0.00341749767225334
1	Deaths	174	Eastern Sub-Saharan Africa	2	Female	22	All ages	368	Maternal sepsis and other maternal infections	3	Rate	1997	5.33655238508249	6.14808070020375	4.44990711191951
1	Deaths	174	Eastern Sub-Saharan Africa	2	Female	27	Age-standardized	368	Maternal sepsis and other maternal infections	3	Rate	1997	6.3230140240022	7.28171330135537	5.23613327534917
1	Deaths	104	Caribbean	2	Female	22	All ages	368	Maternal sepsis and other maternal infections	1	Number	1995	251.296896611242	341.870405163673	182.519313635807
1	Deaths	104	Caribbean	2	Female	22	All ages	368	Maternal sepsis and other maternal infections	2	Percent	1995	0.00187196496903791	0.00248843018979995	0.00138054269881745
1	Deaths	104	Caribbean	2	Female	22	All ages	368	Maternal sepsis and other maternal infections	3	Rate	1995	1.31416900620547	1.78782745295911	0.954493383120209
1	Deaths	104	Caribbean	2	Female	27	Age-standardized	368	Maternal sepsis and other maternal infections	3	Rate	1995	1.23812840314709	1.68529525795678	0.896602760041198
1	Deaths	124	Central Latin America	2	Female	22	All ages	368	Maternal sepsis and other maternal infections	1	Number	1998	282.248011662757	313.451285217646	251.544228064836
1	Deaths	124	Central Latin America	2	Female	22	All ages	368	Maternal sepsis and other maternal infections	2	Percent	1998	0.000695109380643247	0.00076873391912238	0.000619996312884974
1	Deaths	124	Central Latin America	2	Female	22	All ages	368	Maternal sepsis and other maternal infections	3	Rate	1998	0.288085170652316	0.319933757765525	0.256746403426393
1	Deaths	124	Central Latin America	2	Female	27	Age-standardized	368	Maternal sepsis and other maternal infections	3	Rate	1998	0.263759760349878	0.292895643025869	0.234956045688975
1	Deaths	159	South Asia	2	Female	22	All ages	368	Maternal sepsis and other maternal infections	1	Number	2005	10579.1406303634	12698.7651797913	8893.39239130406
1	Deaths	159	South Asia	2	Female	22	All ages	368	Maternal sepsis and other maternal infections	2	Percent	2005	0.00218913841600543	0.00262054724738757	0.00184793175531564
1	Deaths	159	South Asia	2	Female	22	All ages	368	Maternal sepsis and other maternal infections	3	Rate	2005	1.50278073782933	1.80387617228911	1.26331799969187
1	Deaths	159	South Asia	2	Female	27	Age-standardized	368	Maternal sepsis and other maternal infections	3	Rate	2005	1.36189871593341	1.62843513333593	1.14404185752171
1	Deaths	192	Southern Sub-Saharan Africa	2	Female	22	All ages	368	Maternal sepsis and other maternal infections	1	Number	1997	236.519607850342	298.768149565177	186.828077838295
1	Deaths	192	Southern Sub-Saharan Africa	2	Female	22	All ages	368	Maternal sepsis and other maternal infections	2	Percent	1997	0.000794253225214735	0.00099861473582882	0.00063176207518449
1	Deaths	192	Southern Sub-Saharan Africa	2	Female	22	All ages	368	Maternal sepsis and other maternal infections	3	Rate	1997	0.753152799465082	0.951371728885984	0.594919343565063
1	Deaths	192	Southern Sub-Saharan Africa	2	Female	27	Age-standardized	368	Maternal sepsis and other maternal infections	3	Rate	1997	0.709308450921298	0.900227456507349	0.558732995534492
1	Deaths	100	High-income North America	2	Female	22	All ages	368	Maternal sepsis and other maternal infections	1	Number	1999	9.30932359941079	11.6466123399978	7.46252557611734
1	Deaths	100	High-income North America	2	Female	22	All ages	368	Maternal sepsis and other maternal infections	2	Percent	1999	0.00000710356399086246	0.00000888278170464111	0.00000569530519818333
1	Deaths	100	High-income North America	2	Female	22	All ages	368	Maternal sepsis and other maternal infections	3	Rate	1999	0.00593049266864601	0.00741945946548582	0.00475399235466993
1	Deaths	100	High-income North America	2	Female	27	Age-standardized	368	Maternal sepsis and other maternal infections	3	Rate	1999	0.00610315347825613	0.00765121567964575	0.00487687022193467
1	Deaths	100	High-income North America	2	Female	22	All ages	368	Maternal sepsis and other maternal infections	1	Number	2000	9.88568536823553	12.2878355468733	7.94831342177079
1	Deaths	100	High-income North America	2	Female	22	All ages	368	Maternal sepsis and other maternal infections	2	Percent	2000	0.00000746688179862242	0.00000927874959640223	0.00000600251865733283
1	Deaths	100	High-income North America	2	Female	22	All ages	368	Maternal sepsis and other maternal infections	3	Rate	2000	0.00624040761210905	0.00775678161166674	0.00501742810266073
1	Deaths	100	High-income North America	2	Female	27	Age-standardized	368	Maternal sepsis and other maternal infections	3	Rate	2000	0.00643830853067452	0.0079735150213874	0.00514091440761036
1	Deaths	124	Central Latin America	2	Female	22	All ages	368	Maternal sepsis and other maternal infections	1	Number	2001	268.317302176152	300.051	237.520785878194
1	Deaths	124	Central Latin America	2	Female	22	All ages	368	Maternal sepsis and other maternal infections	2	Percent	2001	0.000669981691009653	0.000742588321169827	0.000594515849139061
1	Deaths	124	Central Latin America	2	Female	22	All ages	368	Maternal sepsis and other maternal infections	3	Rate	2001	0.260751158630693	0.291590316810429	0.230823057679493
1	Deaths	124	Central Latin America	2	Female	27	Age-standardized	368	Maternal sepsis and other maternal infections	3	Rate	2001	0.238548490331404	0.266360001778231	0.211075580215297
1	Deaths	73	Western Europe	2	Female	22	All ages	368	Maternal sepsis and other maternal infections	1	Number	1999	9.7801278163768	11.3572725576602	8.37308104354155
1	Deaths	73	Western Europe	2	Female	22	All ages	368	Maternal sepsis and other maternal infections	2	Percent	1999	0.00000498358044200866	0.00000578717008293625	0.00000426698938502289
1	Deaths	73	Western Europe	2	Female	22	All ages	368	Maternal sepsis and other maternal infections	3	Rate	1999	0.0048168027113316	0.00559356097140824	0.0041238192618705
1	Deaths	73	Western Europe	2	Female	27	Age-standardized	368	Maternal sepsis and other maternal infections	3	Rate	1999	0.00494387576963414	0.0057292471865598	0.00423976655454649
1	Deaths	167	Central Sub-Saharan Africa	2	Female	22	All ages	368	Maternal sepsis and other maternal infections	1	Number	1998	1972.78778834844	2501.59153938736	1544.57260044426
1	Deaths	167	Central Sub-Saharan Africa	2	Female	22	All ages	368	Maternal sepsis and other maternal infections	2	Percent	1998	0.00431734344539568	0.00527607454843578	0.00350585375896452
1	Deaths	167	Central Sub-Saharan Africa	2	Female	22	All ages	368	Maternal sepsis and other maternal infections	3	Rate	1998	5.65430955135772	7.16994144950339	4.42697975881575
1	Deaths	167	Central Sub-Saharan Africa	2	Female	27	Age-standardized	368	Maternal sepsis and other maternal infections	3	Rate	1998	6.46608194814687	8.12485567679281	5.06457193072953
1	Deaths	120	Andean Latin America	2	Female	22	All ages	368	Maternal sepsis and other maternal infections	1	Number	1999	232.348340926749	273.835	192.629964935966
1	Deaths	120	Andean Latin America	2	Female	22	All ages	368	Maternal sepsis and other maternal infections	2	Percent	1999	0.00212449308536229	0.00245378004239706	0.00180346627682516
1	Deaths	120	Andean Latin America	2	Female	22	All ages	368	Maternal sepsis and other maternal infections	3	Rate	1999	1.01780276609288	1.19953663572057	0.843816273282581
1	Deaths	120	Andean Latin America	2	Female	27	Age-standardized	368	Maternal sepsis and other maternal infections	3	Rate	1999	0.982247830517721	1.15494136253199	0.813369159710492
1	Deaths	134	Tropical Latin America	2	Female	22	All ages	368	Maternal sepsis and other maternal infections	1	Number	1998	218.809152546989	254.769162526174	186.149202356041
1	Deaths	134	Tropical Latin America	2	Female	22	All ages	368	Maternal sepsis and other maternal infections	2	Percent	1998	0.000527818903746918	0.000617703560146666	0.000448766321109633
1	Deaths	134	Tropical Latin America	2	Female	22	All ages	368	Maternal sepsis and other maternal infections	3	Rate	1998	0.247949357706848	0.288698390705164	0.210939874427377
1	Deaths	134	Tropical Latin America	2	Female	27	Age-standardized	368	Maternal sepsis and other maternal infections	3	Rate	1998	0.220996531046681	0.256941834590064	0.188414029456191
1	Deaths	120	Andean Latin America	2	Female	22	All ages	368	Maternal sepsis and other maternal infections	1	Number	1998	256.957838020489	303.376227279108	214.125005557533
1	Deaths	120	Andean Latin America	2	Female	22	All ages	368	Maternal sepsis and other maternal infections	2	Percent	1998	0.00228084052089403	0.00264779541210069	0.00194371663108225
1	Deaths	120	Andean Latin America	2	Female	22	All ages	368	Maternal sepsis and other maternal infections	3	Rate	1998	1.14582896338389	1.35281830940226	0.954828368119267
1	Deaths	120	Andean Latin America	2	Female	27	Age-standardized	368	Maternal sepsis and other maternal infections	3	Rate	1998	1.11119682648181	1.31479696891959	0.9299367346856
1	Deaths	21	Oceania	2	Female	22	All ages	368	Maternal sepsis and other maternal infections	1	Number	1998	37.7382759936989	54.7657466750803	21.8824184993328
1	Deaths	21	Oceania	2	Female	22	All ages	368	Maternal sepsis and other maternal infections	2	Percent	1998	0.00142777147982385	0.00201266198529318	0.000893584979589808
1	Deaths	21	Oceania	2	Female	22	All ages	368	Maternal sepsis and other maternal infections	3	Rate	1998	0.983376253887667	1.42707459174059	0.570207572107136
1	Deaths	21	Oceania	2	Female	27	Age-standardized	368	Maternal sepsis and other maternal infections	3	Rate	1998	0.944524316833995	1.38258978270783	0.557300447472826
1	Deaths	70	Australasia	2	Female	22	All ages	368	Maternal sepsis and other maternal infections	1	Number	2005	0.101316455078875	0.131863130523967	0.0808224376150142
1	Deaths	70	Australasia	2	Female	22	All ages	368	Maternal sepsis and other maternal infections	2	Percent	2005	0.00000129492319778601	0.00000168598159261308	0.00000103220469239982
1	Deaths	70	Australasia	2	Female	22	All ages	368	Maternal sepsis and other maternal infections	3	Rate	2005	0.00082596166888699	0.00107498719006156	0.000658888384952294
1	Deaths	70	Australasia	2	Female	27	Age-standardized	368	Maternal sepsis and other maternal infections	3	Rate	2005	0.000848465811567963	0.00109616069905987	0.000676569754418
1	Deaths	96	Southern Latin America	2	Female	22	All ages	368	Maternal sepsis and other maternal infections	1	Number	2001	40.3580636785875	49.0379765717597	33.2720582906686
1	Deaths	96	Southern Latin America	2	Female	22	All ages	368	Maternal sepsis and other maternal infections	2	Percent	2001	0.000222354358377901	0.000271340380842269	0.000183747589583616
1	Deaths	96	Southern Latin America	2	Female	22	All ages	368	Maternal sepsis and other maternal infections	3	Rate	2001	0.141595112364407	0.172048338545179	0.116734065087516
1	Deaths	96	Southern Latin America	2	Female	27	Age-standardized	368	Maternal sepsis and other maternal infections	3	Rate	2001	0.14108652376706	0.171642023198042	0.116249410364193
1	Deaths	104	Caribbean	2	Female	22	All ages	368	Maternal sepsis and other maternal infections	1	Number	2003	293.623266736421	394.278653821016	218.11814895973
1	Deaths	104	Caribbean	2	Female	22	All ages	368	Maternal sepsis and other maternal infections	2	Percent	2003	0.00205055881545608	0.00268773919081804	0.00154243795618694
1	Deaths	104	Caribbean	2	Female	22	All ages	368	Maternal sepsis and other maternal infections	3	Rate	2003	1.40107590792597	1.88137108144771	1.04078974049157
1	Deaths	104	Caribbean	2	Female	27	Age-standardized	368	Maternal sepsis and other maternal infections	3	Rate	2003	1.32837171230801	1.78774244435273	0.986727015582874
1	Deaths	73	Western Europe	2	Female	22	All ages	368	Maternal sepsis and other maternal infections	1	Number	1998	11.2682168749007	13.0756281042544	9.67779682789703
1	Deaths	73	Western Europe	2	Female	22	All ages	368	Maternal sepsis and other maternal infections	2	Percent	1998	0.00000575928555849461	0.00000668600040311804	0.00000494404235930902
1	Deaths	73	Western Europe	2	Female	22	All ages	368	Maternal sepsis and other maternal infections	3	Rate	1998	0.00557059969998554	0.00646411857380261	0.00478435343448952
1	Deaths	73	Western Europe	2	Female	27	Age-standardized	368	Maternal sepsis and other maternal infections	3	Rate	1998	0.00565045256947723	0.00658324170856117	0.00485724067924026
1	Deaths	124	Central Latin America	2	Female	22	All ages	368	Maternal sepsis and other maternal infections	1	Number	2000	254.216386637516	286.633256066888	225.102916475511
1	Deaths	124	Central Latin America	2	Female	22	All ages	368	Maternal sepsis and other maternal infections	2	Percent	2000	0.000645031846960726	0.000720632061097269	0.000575112881521655
1	Deaths	124	Central Latin America	2	Female	22	All ages	368	Maternal sepsis and other maternal infections	3	Rate	2000	0.250984141656152	0.282988845430468	0.222240835939745
1	Deaths	124	Central Latin America	2	Female	27	Age-standardized	368	Maternal sepsis and other maternal infections	3	Rate	2000	0.229463541789101	0.258348325069533	0.203314299965824
1	Deaths	138	North Africa and Middle East	2	Female	22	All ages	368	Maternal sepsis and other maternal infections	1	Number	2000	1920.72804772084	2511.43999792705	1480.29199401074
1	Deaths	138	North Africa and Middle East	2	Female	22	All ages	368	Maternal sepsis and other maternal infections	2	Percent	2000	0.00181757705609761	0.00229606205814191	0.00142040954922318
1	Deaths	138	North Africa and Middle East	2	Female	22	All ages	368	Maternal sepsis and other maternal infections	3	Rate	2000	0.937227350012521	1.22546773696863	0.722314720419536
1	Deaths	138	North Africa and Middle East	2	Female	27	Age-standardized	368	Maternal sepsis and other maternal infections	3	Rate	2000	0.895904366060551	1.17984353823238	0.686517338279116
1	Deaths	100	High-income North America	2	Female	22	All ages	368	Maternal sepsis and other maternal infections	1	Number	2001	10.131629641861	12.4440187295731	8.16014613800275
1	Deaths	100	High-income North America	2	Female	22	All ages	368	Maternal sepsis and other maternal infections	2	Percent	2001	0.00000757212013199032	0.00000930610872933461	0.00000609335846504891
1	Deaths	100	High-income North America	2	Female	22	All ages	368	Maternal sepsis and other maternal infections	3	Rate	2001	0.00633783661436981	0.00778435062493114	0.00510457594683084
1	Deaths	100	High-income North America	2	Female	27	Age-standardized	368	Maternal sepsis and other maternal infections	3	Rate	2001	0.0065982631146176	0.00814292307381002	0.00529893550443682
1	Deaths	32	Central Asia	2	Female	22	All ages	368	Maternal sepsis and other maternal infections	1	Number	2006	35.0373795811874	41.3198926903881	29.7453726831637
1	Deaths	32	Central Asia	2	Female	22	All ages	368	Maternal sepsis and other maternal infections	2	Percent	2006	0.000131462192264631	0.000155113805975307	0.000113018706008238
1	Deaths	32	Central Asia	2	Female	22	All ages	368	Maternal sepsis and other maternal infections	3	Rate	2006	0.0883820102141184	0.104229689019581	0.0750328895519829
1	Deaths	32	Central Asia	2	Female	27	Age-standardized	368	Maternal sepsis and other maternal infections	3	Rate	2006	0.0800940466769145	0.0942544078236274	0.0681790030441028
1	Deaths	5	East Asia	2	Female	22	All ages	368	Maternal sepsis and other maternal infections	1	Number	2001	246.809633294103	298.613907911538	205.054513467641
1	Deaths	5	East Asia	2	Female	22	All ages	368	Maternal sepsis and other maternal infections	2	Percent	2001	0.0000609435969992627	0.0000706521931039217	0.000052971794188334
1	Deaths	5	East Asia	2	Female	22	All ages	368	Maternal sepsis and other maternal infections	3	Rate	2001	0.0387452133035417	0.0468776660092916	0.0321903191424074
1	Deaths	5	East Asia	2	Female	27	Age-standardized	368	Maternal sepsis and other maternal infections	3	Rate	2001	0.0331076382142118	0.0401104288912091	0.0275912708515625
1	Deaths	65	High-income Asia Pacific	2	Female	22	All ages	368	Maternal sepsis and other maternal infections	1	Number	2006	2.27250244092245	2.85320826242337	1.80955777896288
1	Deaths	65	High-income Asia Pacific	2	Female	22	All ages	368	Maternal sepsis and other maternal infections	2	Percent	2006	0.00000367478973737573	0.00000459679161229787	0.00000293075173649822
1	Deaths	65	High-income Asia Pacific	2	Female	22	All ages	368	Maternal sepsis and other maternal infections	3	Rate	2006	0.00244764781275066	0.00307310955406846	0.00194902327054335
1	Deaths	65	High-income Asia Pacific	2	Female	27	Age-standardized	368	Maternal sepsis and other maternal infections	3	Rate	2006	0.00249902642944337	0.00312440182823014	0.00198785502374113
1	Deaths	192	Southern Sub-Saharan Africa	2	Female	22	All ages	368	Maternal sepsis and other maternal infections	1	Number	1999	286.504916940913	368.802218091683	224.61033609004
1	Deaths	192	Southern Sub-Saharan Africa	2	Female	22	All ages	368	Maternal sepsis and other maternal infections	2	Percent	1999	0.000798788709200727	0.00102038998801711	0.00062959484450633
1	Deaths	192	Southern Sub-Saharan Africa	2	Female	22	All ages	368	Maternal sepsis and other maternal infections	3	Rate	1999	0.880601788686926	1.13355085277723	0.690362545363407
1	Deaths	192	Southern Sub-Saharan Africa	2	Female	27	Age-standardized	368	Maternal sepsis and other maternal infections	3	Rate	1999	0.817148825136967	1.05450624906526	0.640776530270649
1	Deaths	138	North Africa and Middle East	2	Female	22	All ages	368	Maternal sepsis and other maternal infections	1	Number	2003	1812.52103512537	2318.03826830356	1379.43263058951
1	Deaths	138	North Africa and Middle East	2	Female	22	All ages	368	Maternal sepsis and other maternal infections	2	Percent	2003	0.00165290404074308	0.00208795982038032	0.00128926105792137
1	Deaths	138	North Africa and Middle East	2	Female	22	All ages	368	Maternal sepsis and other maternal infections	3	Rate	2003	0.834221840791488	1.06688866707445	0.634890743907218
1	Deaths	138	North Africa and Middle East	2	Female	27	Age-standardized	368	Maternal sepsis and other maternal infections	3	Rate	2003	0.781362524626619	1.00289175391037	0.589150616693537
1	Deaths	192	Southern Sub-Saharan Africa	2	Female	22	All ages	368	Maternal sepsis and other maternal infections	1	Number	1998	248.543534893083	320.776557678622	196.605141889835
1	Deaths	192	Southern Sub-Saharan Africa	2	Female	22	All ages	368	Maternal sepsis and other maternal infections	2	Percent	1998	0.000758022106587334	0.000981421667027028	0.000608309125738756
1	Deaths	192	Southern Sub-Saharan Africa	2	Female	22	All ages	368	Maternal sepsis and other maternal infections	3	Rate	1998	0.777071156462744	1.00290764251298	0.614685813656657
1	Deaths	192	Southern Sub-Saharan Africa	2	Female	27	Age-standardized	368	Maternal sepsis and other maternal infections	3	Rate	1998	0.727018141733263	0.938338185102299	0.571115221486104
1	Deaths	124	Central Latin America	2	Female	22	All ages	368	Maternal sepsis and other maternal infections	1	Number	2003	263.748454363588	294.61241270295	234.422362985569
1	Deaths	124	Central Latin America	2	Female	22	All ages	368	Maternal sepsis and other maternal infections	2	Percent	2003	0.000628098631026251	0.00069841682136453	0.00055885275866892
1	Deaths	124	Central Latin America	2	Female	22	All ages	368	Maternal sepsis and other maternal infections	3	Rate	2003	0.248764360072797	0.27787487320976	0.221104344499654
1	Deaths	124	Central Latin America	2	Female	27	Age-standardized	368	Maternal sepsis and other maternal infections	3	Rate	2003	0.227405074028908	0.253871445891075	0.202459236074762
1	Deaths	5	East Asia	2	Female	22	All ages	368	Maternal sepsis and other maternal infections	1	Number	2004	196.002347341141	240.52548483422	162.076329108009
1	Deaths	5	East Asia	2	Female	22	All ages	368	Maternal sepsis and other maternal infections	2	Percent	2004	0.0000467624205847866	0.000055075082038493	0.0000402812132777928
1	Deaths	5	East Asia	2	Female	22	All ages	368	Maternal sepsis and other maternal infections	3	Rate	2004	0.0301943273508841	0.0370531543312297	0.0249679955536413
1	Deaths	5	East Asia	2	Female	27	Age-standardized	368	Maternal sepsis and other maternal infections	3	Rate	2004	0.0259414138593438	0.0319138822388587	0.0214943815287354
1	Deaths	104	Caribbean	2	Female	22	All ages	368	Maternal sepsis and other maternal infections	1	Number	2004	319.327153794964	430.371009050834	240.192415115075
1	Deaths	104	Caribbean	2	Female	22	All ages	368	Maternal sepsis and other maternal infections	2	Percent	2004	0.00211951617676015	0.00282516125127413	0.00160595667737853
1	Deaths	104	Caribbean	2	Female	22	All ages	368	Maternal sepsis and other maternal infections	3	Rate	2004	1.51020397340305	2.0353671780865	1.13594955949462
1	Deaths	104	Caribbean	2	Female	27	Age-standardized	368	Maternal sepsis and other maternal infections	3	Rate	2004	1.43251061724963	1.93363481318283	1.07573596375546
1	Deaths	70	Australasia	2	Female	22	All ages	368	Maternal sepsis and other maternal infections	1	Number	2006	0.128565064308021	0.16673540385108	0.102518670587984
1	Deaths	70	Australasia	2	Female	22	All ages	368	Maternal sepsis and other maternal infections	2	Percent	2006	0.00000161944307150354	0.0000020935079163278	0.00000129677281108948
1	Deaths	70	Australasia	2	Female	22	All ages	368	Maternal sepsis and other maternal infections	3	Rate	2006	0.00103423348504233	0.00134129235444317	0.000824704926916157
1	Deaths	70	Australasia	2	Female	27	Age-standardized	368	Maternal sepsis and other maternal infections	3	Rate	2006	0.00106918923082898	0.00137690981953136	0.000851820805804706
1	Deaths	134	Tropical Latin America	2	Female	22	All ages	368	Maternal sepsis and other maternal infections	1	Number	2000	199.260467284053	230.988472019463	171.323169291411
1	Deaths	134	Tropical Latin America	2	Female	22	All ages	368	Maternal sepsis and other maternal infections	2	Percent	2000	0.000470462913018111	0.000547119257060407	0.000403598149422868
1	Deaths	134	Tropical Latin America	2	Female	22	All ages	368	Maternal sepsis and other maternal infections	3	Rate	2000	0.218699170686313	0.253522376803128	0.188036470826749
1	Deaths	134	Tropical Latin America	2	Female	27	Age-standardized	368	Maternal sepsis and other maternal infections	3	Rate	2000	0.19411019366394	0.225762826083634	0.166743120696713
1	Deaths	96	Southern Latin America	2	Female	22	All ages	368	Maternal sepsis and other maternal infections	1	Number	2004	37.6667989738098	46.0041052957853	31.2099108710897
1	Deaths	96	Southern Latin America	2	Female	22	All ages	368	Maternal sepsis and other maternal infections	2	Percent	2004	0.000196411155423606	0.000240201863413488	0.000162466851383946
1	Deaths	96	Southern Latin America	2	Female	22	All ages	368	Maternal sepsis and other maternal infections	3	Rate	2004	0.128150078665195	0.156515283304959	0.106182437643422
1	Deaths	96	Southern Latin America	2	Female	27	Age-standardized	368	Maternal sepsis and other maternal infections	3	Rate	2004	0.127240428441614	0.155388642489432	0.105400391790062
1	Deaths	167	Central Sub-Saharan Africa	2	Female	22	All ages	368	Maternal sepsis and other maternal infections	1	Number	2000	2195.01305568555	2718.17938810075	1747.83779963473
1	Deaths	167	Central Sub-Saharan Africa	2	Female	22	All ages	368	Maternal sepsis and other maternal infections	2	Percent	2000	0.00466472959190521	0.00558531614087316	0.00384091042317278
1	Deaths	167	Central Sub-Saharan Africa	2	Female	22	All ages	368	Maternal sepsis and other maternal infections	3	Rate	2000	5.93153747994237	7.3452788246359	4.72315
1	Deaths	167	Central Sub-Saharan Africa	2	Female	27	Age-standardized	368	Maternal sepsis and other maternal infections	3	Rate	2000	6.77344272412964	8.4214725948311	5.37703024464635
1	Deaths	21	Oceania	2	Female	22	All ages	368	Maternal sepsis and other maternal infections	1	Number	2000	40.1472707469115	56.7903308088085	27.0771859645103
1	Deaths	21	Oceania	2	Female	22	All ages	368	Maternal sepsis and other maternal infections	2	Percent	2000	0.00152151294660062	0.00207625596608925	0.00103671012736471
1	Deaths	21	Oceania	2	Female	22	All ages	368	Maternal sepsis and other maternal infections	3	Rate	2000	0.99425638856013	1.40642559667508	0.670572734549238
1	Deaths	21	Oceania	2	Female	27	Age-standardized	368	Maternal sepsis and other maternal infections	3	Rate	2000	0.951914110797784	1.32979495723224	0.650279993883683
1	Deaths	138	North Africa and Middle East	2	Female	22	All ages	368	Maternal sepsis and other maternal infections	1	Number	2001	1882.30532174987	2451.58608779289	1427.37461204456
1	Deaths	138	North Africa and Middle East	2	Female	22	All ages	368	Maternal sepsis and other maternal infections	2	Percent	2001	0.00176640737795287	0.00223935257993654	0.0013849633225961
1	Deaths	138	North Africa and Middle East	2	Female	22	All ages	368	Maternal sepsis and other maternal infections	3	Rate	2001	0.901155215236489	1.17369884847478	0.683356765173636
1	Deaths	138	North Africa and Middle East	2	Female	27	Age-standardized	368	Maternal sepsis and other maternal infections	3	Rate	2001	0.855455482655847	1.12604340815591	0.644217943023843
1	Deaths	56	Eastern Europe	2	Female	22	All ages	368	Maternal sepsis and other maternal infections	1	Number	2006	27.4459580458939	33.6142227370581	22.2474708793744
1	Deaths	56	Eastern Europe	2	Female	22	All ages	368	Maternal sepsis and other maternal infections	2	Percent	2006	0.0000180577178002377	0.0000220975410976099	0.0000146466269058691
1	Deaths	56	Eastern Europe	2	Female	22	All ages	368	Maternal sepsis and other maternal infections	3	Rate	2006	0.0239585923695862	0.0293430988647211	0.0194206405606932
1	Deaths	56	Eastern Europe	2	Female	27	Age-standardized	368	Maternal sepsis and other maternal infections	3	Rate	2006	0.0248335530717014	0.0304207043343199	0.0201583892797599
1	Deaths	21	Oceania	2	Female	22	All ages	368	Maternal sepsis and other maternal infections	1	Number	1999	39.1615865116258	55.8654393260531	23.3325000435823
1	Deaths	21	Oceania	2	Female	22	All ages	368	Maternal sepsis and other maternal infections	2	Percent	1999	0.00152337947489403	0.00212387489861865	0.000963413589856682
1	Deaths	21	Oceania	2	Female	22	All ages	368	Maternal sepsis and other maternal infections	3	Rate	1999	0.994770652187957	1.41907681642691	0.592685035337869
1	Deaths	21	Oceania	2	Female	27	Age-standardized	368	Maternal sepsis and other maternal infections	3	Rate	1999	0.953836930621963	1.35700585780537	0.580716604601833
1	Deaths	42	Central Europe	2	Female	22	All ages	368	Maternal sepsis and other maternal infections	1	Number	2006	5.99397418404658	7.02182042472473	5.02030784927007
1	Deaths	42	Central Europe	2	Female	22	All ages	368	Maternal sepsis and other maternal infections	2	Percent	2006	0.00000947905941201849	0.0000111094961486229	0.00000793115672739751
1	Deaths	42	Central Europe	2	Female	22	All ages	368	Maternal sepsis and other maternal infections	3	Rate	2006	0.00969705284816931	0.0113599027386771	0.00812185522220338
1	Deaths	42	Central Europe	2	Female	27	Age-standardized	368	Maternal sepsis and other maternal infections	3	Rate	2006	0.010006798614616	0.0117076657920682	0.00836450775207504
1	Deaths	120	Andean Latin America	2	Female	22	All ages	368	Maternal sepsis and other maternal infections	1	Number	2000	211.228683042651	247.73052517732	174.337937545737
1	Deaths	120	Andean Latin America	2	Female	22	All ages	368	Maternal sepsis and other maternal infections	2	Percent	2000	0.00193758384904162	0.00221886736171698	0.0016436953791629
1	Deaths	120	Andean Latin America	2	Female	22	All ages	368	Maternal sepsis and other maternal infections	3	Rate	2000	0.909409169863718	1.06656164307912	0.750582339365379
1	Deaths	120	Andean Latin America	2	Female	27	Age-standardized	368	Maternal sepsis and other maternal infections	3	Rate	2000	0.872107251359835	1.01810223542656	0.721663786657302
1	Deaths	9	Southeast Asia	2	Female	22	All ages	368	Maternal sepsis and other maternal infections	1	Number	2006	889.582113489248	1057.81581360513	744.944929167983
1	Deaths	9	Southeast Asia	2	Female	22	All ages	368	Maternal sepsis and other maternal infections	2	Percent	2006	0.000512860287677026	0.00058982764183959	0.00044058924794793
1	Deaths	9	Southeast Asia	2	Female	22	All ages	368	Maternal sepsis and other maternal infections	3	Rate	2006	0.302697528295195	0.359942300226695	0.253481927475729
1	Deaths	9	Southeast Asia	2	Female	27	Age-standardized	368	Maternal sepsis and other maternal infections	3	Rate	2006	0.271720166231395	0.323330366059374	0.22754519761438
1	Deaths	174	Eastern Sub-Saharan Africa	2	Female	22	All ages	368	Maternal sepsis and other maternal infections	1	Number	2003	6102.68820736478	7104.85156835058	5366.4940013909
1	Deaths	174	Eastern Sub-Saharan Africa	2	Female	22	All ages	368	Maternal sepsis and other maternal infections	2	Percent	2003	0.00398955943293127	0.00455889721641708	0.00351520980580228
1	Deaths	174	Eastern Sub-Saharan Africa	2	Female	22	All ages	368	Maternal sepsis and other maternal infections	3	Rate	2003	4.47579599568393	5.21079647509697	3.93586097570911
1	Deaths	174	Eastern Sub-Saharan Africa	2	Female	27	Age-standardized	368	Maternal sepsis and other maternal infections	3	Rate	2003	5.1781025093792	6.06431715958526	4.52282251746272
1	Deaths	138	North Africa and Middle East	2	Female	22	All ages	368	Maternal sepsis and other maternal infections	1	Number	2005	1752.71574582284	2262.19191225711	1313.40037262332
1	Deaths	138	North Africa and Middle East	2	Female	22	All ages	368	Maternal sepsis and other maternal infections	2	Percent	2005	0.00160864298190062	0.00202053022178079	0.00123798369575698
1	Deaths	138	North Africa and Middle East	2	Female	22	All ages	368	Maternal sepsis and other maternal infections	3	Rate	2005	0.77542556150376	1.00082482739819	0.581066395876165
1	Deaths	138	North Africa and Middle East	2	Female	27	Age-standardized	368	Maternal sepsis and other maternal infections	3	Rate	2005	0.718499201636527	0.931239884375899	0.535174614670594
1	Deaths	104	Caribbean	2	Female	22	All ages	368	Maternal sepsis and other maternal infections	1	Number	2005	336.125580472107	455.84091320532	244.742049281789
1	Deaths	104	Caribbean	2	Female	22	All ages	368	Maternal sepsis and other maternal infections	2	Percent	2005	0.00226336376158303	0.00303092490344956	0.001692823832951
1	Deaths	104	Caribbean	2	Female	22	All ages	368	Maternal sepsis and other maternal infections	3	Rate	2005	1.57638721858999	2.13783725796165	1.14780980905245
1	Deaths	104	Caribbean	2	Female	27	Age-standardized	368	Maternal sepsis and other maternal infections	3	Rate	2005	1.49606401193102	2.03095710526811	1.08984983486078
1	Deaths	96	Southern Latin America	2	Female	22	All ages	368	Maternal sepsis and other maternal infections	1	Number	2003	39.6025613046936	47.9951912259892	32.7083731695148
1	Deaths	96	Southern Latin America	2	Female	22	All ages	368	Maternal sepsis and other maternal infections	2	Percent	2003	0.000207478014675334	0.000251120698659012	0.000171027097242112
1	Deaths	96	Southern Latin America	2	Female	22	All ages	368	Maternal sepsis and other maternal infections	3	Rate	2003	0.136146003946123	0.164998254627385	0.112445108495552
1	Deaths	96	Southern Latin America	2	Female	27	Age-standardized	368	Maternal sepsis and other maternal infections	3	Rate	2003	0.135269353202691	0.163965368729776	0.11161396056396
1	Deaths	9	Southeast Asia	2	Female	22	All ages	368	Maternal sepsis and other maternal infections	1	Number	2007	834.75034480245	996.978048172129	704.880729662095
1	Deaths	9	Southeast Asia	2	Female	22	All ages	368	Maternal sepsis and other maternal infections	2	Percent	2007	0.000480489705849415	0.000553448478403339	0.000414446882686995
1	Deaths	9	Southeast Asia	2	Female	22	All ages	368	Maternal sepsis and other maternal infections	3	Rate	2007	0.28062604880222	0.335163695520612	0.236966531698424
1	Deaths	9	Southeast Asia	2	Female	27	Age-standardized	368	Maternal sepsis and other maternal infections	3	Rate	2007	0.252508043102761	0.30183453324678	0.213360524001795
1	Deaths	42	Central Europe	2	Female	22	All ages	368	Maternal sepsis and other maternal infections	1	Number	2007	5.34527770303275	6.26485911137005	4.50609418593338
1	Deaths	42	Central Europe	2	Female	22	All ages	368	Maternal sepsis and other maternal infections	2	Percent	2007	0.00000840532908370631	0.00000983839210444938	0.00000709419878798321
1	Deaths	42	Central Europe	2	Female	22	All ages	368	Maternal sepsis and other maternal infections	3	Rate	2007	0.00866974338167668	0.010161253322184	0.00730863435281247
1	Deaths	42	Central Europe	2	Female	27	Age-standardized	368	Maternal sepsis and other maternal infections	3	Rate	2007	0.00895650096224397	0.0105066170712554	0.00755678944057679
1	Deaths	100	High-income North America	2	Female	22	All ages	368	Maternal sepsis and other maternal infections	1	Number	2004	11.8087294643617	14.5367101084432	9.56601663220168
1	Deaths	100	High-income North America	2	Female	22	All ages	368	Maternal sepsis and other maternal infections	2	Percent	2004	0.00000885564709803202	0.000010890074901033	0.00000717038080544044
1	Deaths	100	High-income North America	2	Female	22	All ages	368	Maternal sepsis and other maternal infections	3	Rate	2004	0.00718420350867762	0.00884385437746603	0.00581978022788473
1	Deaths	100	High-income North America	2	Female	27	Age-standardized	368	Maternal sepsis and other maternal infections	3	Rate	2004	0.00758523603763579	0.00936265206282251	0.00613376420136392
1	Deaths	73	Western Europe	2	Female	22	All ages	368	Maternal sepsis and other maternal infections	1	Number	2000	9.20635000021319	10.6656206448253	7.84628180909646
1	Deaths	73	Western Europe	2	Female	22	All ages	368	Maternal sepsis and other maternal infections	2	Percent	2000	0.00000473100801977305	0.00000548124253325268	0.00000402408438938131
1	Deaths	73	Western Europe	2	Female	22	All ages	368	Maternal sepsis and other maternal infections	3	Rate	2000	0.00451469441951881	0.00523030495307936	0.00384773169569694
1	Deaths	73	Western Europe	2	Female	27	Age-standardized	368	Maternal sepsis and other maternal infections	3	Rate	2000	0.00469044544370811	0.00542709679909253	0.00400632259239577
1	Deaths	134	Tropical Latin America	2	Female	22	All ages	368	Maternal sepsis and other maternal infections	1	Number	1999	211.662	247.540968336942	180.126530076264
1	Deaths	134	Tropical Latin America	2	Female	22	All ages	368	Maternal sepsis and other maternal infections	2	Percent	1999	0.000504067550730828	0.00058773476145626	0.000430330116055869
1	Deaths	134	Tropical Latin America	2	Female	22	All ages	368	Maternal sepsis and other maternal infections	3	Rate	1999	0.235986376982656	0.275989057725615	0.200827166675156
1	Deaths	134	Tropical Latin America	2	Female	27	Age-standardized	368	Maternal sepsis and other maternal infections	3	Rate	1999	0.209767867822065	0.245555478039387	0.178331123197296
1	Deaths	167	Central Sub-Saharan Africa	2	Female	22	All ages	368	Maternal sepsis and other maternal infections	1	Number	1999	2057.96938902035	2588.45950555316	1639.26627017253
1	Deaths	167	Central Sub-Saharan Africa	2	Female	22	All ages	368	Maternal sepsis and other maternal infections	2	Percent	1999	0.00444432303595268	0.00535559661530625	0.00363400401267087
1	Deaths	167	Central Sub-Saharan Africa	2	Female	22	All ages	368	Maternal sepsis and other maternal infections	3	Rate	1999	5.72813853130164	7.20470125045501	4.56272301003868
1	Deaths	167	Central Sub-Saharan Africa	2	Female	27	Age-standardized	368	Maternal sepsis and other maternal infections	3	Rate	1999	6.54837256574506	8.18851162768736	5.13584593215278
1	Deaths	174	Eastern Sub-Saharan Africa	2	Female	22	All ages	368	Maternal sepsis and other maternal infections	1	Number	2005	5878.36195290474	6763.3558771601	5202.08587200425
1	Deaths	174	Eastern Sub-Saharan Africa	2	Female	22	All ages	368	Maternal sepsis and other maternal infections	2	Percent	2005	0.0039838996807649	0.00453809856867178	0.00354412216880709
1	Deaths	174	Eastern Sub-Saharan Africa	2	Female	22	All ages	368	Maternal sepsis and other maternal infections	3	Rate	2005	4.08476853703795	4.69973497942957	3.61483638931633
1	Deaths	174	Eastern Sub-Saharan Africa	2	Female	27	Age-standardized	368	Maternal sepsis and other maternal infections	3	Rate	2005	4.68181748057462	5.41136023901915	4.11643148229687
1	Deaths	124	Central Latin America	2	Female	22	All ages	368	Maternal sepsis and other maternal infections	1	Number	2005	234.102764181528	261.674326102622	208.146846837057
1	Deaths	124	Central Latin America	2	Female	22	All ages	368	Maternal sepsis and other maternal infections	2	Percent	2005	0.000541063665940188	0.000603698429093876	0.000480077471894627
1	Deaths	124	Central Latin America	2	Female	22	All ages	368	Maternal sepsis and other maternal infections	3	Rate	2005	0.214662510181002	0.239944487146483	0.19086201217879
1	Deaths	124	Central Latin America	2	Female	27	Age-standardized	368	Maternal sepsis and other maternal infections	3	Rate	2005	0.196171436554534	0.218702618081584	0.174197784717374
1	Deaths	96	Southern Latin America	2	Female	22	All ages	368	Maternal sepsis and other maternal infections	1	Number	2006	36.7323967703815	44.7644783354988	29.8805927026041
1	Deaths	96	Southern Latin America	2	Female	22	All ages	368	Maternal sepsis and other maternal infections	2	Percent	2006	0.00018955953333514	0.000230473345399977	0.000154376065711821
1	Deaths	96	Southern Latin America	2	Female	22	All ages	368	Maternal sepsis and other maternal infections	3	Rate	2006	0.122395780128085	0.149159426817419	0.0995649284033036
1	Deaths	96	Southern Latin America	2	Female	27	Age-standardized	368	Maternal sepsis and other maternal infections	3	Rate	2006	0.120967532291893	0.14743128030596	0.0982956589332637
1	Deaths	65	High-income Asia Pacific	2	Female	22	All ages	368	Maternal sepsis and other maternal infections	1	Number	2007	2.25137891293183	2.90916720149936	1.76984390158934
1	Deaths	65	High-income Asia Pacific	2	Female	22	All ages	368	Maternal sepsis and other maternal infections	2	Percent	2007	0.0000035703290432215	0.0000046294724098542	0.00000280096222386029
1	Deaths	65	High-income Asia Pacific	2	Female	22	All ages	368	Maternal sepsis and other maternal infections	3	Rate	2007	0.002417521443643	0.00312385181027079	0.00190045112327237
1	Deaths	65	High-income Asia Pacific	2	Female	27	Age-standardized	368	Maternal sepsis and other maternal infections	3	Rate	2007	0.00249747955990405	0.0031984317624179	0.00195768468717764
1	Deaths	100	High-income North America	2	Female	22	All ages	368	Maternal sepsis and other maternal infections	1	Number	2003	10.8400454230998	13.2781888694881	8.78267905498667
1	Deaths	100	High-income North America	2	Female	22	All ages	368	Maternal sepsis and other maternal infections	2	Percent	2003	0.00000804591846876998	0.00000986622184457165	0.00000650881954415194
1	Deaths	100	High-income North America	2	Female	22	All ages	368	Maternal sepsis and other maternal infections	3	Rate	2003	0.00665754638738139	0.00815496198481335	0.00539398968656136
1	Deaths	100	High-income North America	2	Female	27	Age-standardized	368	Maternal sepsis and other maternal infections	3	Rate	2003	0.006967572501424	0.00856059416065022	0.00565489228394362
1	Deaths	167	Central Sub-Saharan Africa	2	Female	22	All ages	368	Maternal sepsis and other maternal infections	1	Number	2003	2648.68882829325	3251.50427724278	2132.32102097518
1	Deaths	167	Central Sub-Saharan Africa	2	Female	22	All ages	368	Maternal sepsis and other maternal infections	2	Percent	2003	0.00540931598879994	0.00644553206534364	0.00449653640344121
1	Deaths	167	Central Sub-Saharan Africa	2	Female	22	All ages	368	Maternal sepsis and other maternal infections	3	Rate	2003	6.54433452468144	8.03376050497444	5.26850188146256
1	Deaths	167	Central Sub-Saharan Africa	2	Female	27	Age-standardized	368	Maternal sepsis and other maternal infections	3	Rate	2003	7.48797295968989	9.21746753344285	6.00943554285309
1	Deaths	21	Oceania	2	Female	22	All ages	368	Maternal sepsis and other maternal infections	1	Number	2003	42.7254548852411	60.6481149390982	29.0855280537856
1	Deaths	21	Oceania	2	Female	22	All ages	368	Maternal sepsis and other maternal infections	2	Percent	2003	0.00149591557373855	0.00204180329318018	0.00106188702395091
1	Deaths	21	Oceania	2	Female	22	All ages	368	Maternal sepsis and other maternal infections	3	Rate	2003	0.984470899188083	1.39744104324986	0.670182588655401
1	Deaths	21	Oceania	2	Female	27	Age-standardized	368	Maternal sepsis and other maternal infections	3	Rate	2003	0.942594520159392	1.34144236150054	0.638877681244681
1	Deaths	134	Tropical Latin America	2	Female	22	All ages	368	Maternal sepsis and other maternal infections	1	Number	2003	198.235461163224	228.152638246506	170.167171643859
1	Deaths	134	Tropical Latin America	2	Female	22	All ages	368	Maternal sepsis and other maternal infections	2	Percent	2003	0.000441735581811054	0.000510973691852477	0.000378518831634328
1	Deaths	134	Tropical Latin America	2	Female	22	All ages	368	Maternal sepsis and other maternal infections	3	Rate	2003	0.208362606085242	0.239808145380825	0.178860407445845
1	Deaths	134	Tropical Latin America	2	Female	27	Age-standardized	368	Maternal sepsis and other maternal infections	3	Rate	2003	0.184610928495819	0.213040834031732	0.15905189695503
1	Deaths	32	Central Asia	2	Female	22	All ages	368	Maternal sepsis and other maternal infections	1	Number	2007	35.1250523618917	41.7556372254644	29.6366273708535
1	Deaths	32	Central Asia	2	Female	22	All ages	368	Maternal sepsis and other maternal infections	2	Percent	2007	0.000132159322255342	0.000155578910454183	0.000113444399302155
1	Deaths	32	Central Asia	2	Female	22	All ages	368	Maternal sepsis and other maternal infections	3	Rate	2007	0.087680054368331	0.104231489946051	0.0739797074862055
1	Deaths	32	Central Asia	2	Female	27	Age-standardized	368	Maternal sepsis and other maternal infections	3	Rate	2007	0.078708410136167	0.0932575207508713	0.0666622843067595
1	Deaths	192	Southern Sub-Saharan Africa	2	Female	22	All ages	368	Maternal sepsis and other maternal infections	1	Number	2001	405.001900381906	489.421326458425	327.830027972956
1	Deaths	192	Southern Sub-Saharan Africa	2	Female	22	All ages	368	Maternal sepsis and other maternal infections	2	Percent	2001	0.00093920550831932	0.00113334929679422	0.000760577784452848
1	Deaths	192	Southern Sub-Saharan Africa	2	Female	22	All ages	368	Maternal sepsis and other maternal infections	3	Rate	2001	1.20893521742941	1.46092815159304	0.978576312292983
1	Deaths	192	Southern Sub-Saharan Africa	2	Female	27	Age-standardized	368	Maternal sepsis and other maternal infections	3	Rate	2001	1.11022631388623	1.3481525792121	0.897232005518126
1	Deaths	174	Eastern Sub-Saharan Africa	2	Female	22	All ages	368	Maternal sepsis and other maternal infections	1	Number	2000	6281.7285243485	7230.30686691171	5360.97361512713
1	Deaths	174	Eastern Sub-Saharan Africa	2	Female	22	All ages	368	Maternal sepsis and other maternal infections	2	Percent	2000	0.00402023056341451	0.00465222286070781	0.00348793302840792
1	Deaths	174	Eastern Sub-Saharan Africa	2	Female	22	All ages	368	Maternal sepsis and other maternal infections	3	Rate	2000	4.99228005644557	5.7461440165322	4.26052822215933
1	Deaths	174	Eastern Sub-Saharan Africa	2	Female	27	Age-standardized	368	Maternal sepsis and other maternal infections	3	Rate	2000	5.8520525080287	6.76698078465525	4.96297972640125
1	Deaths	192	Southern Sub-Saharan Africa	2	Female	22	All ages	368	Maternal sepsis and other maternal infections	1	Number	2000	358.332018921717	443.914563064698	284.10474926736
1	Deaths	192	Southern Sub-Saharan Africa	2	Female	22	All ages	368	Maternal sepsis and other maternal infections	2	Percent	2000	0.000894564610239217	0.0010986832071699	0.000715330669395724
1	Deaths	192	Southern Sub-Saharan Africa	2	Female	22	All ages	368	Maternal sepsis and other maternal infections	3	Rate	2000	1.08445450601277	1.3434611555195	0.859813411175869
1	Deaths	192	Southern Sub-Saharan Africa	2	Female	27	Age-standardized	368	Maternal sepsis and other maternal infections	3	Rate	2000	1.00015227816977	1.24384854040088	0.790977331442022
1	Deaths	138	North Africa and Middle East	2	Female	22	All ages	368	Maternal sepsis and other maternal infections	1	Number	2004	1782.1021614566	2279.61079753362	1338.87382532477
1	Deaths	138	North Africa and Middle East	2	Female	22	All ages	368	Maternal sepsis and other maternal infections	2	Percent	2004	0.00164480550118051	0.00206634859795134	0.00126465150674457
1	Deaths	138	North Africa and Middle East	2	Female	22	All ages	368	Maternal sepsis and other maternal infections	3	Rate	2004	0.804221811174331	1.02873604219558	0.604203033936343
1	Deaths	138	North Africa and Middle East	2	Female	27	Age-standardized	368	Maternal sepsis and other maternal infections	3	Rate	2004	0.748604610823676	0.965721308549551	0.55870168594977
1	Deaths	73	Western Europe	2	Female	22	All ages	368	Maternal sepsis and other maternal infections	1	Number	2003	8.03475885073529	9.29883990561193	6.85990275151638
1	Deaths	73	Western Europe	2	Female	22	All ages	368	Maternal sepsis and other maternal infections	2	Percent	2003	0.0000040879795087495	0.00000473201346714109	0.00000348639588144261
1	Deaths	73	Western Europe	2	Female	22	All ages	368	Maternal sepsis and other maternal infections	3	Rate	2003	0.00388039590704155	0.00449088528732497	0.00331299782037033
1	Deaths	73	Western Europe	2	Female	27	Age-standardized	368	Maternal sepsis and other maternal infections	3	Rate	2003	0.00413915850756907	0.0048035064516969	0.00352325960753993
1	Deaths	120	Andean Latin America	2	Female	22	All ages	368	Maternal sepsis and other maternal infections	1	Number	2003	163.766412621642	197.804590385766	131.892319355518
1	Deaths	120	Andean Latin America	2	Female	22	All ages	368	Maternal sepsis and other maternal infections	2	Percent	2003	0.00143993739022115	0.00168543665143338	0.00120252282420481
1	Deaths	120	Andean Latin America	2	Female	22	All ages	368	Maternal sepsis and other maternal infections	3	Rate	2003	0.672078595414588	0.811767377356932	0.541270968322564
1	Deaths	120	Andean Latin America	2	Female	27	Age-standardized	368	Maternal sepsis and other maternal infections	3	Rate	2003	0.636363246122502	0.768887666879133	0.516092927850795
1	Deaths	70	Australasia	2	Female	22	All ages	368	Maternal sepsis and other maternal infections	1	Number	2007	0.116842442565535	0.150107725203286	0.0939683475360814
1	Deaths	70	Australasia	2	Female	22	All ages	368	Maternal sepsis and other maternal infections	2	Percent	2007	0.00000143603994617114	0.00000184816102369462	0.00000115847221275016
1	Deaths	70	Australasia	2	Female	22	All ages	368	Maternal sepsis and other maternal infections	3	Rate	2007	0.000927107367297089	0.00119105673305415	0.000745608747819279
1	Deaths	70	Australasia	2	Female	27	Age-standardized	368	Maternal sepsis and other maternal infections	3	Rate	2007	0.000963715002395795	0.00123463455393194	0.000775214030726126
1	Deaths	199	Western Sub-Saharan Africa	2	Female	22	All ages	368	Maternal sepsis and other maternal infections	1	Number	2005	7347.91175010561	9744.24767877937	5692.96289641896
1	Deaths	199	Western Sub-Saharan Africa	2	Female	22	All ages	368	Maternal sepsis and other maternal infections	2	Percent	2005	0.00434851183317257	0.00552444176448147	0.00351208858804221
1	Deaths	199	Western Sub-Saharan Africa	2	Female	22	All ages	368	Maternal sepsis and other maternal infections	3	Rate	2005	4.85293946044949	6.43560315923257	3.75992597985534
1	Deaths	199	Western Sub-Saharan Africa	2	Female	27	Age-standardized	368	Maternal sepsis and other maternal infections	3	Rate	2005	4.96261381414216	6.57909203552135	3.85504379844276
1	Deaths	100	High-income North America	2	Female	22	All ages	368	Maternal sepsis and other maternal infections	1	Number	2006	12.4541587185899	15.5793766226577	10.1711325427707
1	Deaths	100	High-income North America	2	Female	22	All ages	368	Maternal sepsis and other maternal infections	2	Percent	2006	0.0000093083975767691	0.0000116376370439478	0.00000759842232517944
1	Deaths	100	High-income North America	2	Female	22	All ages	368	Maternal sepsis and other maternal infections	3	Rate	2006	0.00743050542136468	0.00929509933764902	0.0060683870511194
1	Deaths	100	High-income North America	2	Female	27	Age-standardized	368	Maternal sepsis and other maternal infections	3	Rate	2006	0.00795791035800425	0.00995567326402231	0.00649358100957582
1	Deaths	174	Eastern Sub-Saharan Africa	2	Female	22	All ages	368	Maternal sepsis and other maternal infections	1	Number	2004	6044.15539301934	6985.11945627081	5298.42646326881
1	Deaths	174	Eastern Sub-Saharan Africa	2	Female	22	All ages	368	Maternal sepsis and other maternal infections	2	Percent	2004	0.00400311348846544	0.00458088118553874	0.00351475678009828
1	Deaths	174	Eastern Sub-Saharan Africa	2	Female	22	All ages	368	Maternal sepsis and other maternal infections	3	Rate	2004	4.31428455100941	4.98593947335463	3.7819873826442
1	Deaths	174	Eastern Sub-Saharan Africa	2	Female	27	Age-standardized	368	Maternal sepsis and other maternal infections	3	Rate	2004	4.96979749115363	5.79309826788301	4.30570568657095
1	Deaths	56	Eastern Europe	2	Female	22	All ages	368	Maternal sepsis and other maternal infections	1	Number	2007	26.6601245179341	32.9317008781714	21.6538567156597
1	Deaths	56	Eastern Europe	2	Female	22	All ages	368	Maternal sepsis and other maternal infections	2	Percent	2007	0.0000178800231196592	0.0000220760549938544	0.0000145260813108731
1	Deaths	56	Eastern Europe	2	Female	22	All ages	368	Maternal sepsis and other maternal infections	3	Rate	2007	0.0233506111144484	0.0288436515000609	0.0189658074160614
1	Deaths	56	Eastern Europe	2	Female	27	Age-standardized	368	Maternal sepsis and other maternal infections	3	Rate	2007	0.0240878806696172	0.0297357485146993	0.0195986646344409
1	Deaths	138	North Africa and Middle East	2	Female	22	All ages	368	Maternal sepsis and other maternal infections	1	Number	2007	1657.08861352521	2182.24375276507	1236.09928371465
1	Deaths	138	North Africa and Middle East	2	Female	22	All ages	368	Maternal sepsis and other maternal infections	2	Percent	2007	0.00148574591815814	0.0019023083341732	0.00114230837787513
1	Deaths	138	North Africa and Middle East	2	Female	22	All ages	368	Maternal sepsis and other maternal infections	3	Rate	2007	0.704070273616484	0.927200237553134	0.525198685090642
1	Deaths	138	North Africa and Middle East	2	Female	27	Age-standardized	368	Maternal sepsis and other maternal infections	3	Rate	2007	0.645756186078192	0.855287805351963	0.478553064660733
1	Deaths	124	Central Latin America	2	Female	22	All ages	368	Maternal sepsis and other maternal infections	1	Number	2004	225.51671756752	252.448893644334	199.42748248862
1	Deaths	124	Central Latin America	2	Female	22	All ages	368	Maternal sepsis and other maternal infections	2	Percent	2004	0.000533953953898249	0.000598682221385248	0.00047258275910821
1	Deaths	124	Central Latin America	2	Female	22	All ages	368	Maternal sepsis and other maternal infections	3	Rate	2004	0.209690831814994	0.234733012567931	0.185432437740622
1	Deaths	124	Central Latin America	2	Female	27	Age-standardized	368	Maternal sepsis and other maternal infections	3	Rate	2004	0.191463844830198	0.213773745390073	0.169296562417144
1	Deaths	96	Southern Latin America	2	Female	22	All ages	368	Maternal sepsis and other maternal infections	1	Number	2005	35.4118947898659	43.2886423975948	29.1936400230463
1	Deaths	96	Southern Latin America	2	Female	22	All ages	368	Maternal sepsis and other maternal infections	2	Percent	2005	0.000184903743115791	0.000226794383508157	0.000152445975311301
1	Deaths	96	Southern Latin America	2	Female	22	All ages	368	Maternal sepsis and other maternal infections	3	Rate	2005	0.119228824058233	0.145749160240351	0.0982924915648204
1	Deaths	96	Southern Latin America	2	Female	27	Age-standardized	368	Maternal sepsis and other maternal infections	3	Rate	2005	0.118085832826413	0.144102555347102	0.0973484637873544
1	Deaths	21	Oceania	2	Female	22	All ages	368	Maternal sepsis and other maternal infections	1	Number	2001	40.5841217538085	58.1363765701335	26.4426128218739
1	Deaths	21	Oceania	2	Female	22	All ages	368	Maternal sepsis and other maternal infections	2	Percent	2001	0.00150501275056412	0.00206873334811863	0.0010203741218971
1	Deaths	21	Oceania	2	Female	22	All ages	368	Maternal sepsis and other maternal infections	3	Rate	2001	0.980689606225417	1.40482873060045	0.638968996622951
1	Deaths	21	Oceania	2	Female	27	Age-standardized	368	Maternal sepsis and other maternal infections	3	Rate	2001	0.938764462324281	1.34429563070396	0.621510607990122
1	Deaths	124	Central Latin America	2	Female	22	All ages	368	Maternal sepsis and other maternal infections	1	Number	2007	207.693784007366	231.567409937231	183.68410365289
1	Deaths	124	Central Latin America	2	Female	22	All ages	368	Maternal sepsis and other maternal infections	2	Percent	2007	0.000468144315112701	0.000521432597070579	0.000414003292194434
1	Deaths	124	Central Latin America	2	Female	22	All ages	368	Maternal sepsis and other maternal infections	3	Rate	2007	0.185360305842728	0.206666781744663	0.16393240555692
1	Deaths	124	Central Latin America	2	Female	27	Age-standardized	368	Maternal sepsis and other maternal infections	3	Rate	2007	0.16972557744081	0.188770369063615	0.150478088508957
1	Deaths	159	South Asia	2	Female	22	All ages	368	Maternal sepsis and other maternal infections	1	Number	2006	10407.3678550009	12260.8812164767	8778.32463053031
1	Deaths	159	South Asia	2	Female	22	All ages	368	Maternal sepsis and other maternal infections	2	Percent	2006	0.0021370689554971	0.00253713735332433	0.00179753170243455
1	Deaths	159	South Asia	2	Female	22	All ages	368	Maternal sepsis and other maternal infections	3	Rate	2006	1.45030629983851	1.70860043745674	1.22329292968808
1	Deaths	159	South Asia	2	Female	27	Age-standardized	368	Maternal sepsis and other maternal infections	3	Rate	2006	1.31613796555171	1.5434457527819	1.11036800239653
1	Deaths	167	Central Sub-Saharan Africa	2	Female	22	All ages	368	Maternal sepsis and other maternal infections	1	Number	2001	2318.86341776121	2808.11424536231	1837.81475480625
1	Deaths	167	Central Sub-Saharan Africa	2	Female	22	All ages	368	Maternal sepsis and other maternal infections	2	Percent	2001	0.00486097402249665	0.0056935168299417	0.00400347813322705
1	Deaths	167	Central Sub-Saharan Africa	2	Female	22	All ages	368	Maternal sepsis and other maternal infections	3	Rate	2001	6.08283405632453	7.3662350420929	4.82094895892758
1	Deaths	167	Central Sub-Saharan Africa	2	Female	27	Age-standardized	368	Maternal sepsis and other maternal infections	3	Rate	2001	6.95885142679083	8.5196888957342	5.50319074824522
1	Deaths	159	South Asia	2	Female	22	All ages	368	Maternal sepsis and other maternal infections	1	Number	2007	9869.84334076786	11614.9284642341	8289.42000174841
1	Deaths	159	South Asia	2	Female	22	All ages	368	Maternal sepsis and other maternal infections	2	Percent	2007	0.00199946254226363	0.00233840812512379	0.00168126592784631
1	Deaths	159	South Asia	2	Female	22	All ages	368	Maternal sepsis and other maternal infections	3	Rate	2007	1.34965645831672	1.58828895995635	1.13354071131479
1	Deaths	159	South Asia	2	Female	27	Age-standardized	368	Maternal sepsis and other maternal infections	3	Rate	2007	1.22563044625056	1.42672708127572	1.03289511732508
1	Deaths	9	Southeast Asia	2	Female	22	All ages	368	Maternal sepsis and other maternal infections	1	Number	2008	771.746840579871	939.575171413835	650.393356063658
1	Deaths	9	Southeast Asia	2	Female	22	All ages	368	Maternal sepsis and other maternal infections	2	Percent	2008	0.000419442900314208	0.000485890501689648	0.000360882746642105
1	Deaths	9	Southeast Asia	2	Female	22	All ages	368	Maternal sepsis and other maternal infections	3	Rate	2008	0.25606815983893	0.311754156315704	0.215802671422081
1	Deaths	9	Southeast Asia	2	Female	27	Age-standardized	368	Maternal sepsis and other maternal infections	3	Rate	2008	0.230827429188183	0.280910135661339	0.194639397360154
1	Deaths	134	Tropical Latin America	2	Female	22	All ages	368	Maternal sepsis and other maternal infections	1	Number	2001	196.347955960235	226.567697742134	167.439296073605
1	Deaths	134	Tropical Latin America	2	Female	22	All ages	368	Maternal sepsis and other maternal infections	2	Percent	2001	0.000455979590136241	0.000526950003599996	0.000390039781604243
1	Deaths	134	Tropical Latin America	2	Female	22	All ages	368	Maternal sepsis and other maternal infections	3	Rate	2001	0.212287359566829	0.244960320985231	0.181031912847582
1	Deaths	134	Tropical Latin America	2	Female	27	Age-standardized	368	Maternal sepsis and other maternal infections	3	Rate	2001	0.188340776655588	0.217202558335595	0.161136910711772
1	Deaths	199	Western Sub-Saharan Africa	2	Female	22	All ages	368	Maternal sepsis and other maternal infections	1	Number	2003	7431.30594832646	9683.08537455316	5763.61058227454
1	Deaths	199	Western Sub-Saharan Africa	2	Female	22	All ages	368	Maternal sepsis and other maternal infections	2	Percent	2003	0.00440292364106148	0.00551204331417419	0.00356433356354553
1	Deaths	199	Western Sub-Saharan Africa	2	Female	22	All ages	368	Maternal sepsis and other maternal infections	3	Rate	2003	5.22795431401493	6.81209040629936	4.05472376153346
1	Deaths	199	Western Sub-Saharan Africa	2	Female	27	Age-standardized	368	Maternal sepsis and other maternal infections	3	Rate	2003	5.35167357673227	6.93042373568357	4.17246257350828
1	Deaths	73	Western Europe	2	Female	22	All ages	368	Maternal sepsis and other maternal infections	1	Number	2001	8.04772677466729	9.3242408789657	6.84879873696666
1	Deaths	73	Western Europe	2	Female	22	All ages	368	Maternal sepsis and other maternal infections	2	Percent	2001	0.00000415872963368858	0.000004820004721145	0.00000353877664590145
1	Deaths	73	Western Europe	2	Female	22	All ages	368	Maternal sepsis and other maternal infections	3	Rate	2001	0.00392741414940017	0.00455037261897839	0.00334231887079304
1	Deaths	73	Western Europe	2	Female	27	Age-standardized	368	Maternal sepsis and other maternal infections	3	Rate	2001	0.00410287848704935	0.00473650258341856	0.0035025080491198
1	Deaths	192	Southern Sub-Saharan Africa	2	Female	22	All ages	368	Maternal sepsis and other maternal infections	1	Number	2003	539.06470190966	651.640299606879	446.239895664615
1	Deaths	192	Southern Sub-Saharan Africa	2	Female	22	All ages	368	Maternal sepsis and other maternal infections	2	Percent	2003	0.00106820514396354	0.0012846662181894	0.000888646125016926
1	Deaths	192	Southern Sub-Saharan Africa	2	Female	22	All ages	368	Maternal sepsis and other maternal infections	3	Rate	2003	1.57337297313864	1.90194837832519	1.30244437984473
1	Deaths	192	Southern Sub-Saharan Africa	2	Female	27	Age-standardized	368	Maternal sepsis and other maternal infections	3	Rate	2003	1.44144219018654	1.7456296274215	1.19183809935987
1	Deaths	120	Andean Latin America	2	Female	22	All ages	368	Maternal sepsis and other maternal infections	1	Number	2001	181.636379678441	216.341315470432	150.695356577726
1	Deaths	120	Andean Latin America	2	Female	22	All ages	368	Maternal sepsis and other maternal infections	2	Percent	2001	0.00166625360164599	0.00194331655791944	0.00141136062251587
1	Deaths	120	Andean Latin America	2	Female	22	All ages	368	Maternal sepsis and other maternal infections	3	Rate	2001	0.76907604708569	0.916022021677995	0.63806705108383
1	Deaths	120	Andean Latin America	2	Female	27	Age-standardized	368	Maternal sepsis and other maternal infections	3	Rate	2001	0.734010374043079	0.872138970836223	0.608758846298591
1	Deaths	120	Andean Latin America	2	Female	22	All ages	368	Maternal sepsis and other maternal infections	1	Number	2005	146.774852642494	175.540507827822	118.39401025163
1	Deaths	120	Andean Latin America	2	Female	22	All ages	368	Maternal sepsis and other maternal infections	2	Percent	2005	0.00128496278403015	0.00148135756413923	0.0010737385362502
1	Deaths	120	Andean Latin America	2	Female	22	All ages	368	Maternal sepsis and other maternal infections	3	Rate	2005	0.584846661289422	0.699467777182613	0.471758890339259
1	Deaths	120	Andean Latin America	2	Female	27	Age-standardized	368	Maternal sepsis and other maternal infections	3	Rate	2005	0.549211600846625	0.655206231063117	0.446515769513902
1	Deaths	100	High-income North America	2	Female	22	All ages	368	Maternal sepsis and other maternal infections	1	Number	2005	12.4437421976458	15.3780852447779	10.1188409794751
1	Deaths	100	High-income North America	2	Female	22	All ages	368	Maternal sepsis and other maternal infections	2	Percent	2005	0.00000927513000534064	0.0000114507927333226	0.00000754136426020678
1	Deaths	100	High-income North America	2	Female	22	All ages	368	Maternal sepsis and other maternal infections	3	Rate	2005	0.00749771564762927	0.00926574245424025	0.00609689522192413
1	Deaths	100	High-income North America	2	Female	27	Age-standardized	368	Maternal sepsis and other maternal infections	3	Rate	2005	0.00798668917543421	0.00992024176740066	0.00649537069186853
1	Deaths	73	Western Europe	2	Female	22	All ages	368	Maternal sepsis and other maternal infections	1	Number	2005	7.48995710733384	8.72143409684586	6.42625107973912
1	Deaths	73	Western Europe	2	Female	22	All ages	368	Maternal sepsis and other maternal infections	2	Percent	2005	0.0000039223223292734	0.00000456812819925088	0.00000336129243375757
1	Deaths	73	Western Europe	2	Female	22	All ages	368	Maternal sepsis and other maternal infections	3	Rate	2005	0.0035764673692628	0.00416449974459846	0.0030685459160871
1	Deaths	73	Western Europe	2	Female	27	Age-standardized	368	Maternal sepsis and other maternal infections	3	Rate	2005	0.0038902318708402	0.0045375687563273	0.00332840820080469
1	Deaths	199	Western Sub-Saharan Africa	2	Female	22	All ages	368	Maternal sepsis and other maternal infections	1	Number	2004	7446.68866617256	9476.41101526621	5671.13639220547
1	Deaths	199	Western Sub-Saharan Africa	2	Female	22	All ages	368	Maternal sepsis and other maternal infections	2	Percent	2004	0.004404295151292	0.00545319872819985	0.00348652646496457
1	Deaths	199	Western Sub-Saharan Africa	2	Female	22	All ages	368	Maternal sepsis and other maternal infections	3	Rate	2004	5.07687722299608	6.46066693478163	3.86637127840211
1	Deaths	199	Western Sub-Saharan Africa	2	Female	27	Age-standardized	368	Maternal sepsis and other maternal infections	3	Rate	2004	5.19190014944651	6.61160964224378	3.94024914371254
1	Deaths	138	North Africa and Middle East	2	Female	22	All ages	368	Maternal sepsis and other maternal infections	1	Number	2006	1705.06952182613	2207.01891132978	1285.39
1	Deaths	138	North Africa and Middle East	2	Female	22	All ages	368	Maternal sepsis and other maternal infections	2	Percent	2006	0.00154524659419746	0.00197696413804906	0.00120005242301513
1	Deaths	138	North Africa and Middle East	2	Female	22	All ages	368	Maternal sepsis and other maternal infections	3	Rate	2006	0.73919801437441	0.956807904931927	0.557255184634142
1	Deaths	138	North Africa and Middle East	2	Female	27	Age-standardized	368	Maternal sepsis and other maternal infections	3	Rate	2006	0.681119602825015	0.890410262260386	0.511822196396978
1	Deaths	70	Australasia	2	Female	22	All ages	368	Maternal sepsis and other maternal infections	1	Number	2008	0.101049369801468	0.130605175679143	0.0809305058538829
1	Deaths	70	Australasia	2	Female	22	All ages	368	Maternal sepsis and other maternal infections	2	Percent	2008	0.00000121699733825291	0.00000157392629110489	0.000000976728910468418
1	Deaths	70	Australasia	2	Female	22	All ages	368	Maternal sepsis and other maternal infections	3	Rate	2008	0.000790728843736727	0.001022008150607	0.000633295244122739
1	Deaths	70	Australasia	2	Female	27	Age-standardized	368	Maternal sepsis and other maternal infections	3	Rate	2008	0.000825182761444409	0.00106700861346316	0.000662101795693099
1	Deaths	96	Southern Latin America	2	Female	22	All ages	368	Maternal sepsis and other maternal infections	1	Number	2007	38.318051990127	46.4543043907034	31.2527831342277
1	Deaths	96	Southern Latin America	2	Female	22	All ages	368	Maternal sepsis and other maternal infections	2	Percent	2007	0.000191495773085094	0.000232203999282709	0.000156292245706316
1	Deaths	96	Southern Latin America	2	Female	22	All ages	368	Maternal sepsis and other maternal infections	3	Rate	2007	0.126341494231273	0.153168178583506	0.103046034831876
1	Deaths	96	Southern Latin America	2	Female	27	Age-standardized	368	Maternal sepsis and other maternal infections	3	Rate	2007	0.124511869665473	0.1510735438597	0.101551287897379
1	Deaths	134	Tropical Latin America	2	Female	22	All ages	368	Maternal sepsis and other maternal infections	1	Number	2004	200.907029799231	234.42985468529	173.144180700146
1	Deaths	134	Tropical Latin America	2	Female	22	All ages	368	Maternal sepsis and other maternal infections	2	Percent	2004	0.000438968166459063	0.000513347050832111	0.000377629307318583
1	Deaths	134	Tropical Latin America	2	Female	22	All ages	368	Maternal sepsis and other maternal infections	3	Rate	2004	0.208371111422765	0.243139373571279	0.179576819212981
1	Deaths	134	Tropical Latin America	2	Female	27	Age-standardized	368	Maternal sepsis and other maternal infections	3	Rate	2004	0.184678755978408	0.215820294114218	0.159434086247533
1	Deaths	100	High-income North America	2	Female	22	All ages	368	Maternal sepsis and other maternal infections	1	Number	2008	12.3005998982967	15.4020985047699	9.8920948611776
1	Deaths	100	High-income North America	2	Female	22	All ages	368	Maternal sepsis and other maternal infections	2	Percent	2008	0.00000914446028276569	0.000011446944433275	0.00000734933758062537
1	Deaths	100	High-income North America	2	Female	22	All ages	368	Maternal sepsis and other maternal infections	3	Rate	2008	0.00719567066716089	0.00901000189745555	0.00578673051866398
1	Deaths	100	High-income North America	2	Female	27	Age-standardized	368	Maternal sepsis and other maternal infections	3	Rate	2008	0.00772503175909382	0.00969365795888143	0.00618563558600136
1	Deaths	56	Eastern Europe	2	Female	22	All ages	368	Maternal sepsis and other maternal infections	1	Number	2008	27.0428770276811	33.3800224907324	21.9775598961875
1	Deaths	56	Eastern Europe	2	Female	22	All ages	368	Maternal sepsis and other maternal infections	2	Percent	2008	0.0000180719051315721	0.0000223138545086002	0.0000146792638984286
1	Deaths	56	Eastern Europe	2	Female	22	All ages	368	Maternal sepsis and other maternal infections	3	Rate	2008	0.0237520898443049	0.0293180822585274	0.0193031598183324
1	Deaths	56	Eastern Europe	2	Female	27	Age-standardized	368	Maternal sepsis and other maternal infections	3	Rate	2008	0.0243790857530515	0.0300840682482169	0.0198904326745668
1	Deaths	32	Central Asia	2	Female	22	All ages	368	Maternal sepsis and other maternal infections	1	Number	2009	37.1503790019357	43.3737159936832	31.7780620616102
1	Deaths	32	Central Asia	2	Female	22	All ages	368	Maternal sepsis and other maternal infections	2	Percent	2009	0.00014162934815648	0.000164914832495095	0.000121743957591733
1	Deaths	32	Central Asia	2	Female	22	All ages	368	Maternal sepsis and other maternal infections	3	Rate	2009	0.0905927880451147	0.105768661459416	0.0774921634226653
1	Deaths	32	Central Asia	2	Female	27	Age-standardized	368	Maternal sepsis and other maternal infections	3	Rate	2009	0.0799941441859357	0.093602540237202	0.068555754039912
1	Deaths	159	South Asia	2	Female	22	All ages	368	Maternal sepsis and other maternal infections	1	Number	2009	8517.89446516898	10047.8590271814	7102.26693549027
1	Deaths	159	South Asia	2	Female	22	All ages	368	Maternal sepsis and other maternal infections	2	Percent	2009	0.00172715954160224	0.00202945632910582	0.00144214945694613
1	Deaths	159	South Asia	2	Female	22	All ages	368	Maternal sepsis and other maternal infections	3	Rate	2009	1.12255294132495	1.3241833120971	0.935990774611154
1	Deaths	159	South Asia	2	Female	27	Age-standardized	368	Maternal sepsis and other maternal infections	3	Rate	2009	1.01910506226571	1.20033822786453	0.854108505157331
1	Deaths	42	Central Europe	2	Female	22	All ages	368	Maternal sepsis and other maternal infections	1	Number	2008	5.0076390013003	5.87778809618732	4.23984036195466
1	Deaths	42	Central Europe	2	Female	22	All ages	368	Maternal sepsis and other maternal infections	2	Percent	2008	0.00000785988020015146	0.00000923982827908659	0.00000666298285913201
1	Deaths	42	Central Europe	2	Female	22	All ages	368	Maternal sepsis and other maternal infections	3	Rate	2008	0.00813839248879519	0.00955255490268359	0.00689056957709266
1	Deaths	42	Central Europe	2	Female	27	Age-standardized	368	Maternal sepsis and other maternal infections	3	Rate	2008	0.0084337888562049	0.00990414445944643	0.00713771251707107
1	Deaths	167	Central Sub-Saharan Africa	2	Female	22	All ages	368	Maternal sepsis and other maternal infections	1	Number	2004	2781.17038058086	3445.34888324163	2237.82519143553
1	Deaths	167	Central Sub-Saharan Africa	2	Female	22	All ages	368	Maternal sepsis and other maternal infections	2	Percent	2004	0.00566502280947686	0.00681321851509819	0.00466724571107959
1	Deaths	167	Central Sub-Saharan Africa	2	Female	22	All ages	368	Maternal sepsis and other maternal infections	3	Rate	2004	6.6667590299899	8.25886502286835	5.36430324683157
1	Deaths	167	Central Sub-Saharan Africa	2	Female	27	Age-standardized	368	Maternal sepsis and other maternal infections	3	Rate	2004	7.62455753843493	9.45418856694616	6.13759555661391
1	Deaths	124	Central Latin America	2	Female	22	All ages	368	Maternal sepsis and other maternal infections	1	Number	2006	200.877452605206	224.361060411144	178.287800904432
1	Deaths	124	Central Latin America	2	Female	22	All ages	368	Maternal sepsis and other maternal infections	2	Percent	2006	0.000459247096692923	0.00051191908651654	0.000408326122376401
1	Deaths	124	Central Latin America	2	Female	22	All ages	368	Maternal sepsis and other maternal infections	3	Rate	2006	0.18169990785793	0.202941562006624	0.161266864829251
1	Deaths	124	Central Latin America	2	Female	27	Age-standardized	368	Maternal sepsis and other maternal infections	3	Rate	2006	0.166133729542673	0.185488602392831	0.147359490357297
1	Deaths	5	East Asia	2	Female	22	All ages	368	Maternal sepsis and other maternal infections	1	Number	2006	144.739146489508	176.072104147339	120.94104561039
1	Deaths	5	East Asia	2	Female	22	All ages	368	Maternal sepsis and other maternal infections	2	Percent	2006	0.0000363313934524712	0.0000429902211889667	0.0000314423298153987
1	Deaths	5	East Asia	2	Female	22	All ages	368	Maternal sepsis and other maternal infections	3	Rate	2006	0.0219824993237833	0.0267412445370233	0.0183681230532942
1	Deaths	5	East Asia	2	Female	27	Age-standardized	368	Maternal sepsis and other maternal infections	3	Rate	2006	0.0187935337339442	0.0228212393995729	0.0156296539305492
1	Deaths	100	High-income North America	2	Female	22	All ages	368	Maternal sepsis and other maternal infections	1	Number	2007	12.2513545483205	15.3950819279704	9.97460418227289
1	Deaths	100	High-income North America	2	Female	22	All ages	368	Maternal sepsis and other maternal infections	2	Percent	2007	0.0000091676437801279	0.0000115195323926816	0.00000745831613057875
1	Deaths	100	High-income North America	2	Female	22	All ages	368	Maternal sepsis and other maternal infections	3	Rate	2007	0.00723714549409696	0.00909421463290677	0.00589221880963629
1	Deaths	100	High-income North America	2	Female	27	Age-standardized	368	Maternal sepsis and other maternal infections	3	Rate	2007	0.007755814138629	0.00972469877373901	0.00631650044346001
1	Deaths	9	Southeast Asia	2	Female	22	All ages	368	Maternal sepsis and other maternal infections	1	Number	2009	730.301902554847	869.212952442347	610.397619421819
1	Deaths	9	Southeast Asia	2	Female	22	All ages	368	Maternal sepsis and other maternal infections	2	Percent	2009	0.000411821363410792	0.000469827896501205	0.000357410459579779
1	Deaths	9	Southeast Asia	2	Female	22	All ages	368	Maternal sepsis and other maternal infections	3	Rate	2009	0.238886233663708	0.284324890479208	0.199664806884466
1	Deaths	9	Southeast Asia	2	Female	27	Age-standardized	368	Maternal sepsis and other maternal infections	3	Rate	2009	0.215566119571852	0.25649975389125	0.180213498107125
1	Deaths	70	Australasia	2	Female	22	All ages	368	Maternal sepsis and other maternal infections	1	Number	2010	0.138373297999687	0.176807646502859	0.108329944637102
1	Deaths	70	Australasia	2	Female	22	All ages	368	Maternal sepsis and other maternal infections	2	Percent	2010	0.0000016474653801622	0.00000209959831041593	0.00000129039711175587
1	Deaths	70	Australasia	2	Female	22	All ages	368	Maternal sepsis and other maternal infections	3	Rate	2010	0.00105271036639755	0.00134510953357731	0.000824147847592738
1	Deaths	70	Australasia	2	Female	27	Age-standardized	368	Maternal sepsis and other maternal infections	3	Rate	2010	0.00110796048313352	0.00140844464316388	0.000871587170815409
1	Deaths	21	Oceania	2	Female	22	All ages	368	Maternal sepsis and other maternal infections	1	Number	2004	43.6002272049525	62.1489536693365	28.7812085757414
1	Deaths	21	Oceania	2	Female	22	All ages	368	Maternal sepsis and other maternal infections	2	Percent	2004	0.00149007770217669	0.00204893496550909	0.00104193936481069
1	Deaths	21	Oceania	2	Female	22	All ages	368	Maternal sepsis and other maternal infections	3	Rate	2004	0.980741349366436	1.3979754829455	0.647403078939991
1	Deaths	21	Oceania	2	Female	27	Age-standardized	368	Maternal sepsis and other maternal infections	3	Rate	2004	0.939317591441347	1.34319330388401	0.62233627289937
1	Deaths	65	High-income Asia Pacific	2	Female	22	All ages	368	Maternal sepsis and other maternal infections	1	Number	2009	2.46626635216435	3.22896976359216	1.94742260443298
1	Deaths	65	High-income Asia Pacific	2	Female	22	All ages	368	Maternal sepsis and other maternal infections	2	Percent	2009	0.00000375790932414679	0.00000491888449057865	0.0000029688847109658
1	Deaths	65	High-income Asia Pacific	2	Female	22	All ages	368	Maternal sepsis and other maternal infections	3	Rate	2009	0.00263179581263352	0.00344568991726479	0.00207812860572695
1	Deaths	65	High-income Asia Pacific	2	Female	27	Age-standardized	368	Maternal sepsis and other maternal infections	3	Rate	2009	0.00278960412126024	0.00365541883779489	0.00219460662026885
1	Deaths	120	Andean Latin America	2	Female	22	All ages	368	Maternal sepsis and other maternal infections	1	Number	2004	150.054004836017	181.856550255172	119.779338448033
1	Deaths	120	Andean Latin America	2	Female	22	All ages	368	Maternal sepsis and other maternal infections	2	Percent	2004	0.00132649090728081	0.00154708960318353	0.00109744221932831
1	Deaths	120	Andean Latin America	2	Female	22	All ages	368	Maternal sepsis and other maternal infections	3	Rate	2004	0.606715915640978	0.735303689654626	0.484305840958975
1	Deaths	120	Andean Latin America	2	Female	27	Age-standardized	368	Maternal sepsis and other maternal infections	3	Rate	2004	0.571618563516601	0.691039898335082	0.456809244407564
1	Deaths	138	North Africa and Middle East	2	Female	22	All ages	368	Maternal sepsis and other maternal infections	1	Number	2008	1591.56734940937	2104.80707329694	1170.26765454068
1	Deaths	138	North Africa and Middle East	2	Female	22	All ages	368	Maternal sepsis and other maternal infections	2	Percent	2008	0.00140226384102811	0.00179992008867314	0.00105856449997449
1	Deaths	138	North Africa and Middle East	2	Female	22	All ages	368	Maternal sepsis and other maternal infections	3	Rate	2008	0.662689438054822	0.876389816073181	0.487270623294134
1	Deaths	138	North Africa and Middle East	2	Female	27	Age-standardized	368	Maternal sepsis and other maternal infections	3	Rate	2008	0.605289576406242	0.804506229308079	0.442686426831359
1	Deaths	56	Eastern Europe	2	Female	22	All ages	368	Maternal sepsis and other maternal infections	1	Number	2010	22.9835716049627	28.0739055893168	18.732844161742
1	Deaths	56	Eastern Europe	2	Female	22	All ages	368	Maternal sepsis and other maternal infections	2	Percent	2010	0.0000158091637949989	0.0000193155982827834	0.0000129023204104895
1	Deaths	56	Eastern Europe	2	Female	22	All ages	368	Maternal sepsis and other maternal infections	3	Rate	2010	0.020267332640323	0.0247560819907054	0.0165189636515579
1	Deaths	56	Eastern Europe	2	Female	27	Age-standardized	368	Maternal sepsis and other maternal infections	3	Rate	2010	0.0208936777575017	0.0255037638562952	0.0170516340547535
1	Deaths	9	Southeast Asia	2	Female	22	All ages	368	Maternal sepsis and other maternal infections	1	Number	2010	677.162659395446	803.36608400115	569.401250087996
1	Deaths	9	Southeast Asia	2	Female	22	All ages	368	Maternal sepsis and other maternal infections	2	Percent	2010	0.000379355527278833	0.000434807204271814	0.000325902423110701
1	Deaths	9	Southeast Asia	2	Female	22	All ages	368	Maternal sepsis and other maternal infections	3	Rate	2010	0.218821820343903	0.259603843278407	0.183999244969572
1	Deaths	9	Southeast Asia	2	Female	27	Age-standardized	368	Maternal sepsis and other maternal infections	3	Rate	2010	0.197948642916935	0.234401474957794	0.166425890649634
1	Deaths	42	Central Europe	2	Female	22	All ages	368	Maternal sepsis and other maternal infections	1	Number	2009	5.20630203408176	6.12964626450292	4.37457503661911
1	Deaths	42	Central Europe	2	Female	22	All ages	368	Maternal sepsis and other maternal infections	2	Percent	2009	0.00000806543005383081	0.00000949709484600809	0.00000676583811199716
1	Deaths	42	Central Europe	2	Female	22	All ages	368	Maternal sepsis and other maternal infections	3	Rate	2009	0.00847933824726161	0.00998315957709335	0.00712473098577396
1	Deaths	42	Central Europe	2	Female	27	Age-standardized	368	Maternal sepsis and other maternal infections	3	Rate	2009	0.00887028335340736	0.0104457233662056	0.00745128276108397
1	Deaths	42	Central Europe	2	Female	22	All ages	368	Maternal sepsis and other maternal infections	1	Number	2010	4.94208059698422	5.8439012981433	4.17626696725277
1	Deaths	42	Central Europe	2	Female	22	All ages	368	Maternal sepsis and other maternal infections	2	Percent	2010	0.00000768776382424279	0.00000907478875260001	0.00000647592508829952
1	Deaths	42	Central Europe	2	Female	22	All ages	368	Maternal sepsis and other maternal infections	3	Rate	2010	0.00807031099985257	0.0095429647499553	0.00681975386332382
1	Deaths	42	Central Europe	2	Female	27	Age-standardized	368	Maternal sepsis and other maternal infections	3	Rate	2010	0.00853927787862199	0.0100877577413467	0.00720644761797539
1	Deaths	5	East Asia	2	Female	22	All ages	368	Maternal sepsis and other maternal infections	1	Number	2005	171.570601371732	210.479920047349	143.634232172786
1	Deaths	5	East Asia	2	Female	22	All ages	368	Maternal sepsis and other maternal infections	2	Percent	2005	0.0000412167942043875	0.0000494385881657497	0.0000358614122491386
1	Deaths	5	East Asia	2	Female	22	All ages	368	Maternal sepsis and other maternal infections	3	Rate	2005	0.0262501230524109	0.0322032082252457	0.0219758877041239
1	Deaths	5	East Asia	2	Female	27	Age-standardized	368	Maternal sepsis and other maternal infections	3	Rate	2005	0.0224968517802784	0.0274858611240656	0.0188146730126917
1	Deaths	192	Southern Sub-Saharan Africa	2	Female	22	All ages	368	Maternal sepsis and other maternal infections	1	Number	2005	578.515724713739	705.463427207525	470.030006688989
1	Deaths	192	Southern Sub-Saharan Africa	2	Female	22	All ages	368	Maternal sepsis and other maternal infections	2	Percent	2005	0.00109031178475163	0.00131995221887817	0.000898809985761999
1	Deaths	192	Southern Sub-Saharan Africa	2	Female	22	All ages	368	Maternal sepsis and other maternal infections	3	Rate	2005	1.65855960619335	2.02250879972552	1.34753948681152
1	Deaths	192	Southern Sub-Saharan Africa	2	Female	27	Age-standardized	368	Maternal sepsis and other maternal infections	3	Rate	2005	1.51321727563453	1.85654274834661	1.22880779221616
1	Deaths	124	Central Latin America	2	Female	22	All ages	368	Maternal sepsis and other maternal infections	1	Number	2008	199.270304273691	222.134009883225	175.506889461557
1	Deaths	124	Central Latin America	2	Female	22	All ages	368	Maternal sepsis and other maternal infections	2	Percent	2008	0.000433243893353001	0.00048199633877159	0.000383837170407512
1	Deaths	124	Central Latin America	2	Female	22	All ages	368	Maternal sepsis and other maternal infections	3	Rate	2008	0.17551487853912	0.195652954443797	0.154584349629515
1	Deaths	124	Central Latin America	2	Female	27	Age-standardized	368	Maternal sepsis and other maternal infections	3	Rate	2008	0.160695543732681	0.178883664504221	0.141685934113262
1	Deaths	73	Western Europe	2	Female	22	All ages	368	Maternal sepsis and other maternal infections	1	Number	2004	8.00650261212004	9.28730393313992	6.82689212793635
1	Deaths	73	Western Europe	2	Female	22	All ages	368	Maternal sepsis and other maternal infections	2	Percent	2004	0.00000417669645223404	0.00000484254178385077	0.00000356056581828204
1	Deaths	73	Western Europe	2	Female	22	All ages	368	Maternal sepsis and other maternal infections	3	Rate	2004	0.00384513672337254	0.00446024377240322	0.00327862674869972
1	Deaths	73	Western Europe	2	Female	27	Age-standardized	368	Maternal sepsis and other maternal infections	3	Rate	2004	0.00414793400148712	0.00482323508533887	0.00353172728204379
1	Deaths	32	Central Asia	2	Female	22	All ages	368	Maternal sepsis and other maternal infections	1	Number	2008	36.1747200027329	42.3788542303352	30.8189298049009
1	Deaths	32	Central Asia	2	Female	22	All ages	368	Maternal sepsis and other maternal infections	2	Percent	2008	0.00013618403922457	0.00015950051938495	0.000116746593412082
1	Deaths	32	Central Asia	2	Female	22	All ages	368	Maternal sepsis and other maternal infections	3	Rate	2008	0.0892831104165372	0.104595582807206	0.076064442585391
1	Deaths	32	Central Asia	2	Female	27	Age-standardized	368	Maternal sepsis and other maternal infections	3	Rate	2008	0.079464289215136	0.0932407092085896	0.0679869707881158
1	Deaths	159	South Asia	2	Female	22	All ages	368	Maternal sepsis and other maternal infections	1	Number	2010	7786.2479159766	9107.63645556914	6496.30026995971
1	Deaths	159	South Asia	2	Female	22	All ages	368	Maternal sepsis and other maternal infections	2	Percent	2010	0.00157652511100758	0.0018428470377197	0.00133685700758219
1	Deaths	159	South Asia	2	Female	22	All ages	368	Maternal sepsis and other maternal infections	3	Rate	2010	1.0078109173873	1.17884448974238	0.840846888686596
1	Deaths	159	South Asia	2	Female	27	Age-standardized	368	Maternal sepsis and other maternal infections	3	Rate	2010	0.913138333515606	1.06256078929688	0.764453826526188
1	Deaths	96	Southern Latin America	2	Female	22	All ages	368	Maternal sepsis and other maternal infections	1	Number	2009	42.6048361837939	52.2406334880248	34.7225819268321
1	Deaths	96	Southern Latin America	2	Female	22	All ages	368	Maternal sepsis and other maternal infections	2	Percent	2009	0.000210563810890261	0.000258329438353425	0.000171567093007813
1	Deaths	96	Southern Latin America	2	Female	22	All ages	368	Maternal sepsis and other maternal infections	3	Rate	2009	0.1374244448605	0.168505284829226	0.111999762769496
1	Deaths	96	Southern Latin America	2	Female	27	Age-standardized	368	Maternal sepsis and other maternal infections	3	Rate	2009	0.135014053122258	0.165608166902651	0.110079062221469
1	Deaths	32	Central Asia	2	Female	22	All ages	368	Maternal sepsis and other maternal infections	1	Number	2010	35.6335058858026	41.8096281996589	30.2608354806177
1	Deaths	32	Central Asia	2	Female	22	All ages	368	Maternal sepsis and other maternal infections	2	Percent	2010	0.000135428360796402	0.000157961916324238	0.000115750035505318
1	Deaths	32	Central Asia	2	Female	22	All ages	368	Maternal sepsis and other maternal infections	3	Rate	2010	0.0858120228488613	0.100685259033156	0.0728736463375335
1	Deaths	32	Central Asia	2	Female	27	Age-standardized	368	Maternal sepsis and other maternal infections	3	Rate	2010	0.0753238512365428	0.0882608667290223	0.0638768783744354
1	Deaths	65	High-income Asia Pacific	2	Female	22	All ages	368	Maternal sepsis and other maternal infections	1	Number	2010	2.35833025014071	3.07762359463941	1.84500337466933
1	Deaths	65	High-income Asia Pacific	2	Female	22	All ages	368	Maternal sepsis and other maternal infections	2	Percent	2010	0.00000346919177832747	0.00000453682803004138	0.00000271722272972611
1	Deaths	65	High-income Asia Pacific	2	Female	22	All ages	368	Maternal sepsis and other maternal infections	3	Rate	2010	0.00250964520196453	0.00327508977475856	0.00196338229837445
1	Deaths	65	High-income Asia Pacific	2	Female	27	Age-standardized	368	Maternal sepsis and other maternal infections	3	Rate	2010	0.00268868167248995	0.0035059360224836	0.00211279267102791
1	Deaths	159	South Asia	2	Female	22	All ages	368	Maternal sepsis and other maternal infections	1	Number	2008	9301.42271881478	10868.4938150618	7785.40920655208
1	Deaths	159	South Asia	2	Female	22	All ages	368	Maternal sepsis and other maternal infections	2	Percent	2008	0.00187214459453061	0.00216749479696145	0.00156610169089922
1	Deaths	159	South Asia	2	Female	22	All ages	368	Maternal sepsis and other maternal infections	3	Rate	2008	1.24849011357241	1.45883135168988	1.04500211616385
1	Deaths	159	South Asia	2	Female	27	Age-standardized	368	Maternal sepsis and other maternal infections	3	Rate	2008	1.13423781155784	1.32923385968777	0.951951122865206
1	Deaths	192	Southern Sub-Saharan Africa	2	Female	22	All ages	368	Maternal sepsis and other maternal infections	1	Number	2004	581.472205139936	703.961096068949	478.38083433183
1	Deaths	192	Southern Sub-Saharan Africa	2	Female	22	All ages	368	Maternal sepsis and other maternal infections	2	Percent	2004	0.00110570332808521	0.0013373464645126	0.000921960640057719
1	Deaths	192	Southern Sub-Saharan Africa	2	Female	22	All ages	368	Maternal sepsis and other maternal infections	3	Rate	2004	1.68150187668507	2.03571536814618	1.38338215238604
1	Deaths	192	Southern Sub-Saharan Africa	2	Female	27	Age-standardized	368	Maternal sepsis and other maternal infections	3	Rate	2004	1.5374324590191	1.86365684297996	1.26685262691459
1	Deaths	65	High-income Asia Pacific	2	Female	22	All ages	368	Maternal sepsis and other maternal infections	1	Number	2008	2.34751161302961	3.08479688054135	1.83707091008485
1	Deaths	65	High-income Asia Pacific	2	Female	22	All ages	368	Maternal sepsis and other maternal infections	2	Percent	2008	0.00000364237491980623	0.00000478338162160595	0.00000285022209868201
1	Deaths	65	High-income Asia Pacific	2	Female	22	All ages	368	Maternal sepsis and other maternal infections	3	Rate	2008	0.00251263922980631	0.00330178628936757	0.00196629333418209
1	Deaths	65	High-income Asia Pacific	2	Female	27	Age-standardized	368	Maternal sepsis and other maternal infections	3	Rate	2008	0.00263362329614019	0.00342974219040737	0.0020532998482828
1	Deaths	134	Tropical Latin America	2	Female	22	All ages	368	Maternal sepsis and other maternal infections	1	Number	2006	191.056982572087	224.782693559227	162.385311244667
1	Deaths	134	Tropical Latin America	2	Female	22	All ages	368	Maternal sepsis and other maternal infections	2	Percent	2006	0.000407686957030924	0.00047913516865062	0.000348326193180207
1	Deaths	134	Tropical Latin America	2	Female	22	All ages	368	Maternal sepsis and other maternal infections	3	Rate	2006	0.193140344313479	0.227233813940088	0.164156025616142
1	Deaths	134	Tropical Latin America	2	Female	27	Age-standardized	368	Maternal sepsis and other maternal infections	3	Rate	2006	0.171690579317611	0.202136943655023	0.145890784699942
1	Deaths	167	Central Sub-Saharan Africa	2	Female	22	All ages	368	Maternal sepsis and other maternal infections	1	Number	2006	3055.6663229715	3779.26650681585	2420.21451160278
1	Deaths	167	Central Sub-Saharan Africa	2	Female	22	All ages	368	Maternal sepsis and other maternal infections	2	Percent	2006	0.00625355101466187	0.00756400235044057	0.00516233164516073
1	Deaths	167	Central Sub-Saharan Africa	2	Female	22	All ages	368	Maternal sepsis and other maternal infections	3	Rate	2006	6.88971321486732	8.52123878800804	5.45693872987677
1	Deaths	167	Central Sub-Saharan Africa	2	Female	27	Age-standardized	368	Maternal sepsis and other maternal infections	3	Rate	2006	7.86977273390109	9.71148950492246	6.19064682241987
1	Deaths	167	Central Sub-Saharan Africa	2	Female	22	All ages	368	Maternal sepsis and other maternal infections	1	Number	2005	2890.44888043225	3591.00829563973	2305.15031266417
1	Deaths	167	Central Sub-Saharan Africa	2	Female	22	All ages	368	Maternal sepsis and other maternal infections	2	Percent	2005	0.0059096738196536	0.00711638884855962	0.00488306598931973
1	Deaths	167	Central Sub-Saharan Africa	2	Female	22	All ages	368	Maternal sepsis and other maternal infections	3	Rate	2005	6.72048415181188	8.34933096490632	5.35962640566992
1	Deaths	167	Central Sub-Saharan Africa	2	Female	27	Age-standardized	368	Maternal sepsis and other maternal infections	3	Rate	2005	7.67913552332671	9.49020618826805	6.11430050712842
1	Deaths	56	Eastern Europe	2	Female	22	All ages	368	Maternal sepsis and other maternal infections	1	Number	2009	26.5091	32.4058610679386	21.5239415690235
1	Deaths	56	Eastern Europe	2	Female	22	All ages	368	Maternal sepsis and other maternal infections	2	Percent	2009	0.0000182911863174011	0.0000223500979215525	0.0000148396364505504
1	Deaths	56	Eastern Europe	2	Female	22	All ages	368	Maternal sepsis and other maternal infections	3	Rate	2009	0.0233353661473968	0.0285261930013241	0.0189470697927128
1	Deaths	56	Eastern Europe	2	Female	27	Age-standardized	368	Maternal sepsis and other maternal infections	3	Rate	2009	0.0239470287631061	0.0292905031587143	0.0194179469474712
1	Deaths	70	Australasia	2	Female	22	All ages	368	Maternal sepsis and other maternal infections	1	Number	2009	0.132365085560394	0.169997648417774	0.104920186736758
1	Deaths	70	Australasia	2	Female	22	All ages	368	Maternal sepsis and other maternal infections	2	Percent	2009	0.00000158665767939204	0.00000202810530687923	0.00000126188017267571
1	Deaths	70	Australasia	2	Female	22	All ages	368	Maternal sepsis and other maternal infections	3	Rate	2009	0.00102132913401546	0.00131170202707247	0.000809564266943343
1	Deaths	70	Australasia	2	Female	27	Age-standardized	368	Maternal sepsis and other maternal infections	3	Rate	2009	0.00106974384071474	0.00137989660880716	0.000852005112754005
1	Deaths	21	Oceania	2	Female	22	All ages	368	Maternal sepsis and other maternal infections	1	Number	2005	46.0157367423008	64.8662419573638	30.2551291677692
1	Deaths	21	Oceania	2	Female	22	All ages	368	Maternal sepsis and other maternal infections	2	Percent	2005	0.00153479283083149	0.00207672978120337	0.0010476031025176
1	Deaths	21	Oceania	2	Female	22	All ages	368	Maternal sepsis and other maternal infections	3	Rate	2005	1.01023418339035	1.42408009982286	0.664224195286514
1	Deaths	21	Oceania	2	Female	27	Age-standardized	368	Maternal sepsis and other maternal infections	3	Rate	2005	0.96574754232349	1.36637586350676	0.638976153982534
1	Deaths	21	Oceania	2	Female	22	All ages	368	Maternal sepsis and other maternal infections	1	Number	2006	48.3263269216958	68.2724494434758	32.4491749145112
1	Deaths	21	Oceania	2	Female	22	All ages	368	Maternal sepsis and other maternal infections	2	Percent	2006	0.00157590966087196	0.00213054262432021	0.0010864596095914
1	Deaths	21	Oceania	2	Female	22	All ages	368	Maternal sepsis and other maternal infections	3	Rate	2006	1.03532250258403	1.46263967733141	0.695177207109368
1	Deaths	21	Oceania	2	Female	27	Age-standardized	368	Maternal sepsis and other maternal infections	3	Rate	2006	0.989523976196231	1.38396795202752	0.665708718420899
1	Deaths	120	Andean Latin America	2	Female	22	All ages	368	Maternal sepsis and other maternal infections	1	Number	2006	137.682211046467	165.810590587325	112.138048950606
1	Deaths	120	Andean Latin America	2	Female	22	All ages	368	Maternal sepsis and other maternal infections	2	Percent	2006	0.00120686952667722	0.00139221066387818	0.00101322356101793
1	Deaths	120	Andean Latin America	2	Female	22	All ages	368	Maternal sepsis and other maternal infections	3	Rate	2006	0.540725665130729	0.651195540800772	0.440404905211858
1	Deaths	120	Andean Latin America	2	Female	27	Age-standardized	368	Maternal sepsis and other maternal infections	3	Rate	2006	0.505967620837396	0.609695799296761	0.413562293685505
1	Deaths	32	Central Asia	2	Female	22	All ages	368	Maternal sepsis and other maternal infections	1	Number	2011	35.4517220087567	41.6941913671355	30.1262301965491
1	Deaths	32	Central Asia	2	Female	22	All ages	368	Maternal sepsis and other maternal infections	2	Percent	2011	0.000134522325129351	0.000156391313022067	0.000114464957986463
1	Deaths	32	Central Asia	2	Female	22	All ages	368	Maternal sepsis and other maternal infections	3	Rate	2011	0.0842643939416582	0.0991019777705404	0.0716063532437735
1	Deaths	32	Central Asia	2	Female	27	Age-standardized	368	Maternal sepsis and other maternal infections	3	Rate	2011	0.0736804388689643	0.0864689505706314	0.0627284646648313
1	Deaths	100	High-income North America	2	Female	22	All ages	368	Maternal sepsis and other maternal infections	1	Number	2009	12.7663689234368	15.9811031826879	10.392581945815
1	Deaths	100	High-income North America	2	Female	22	All ages	368	Maternal sepsis and other maternal infections	2	Percent	2009	0.00000947863850212476	0.0000118683151974851	0.00000771318470839909
1	Deaths	100	High-income North America	2	Female	22	All ages	368	Maternal sepsis and other maternal infections	3	Rate	2009	0.00739836766628866	0.00926137085396021	0.00602271034922231
1	Deaths	100	High-income North America	2	Female	27	Age-standardized	368	Maternal sepsis and other maternal infections	3	Rate	2009	0.00796139039326243	0.0100060914437803	0.00645423440138953
1	Deaths	134	Tropical Latin America	2	Female	22	All ages	368	Maternal sepsis and other maternal infections	1	Number	2005	194.860560225129	227.609425081146	166.867641099725
1	Deaths	134	Tropical Latin America	2	Female	22	All ages	368	Maternal sepsis and other maternal infections	2	Percent	2005	0.000425532310661121	0.000498216367775055	0.000363601125833432
1	Deaths	134	Tropical Latin America	2	Female	22	All ages	368	Maternal sepsis and other maternal infections	3	Rate	2005	0.199494095852889	0.23302168695245	0.170835540808432
1	Deaths	134	Tropical Latin America	2	Female	27	Age-standardized	368	Maternal sepsis and other maternal infections	3	Rate	2005	0.176872499436633	0.206308177282407	0.151666262280758
1	Deaths	96	Southern Latin America	2	Female	22	All ages	368	Maternal sepsis and other maternal infections	1	Number	2008	38.7025188123549	47.4891123296922	31.4379489013996
1	Deaths	96	Southern Latin America	2	Female	22	All ages	368	Maternal sepsis and other maternal infections	2	Percent	2008	0.000195355513983471	0.000239764634606321	0.00015859360101336
1	Deaths	96	Southern Latin America	2	Female	22	All ages	368	Maternal sepsis and other maternal infections	3	Rate	2008	0.126229348356564	0.154887069042522	0.102535750262947
1	Deaths	96	Southern Latin America	2	Female	27	Age-standardized	368	Maternal sepsis and other maternal infections	3	Rate	2008	0.124157936823261	0.152290628270117	0.100797416494147
1	Deaths	56	Eastern Europe	2	Female	22	All ages	368	Maternal sepsis and other maternal infections	1	Number	2012	16.4178666681833	20.0416293468057	13.4753354862564
1	Deaths	56	Eastern Europe	2	Female	22	All ages	368	Maternal sepsis and other maternal infections	2	Percent	2012	0.000011899853592518	0.0000145268428411471	0.00000976817122464746
1	Deaths	56	Eastern Europe	2	Female	22	All ages	368	Maternal sepsis and other maternal infections	3	Rate	2012	0.0145092010035411	0.0177116817006926	0.0119087549626129
1	Deaths	56	Eastern Europe	2	Female	27	Age-standardized	368	Maternal sepsis and other maternal infections	3	Rate	2012	0.0153983417784421	0.0187770883758096	0.0127156685406701
1	Deaths	42	Central Europe	2	Female	22	All ages	368	Maternal sepsis and other maternal infections	1	Number	2012	3.27144668069081	3.90075431608145	2.74065094067197
1	Deaths	42	Central Europe	2	Female	22	All ages	368	Maternal sepsis and other maternal infections	2	Percent	2012	0.00000503388097709369	0.00000599727971884414	0.00000421914863078383
1	Deaths	42	Central Europe	2	Female	22	All ages	368	Maternal sepsis and other maternal infections	3	Rate	2012	0.00537182809279338	0.00640517289854976	0.00450024321121854
1	Deaths	42	Central Europe	2	Female	27	Age-standardized	368	Maternal sepsis and other maternal infections	3	Rate	2012	0.00582983838173973	0.00693351564386894	0.00487239476753951
1	Deaths	9	Southeast Asia	2	Female	22	All ages	368	Maternal sepsis and other maternal infections	1	Number	2012	572.05248590327	678.263222850658	470.595082252558
1	Deaths	9	Southeast Asia	2	Female	22	All ages	368	Maternal sepsis and other maternal infections	2	Percent	2012	0.000317856295989908	0.000365420742121526	0.000268920052798124
1	Deaths	9	Southeast Asia	2	Female	22	All ages	368	Maternal sepsis and other maternal infections	3	Rate	2012	0.181021197048052	0.214630691308379	0.148915855124331
1	Deaths	9	Southeast Asia	2	Female	27	Age-standardized	368	Maternal sepsis and other maternal infections	3	Rate	2012	0.164957415965033	0.195469011660716	0.135727825086337
1	Deaths	138	North Africa and Middle East	2	Female	22	All ages	368	Maternal sepsis and other maternal infections	1	Number	2010	1435.12356026015	1890.00912048661	1062.21348750719
1	Deaths	138	North Africa and Middle East	2	Female	22	All ages	368	Maternal sepsis and other maternal infections	2	Percent	2010	0.00121998955435112	0.00157338029906817	0.000926060424767258
1	Deaths	138	North Africa and Middle East	2	Female	22	All ages	368	Maternal sepsis and other maternal infections	3	Rate	2010	0.574061402391847	0.756019423193953	0.424894260789209
1	Deaths	138	North Africa and Middle East	2	Female	27	Age-standardized	368	Maternal sepsis and other maternal infections	3	Rate	2010	0.524029572237657	0.694217575283395	0.385670663945358
1	Deaths	174	Eastern Sub-Saharan Africa	2	Female	22	All ages	368	Maternal sepsis and other maternal infections	1	Number	2007	5378.39381690967	6316.7356447038	4708.56682609508
1	Deaths	174	Eastern Sub-Saharan Africa	2	Female	22	All ages	368	Maternal sepsis and other maternal infections	2	Percent	2007	0.00386589210625579	0.00440225230404705	0.00341869470935267
1	Deaths	174	Eastern Sub-Saharan Africa	2	Female	22	All ages	368	Maternal sepsis and other maternal infections	3	Rate	2007	3.54354888053269	4.16177436691915	3.10223410064634
1	Deaths	174	Eastern Sub-Saharan Africa	2	Female	27	Age-standardized	368	Maternal sepsis and other maternal infections	3	Rate	2007	4.01742123228527	4.76371260779236	3.49545824247812
1	Deaths	9	Southeast Asia	2	Female	22	All ages	368	Maternal sepsis and other maternal infections	1	Number	2011	623.347397432337	758.894623297619	518.875112529698
1	Deaths	9	Southeast Asia	2	Female	22	All ages	368	Maternal sepsis and other maternal infections	2	Percent	2011	0.000347857055012917	0.000405026896117746	0.000296610775022134
1	Deaths	9	Southeast Asia	2	Female	22	All ages	368	Maternal sepsis and other maternal infections	3	Rate	2011	0.199436270011648	0.242803793880925	0.166010987566576
1	Deaths	9	Southeast Asia	2	Female	27	Age-standardized	368	Maternal sepsis and other maternal infections	3	Rate	2011	0.1811243193889	0.220536526644506	0.150864480790917
1	Deaths	56	Eastern Europe	2	Female	22	All ages	368	Maternal sepsis and other maternal infections	1	Number	2011	19.5707279589418	24.0212135750631	15.9438009017216
1	Deaths	56	Eastern Europe	2	Female	22	All ages	368	Maternal sepsis and other maternal infections	2	Percent	2011	0.0000140331768401938	0.0000172234634200609	0.0000114305622826377
1	Deaths	56	Eastern Europe	2	Female	22	All ages	368	Maternal sepsis and other maternal infections	3	Rate	2011	0.0172802676216813	0.0212098906103796	0.0140778180079229
1	Deaths	56	Eastern Europe	2	Female	27	Age-standardized	368	Maternal sepsis and other maternal infections	3	Rate	2011	0.0180186717085084	0.0220505647043953	0.0147798890146052
1	Deaths	199	Western Sub-Saharan Africa	2	Female	22	All ages	368	Maternal sepsis and other maternal infections	1	Number	2006	7288.93730940069	9616.60248869808	5584.03763651107
1	Deaths	199	Western Sub-Saharan Africa	2	Female	22	All ages	368	Maternal sepsis and other maternal infections	2	Percent	2006	0.00432552156859371	0.00546790905624926	0.00345403630295574
1	Deaths	199	Western Sub-Saharan Africa	2	Female	22	All ages	368	Maternal sepsis and other maternal infections	3	Rate	2006	4.66150181527417	6.15011599839401	3.57116551758295
1	Deaths	199	Western Sub-Saharan Africa	2	Female	27	Age-standardized	368	Maternal sepsis and other maternal infections	3	Rate	2006	4.77063255564266	6.3151649695346	3.68814273763554
1	Deaths	124	Central Latin America	2	Female	22	All ages	368	Maternal sepsis and other maternal infections	1	Number	2010	146.694149143616	163.605073402224	129.78672896622
1	Deaths	124	Central Latin America	2	Female	22	All ages	368	Maternal sepsis and other maternal infections	2	Percent	2010	0.00030077012725898	0.00033523375132765	0.000265505622824747
1	Deaths	124	Central Latin America	2	Female	22	All ages	368	Maternal sepsis and other maternal infections	3	Rate	2010	0.125925468056649	0.14044217553931	0.111411768553988
1	Deaths	124	Central Latin America	2	Female	27	Age-standardized	368	Maternal sepsis and other maternal infections	3	Rate	2010	0.115256447182565	0.128761303946187	0.101987279453124
1	Deaths	5	East Asia	2	Female	22	All ages	368	Maternal sepsis and other maternal infections	1	Number	2007	125.586475960692	154.681717236909	105.004014405486
1	Deaths	5	East Asia	2	Female	22	All ages	368	Maternal sepsis and other maternal infections	2	Percent	2007	0.000031916674620346	0.000038375038870149	0.000027593281467433
1	Deaths	5	East Asia	2	Female	22	All ages	368	Maternal sepsis and other maternal infections	3	Rate	2007	0.0189260716367215	0.0233107684479747	0.015824263588729
1	Deaths	5	East Asia	2	Female	27	Age-standardized	368	Maternal sepsis and other maternal infections	3	Rate	2007	0.0161893709375648	0.0198975723124475	0.0135508548114831
1	Deaths	73	Western Europe	2	Female	22	All ages	368	Maternal sepsis and other maternal infections	1	Number	2006	8.07992415647173	9.39287673447251	6.9481248035161
1	Deaths	73	Western Europe	2	Female	22	All ages	368	Maternal sepsis and other maternal infections	2	Percent	2006	0.00000424895122135666	0.00000494111348085927	0.00000365330582361934
1	Deaths	73	Western Europe	2	Female	22	All ages	368	Maternal sepsis and other maternal infections	3	Rate	2006	0.00383632055595253	0.00445970598215617	0.00329894606593584
1	Deaths	73	Western Europe	2	Female	27	Age-standardized	368	Maternal sepsis and other maternal infections	3	Rate	2006	0.00420508911529975	0.0049044737411151	0.00360895456905988
1	Deaths	96	Southern Latin America	2	Female	22	All ages	368	Maternal sepsis and other maternal infections	1	Number	2011	35.4609153284327	43.2176462554298	29.074088056395
1	Deaths	96	Southern Latin America	2	Female	22	All ages	368	Maternal sepsis and other maternal infections	2	Percent	2011	0.000166526812374668	0.000202610734315246	0.000136885109792721
1	Deaths	96	Southern Latin America	2	Female	22	All ages	368	Maternal sepsis and other maternal infections	3	Rate	2011	0.111944351056517	0.136431090947478	0.0917821745403047
1	Deaths	96	Southern Latin America	2	Female	27	Age-standardized	368	Maternal sepsis and other maternal infections	3	Rate	2011	0.109900683976441	0.133807699899099	0.0900796638378158
1	Deaths	192	Southern Sub-Saharan Africa	2	Female	22	All ages	368	Maternal sepsis and other maternal infections	1	Number	2007	560.444521396973	700.218193419546	454.330220107923
1	Deaths	192	Southern Sub-Saharan Africa	2	Female	22	All ages	368	Maternal sepsis and other maternal infections	2	Percent	2007	0.00109310000701371	0.00136215880326849	0.00089105306612214
1	Deaths	192	Southern Sub-Saharan Africa	2	Female	22	All ages	368	Maternal sepsis and other maternal infections	3	Rate	2007	1.57988890265153	1.97390983582237	1.28075348314327
1	Deaths	192	Southern Sub-Saharan Africa	2	Female	27	Age-standardized	368	Maternal sepsis and other maternal infections	3	Rate	2007	1.43252959793569	1.79929923507712	1.16083423458034
1	Deaths	65	High-income Asia Pacific	2	Female	22	All ages	368	Maternal sepsis and other maternal infections	1	Number	2011	2.20911638534896	2.87821426245494	1.73376140102545
1	Deaths	65	High-income Asia Pacific	2	Female	22	All ages	368	Maternal sepsis and other maternal infections	2	Percent	2011	0.00000308183586888791	0.00000401098263829559	0.00000242400155714171
1	Deaths	65	High-income Asia Pacific	2	Female	22	All ages	368	Maternal sepsis and other maternal infections	3	Rate	2011	0.00234468824388536	0.00305484816885066	0.00184016107147947
1	Deaths	65	High-income Asia Pacific	2	Female	27	Age-standardized	368	Maternal sepsis and other maternal infections	3	Rate	2011	0.00253797397624197	0.00330691416134169	0.00199579220299604
1	Deaths	167	Central Sub-Saharan Africa	2	Female	22	All ages	368	Maternal sepsis and other maternal infections	1	Number	2008	3391.07328935936	4270.53112390258	2656.26674653646
1	Deaths	167	Central Sub-Saharan Africa	2	Female	22	All ages	368	Maternal sepsis and other maternal infections	2	Percent	2008	0.00699450559975457	0.00851573614476134	0.00565319187742253
1	Deaths	167	Central Sub-Saharan Africa	2	Female	22	All ages	368	Maternal sepsis and other maternal infections	3	Rate	2008	7.1883085975263	9.05256034727342	5.63068487825531
1	Deaths	167	Central Sub-Saharan Africa	2	Female	27	Age-standardized	368	Maternal sepsis and other maternal infections	3	Rate	2008	8.20101946337479	10.3279499399237	6.33485130652683
1	Deaths	65	High-income Asia Pacific	2	Female	22	All ages	368	Maternal sepsis and other maternal infections	1	Number	2012	2.00789154590583	2.57953	1.58531196478198
1	Deaths	65	High-income Asia Pacific	2	Female	22	All ages	368	Maternal sepsis and other maternal infections	2	Percent	2012	0.00000278390855428236	0.00000358663262755026	0.00000220478480323081
1	Deaths	65	High-income Asia Pacific	2	Female	22	All ages	368	Maternal sepsis and other maternal infections	3	Rate	2012	0.00212607295982913	0.00273136055801532	0.00167862099329474
1	Deaths	65	High-income Asia Pacific	2	Female	27	Age-standardized	368	Maternal sepsis and other maternal infections	3	Rate	2012	0.00233033766270808	0.00299136777681144	0.00184308270176296
1	Deaths	159	South Asia	2	Female	22	All ages	368	Maternal sepsis and other maternal infections	1	Number	2012	6791.96395496411	7939.51636114937	5682.85914535013
1	Deaths	159	South Asia	2	Female	22	All ages	368	Maternal sepsis and other maternal infections	2	Percent	2012	0.00132885769994096	0.00155397480342956	0.00112948669484355
1	Deaths	159	South Asia	2	Female	22	All ages	368	Maternal sepsis and other maternal infections	3	Rate	2012	0.849327599871384	0.992827762318449	0.710635266961289
1	Deaths	159	South Asia	2	Female	27	Age-standardized	368	Maternal sepsis and other maternal infections	3	Rate	2012	0.770479621332081	0.901854895484479	0.64516417741876
1	Deaths	134	Tropical Latin America	2	Female	22	All ages	368	Maternal sepsis and other maternal infections	1	Number	2008	185.253541755747	219.013358619561	157.534399703035
1	Deaths	134	Tropical Latin America	2	Female	22	All ages	368	Maternal sepsis and other maternal infections	2	Percent	2008	0.000379173144074729	0.00044676356636688	0.000323559003677461
1	Deaths	134	Tropical Latin America	2	Female	22	All ages	368	Maternal sepsis and other maternal infections	3	Rate	2008	0.182764895837123	0.216071192462374	0.155418125233202
1	Deaths	134	Tropical Latin America	2	Female	27	Age-standardized	368	Maternal sepsis and other maternal infections	3	Rate	2008	0.163556501095527	0.192947198939592	0.139270656806843
1	Deaths	21	Oceania	2	Female	22	All ages	368	Maternal sepsis and other maternal infections	1	Number	2008	55.370652192776	76.3099	37.8300217168619
1	Deaths	21	Oceania	2	Female	22	All ages	368	Maternal sepsis and other maternal infections	2	Percent	2008	0.00174910720665249	0.00234568929762726	0.00126387676733805
1	Deaths	21	Oceania	2	Female	22	All ages	368	Maternal sepsis and other maternal infections	3	Rate	2008	1.12939986171713	1.5564994539453	0.771622142846171
1	Deaths	21	Oceania	2	Female	27	Age-standardized	368	Maternal sepsis and other maternal infections	3	Rate	2008	1.08034937915613	1.49766360471205	0.744542128087752
1	Deaths	138	North Africa and Middle East	2	Female	22	All ages	368	Maternal sepsis and other maternal infections	1	Number	2009	1518.81003499637	2003.6320003655	1113.44872694769
1	Deaths	138	North Africa and Middle East	2	Female	22	All ages	368	Maternal sepsis and other maternal infections	2	Percent	2009	0.00130750724420067	0.00167928465070692	0.000977428113911647
1	Deaths	138	North Africa and Middle East	2	Female	22	All ages	368	Maternal sepsis and other maternal infections	3	Rate	2009	0.619651937246356	0.817452098647899	0.454270543899371
1	Deaths	138	North Africa and Middle East	2	Female	27	Age-standardized	368	Maternal sepsis and other maternal infections	3	Rate	2009	0.56539298023298	0.751259757804079	0.411286471406448
1	Deaths	42	Central Europe	2	Female	22	All ages	368	Maternal sepsis and other maternal infections	1	Number	2011	4.24273592241757	5.03345866033078	3.57360196693432
1	Deaths	42	Central Europe	2	Female	22	All ages	368	Maternal sepsis and other maternal infections	2	Percent	2011	0.00000659841073418649	0.00000784537536246442	0.00000554133713621434
1	Deaths	42	Central Europe	2	Female	22	All ages	368	Maternal sepsis and other maternal infections	3	Rate	2011	0.00694774439768096	0.00824260214346427	0.00585199585817305
1	Deaths	42	Central Europe	2	Female	27	Age-standardized	368	Maternal sepsis and other maternal infections	3	Rate	2011	0.00746162249520427	0.00886888868117226	0.00627995186505169
1	Deaths	96	Southern Latin America	2	Female	22	All ages	368	Maternal sepsis and other maternal infections	1	Number	2010	38.1051248972805	46.4776512946969	31.0172963930626
1	Deaths	96	Southern Latin America	2	Female	22	All ages	368	Maternal sepsis and other maternal infections	2	Percent	2010	0.000181849764382467	0.000221493945670851	0.000148332195190117
1	Deaths	96	Southern Latin America	2	Female	22	All ages	368	Maternal sepsis and other maternal infections	3	Rate	2010	0.121574476759442	0.148287038879746	0.0989607458220996
1	Deaths	96	Southern Latin America	2	Female	27	Age-standardized	368	Maternal sepsis and other maternal infections	3	Rate	2010	0.119414601559401	0.145609741045125	0.0971483482466663
1	Deaths	120	Andean Latin America	2	Female	22	All ages	368	Maternal sepsis and other maternal infections	1	Number	2008	131.356205049651	158.40799955935	105.46491837347
1	Deaths	120	Andean Latin America	2	Female	22	All ages	368	Maternal sepsis and other maternal infections	2	Percent	2008	0.00112722836907411	0.00131671570049484	0.000945723058542547
1	Deaths	120	Andean Latin America	2	Female	22	All ages	368	Maternal sepsis and other maternal infections	3	Rate	2008	0.501242999722733	0.604470118858815	0.402444269998889
1	Deaths	120	Andean Latin America	2	Female	27	Age-standardized	368	Maternal sepsis and other maternal infections	3	Rate	2008	0.466207894652301	0.560092270567626	0.374584938398523
1	Deaths	70	Australasia	2	Female	22	All ages	368	Maternal sepsis and other maternal infections	1	Number	2012	0.142109324466864	0.179390558294177	0.11142
1	Deaths	70	Australasia	2	Female	22	All ages	368	Maternal sepsis and other maternal infections	2	Percent	2012	0.00000164375844346992	0.0000020730674313876	0.00000128607805079848
1	Deaths	70	Australasia	2	Female	22	All ages	368	Maternal sepsis and other maternal infections	3	Rate	2012	0.00105180845564114	0.00132774191126351	0.000824663155321496
1	Deaths	70	Australasia	2	Female	27	Age-standardized	368	Maternal sepsis and other maternal infections	3	Rate	2012	0.0011213897919319	0.00142284725848058	0.000881112214291044
1	Deaths	100	High-income North America	2	Female	22	All ages	368	Maternal sepsis and other maternal infections	1	Number	2011	11.8184558938821	14.3944473026697	9.58396848831101
1	Deaths	100	High-income North America	2	Female	22	All ages	368	Maternal sepsis and other maternal infections	2	Percent	2011	0.00000860530069651904	0.0000104944077383361	0.00000698714925393789
1	Deaths	100	High-income North America	2	Female	22	All ages	368	Maternal sepsis and other maternal infections	3	Rate	2011	0.00672900865817135	0.00819568659382955	0.00545677096200613
1	Deaths	100	High-income North America	2	Female	27	Age-standardized	368	Maternal sepsis and other maternal infections	3	Rate	2011	0.00724771528559162	0.00888801128989815	0.00585914178432358
1	Deaths	138	North Africa and Middle East	2	Female	22	All ages	368	Maternal sepsis and other maternal infections	1	Number	2012	1303.87162415623	1695.73646238101	968.107426016347
1	Deaths	138	North Africa and Middle East	2	Female	22	All ages	368	Maternal sepsis and other maternal infections	2	Percent	2012	0.00107156303950558	0.00136942936059733	0.000825748049476678
1	Deaths	138	North Africa and Middle East	2	Female	22	All ages	368	Maternal sepsis and other maternal infections	3	Rate	2012	0.50220794594494	0.65314123711175	0.372882753843454
1	Deaths	138	North Africa and Middle East	2	Female	27	Age-standardized	368	Maternal sepsis and other maternal infections	3	Rate	2012	0.460738993700049	0.599730890401469	0.34097520540937
1	Deaths	192	Southern Sub-Saharan Africa	2	Female	22	All ages	368	Maternal sepsis and other maternal infections	1	Number	2006	575.698678192092	718.839476191802	473.873189956267
1	Deaths	192	Southern Sub-Saharan Africa	2	Female	22	All ages	368	Maternal sepsis and other maternal infections	2	Percent	2006	0.00108966311415219	0.00133733580658788	0.000889441475085933
1	Deaths	192	Southern Sub-Saharan Africa	2	Female	22	All ages	368	Maternal sepsis and other maternal infections	3	Rate	2006	1.63669201658791	2.04363650023666	1.34720557169263
1	Deaths	192	Southern Sub-Saharan Africa	2	Female	27	Age-standardized	368	Maternal sepsis and other maternal infections	3	Rate	2006	1.48849689834606	1.86525584415025	1.22384644046708
1	Deaths	167	Central Sub-Saharan Africa	2	Female	22	All ages	368	Maternal sepsis and other maternal infections	1	Number	2007	3243.35878348132	4045.08110325656	2566.31417273437
1	Deaths	167	Central Sub-Saharan Africa	2	Female	22	All ages	368	Maternal sepsis and other maternal infections	2	Percent	2007	0.00667322277017407	0.00812404848975534	0.00545067096319859
1	Deaths	167	Central Sub-Saharan Africa	2	Female	22	All ages	368	Maternal sepsis and other maternal infections	3	Rate	2007	7.09108539660853	8.84392306071398	5.61083560846545
1	Deaths	167	Central Sub-Saharan Africa	2	Female	27	Age-standardized	368	Maternal sepsis and other maternal infections	3	Rate	2007	8.09587485822779	10.1425952178459	6.36369
1	Deaths	73	Western Europe	2	Female	22	All ages	368	Maternal sepsis and other maternal infections	1	Number	2008	7.65782064006208	8.78380240729733	6.61858376358724
1	Deaths	73	Western Europe	2	Female	22	All ages	368	Maternal sepsis and other maternal infections	2	Percent	2008	0.00000395637339994331	0.00000453538159784415	0.00000342141495590296
1	Deaths	73	Western Europe	2	Female	22	All ages	368	Maternal sepsis and other maternal infections	3	Rate	2008	0.00359538295978277	0.0041240367177155	0.00310745633777387
1	Deaths	73	Western Europe	2	Female	27	Age-standardized	368	Maternal sepsis and other maternal infections	3	Rate	2008	0.00401238947874212	0.00462012948724148	0.00346094600810946
1	Deaths	70	Australasia	2	Female	22	All ages	368	Maternal sepsis and other maternal infections	1	Number	2011	0.143206019054507	0.183844149869332	0.11087306030877
1	Deaths	70	Australasia	2	Female	22	All ages	368	Maternal sepsis and other maternal infections	2	Percent	2011	0.00000166586984334354	0.00000212751405481503	0.00000129151648887401
1	Deaths	70	Australasia	2	Female	22	All ages	368	Maternal sepsis and other maternal infections	3	Rate	2011	0.00107448915971086	0.00137940114120253	0.000831891719302656
1	Deaths	70	Australasia	2	Female	27	Age-standardized	368	Maternal sepsis and other maternal infections	3	Rate	2011	0.00113980285657225	0.00147059887275252	0.00088576890619557
1	Deaths	124	Central Latin America	2	Female	22	All ages	368	Maternal sepsis and other maternal infections	1	Number	2009	198.223229168832	221.078925901505	174.366
1	Deaths	124	Central Latin America	2	Female	22	All ages	368	Maternal sepsis and other maternal infections	2	Percent	2009	0.000412958861371686	0.000460864366263489	0.000362900969996961
1	Deaths	124	Central Latin America	2	Female	22	All ages	368	Maternal sepsis and other maternal infections	3	Rate	2009	0.172350897016123	0.192223440967313	0.151607583317519
1	Deaths	124	Central Latin America	2	Female	27	Age-standardized	368	Maternal sepsis and other maternal infections	3	Rate	2009	0.157779091564523	0.175753442464983	0.139075143736316
1	Deaths	21	Oceania	2	Female	22	All ages	368	Maternal sepsis and other maternal infections	1	Number	2007	52.8592071677338	72.972572584913	36.5853717049034
1	Deaths	21	Oceania	2	Female	22	All ages	368	Maternal sepsis and other maternal infections	2	Percent	2007	0.00169389615135083	0.00227780511856434	0.00121595702590135
1	Deaths	21	Oceania	2	Female	22	All ages	368	Maternal sepsis and other maternal infections	3	Rate	2007	1.10497	1.52542513953122	0.76478386002924
1	Deaths	21	Oceania	2	Female	27	Age-standardized	368	Maternal sepsis and other maternal infections	3	Rate	2007	1.05494943905733	1.46616801404127	0.739629977032783
1	Deaths	65	High-income Asia Pacific	2	Female	22	All ages	368	Maternal sepsis and other maternal infections	1	Number	2013	1.83052537460658	2.34929644249386	1.44610829088516
1	Deaths	65	High-income Asia Pacific	2	Female	22	All ages	368	Maternal sepsis and other maternal infections	2	Percent	2013	0.00000249775777436034	0.00000321022556577265	0.00000197500018698865
1	Deaths	65	High-income Asia Pacific	2	Female	22	All ages	368	Maternal sepsis and other maternal infections	3	Rate	2013	0.00193461349468452	0.00248288314585084	0.00152833752163795
1	Deaths	65	High-income Asia Pacific	2	Female	27	Age-standardized	368	Maternal sepsis and other maternal infections	3	Rate	2013	0.00214631349844485	0.00275325460592215	0.00169747862220761
1	Deaths	32	Central Asia	2	Female	22	All ages	368	Maternal sepsis and other maternal infections	1	Number	2013	30.9406449853211	36.7061063565228	26.183724231274
1	Deaths	32	Central Asia	2	Female	22	All ages	368	Maternal sepsis and other maternal infections	2	Percent	2013	0.000117599878165834	0.000138053960500656	0.0000997387618059905
1	Deaths	32	Central Asia	2	Female	22	All ages	368	Maternal sepsis and other maternal infections	3	Rate	2013	0.0715831392914212	0.0849218988618772	0.0605777022329255
1	Deaths	32	Central Asia	2	Female	27	Age-standardized	368	Maternal sepsis and other maternal infections	3	Rate	2013	0.0629865811707125	0.0745308910797171	0.0534474033340294
1	Deaths	100	High-income North America	2	Female	22	All ages	368	Maternal sepsis and other maternal infections	1	Number	2010	11.6998308356467	14.682727799659	9.48676339670439
1	Deaths	100	High-income North America	2	Female	22	All ages	368	Maternal sepsis and other maternal infections	2	Percent	2010	0.00000867422705021937	0.00001089116418992	0.00000703659746611366
1	Deaths	100	High-income North America	2	Female	22	All ages	368	Maternal sepsis and other maternal infections	3	Rate	2010	0.00671940332354812	0.0084325296118974	0.0054484026643627
1	Deaths	100	High-income North America	2	Female	27	Age-standardized	368	Maternal sepsis and other maternal infections	3	Rate	2010	0.00724387406880995	0.00911092915387483	0.00587167738615678
1	Deaths	124	Central Latin America	2	Female	22	All ages	368	Maternal sepsis and other maternal infections	1	Number	2012	138.240828201966	158.177613331117	121.292920521594
1	Deaths	124	Central Latin America	2	Female	22	All ages	368	Maternal sepsis and other maternal infections	2	Percent	2012	0.000273938053627148	0.000309703746969136	0.000241516033676367
1	Deaths	124	Central Latin America	2	Female	22	All ages	368	Maternal sepsis and other maternal infections	3	Rate	2012	0.115689966194985	0.132374516104209	0.101506726032727
1	Deaths	124	Central Latin America	2	Female	27	Age-standardized	368	Maternal sepsis and other maternal infections	3	Rate	2012	0.10620601242517	0.121207097574844	0.0931477904659129
1	Deaths	104	Caribbean	2	Female	22	All ages	368	Maternal sepsis and other maternal infections	1	Number	2007	325.745041354051	446.126828658027	229.959170740319
1	Deaths	104	Caribbean	2	Female	22	All ages	368	Maternal sepsis and other maternal infections	2	Percent	2007	0.00220329186307764	0.00293735370036929	0.00160389934556781
1	Deaths	104	Caribbean	2	Female	22	All ages	368	Maternal sepsis and other maternal infections	3	Rate	2007	1.50219194126825	2.05733945790212	1.06047
1	Deaths	104	Caribbean	2	Female	27	Age-standardized	368	Maternal sepsis and other maternal infections	3	Rate	2007	1.42683983296822	1.9575618444981	1.00855400354604
1	Deaths	199	Western Sub-Saharan Africa	2	Female	22	All ages	368	Maternal sepsis and other maternal infections	1	Number	2007	7233.67882423005	9489.79193739254	5467.3713825673
1	Deaths	199	Western Sub-Saharan Africa	2	Female	22	All ages	368	Maternal sepsis and other maternal infections	2	Percent	2007	0.00429560580443503	0.00550605943538119	0.00340880397846879
1	Deaths	199	Western Sub-Saharan Africa	2	Female	22	All ages	368	Maternal sepsis and other maternal infections	3	Rate	2007	4.47788245262287	5.87448984507757	3.38448070074171
1	Deaths	199	Western Sub-Saharan Africa	2	Female	27	Age-standardized	368	Maternal sepsis and other maternal infections	3	Rate	2007	4.5928160305621	6.03656201233944	3.50785541587067
1	Deaths	134	Tropical Latin America	2	Female	22	All ages	368	Maternal sepsis and other maternal infections	1	Number	2007	184.241492898488	215.822857254489	157.367001084548
1	Deaths	134	Tropical Latin America	2	Female	22	All ages	368	Maternal sepsis and other maternal infections	2	Percent	2007	0.000386090082015534	0.000451783558094398	0.000330841835786701
1	Deaths	134	Tropical Latin America	2	Female	22	All ages	368	Maternal sepsis and other maternal infections	3	Rate	2007	0.183968448812377	0.215503009896036	0.157133784731818
1	Deaths	134	Tropical Latin America	2	Female	27	Age-standardized	368	Maternal sepsis and other maternal infections	3	Rate	2007	0.164120741046675	0.191898027230295	0.140031287531619
1	Deaths	70	Australasia	2	Female	22	All ages	368	Maternal sepsis and other maternal infections	1	Number	2013	0.110903560847633	0.140829840030748	0.0859080889821332
1	Deaths	70	Australasia	2	Female	22	All ages	368	Maternal sepsis and other maternal infections	2	Percent	2013	0.00000127157793941245	0.00000161214014180933	0.000000988081128723319
1	Deaths	70	Australasia	2	Female	22	All ages	368	Maternal sepsis and other maternal infections	3	Rate	2013	0.000809456354575706	0.00102788051218107	0.000627020881967716
1	Deaths	70	Australasia	2	Female	27	Age-standardized	368	Maternal sepsis and other maternal infections	3	Rate	2013	0.00086231929837495	0.00109811484426717	0.00067138032194726
1	Deaths	42	Central Europe	2	Female	22	All ages	368	Maternal sepsis and other maternal infections	1	Number	2013	3.06060018993107	3.64060977150159	2.54407553495088
1	Deaths	42	Central Europe	2	Female	22	All ages	368	Maternal sepsis and other maternal infections	2	Percent	2013	0.00000473299841614122	0.00000562932763994191	0.00000394569342312382
1	Deaths	42	Central Europe	2	Female	22	All ages	368	Maternal sepsis and other maternal infections	3	Rate	2013	0.00503884726201958	0.00599375136927822	0.00418846214733684
1	Deaths	42	Central Europe	2	Female	27	Age-standardized	368	Maternal sepsis and other maternal infections	3	Rate	2013	0.00558396063863302	0.00668286139770549	0.00464955982828477
1	Deaths	73	Western Europe	2	Female	22	All ages	368	Maternal sepsis and other maternal infections	1	Number	2007	7.7234018433657	8.95469023378409	6.67117755360755
1	Deaths	73	Western Europe	2	Female	22	All ages	368	Maternal sepsis and other maternal infections	2	Percent	2007	0.0000040320619955461	0.00000467501533091999	0.00000348601457114446
1	Deaths	73	Western Europe	2	Female	22	All ages	368	Maternal sepsis and other maternal infections	3	Rate	2007	0.00364638452857289	0.00422770232455028	0.00314960675518039
1	Deaths	73	Western Europe	2	Female	27	Age-standardized	368	Maternal sepsis and other maternal infections	3	Rate	2007	0.00403026954404114	0.0047033900092015	0.00348100948818091
1	Deaths	56	Eastern Europe	2	Female	22	All ages	368	Maternal sepsis and other maternal infections	1	Number	2013	14.9784982168463	18.2208984618319	12.3728674252787
1	Deaths	56	Eastern Europe	2	Female	22	All ages	368	Maternal sepsis and other maternal infections	2	Percent	2013	0.000010927887833435	0.0000132852773716844	0.00000904224034499043
1	Deaths	56	Eastern Europe	2	Female	22	All ages	368	Maternal sepsis and other maternal infections	3	Rate	2013	0.0132478071121042	0.0161155641064269	0.0109432440222463
1	Deaths	56	Eastern Europe	2	Female	27	Age-standardized	368	Maternal sepsis and other maternal infections	3	Rate	2013	0.0142525724115297	0.017259601117848	0.0117888489624677
1	Deaths	174	Eastern Sub-Saharan Africa	2	Female	22	All ages	368	Maternal sepsis and other maternal infections	1	Number	2006	5655.63452976072	6534.23458548923	4958.38337767314
1	Deaths	174	Eastern Sub-Saharan Africa	2	Female	22	All ages	368	Maternal sepsis and other maternal infections	2	Percent	2006	0.00394193437283013	0.00446629083013068	0.00348456172124229
1	Deaths	174	Eastern Sub-Saharan Africa	2	Female	22	All ages	368	Maternal sepsis and other maternal infections	3	Rate	2006	3.82695371574092	4.42146910216258	3.35515026499724
1	Deaths	174	Eastern Sub-Saharan Africa	2	Female	27	Age-standardized	368	Maternal sepsis and other maternal infections	3	Rate	2006	4.36213467286101	5.09178557845947	3.8005730111966
1	Deaths	192	Southern Sub-Saharan Africa	2	Female	22	All ages	368	Maternal sepsis and other maternal infections	1	Number	2008	558.032254344056	710.649626855385	448.047811094448
1	Deaths	192	Southern Sub-Saharan Africa	2	Female	22	All ages	368	Maternal sepsis and other maternal infections	2	Percent	2008	0.0011215330733708	0.00141993589940656	0.00091123347717625
1	Deaths	192	Southern Sub-Saharan Africa	2	Female	22	All ages	368	Maternal sepsis and other maternal infections	3	Rate	2008	1.55930588789165	1.98576361627368	1.25197707562221
1	Deaths	192	Southern Sub-Saharan Africa	2	Female	27	Age-standardized	368	Maternal sepsis and other maternal infections	3	Rate	2008	1.4112143254575	1.80509327253017	1.13626069509601
1	Deaths	120	Andean Latin America	2	Female	22	All ages	368	Maternal sepsis and other maternal infections	1	Number	2007	131.411797354782	157.969893267206	106.59675701576
1	Deaths	120	Andean Latin America	2	Female	22	All ages	368	Maternal sepsis and other maternal infections	2	Percent	2007	0.00115050148359637	0.00132941883198987	0.000970504144815679
1	Deaths	120	Andean Latin America	2	Female	22	All ages	368	Maternal sepsis and other maternal infections	3	Rate	2007	0.508702611721941	0.611510525660878	0.41264216597394
1	Deaths	120	Andean Latin America	2	Female	27	Age-standardized	368	Maternal sepsis and other maternal infections	3	Rate	2007	0.474275056176774	0.567815017973378	0.384024308461313
1	Deaths	138	North Africa and Middle East	2	Female	22	All ages	368	Maternal sepsis and other maternal infections	1	Number	2011	1360.75314472076	1775.70839152138	1011.1125307755
1	Deaths	138	North Africa and Middle East	2	Female	22	All ages	368	Maternal sepsis and other maternal infections	2	Percent	2011	0.00114469954421757	0.00146641096765449	0.000879352586163308
1	Deaths	138	North Africa and Middle East	2	Female	22	All ages	368	Maternal sepsis and other maternal infections	3	Rate	2011	0.533971422465409	0.696803486644898	0.396769390851997
1	Deaths	138	North Africa and Middle East	2	Female	27	Age-standardized	368	Maternal sepsis and other maternal infections	3	Rate	2011	0.4882515029659	0.639397865686841	0.361416772631188
1	Deaths	5	East Asia	2	Female	22	All ages	368	Maternal sepsis and other maternal infections	1	Number	2008	111.049965429884	136.260371764332	92.1414330913471
1	Deaths	5	East Asia	2	Female	22	All ages	368	Maternal sepsis and other maternal infections	2	Percent	2008	0.0000274601151547642	0.0000330279718691695	0.0000236793363505903
1	Deaths	5	East Asia	2	Female	22	All ages	368	Maternal sepsis and other maternal infections	3	Rate	2008	0.0166061684412728	0.0203760773506736	0.013778627957352
1	Deaths	5	East Asia	2	Female	27	Age-standardized	368	Maternal sepsis and other maternal infections	3	Rate	2008	0.0143108491366823	0.0175620796962712	0.0118760487609357
1	Deaths	9	Southeast Asia	2	Female	22	All ages	368	Maternal sepsis and other maternal infections	1	Number	2013	532.993573394188	634.814689123202	433.254855741532
1	Deaths	9	Southeast Asia	2	Female	22	All ages	368	Maternal sepsis and other maternal infections	2	Percent	2013	0.000292043457241964	0.000335974309419089	0.000248127785771719
1	Deaths	9	Southeast Asia	2	Female	22	All ages	368	Maternal sepsis and other maternal infections	3	Rate	2013	0.166662672980806	0.198501291981818	0.135475202599478
1	Deaths	9	Southeast Asia	2	Female	27	Age-standardized	368	Maternal sepsis and other maternal infections	3	Rate	2013	0.152325672031658	0.181410473682783	0.123884765790201
1	Deaths	100	High-income North America	2	Female	22	All ages	368	Maternal sepsis and other maternal infections	1	Number	2013	12.5539511572461	15.4194995876661	10.207454473887
1	Deaths	100	High-income North America	2	Female	22	All ages	368	Maternal sepsis and other maternal infections	2	Percent	2013	0.00000893300693078029	0.0000109636127550704	0.00000726133026411752
1	Deaths	100	High-income North America	2	Female	22	All ages	368	Maternal sepsis and other maternal infections	3	Rate	2013	0.00703035615258471	0.00863509602977507	0.00571629118704186
1	Deaths	100	High-income North America	2	Female	27	Age-standardized	368	Maternal sepsis and other maternal infections	3	Rate	2013	0.00755625423522749	0.00930720346892439	0.00614112406402347
1	Deaths	96	Southern Latin America	2	Female	22	All ages	368	Maternal sepsis and other maternal infections	1	Number	2012	32.9140593199912	40.0536363839043	26.8595268329946
1	Deaths	96	Southern Latin America	2	Female	22	All ages	368	Maternal sepsis and other maternal infections	2	Percent	2012	0.000153417381854437	0.000186979856199056	0.000125128061305723
1	Deaths	96	Southern Latin America	2	Female	22	All ages	368	Maternal sepsis and other maternal infections	3	Rate	2012	0.102830592536567	0.125136165143248	0.083914932297977
1	Deaths	96	Southern Latin America	2	Female	27	Age-standardized	368	Maternal sepsis and other maternal infections	3	Rate	2012	0.100905307042284	0.122560140836232	0.0823005067164534
1	Deaths	199	Western Sub-Saharan Africa	2	Female	22	All ages	368	Maternal sepsis and other maternal infections	1	Number	2008	7105.5344384299	9078.63103552106	5468.42301360424
1	Deaths	199	Western Sub-Saharan Africa	2	Female	22	All ages	368	Maternal sepsis and other maternal infections	2	Percent	2008	0.00423449490686162	0.00524574713475162	0.00339794184270382
1	Deaths	199	Western Sub-Saharan Africa	2	Female	22	All ages	368	Maternal sepsis and other maternal infections	3	Rate	2008	4.25640324882941	5.43834034854864	3.27573016256069
1	Deaths	199	Western Sub-Saharan Africa	2	Female	27	Age-standardized	368	Maternal sepsis and other maternal infections	3	Rate	2008	4.37456654218355	5.57018330793293	3.39168008726115
1	Deaths	124	Central Latin America	2	Female	22	All ages	368	Maternal sepsis and other maternal infections	1	Number	2011	128.810272286487	145.266244878776	113.40126044349
1	Deaths	124	Central Latin America	2	Female	22	All ages	368	Maternal sepsis and other maternal infections	2	Percent	2011	0.000261559796427433	0.000293548385510498	0.000231310825194357
1	Deaths	124	Central Latin America	2	Female	22	All ages	368	Maternal sepsis and other maternal infections	3	Rate	2011	0.109170378900992	0.123117284929488	0.0961108019625283
1	Deaths	124	Central Latin America	2	Female	27	Age-standardized	368	Maternal sepsis and other maternal infections	3	Rate	2011	0.0999966804941045	0.112631706970879	0.088050844988629
1	Deaths	192	Southern Sub-Saharan Africa	2	Female	22	All ages	368	Maternal sepsis and other maternal infections	1	Number	2009	547.821981030953	700.57969413903	436.644018673718
1	Deaths	192	Southern Sub-Saharan Africa	2	Female	22	All ages	368	Maternal sepsis and other maternal infections	2	Percent	2009	0.00114596681338471	0.00144433517069582	0.00092987720688175
1	Deaths	192	Southern Sub-Saharan Africa	2	Female	22	All ages	368	Maternal sepsis and other maternal infections	3	Rate	2009	1.51669223354941	1.93961509007622	1.20888649028271
1	Deaths	192	Southern Sub-Saharan Africa	2	Female	27	Age-standardized	368	Maternal sepsis and other maternal infections	3	Rate	2009	1.3693329316738	1.75496508313595	1.09175641837469
1	Deaths	9	Southeast Asia	2	Female	22	All ages	368	Maternal sepsis and other maternal infections	1	Number	2014	500.242073318447	604.096464963754	414.069951070985
1	Deaths	9	Southeast Asia	2	Female	22	All ages	368	Maternal sepsis and other maternal infections	2	Percent	2014	0.000272261396152734	0.000313348357030118	0.000232062183883405
1	Deaths	9	Southeast Asia	2	Female	22	All ages	368	Maternal sepsis and other maternal infections	3	Rate	2014	0.154584118386923	0.186677059843449	0.127955327532152
1	Deaths	9	Southeast Asia	2	Female	27	Age-standardized	368	Maternal sepsis and other maternal infections	3	Rate	2014	0.141741395986292	0.171114139524327	0.117276295515989
1	Deaths	104	Caribbean	2	Female	22	All ages	368	Maternal sepsis and other maternal infections	1	Number	2008	320.757361718627	441.998205484693	223.434724755029
1	Deaths	104	Caribbean	2	Female	22	All ages	368	Maternal sepsis and other maternal infections	2	Percent	2008	0.00213464070713146	0.00286128362244534	0.00154794111354255
1	Deaths	104	Caribbean	2	Female	22	All ages	368	Maternal sepsis and other maternal infections	3	Rate	2008	1.46682628133292	2.02126174324774	1.02176899285187
1	Deaths	104	Caribbean	2	Female	27	Age-standardized	368	Maternal sepsis and other maternal infections	3	Rate	2008	1.39361776803284	1.91882521747323	0.967182030011411
1	Deaths	42	Central Europe	2	Female	22	All ages	368	Maternal sepsis and other maternal infections	1	Number	2014	2.86225867244478	3.41194534738146	2.3963232332474
1	Deaths	42	Central Europe	2	Female	22	All ages	368	Maternal sepsis and other maternal infections	2	Percent	2014	0.00000437324003940908	0.00000519378246160488	0.00000367087492108082
1	Deaths	42	Central Europe	2	Female	22	All ages	368	Maternal sepsis and other maternal infections	3	Rate	2014	0.0047254888306378	0.00563300228068704	0.00395624573778871
1	Deaths	42	Central Europe	2	Female	27	Age-standardized	368	Maternal sepsis and other maternal infections	3	Rate	2014	0.00527341247867744	0.00628471074999274	0.00440954571938941
1	Deaths	159	South Asia	2	Female	22	All ages	368	Maternal sepsis and other maternal infections	1	Number	2011	7161.04019584049	8375.82367365995	6032.17898106881
1	Deaths	159	South Asia	2	Female	22	All ages	368	Maternal sepsis and other maternal infections	2	Percent	2011	0.00143318509090932	0.00167355203048918	0.00120834973811763
1	Deaths	159	South Asia	2	Female	22	All ages	368	Maternal sepsis and other maternal infections	3	Rate	2011	0.910764481633556	1.06526461209168	0.767192225230785
1	Deaths	159	South Asia	2	Female	27	Age-standardized	368	Maternal sepsis and other maternal infections	3	Rate	2011	0.824492084642597	0.963338204053256	0.696456368208532
1	Deaths	21	Oceania	2	Female	22	All ages	368	Maternal sepsis and other maternal infections	1	Number	2010	60.1501842822711	82.3528688379004	43.2476323609675
1	Deaths	21	Oceania	2	Female	22	All ages	368	Maternal sepsis and other maternal infections	2	Percent	2010	0.00184353268128812	0.00244329286769213	0.00137026975128606
1	Deaths	21	Oceania	2	Female	22	All ages	368	Maternal sepsis and other maternal infections	3	Rate	2010	1.16794725015788	1.59906088151733	0.839747274169514
1	Deaths	21	Oceania	2	Female	27	Age-standardized	368	Maternal sepsis and other maternal infections	3	Rate	2010	1.11518483653036	1.54115346125107	0.804764429097114
1	Deaths	159	South Asia	2	Female	22	All ages	368	Maternal sepsis and other maternal infections	1	Number	2014	5685.54186493961	6660.59232437198	4809.87333579384
1	Deaths	159	South Asia	2	Female	22	All ages	368	Maternal sepsis and other maternal infections	2	Percent	2014	0.00107680684195717	0.00125338402180319	0.000918340114282812
1	Deaths	159	South Asia	2	Female	22	All ages	368	Maternal sepsis and other maternal infections	3	Rate	2014	0.688624302511403	0.806720951606637	0.582564643742081
1	Deaths	159	South Asia	2	Female	27	Age-standardized	368	Maternal sepsis and other maternal infections	3	Rate	2014	0.626840755164284	0.732565278314794	0.530148561983106
1	Deaths	32	Central Asia	2	Female	22	All ages	368	Maternal sepsis and other maternal infections	1	Number	2014	30.1792317635225	35.6199061355771	25.6777266192783
1	Deaths	32	Central Asia	2	Female	22	All ages	368	Maternal sepsis and other maternal infections	2	Percent	2014	0.000114247643810155	0.000134168924650934	0.0000974566604895655
1	Deaths	32	Central Asia	2	Female	22	All ages	368	Maternal sepsis and other maternal infections	3	Rate	2014	0.0688517078688652	0.0812642081408935	0.0585818534341903
1	Deaths	32	Central Asia	2	Female	27	Age-standardized	368	Maternal sepsis and other maternal infections	3	Rate	2014	0.0608462964856602	0.0716332986487832	0.0520736895986716
1	Deaths	167	Central Sub-Saharan Africa	2	Female	22	All ages	368	Maternal sepsis and other maternal infections	1	Number	2010	3508.22014868206	4422.07781960254	2722.39895035417
1	Deaths	167	Central Sub-Saharan Africa	2	Female	22	All ages	368	Maternal sepsis and other maternal infections	2	Percent	2010	0.00735338514284063	0.00890084680619986	0.00589243721219929
1	Deaths	167	Central Sub-Saharan Africa	2	Female	22	All ages	368	Maternal sepsis and other maternal infections	3	Rate	2010	6.98864138326451	8.80911537484333	5.42322578397721
1	Deaths	167	Central Sub-Saharan Africa	2	Female	27	Age-standardized	368	Maternal sepsis and other maternal infections	3	Rate	2010	7.95208929897097	10.0522084521915	6.16993229923576
1	Deaths	100	High-income North America	2	Female	22	All ages	368	Maternal sepsis and other maternal infections	1	Number	2012	12.0744461783635	14.8373914009892	9.81928168890167
1	Deaths	100	High-income North America	2	Female	22	All ages	368	Maternal sepsis and other maternal infections	2	Percent	2012	0.00000870120573114475	0.0000106752523723743	0.00000707397446808777
1	Deaths	100	High-income North America	2	Female	22	All ages	368	Maternal sepsis and other maternal infections	3	Rate	2012	0.00681736647574634	0.00837735604850245	0.00554407554706586
1	Deaths	100	High-income North America	2	Female	27	Age-standardized	368	Maternal sepsis and other maternal infections	3	Rate	2012	0.00733168627543601	0.00900049733380842	0.00594279105725997
1	Deaths	124	Central Latin America	2	Female	22	All ages	368	Maternal sepsis and other maternal infections	1	Number	2014	156.362218625196	177.434936532974	136.444687556592
1	Deaths	124	Central Latin America	2	Female	22	All ages	368	Maternal sepsis and other maternal infections	2	Percent	2014	0.000286248150459426	0.000323245253177365	0.000250674220823469
1	Deaths	124	Central Latin America	2	Female	22	All ages	368	Maternal sepsis and other maternal infections	3	Rate	2014	0.1276992179831	0.144909063310583	0.111432800404877
1	Deaths	124	Central Latin America	2	Female	27	Age-standardized	368	Maternal sepsis and other maternal infections	3	Rate	2014	0.117681542842326	0.133376287883356	0.102669709254034
1	Deaths	65	High-income Asia Pacific	2	Female	22	All ages	368	Maternal sepsis and other maternal infections	1	Number	2014	1.6696701168017	2.1288531725974	1.30592294069833
1	Deaths	65	High-income Asia Pacific	2	Female	22	All ages	368	Maternal sepsis and other maternal infections	2	Percent	2014	0.00000224759130880241	0.00000287142270607522	0.00000175413048885033
1	Deaths	65	High-income Asia Pacific	2	Female	22	All ages	368	Maternal sepsis and other maternal infections	3	Rate	2014	0.00176184760829713	0.00224638078672756	0.0013780190389327
1	Deaths	65	High-income Asia Pacific	2	Female	27	Age-standardized	368	Maternal sepsis and other maternal infections	3	Rate	2014	0.00198238742241752	0.00253490702535745	0.00155064333338269
1	Deaths	120	Andean Latin America	2	Female	22	All ages	368	Maternal sepsis and other maternal infections	1	Number	2010	130.504863065436	157.747652000722	103.772943510104
1	Deaths	120	Andean Latin America	2	Female	22	All ages	368	Maternal sepsis and other maternal infections	2	Percent	2010	0.00103947850315339	0.0012075056698582	0.000876037300214391
1	Deaths	120	Andean Latin America	2	Female	22	All ages	368	Maternal sepsis and other maternal infections	3	Rate	2010	0.48324581043767	0.584122998523865	0.384260318045762
1	Deaths	120	Andean Latin America	2	Female	27	Age-standardized	368	Maternal sepsis and other maternal infections	3	Rate	2010	0.447479849827766	0.54186629876628	0.357773173604486
1	Deaths	138	North Africa and Middle East	2	Female	22	All ages	368	Maternal sepsis and other maternal infections	1	Number	2013	1243.94232434821	1638.22678387404	927.10878610889
1	Deaths	138	North Africa and Middle East	2	Female	22	All ages	368	Maternal sepsis and other maternal infections	2	Percent	2013	0.00100739513084926	0.00128619020071027	0.000770632322096769
1	Deaths	138	North Africa and Middle East	2	Female	22	All ages	368	Maternal sepsis and other maternal infections	3	Rate	2013	0.470760481679575	0.619974427094936	0.350857246493862
1	Deaths	138	North Africa and Middle East	2	Female	27	Age-standardized	368	Maternal sepsis and other maternal infections	3	Rate	2013	0.433906071177192	0.576046363599857	0.321831676410146
1	Deaths	70	Australasia	2	Female	22	All ages	368	Maternal sepsis and other maternal infections	1	Number	2014	0.0975447831864417	0.124706223022044	0.0753381642726922
1	Deaths	70	Australasia	2	Female	22	All ages	368	Maternal sepsis and other maternal infections	2	Percent	2014	0.00000108702220936273	0.00000139079225577297	0.0000008368727040037
1	Deaths	70	Australasia	2	Female	22	All ages	368	Maternal sepsis and other maternal infections	3	Rate	2014	0.000701505324991326	0.000896840165632555	0.000541803689402334
1	Deaths	70	Australasia	2	Female	27	Age-standardized	368	Maternal sepsis and other maternal infections	3	Rate	2014	0.000744940003720067	0.000952182629267853	0.000577653006153763
1	Deaths	56	Eastern Europe	2	Female	22	All ages	368	Maternal sepsis and other maternal infections	1	Number	2014	14.2228361355015	17.034945987774	11.8221193726929
1	Deaths	56	Eastern Europe	2	Female	22	All ages	368	Maternal sepsis and other maternal infections	2	Percent	2014	0.0000103552322171829	0.0000124140946369088	0.00000861281838616819
1	Deaths	56	Eastern Europe	2	Female	22	All ages	368	Maternal sepsis and other maternal infections	3	Rate	2014	0.0125912980822937	0.0150808235927322	0.0104659737036889
1	Deaths	56	Eastern Europe	2	Female	27	Age-standardized	368	Maternal sepsis and other maternal infections	3	Rate	2014	0.0136711501948771	0.0164367841776183	0.0113836301935744
1	Deaths	104	Caribbean	2	Female	22	All ages	368	Maternal sepsis and other maternal infections	1	Number	2006	332.170513637268	453.160031648385	238.501894615301
1	Deaths	104	Caribbean	2	Female	22	All ages	368	Maternal sepsis and other maternal infections	2	Percent	2006	0.00226330052627328	0.00305744939496915	0.00166180485412876
1	Deaths	104	Caribbean	2	Female	22	All ages	368	Maternal sepsis and other maternal infections	3	Rate	2006	1.54483723303256	2.10752749166985	1.10920925194724
1	Deaths	104	Caribbean	2	Female	27	Age-standardized	368	Maternal sepsis and other maternal infections	3	Rate	2006	1.46697994603945	2.00165113465122	1.0478574145499
1	Deaths	21	Oceania	2	Female	22	All ages	368	Maternal sepsis and other maternal infections	1	Number	2009	56.7534390746517	79.1659273545405	39.0350465122014
1	Deaths	21	Oceania	2	Female	22	All ages	368	Maternal sepsis and other maternal infections	2	Percent	2009	0.00175483117406839	0.00237545348998405	0.00122566543038607
1	Deaths	21	Oceania	2	Female	22	All ages	368	Maternal sepsis and other maternal infections	3	Rate	2009	1.12950615558262	1.57555918579211	0.776874953092983
1	Deaths	21	Oceania	2	Female	27	Age-standardized	368	Maternal sepsis and other maternal infections	3	Rate	2009	1.08183045114551	1.51247121361053	0.743701825750312
1	Deaths	73	Western Europe	2	Female	22	All ages	368	Maternal sepsis and other maternal infections	1	Number	2010	7.16474126837526	8.2703330102144	6.1518831131448
1	Deaths	73	Western Europe	2	Female	22	All ages	368	Maternal sepsis and other maternal infections	2	Percent	2010	0.00000369303621826184	0.00000425650692714799	0.00000317245934642134
1	Deaths	73	Western Europe	2	Female	22	All ages	368	Maternal sepsis and other maternal infections	3	Rate	2010	0.00332963927022776	0.00384343614614786	0.00285893807356186
1	Deaths	73	Western Europe	2	Female	27	Age-standardized	368	Maternal sepsis and other maternal infections	3	Rate	2010	0.0037952850382629	0.00438791742197743	0.00325581275606313
1	Deaths	167	Central Sub-Saharan Africa	2	Female	22	All ages	368	Maternal sepsis and other maternal infections	1	Number	2009	3469.03367472883	4385.65550639871	2700.27782582956
1	Deaths	167	Central Sub-Saharan Africa	2	Female	22	All ages	368	Maternal sepsis and other maternal infections	2	Percent	2009	0.00720843662246962	0.00876751785558937	0.00576184604358509
1	Deaths	167	Central Sub-Saharan Africa	2	Female	22	All ages	368	Maternal sepsis and other maternal infections	3	Rate	2009	7.12882103029464	9.01246748724237	5.54903732778459
1	Deaths	167	Central Sub-Saharan Africa	2	Female	27	Age-standardized	368	Maternal sepsis and other maternal infections	3	Rate	2009	8.12356387766539	10.2335249938997	6.28338145970905
1	Deaths	134	Tropical Latin America	2	Female	22	All ages	368	Maternal sepsis and other maternal infections	1	Number	2009	187.972782741036	222.335736400073	161.16659189966
1	Deaths	134	Tropical Latin America	2	Female	22	All ages	368	Maternal sepsis and other maternal infections	2	Percent	2009	0.000373723788542583	0.000442714816844878	0.000320699302520842
1	Deaths	134	Tropical Latin America	2	Female	22	All ages	368	Maternal sepsis and other maternal infections	3	Rate	2009	0.183277236261989	0.216781805830997	0.157140662123554
1	Deaths	134	Tropical Latin America	2	Female	27	Age-standardized	368	Maternal sepsis and other maternal infections	3	Rate	2009	0.164681501758824	0.194596920859427	0.141534555112204
1	Deaths	159	South Asia	2	Female	22	All ages	368	Maternal sepsis and other maternal infections	1	Number	2013	6450.1843781818	7585.77036257151	5486.43061449891
1	Deaths	159	South Asia	2	Female	22	All ages	368	Maternal sepsis and other maternal infections	2	Percent	2013	0.00123216733405469	0.00144181511688166	0.001054000353542
1	Deaths	159	South Asia	2	Female	22	All ages	368	Maternal sepsis and other maternal infections	3	Rate	2013	0.79357268652377	0.933284974975422	0.675001089410942
1	Deaths	159	South Asia	2	Female	27	Age-standardized	368	Maternal sepsis and other maternal infections	3	Rate	2013	0.721611487980893	0.847763517828163	0.614137271989393
1	Deaths	96	Southern Latin America	2	Female	22	All ages	368	Maternal sepsis and other maternal infections	1	Number	2014	33.0319461029887	40.4935714487576	26.663624893172
1	Deaths	96	Southern Latin America	2	Female	22	All ages	368	Maternal sepsis and other maternal infections	2	Percent	2014	0.000150018111129342	0.00018441113765677	0.000121047511001234
1	Deaths	96	Southern Latin America	2	Female	22	All ages	368	Maternal sepsis and other maternal infections	3	Rate	2014	0.101099007656434	0.123936381985192	0.0816078474098493
1	Deaths	96	Southern Latin America	2	Female	27	Age-standardized	368	Maternal sepsis and other maternal infections	3	Rate	2014	0.0995496826727867	0.122133318852673	0.0804665849948453
1	Deaths	124	Central Latin America	2	Female	22	All ages	368	Maternal sepsis and other maternal infections	1	Number	2013	161.742854235622	183.325586919628	141.446271942734
1	Deaths	124	Central Latin America	2	Female	22	All ages	368	Maternal sepsis and other maternal infections	2	Percent	2013	0.000307792878212487	0.000346542596279349	0.000271562209062691
1	Deaths	124	Central Latin America	2	Female	22	All ages	368	Maternal sepsis and other maternal infections	3	Rate	2013	0.133692704597195	0.151532465857495	0.11691604393024
1	Deaths	124	Central Latin America	2	Female	27	Age-standardized	368	Maternal sepsis and other maternal infections	3	Rate	2013	0.1230328303379	0.139195940086269	0.107522822899673
1	Deaths	174	Eastern Sub-Saharan Africa	2	Female	22	All ages	368	Maternal sepsis and other maternal infections	1	Number	2008	5158.52658485541	6110.59475526072	4470.97417459888
1	Deaths	174	Eastern Sub-Saharan Africa	2	Female	22	All ages	368	Maternal sepsis and other maternal infections	2	Percent	2008	0.00380543463939117	0.00438726525241097	0.00332722385203543
1	Deaths	174	Eastern Sub-Saharan Africa	2	Female	22	All ages	368	Maternal sepsis and other maternal infections	3	Rate	2008	3.30870775973404	3.91936960113349	2.86770780410361
1	Deaths	174	Eastern Sub-Saharan Africa	2	Female	27	Age-standardized	368	Maternal sepsis and other maternal infections	3	Rate	2008	3.73157963686683	4.44315875977302	3.19547976662087
1	Deaths	32	Central Asia	2	Female	22	All ages	368	Maternal sepsis and other maternal infections	1	Number	2012	32.5499459173943	38.4102658355547	27.7160105054505
1	Deaths	32	Central Asia	2	Female	22	All ages	368	Maternal sepsis and other maternal infections	2	Percent	2012	0.000122588545528072	0.000142849803828945	0.000104456258950202
1	Deaths	32	Central Asia	2	Female	22	All ages	368	Maternal sepsis and other maternal infections	3	Rate	2012	0.076342488831747	0.0900872553833725	0.0650049996347988
1	Deaths	32	Central Asia	2	Female	27	Age-standardized	368	Maternal sepsis and other maternal infections	3	Rate	2012	0.0669192661311819	0.0788244462551382	0.0567797030292724
1	Deaths	120	Andean Latin America	2	Female	22	All ages	368	Maternal sepsis and other maternal infections	1	Number	2009	135.881987163763	165.116929846731	108.917151293361
1	Deaths	120	Andean Latin America	2	Female	22	All ages	368	Maternal sepsis and other maternal infections	2	Percent	2009	0.0011054621754855	0.0012889615824987	0.000929150678742412
1	Deaths	120	Andean Latin America	2	Female	22	All ages	368	Maternal sepsis and other maternal infections	3	Rate	2009	0.510974074181681	0.620909894837446	0.409574820815347
1	Deaths	120	Andean Latin America	2	Female	27	Age-standardized	368	Maternal sepsis and other maternal infections	3	Rate	2009	0.47425630080412	0.575776459047637	0.380085765587562
1	Deaths	70	Australasia	2	Female	22	All ages	368	Maternal sepsis and other maternal infections	1	Number	2015	0.0900911200101742	0.114367603294942	0.070761177747514
1	Deaths	70	Australasia	2	Female	22	All ages	368	Maternal sepsis and other maternal infections	2	Percent	2015	0.000000981176680629122	0.00000125135775603154	0.0000007721534730154
1	Deaths	70	Australasia	2	Female	22	All ages	368	Maternal sepsis and other maternal infections	3	Rate	2015	0.000637739811438248	0.000809588933423449	0.00050090641728898
1	Deaths	70	Australasia	2	Female	27	Age-standardized	368	Maternal sepsis and other maternal infections	3	Rate	2015	0.000675519149836764	0.000857419718083532	0.00053124593779514
1	Deaths	56	Eastern Europe	2	Female	22	All ages	368	Maternal sepsis and other maternal infections	1	Number	2015	12.7594162511073	15.0885963811935	10.7135191275619
1	Deaths	56	Eastern Europe	2	Female	22	All ages	368	Maternal sepsis and other maternal infections	2	Percent	2015	0.00000933987728562155	0.0000110549890520495	0.00000784635550973634
1	Deaths	56	Eastern Europe	2	Female	22	All ages	368	Maternal sepsis and other maternal infections	3	Rate	2015	0.0113090193487896	0.0133734353565107	0.00949568481212537
1	Deaths	56	Eastern Europe	2	Female	27	Age-standardized	368	Maternal sepsis and other maternal infections	3	Rate	2015	0.0125364016101771	0.014796560476775	0.0105555723692521
1	Deaths	9	Southeast Asia	2	Female	22	All ages	368	Maternal sepsis and other maternal infections	1	Number	2015	471.411698286807	572.787015657799	382.738397742346
1	Deaths	9	Southeast Asia	2	Female	22	All ages	368	Maternal sepsis and other maternal infections	2	Percent	2015	0.000252202438814333	0.000293157341879284	0.000213454597723498
1	Deaths	9	Southeast Asia	2	Female	22	All ages	368	Maternal sepsis and other maternal infections	3	Rate	2015	0.143996539367688	0.17496245500316	0.1169105581349
1	Deaths	9	Southeast Asia	2	Female	27	Age-standardized	368	Maternal sepsis and other maternal infections	3	Rate	2015	0.132512836829098	0.160996391488172	0.107607254034053
1	Deaths	42	Central Europe	2	Female	22	All ages	368	Maternal sepsis and other maternal infections	1	Number	2015	2.72503644067956	3.19366018609467	2.27782194090369
1	Deaths	42	Central Europe	2	Female	22	All ages	368	Maternal sepsis and other maternal infections	2	Percent	2015	0.00000407823101612025	0.00000477984047389683	0.00000341609332218536
1	Deaths	42	Central Europe	2	Female	22	All ages	368	Maternal sepsis and other maternal infections	3	Rate	2015	0.00451377953858337	0.00529001292826292	0.00377300865261947
1	Deaths	42	Central Europe	2	Female	27	Age-standardized	368	Maternal sepsis and other maternal infections	3	Rate	2015	0.00509371622001441	0.00599177739059345	0.00425740287605126
1	Deaths	100	High-income North America	2	Female	22	All ages	368	Maternal sepsis and other maternal infections	1	Number	2015	12.5457576955177	15.3042326222223	10.1923858011403
1	Deaths	100	High-income North America	2	Female	22	All ages	368	Maternal sepsis and other maternal infections	2	Percent	2015	0.00000863172577578282	0.0000105381110693852	0.00000700160010478755
1	Deaths	100	High-income North America	2	Female	22	All ages	368	Maternal sepsis and other maternal infections	3	Rate	2015	0.00691616000554754	0.00843683770612166	0.00561880539619717
1	Deaths	100	High-income North America	2	Female	27	Age-standardized	368	Maternal sepsis and other maternal infections	3	Rate	2015	0.00747380663472301	0.0090864265012482	0.00604759257970952
1	Deaths	100	High-income North America	2	Female	22	All ages	368	Maternal sepsis and other maternal infections	1	Number	2014	12.4564223021522	15.0976032830611	10.0911459652999
1	Deaths	100	High-income North America	2	Female	22	All ages	368	Maternal sepsis and other maternal infections	2	Percent	2014	0.00000871230751549305	0.0000105662065271362	0.00000706205354739742
1	Deaths	100	High-income North America	2	Female	22	All ages	368	Maternal sepsis and other maternal infections	3	Rate	2014	0.00692025088111178	0.00838757709781788	0.00560620538256227
1	Deaths	100	High-income North America	2	Female	27	Age-standardized	368	Maternal sepsis and other maternal infections	3	Rate	2014	0.00744355258589022	0.00903644980434581	0.00604599206772956
1	Deaths	96	Southern Latin America	2	Female	22	All ages	368	Maternal sepsis and other maternal infections	1	Number	2013	32.2849666490898	39.4660624380639	26.0192528772234
1	Deaths	96	Southern Latin America	2	Female	22	All ages	368	Maternal sepsis and other maternal infections	2	Percent	2013	0.000148410766054611	0.000181086138899945	0.00011969286032632
1	Deaths	96	Southern Latin America	2	Female	22	All ages	368	Maternal sepsis and other maternal infections	3	Rate	2013	0.0998288078605609	0.122033577019459	0.0804545045496868
1	Deaths	96	Southern Latin America	2	Female	27	Age-standardized	368	Maternal sepsis and other maternal infections	3	Rate	2013	0.098045338657951	0.119866111478659	0.07896960873233
1	Deaths	65	High-income Asia Pacific	2	Female	22	All ages	368	Maternal sepsis and other maternal infections	1	Number	2015	1.6052787179082	2.03263915082469	1.25250525595504
1	Deaths	65	High-income Asia Pacific	2	Female	22	All ages	368	Maternal sepsis and other maternal infections	2	Percent	2015	0.00000213000681065885	0.00000269510117031753	0.00000166198654200627
1	Deaths	65	High-income Asia Pacific	2	Female	22	All ages	368	Maternal sepsis and other maternal infections	3	Rate	2015	0.00169192921556194	0.00214235791305866	0.00132011357999976
1	Deaths	65	High-income Asia Pacific	2	Female	27	Age-standardized	368	Maternal sepsis and other maternal infections	3	Rate	2015	0.00194529373031157	0.00246919915707921	0.00153377332692721
1	Deaths	32	Central Asia	2	Female	22	All ages	368	Maternal sepsis and other maternal infections	1	Number	2015	28.5908079067983	33.3760127937259	24.3751409492726
1	Deaths	32	Central Asia	2	Female	22	All ages	368	Maternal sepsis and other maternal infections	2	Percent	2015	0.000107321666469034	0.000125437980535853	0.0000918823772549299
1	Deaths	32	Central Asia	2	Female	22	All ages	368	Maternal sepsis and other maternal infections	3	Rate	2015	0.0643140518950349	0.0750782078583597	0.0548310521714061
1	Deaths	32	Central Asia	2	Female	27	Age-standardized	368	Maternal sepsis and other maternal infections	3	Rate	2015	0.0573724569225548	0.0669453673273197	0.0489975200058186
1	Deaths	159	South Asia	2	Female	22	All ages	368	Maternal sepsis and other maternal infections	1	Number	2015	5087.45935999568	5966.34451411127	4286.69347454453
1	Deaths	159	South Asia	2	Female	22	All ages	368	Maternal sepsis and other maternal infections	2	Percent	2015	0.000955660560068752	0.00111577003115207	0.000811945591901541
1	Deaths	159	South Asia	2	Female	22	All ages	368	Maternal sepsis and other maternal infections	3	Rate	2015	0.606950051608319	0.711803840484324	0.511416139470854
1	Deaths	159	South Asia	2	Female	27	Age-standardized	368	Maternal sepsis and other maternal infections	3	Rate	2015	0.552577478818714	0.647998067893238	0.466420233925153
1	Deaths	138	North Africa and Middle East	2	Female	22	All ages	368	Maternal sepsis and other maternal infections	1	Number	2014	1186.37150179801	1550.2757289442	879.591873253957
1	Deaths	138	North Africa and Middle East	2	Female	22	All ages	368	Maternal sepsis and other maternal infections	2	Percent	2014	0.000928478610907369	0.00118602392823418	0.000710367264741051
1	Deaths	138	North Africa and Middle East	2	Female	22	All ages	368	Maternal sepsis and other maternal infections	3	Rate	2014	0.441454396373575	0.576864864923386	0.327300258708117
1	Deaths	138	North Africa and Middle East	2	Female	27	Age-standardized	368	Maternal sepsis and other maternal infections	3	Rate	2014	0.408912442129988	0.538113549952633	0.303193567392684
1	Deaths	138	North Africa and Middle East	2	Female	22	All ages	368	Maternal sepsis and other maternal infections	1	Number	2015	1131.98109866609	1508.69124194384	842.878238221754
1	Deaths	138	North Africa and Middle East	2	Female	22	All ages	368	Maternal sepsis and other maternal infections	2	Percent	2015	0.000864931397933904	0.00112087297422329	0.000656005242605258
1	Deaths	138	North Africa and Middle East	2	Female	22	All ages	368	Maternal sepsis and other maternal infections	3	Rate	2015	0.414148725807775	0.551972604688077	0.30837701157907
1	Deaths	138	North Africa and Middle East	2	Female	27	Age-standardized	368	Maternal sepsis and other maternal infections	3	Rate	2015	0.384909446370939	0.51567303562771	0.285415658748296
1	Deaths	73	Western Europe	2	Female	22	All ages	368	Maternal sepsis and other maternal infections	1	Number	2009	7.86970896152016	9.08106299988084	6.80018305151127
1	Deaths	73	Western Europe	2	Female	22	All ages	368	Maternal sepsis and other maternal infections	2	Percent	2009	0.00000405245642220075	0.00000468091784229724	0.00000350265679068198
1	Deaths	73	Western Europe	2	Female	22	All ages	368	Maternal sepsis and other maternal infections	3	Rate	2009	0.00367535937108764	0.00424109330589554	0.00317586287189145
1	Deaths	73	Western Europe	2	Female	27	Age-standardized	368	Maternal sepsis and other maternal infections	3	Rate	2009	0.00414151369886109	0.00476970820700465	0.00357284392005762
1	Deaths	192	Southern Sub-Saharan Africa	2	Female	22	All ages	368	Maternal sepsis and other maternal infections	1	Number	2010	502.357075233291	644.151022613421	398.774204501156
1	Deaths	192	Southern Sub-Saharan Africa	2	Female	22	All ages	368	Maternal sepsis and other maternal infections	2	Percent	2010	0.00111756560828422	0.00141042105159352	0.000887953252225776
1	Deaths	192	Southern Sub-Saharan Africa	2	Female	22	All ages	368	Maternal sepsis and other maternal infections	3	Rate	2010	1.37712902174741	1.76583372935926	1.09317367509505
1	Deaths	192	Southern Sub-Saharan Africa	2	Female	27	Age-standardized	368	Maternal sepsis and other maternal infections	3	Rate	2010	1.24075034548111	1.5946252724133	0.979174450187514
1	Deaths	124	Central Latin America	2	Female	22	All ages	368	Maternal sepsis and other maternal infections	1	Number	2015	158.303141450949	178.959401608617	137.764226582828
1	Deaths	124	Central Latin America	2	Female	22	All ages	368	Maternal sepsis and other maternal infections	2	Percent	2015	0.000282356253068134	0.000318120022539029	0.000246293585740802
1	Deaths	124	Central Latin America	2	Female	22	All ages	368	Maternal sepsis and other maternal infections	3	Rate	2015	0.127779330419149	0.144452676682012	0.111200703075878
1	Deaths	124	Central Latin America	2	Female	27	Age-standardized	368	Maternal sepsis and other maternal infections	3	Rate	2015	0.117982309626348	0.133317342803584	0.102836937639362
1	Deaths	96	Southern Latin America	2	Female	22	All ages	368	Maternal sepsis and other maternal infections	1	Number	2015	32.9364661827412	40.3952435854836	26.4743079431967
1	Deaths	96	Southern Latin America	2	Female	22	All ages	368	Maternal sepsis and other maternal infections	2	Percent	2015	0.000145962722423794	0.000179187670188936	0.000117236738998103
1	Deaths	96	Southern Latin America	2	Female	22	All ages	368	Maternal sepsis and other maternal infections	3	Rate	2015	0.0998282654104018	0.122435329752607	0.0802418882841485
1	Deaths	96	Southern Latin America	2	Female	27	Age-standardized	368	Maternal sepsis and other maternal infections	3	Rate	2015	0.0986478505459341	0.121084299377904	0.0791918888563099
1	Deaths	134	Tropical Latin America	2	Female	22	All ages	368	Maternal sepsis and other maternal infections	1	Number	2010	175.816911280024	210.494789810374	150.555539957946
1	Deaths	134	Tropical Latin America	2	Female	22	All ages	368	Maternal sepsis and other maternal infections	2	Percent	2010	0.000340482888735438	0.000406280595399425	0.000291869985987581
1	Deaths	134	Tropical Latin America	2	Female	22	All ages	368	Maternal sepsis and other maternal infections	3	Rate	2010	0.16945803302616	0.202881695417281	0.145110305241517
1	Deaths	134	Tropical Latin America	2	Female	27	Age-standardized	368	Maternal sepsis and other maternal infections	3	Rate	2010	0.153182512861535	0.183663190723504	0.131225396746903
1	Deaths	96	Southern Latin America	2	Female	22	All ages	368	Maternal sepsis and other maternal infections	1	Number	2016	31.2770498286653	38.5144023850044	24.7411689290697
1	Deaths	96	Southern Latin America	2	Female	22	All ages	368	Maternal sepsis and other maternal infections	2	Percent	2016	0.000134449307657223	0.000165271581504959	0.000106345776553931
1	Deaths	96	Southern Latin America	2	Female	22	All ages	368	Maternal sepsis and other maternal infections	3	Rate	2016	0.0939585467499283	0.11570008350725	0.0743242821878725
1	Deaths	96	Southern Latin America	2	Female	27	Age-standardized	368	Maternal sepsis and other maternal infections	3	Rate	2016	0.0931403451644164	0.114517056168113	0.0737311702097571
1	Deaths	100	High-income North America	2	Female	22	All ages	368	Maternal sepsis and other maternal infections	1	Number	2016	12.8484342760505	16.0114688482429	10.3526189400712
1	Deaths	100	High-income North America	2	Female	22	All ages	368	Maternal sepsis and other maternal infections	2	Percent	2016	0.00000867521080408145	0.0000107957059634703	0.00000699000059823542
1	Deaths	100	High-income North America	2	Female	22	All ages	368	Maternal sepsis and other maternal infections	3	Rate	2016	0.00703107765086919	0.00876199218968759	0.00566528699867972
1	Deaths	100	High-income North America	2	Female	27	Age-standardized	368	Maternal sepsis and other maternal infections	3	Rate	2016	0.0076367268392306	0.00950643915697405	0.00615693762433186
1	Deaths	138	North Africa and Middle East	2	Female	22	All ages	368	Maternal sepsis and other maternal infections	1	Number	2017	1067.24010388297	1411.82158223294	779.870267704546
1	Deaths	138	North Africa and Middle East	2	Female	22	All ages	368	Maternal sepsis and other maternal infections	2	Percent	2017	0.000804625834474943	0.00103490325894057	0.000597704735442484
1	Deaths	138	North Africa and Middle East	2	Female	22	All ages	368	Maternal sepsis and other maternal infections	3	Rate	2017	0.37791617270564	0.499934557331065	0.276156776441886
1	Deaths	138	North Africa and Middle East	2	Female	27	Age-standardized	368	Maternal sepsis and other maternal infections	3	Rate	2017	0.354127681527972	0.470282440294819	0.257772594983061
1	Deaths	138	North Africa and Middle East	2	Female	22	All ages	368	Maternal sepsis and other maternal infections	1	Number	2016	1095.4004748813	1451.13195223959	811.275824700628
1	Deaths	138	North Africa and Middle East	2	Female	22	All ages	368	Maternal sepsis and other maternal infections	2	Percent	2016	0.000828361966574893	0.00107915466061586	0.000623189422165157
1	Deaths	138	North Africa and Middle East	2	Female	22	All ages	368	Maternal sepsis and other maternal infections	3	Rate	2016	0.394220747425204	0.522243997462645	0.291967886919291
1	Deaths	138	North Africa and Middle East	2	Female	27	Age-standardized	368	Maternal sepsis and other maternal infections	3	Rate	2016	0.368098584245447	0.489096083726317	0.271706092930076
1	Deaths	124	Central Latin America	2	Female	22	All ages	368	Maternal sepsis and other maternal infections	1	Number	2017	154.119925037078	173.738413410782	132.671069336712
1	Deaths	124	Central Latin America	2	Female	22	All ages	368	Maternal sepsis and other maternal infections	2	Percent	2017	0.00025978340361162	0.000291942718395039	0.000223625386373644
1	Deaths	124	Central Latin America	2	Female	22	All ages	368	Maternal sepsis and other maternal infections	3	Rate	2017	0.121717095112538	0.137210908873295	0.104777738253206
1	Deaths	124	Central Latin America	2	Female	27	Age-standardized	368	Maternal sepsis and other maternal infections	3	Rate	2017	0.112997909087693	0.12721873891935	0.0973027439306834
1	Deaths	124	Central Latin America	2	Female	22	All ages	368	Maternal sepsis and other maternal infections	1	Number	2016	159.808254002392	180.397585705645	137.526668263292
1	Deaths	124	Central Latin America	2	Female	22	All ages	368	Maternal sepsis and other maternal infections	2	Percent	2016	0.000273718894030494	0.000306805479618026	0.000236945030112236
1	Deaths	124	Central Latin America	2	Female	22	All ages	368	Maternal sepsis and other maternal infections	3	Rate	2016	0.127542577345044	0.143974872708245	0.109759698167496
1	Deaths	124	Central Latin America	2	Female	27	Age-standardized	368	Maternal sepsis and other maternal infections	3	Rate	2016	0.118045104227279	0.133189164993591	0.101625803390358
1	Deaths	96	Southern Latin America	2	Female	22	All ages	368	Maternal sepsis and other maternal infections	1	Number	2017	29.1464329631273	35.9823364049325	22.7543574291905
1	Deaths	96	Southern Latin America	2	Female	22	All ages	368	Maternal sepsis and other maternal infections	2	Percent	2017	0.000125672375296	0.000155011970196911	0.0000979755109685688
1	Deaths	96	Southern Latin America	2	Female	22	All ages	368	Maternal sepsis and other maternal infections	3	Rate	2017	0.0868101498091292	0.107170301688249	0.0677719012730454
1	Deaths	96	Southern Latin America	2	Female	27	Age-standardized	368	Maternal sepsis and other maternal infections	3	Rate	2017	0.0861730569252508	0.106221108529296	0.0673348132659884
1	Deaths	100	High-income North America	2	Female	22	All ages	368	Maternal sepsis and other maternal infections	1	Number	2017	12.4711914080127	15.421223802977	10.1036941954545
1	Deaths	100	High-income North America	2	Female	22	All ages	368	Maternal sepsis and other maternal infections	2	Percent	2017	0.00000829748830495146	0.0000102525490293009	0.00000672604900760764
1	Deaths	100	High-income North America	2	Female	22	All ages	368	Maternal sepsis and other maternal infections	3	Rate	2017	0.00677742965446151	0.0083806154593404	0.00549082075798208
1	Deaths	100	High-income North America	2	Female	27	Age-standardized	368	Maternal sepsis and other maternal infections	3	Rate	2017	0.00741885777442184	0.009152624438071	0.00598931236788234
1	Deaths	96	Southern Latin America	2	Female	22	All ages	368	Maternal sepsis and other maternal infections	1	Number	2018	29.5920814987856	36.6148634198044	22.9909199412773
1	Deaths	96	Southern Latin America	2	Female	22	All ages	368	Maternal sepsis and other maternal infections	2	Percent	2018	0.000127982379890358	0.000158241929956485	0.0000994740638830805
1	Deaths	96	Southern Latin America	2	Female	22	All ages	368	Maternal sepsis and other maternal infections	3	Rate	2018	0.0873323239734645	0.108057999047946	0.0678509373814076
1	Deaths	96	Southern Latin America	2	Female	27	Age-standardized	368	Maternal sepsis and other maternal infections	3	Rate	2018	0.0867718850053089	0.107659789495317	0.0673542883467562
1	Deaths	124	Central Latin America	2	Female	22	All ages	368	Maternal sepsis and other maternal infections	1	Number	2018	148.763949619056	168.878749997375	128.069583249547
1	Deaths	124	Central Latin America	2	Female	22	All ages	368	Maternal sepsis and other maternal infections	2	Percent	2018	0.000244567565036493	0.000274640620835039	0.000211010526006869
1	Deaths	124	Central Latin America	2	Female	22	All ages	368	Maternal sepsis and other maternal infections	3	Rate	2018	0.116563289648732	0.132324146420338	0.100348316683823
1	Deaths	124	Central Latin America	2	Female	27	Age-standardized	368	Maternal sepsis and other maternal infections	3	Rate	2018	0.108685334943796	0.123378253282336	0.093525812961985
1	Deaths	100	High-income North America	2	Female	22	All ages	368	Maternal sepsis and other maternal infections	1	Number	2018	11.4947105208163	13.9311833927008	9.31551469439908
1	Deaths	100	High-income North America	2	Female	22	All ages	368	Maternal sepsis and other maternal infections	2	Percent	2018	0.00000760145359338684	0.00000920669408449747	0.00000616014086020606
1	Deaths	100	High-income North America	2	Female	22	All ages	368	Maternal sepsis and other maternal infections	3	Rate	2018	0.00620580094264802	0.00752121168028208	0.00502928975610669
1	Deaths	100	High-income North America	2	Female	27	Age-standardized	368	Maternal sepsis and other maternal infections	3	Rate	2018	0.00685830618328051	0.00829316202752613	0.00554797714004219
1	Deaths	138	North Africa and Middle East	2	Female	22	All ages	368	Maternal sepsis and other maternal infections	1	Number	2018	1050.41181335819	1396.17688810194	749.30698813741
1	Deaths	138	North Africa and Middle East	2	Female	22	All ages	368	Maternal sepsis and other maternal infections	2	Percent	2018	0.000787652936299211	0.0010227332165725	0.000578895125881488
1	Deaths	138	North Africa and Middle East	2	Female	22	All ages	368	Maternal sepsis and other maternal infections	3	Rate	2018	0.365986733969081	0.486458941932423	0.261075145805796
1	Deaths	138	North Africa and Middle East	2	Female	27	Age-standardized	368	Maternal sepsis and other maternal infections	3	Rate	2018	0.343806001032909	0.458742148357017	0.244744570116661
1	Deaths	21	Oceania	2	Female	22	All ages	368	Maternal sepsis and other maternal infections	1	Number	2011	61.8410389033338	84.669344528346	44.7247774693209
1	Deaths	21	Oceania	2	Female	22	All ages	368	Maternal sepsis and other maternal infections	2	Percent	2011	0.00186795543822134	0.00240955008646692	0.00137984634091681
1	Deaths	21	Oceania	2	Female	22	All ages	368	Maternal sepsis and other maternal infections	3	Rate	2011	1.17138583789638	1.60379697436046	0.847171584754951
1	Deaths	21	Oceania	2	Female	27	Age-standardized	368	Maternal sepsis and other maternal infections	3	Rate	2011	1.11663379375232	1.52763379407911	0.796741259623485
1	Deaths	167	Central Sub-Saharan Africa	2	Female	22	All ages	368	Maternal sepsis and other maternal infections	1	Number	2011	3523.03932562448	4486.94034112598	2669.5629027524
1	Deaths	167	Central Sub-Saharan Africa	2	Female	22	All ages	368	Maternal sepsis and other maternal infections	2	Percent	2011	0.00743271086701423	0.00898372320119595	0.00597883897123312
1	Deaths	167	Central Sub-Saharan Africa	2	Female	22	All ages	368	Maternal sepsis and other maternal infections	3	Rate	2011	6.8037697167395	8.66527619823216	5.15551759600596
1	Deaths	167	Central Sub-Saharan Africa	2	Female	27	Age-standardized	368	Maternal sepsis and other maternal infections	3	Rate	2011	7.72960758138355	9.87693041855479	5.86567047347393
1	Deaths	73	Western Europe	2	Female	22	All ages	368	Maternal sepsis and other maternal infections	1	Number	2012	6.28441238925208	7.30908534694631	5.34967067698894
1	Deaths	73	Western Europe	2	Female	22	All ages	368	Maternal sepsis and other maternal infections	2	Percent	2012	0.00000316755916133516	0.00000368391137002576	0.00000269661591172122
1	Deaths	73	Western Europe	2	Female	22	All ages	368	Maternal sepsis and other maternal infections	3	Rate	2012	0.00289561416615579	0.00336774383368852	0.00246492133823842
1	Deaths	73	Western Europe	2	Female	27	Age-standardized	368	Maternal sepsis and other maternal infections	3	Rate	2012	0.00331298294399384	0.00387526047651414	0.00282198962369982
1	Deaths	134	Tropical Latin America	2	Female	22	All ages	368	Maternal sepsis and other maternal infections	1	Number	2011	168.519732585937	200.887794423478	144.611237327676
1	Deaths	134	Tropical Latin America	2	Female	22	All ages	368	Maternal sepsis and other maternal infections	2	Percent	2011	0.000317037541102643	0.000379208704063046	0.000272491559091131
1	Deaths	134	Tropical Latin America	2	Female	22	All ages	368	Maternal sepsis and other maternal infections	3	Rate	2011	0.160592107273363	0.191437487687163	0.137808332481284
1	Deaths	134	Tropical Latin America	2	Female	27	Age-standardized	368	Maternal sepsis and other maternal infections	3	Rate	2011	0.146116081982601	0.174347188787982	0.125346151193184
1	Deaths	32	Central Asia	2	Female	22	All ages	368	Maternal sepsis and other maternal infections	1	Number	2016	27.1352441138176	31.7650036981494	23.0724648429804
1	Deaths	32	Central Asia	2	Female	22	All ages	368	Maternal sepsis and other maternal infections	2	Percent	2016	0.000101210757486515	0.000118555143157881	0.0000858036583932288
1	Deaths	32	Central Asia	2	Female	22	All ages	368	Maternal sepsis and other maternal infections	3	Rate	2016	0.0601864706900501	0.0704553626283569	0.0511751515186161
1	Deaths	32	Central Asia	2	Female	27	Age-standardized	368	Maternal sepsis and other maternal infections	3	Rate	2016	0.054387754076875	0.0636283278256384	0.0462215366840318
1	Deaths	159	South Asia	2	Female	22	All ages	368	Maternal sepsis and other maternal infections	1	Number	2016	4853.86984466946	5809.02923454152	4126.04223409875
1	Deaths	159	South Asia	2	Female	22	All ages	368	Maternal sepsis and other maternal infections	2	Percent	2016	0.000904476379826942	0.0010643313667571	0.000767457838028872
1	Deaths	159	South Asia	2	Female	22	All ages	368	Maternal sepsis and other maternal infections	3	Rate	2016	0.570729826995388	0.683039792194263	0.485150085560896
1	Deaths	159	South Asia	2	Female	27	Age-standardized	368	Maternal sepsis and other maternal infections	3	Rate	2016	0.518536741123388	0.621056636407371	0.440872113300486
1	Deaths	73	Western Europe	2	Female	22	All ages	368	Maternal sepsis and other maternal infections	1	Number	2011	6.6139754316324	7.66741602177714	5.66308063459428
1	Deaths	73	Western Europe	2	Female	22	All ages	368	Maternal sepsis and other maternal infections	2	Percent	2011	0.00000338616161289342	0.00000392285790980353	0.00000289546288246942
1	Deaths	73	Western Europe	2	Female	22	All ages	368	Maternal sepsis and other maternal infections	3	Rate	2011	0.00305990007809659	0.0035472655026244	0.00261997660184618
1	Deaths	73	Western Europe	2	Female	27	Age-standardized	368	Maternal sepsis and other maternal infections	3	Rate	2011	0.00349493153193266	0.00404778484736119	0.00299293422296969
1	Deaths	65	High-income Asia Pacific	2	Female	22	All ages	368	Maternal sepsis and other maternal infections	1	Number	2016	1.4492490233338	1.84865226995492	1.14561548935852
1	Deaths	65	High-income Asia Pacific	2	Female	22	All ages	368	Maternal sepsis and other maternal infections	2	Percent	2016	0.00000187805282537552	0.00000239613606009203	0.00000148479221130623
1	Deaths	65	High-income Asia Pacific	2	Female	22	All ages	368	Maternal sepsis and other maternal infections	3	Rate	2016	0.00152679153265472	0.00194756497133758	0.00120691199419068
1	Deaths	65	High-income Asia Pacific	2	Female	27	Age-standardized	368	Maternal sepsis and other maternal infections	3	Rate	2016	0.00178338869896076	0.00225607296709539	0.001410627798594
1	Deaths	120	Andean Latin America	2	Female	22	All ages	368	Maternal sepsis and other maternal infections	1	Number	2011	122.68379523566	148.993462246531	98.7866999348248
1	Deaths	120	Andean Latin America	2	Female	22	All ages	368	Maternal sepsis and other maternal infections	2	Percent	2011	0.000978620712168897	0.00114283065380467	0.000833327907321924
1	Deaths	120	Andean Latin America	2	Female	22	All ages	368	Maternal sepsis and other maternal infections	3	Rate	2011	0.446722511149516	0.542522616550782	0.359707185274877
1	Deaths	120	Andean Latin America	2	Female	27	Age-standardized	368	Maternal sepsis and other maternal infections	3	Rate	2011	0.412978260472107	0.501111702286906	0.333577433347711
1	Deaths	70	Australasia	2	Female	22	All ages	368	Maternal sepsis and other maternal infections	1	Number	2016	0.0839044038624759	0.107041112006928	0.0648892224144963
1	Deaths	70	Australasia	2	Female	22	All ages	368	Maternal sepsis and other maternal infections	2	Percent	2016	0.000000909246666393822	0.00000115911846342641	0.000000701622088455613
1	Deaths	70	Australasia	2	Female	22	All ages	368	Maternal sepsis and other maternal infections	3	Rate	2016	0.00058410993639864	0.000745178730175913	0.000451733613882926
1	Deaths	70	Australasia	2	Female	27	Age-standardized	368	Maternal sepsis and other maternal infections	3	Rate	2016	0.000617365796653157	0.000788096374597639	0.000479544035939343
1	Deaths	56	Eastern Europe	2	Female	22	All ages	368	Maternal sepsis and other maternal infections	1	Number	2016	11.2836600961616	13.3270978403902	9.43058060064309
1	Deaths	56	Eastern Europe	2	Female	22	All ages	368	Maternal sepsis and other maternal infections	2	Percent	2016	0.00000829803922284232	0.00000979066178921176	0.00000693532909674618
1	Deaths	56	Eastern Europe	2	Female	22	All ages	368	Maternal sepsis and other maternal infections	3	Rate	2016	0.0100167853048474	0.0118307957405854	0.00837176061416756
1	Deaths	56	Eastern Europe	2	Female	27	Age-standardized	368	Maternal sepsis and other maternal infections	3	Rate	2016	0.0113592201285134	0.0134595771795474	0.00955824655193511
1	Deaths	192	Southern Sub-Saharan Africa	2	Female	22	All ages	368	Maternal sepsis and other maternal infections	1	Number	2012	385.081103298721	489.714839651977	293.626629197698
1	Deaths	192	Southern Sub-Saharan Africa	2	Female	22	All ages	368	Maternal sepsis and other maternal infections	2	Percent	2012	0.000979611817112557	0.00123720248667196	0.00075751400823864
1	Deaths	192	Southern Sub-Saharan Africa	2	Female	22	All ages	368	Maternal sepsis and other maternal infections	3	Rate	2012	1.03262528699057	1.31320888640667	0.787382916601181
1	Deaths	192	Southern Sub-Saharan Africa	2	Female	27	Age-standardized	368	Maternal sepsis and other maternal infections	3	Rate	2012	0.929629203220546	1.18328641006099	0.706071577802039
1	Deaths	42	Central Europe	2	Female	22	All ages	368	Maternal sepsis and other maternal infections	1	Number	2016	2.35570995942451	2.76094679705382	1.97473398733513
1	Deaths	42	Central Europe	2	Female	22	All ages	368	Maternal sepsis and other maternal infections	2	Percent	2016	0.0000035431868255222	0.00000415257270410046	0.00000297354406798066
1	Deaths	42	Central Europe	2	Female	22	All ages	368	Maternal sepsis and other maternal infections	3	Rate	2016	0.0039141704409857	0.00458749868545033	0.00328115325535459
1	Deaths	42	Central Europe	2	Female	27	Age-standardized	368	Maternal sepsis and other maternal infections	3	Rate	2016	0.0045263132338988	0.0053202933842194	0.0037553763837239
1	Deaths	9	Southeast Asia	2	Female	22	All ages	368	Maternal sepsis and other maternal infections	1	Number	2016	446.287292494317	546.687136371168	363.340354666005
1	Deaths	9	Southeast Asia	2	Female	22	All ages	368	Maternal sepsis and other maternal infections	2	Percent	2016	0.000235141817323582	0.000274239806231363	0.000199952470404105
1	Deaths	9	Southeast Asia	2	Female	22	All ages	368	Maternal sepsis and other maternal infections	3	Rate	2016	0.134787972115128	0.165110796861495	0.109736285161303
1	Deaths	9	Southeast Asia	2	Female	27	Age-standardized	368	Maternal sepsis and other maternal infections	3	Rate	2016	0.124496485521197	0.152445566437707	0.101214906621372
1	Deaths	21	Oceania	2	Female	22	All ages	368	Maternal sepsis and other maternal infections	1	Number	2013	60.3935680091151	83.4002026030296	41.3690889746943
1	Deaths	21	Oceania	2	Female	22	All ages	368	Maternal sepsis and other maternal infections	2	Percent	2013	0.00176325833963708	0.00237502686341701	0.0012553368890829
1	Deaths	21	Oceania	2	Female	22	All ages	368	Maternal sepsis and other maternal infections	3	Rate	2013	1.0885363702325	1.5032089808712	0.745638309456109
1	Deaths	21	Oceania	2	Female	27	Age-standardized	368	Maternal sepsis and other maternal infections	3	Rate	2013	1.04514485390899	1.45313708908615	0.717959075304368
1	Deaths	167	Central Sub-Saharan Africa	2	Female	22	All ages	368	Maternal sepsis and other maternal infections	1	Number	2013	3304.34011900684	4218.07263381814	2465.50116086284
1	Deaths	167	Central Sub-Saharan Africa	2	Female	22	All ages	368	Maternal sepsis and other maternal infections	2	Percent	2013	0.00713666808169487	0.00870829290528993	0.00571263251651762
1	Deaths	167	Central Sub-Saharan Africa	2	Female	22	All ages	368	Maternal sepsis and other maternal infections	3	Rate	2013	6.00281700633044	7.66274573085743	4.47894337886841
1	Deaths	167	Central Sub-Saharan Africa	2	Female	27	Age-standardized	368	Maternal sepsis and other maternal infections	3	Rate	2013	6.79290217022352	8.74071570200649	4.99076284707133
1	Deaths	134	Tropical Latin America	2	Female	22	All ages	368	Maternal sepsis and other maternal infections	1	Number	2013	158.356416956108	187.095119241939	135.305800179678
1	Deaths	134	Tropical Latin America	2	Female	22	All ages	368	Maternal sepsis and other maternal infections	2	Percent	2013	0.000288466715269467	0.000342306078516763	0.000246630009950581
1	Deaths	134	Tropical Latin America	2	Female	22	All ages	368	Maternal sepsis and other maternal infections	3	Rate	2013	0.147573297912271	0.174355067515043	0.126092289425242
1	Deaths	134	Tropical Latin America	2	Female	27	Age-standardized	368	Maternal sepsis and other maternal infections	3	Rate	2013	0.135915378125722	0.160963011817262	0.116069035859842
1	Deaths	134	Tropical Latin America	2	Female	22	All ages	368	Maternal sepsis and other maternal infections	1	Number	2012	160.650983958409	192.563466802941	137.788727261368
1	Deaths	134	Tropical Latin America	2	Female	22	All ages	368	Maternal sepsis and other maternal infections	2	Percent	2012	0.000298862553074684	0.000356878263655954	0.000255103588315701
1	Deaths	134	Tropical Latin America	2	Female	22	All ages	368	Maternal sepsis and other maternal infections	3	Rate	2012	0.151385614042107	0.18145757931733	0.129841913012763
1	Deaths	134	Tropical Latin America	2	Female	27	Age-standardized	368	Maternal sepsis and other maternal infections	3	Rate	2012	0.13864286231651	0.166131062668181	0.118457968562126
1	Deaths	192	Southern Sub-Saharan Africa	2	Female	22	All ages	368	Maternal sepsis and other maternal infections	1	Number	2011	438.493217338468	555.58186510214	339.358684446289
1	Deaths	192	Southern Sub-Saharan Africa	2	Female	22	All ages	368	Maternal sepsis and other maternal infections	2	Percent	2011	0.00104672438637604	0.00132277793829132	0.000815492106073764
1	Deaths	192	Southern Sub-Saharan Africa	2	Female	22	All ages	368	Maternal sepsis and other maternal infections	3	Rate	2011	1.18929128621465	1.50686178216261	0.920416349340492
1	Deaths	192	Southern Sub-Saharan Africa	2	Female	27	Age-standardized	368	Maternal sepsis and other maternal infections	3	Rate	2011	1.06999179268125	1.35140238027807	0.827023682108246
1	Deaths	21	Oceania	2	Female	22	All ages	368	Maternal sepsis and other maternal infections	1	Number	2012	61.2877026512568	82.7755097882221	43.7647019715224
1	Deaths	21	Oceania	2	Female	22	All ages	368	Maternal sepsis and other maternal infections	2	Percent	2012	0.00181459111091023	0.00236191302443413	0.00133639311358693
1	Deaths	21	Oceania	2	Female	22	All ages	368	Maternal sepsis and other maternal infections	3	Rate	2012	1.13245112145272	1.52949474092533	0.808667704673352
1	Deaths	21	Oceania	2	Female	27	Age-standardized	368	Maternal sepsis and other maternal infections	3	Rate	2012	1.08069859111578	1.46723	0.765391314718403
1	Deaths	167	Central Sub-Saharan Africa	2	Female	22	All ages	368	Maternal sepsis and other maternal infections	1	Number	2012	3418.75940749572	4370.71775456549	2539.45370490273
1	Deaths	167	Central Sub-Saharan Africa	2	Female	22	All ages	368	Maternal sepsis and other maternal infections	2	Percent	2012	0.00728728678105406	0.00886979563787376	0.00585878872570308
1	Deaths	167	Central Sub-Saharan Africa	2	Female	22	All ages	368	Maternal sepsis and other maternal infections	3	Rate	2012	6.40191118223095	8.18453232069481	4.75533815995648
1	Deaths	167	Central Sub-Saharan Africa	2	Female	27	Age-standardized	368	Maternal sepsis and other maternal infections	3	Rate	2012	7.25981256094394	9.25901076221881	5.41129475409918
1	Deaths	73	Western Europe	2	Female	22	All ages	368	Maternal sepsis and other maternal infections	1	Number	2013	6.16879322675703	7.17904841540049	5.20959792261982
1	Deaths	73	Western Europe	2	Female	22	All ages	368	Maternal sepsis and other maternal infections	2	Percent	2013	0.00000308702032538759	0.00000358571426648406	0.00000260511738564456
1	Deaths	73	Western Europe	2	Female	22	All ages	368	Maternal sepsis and other maternal infections	3	Rate	2013	0.00283171236651798	0.00329545819262416	0.00239140498308195
1	Deaths	73	Western Europe	2	Female	27	Age-standardized	368	Maternal sepsis and other maternal infections	3	Rate	2013	0.00327265743013406	0.00381109036210922	0.00276115913076313
1	Deaths	120	Andean Latin America	2	Female	22	All ages	368	Maternal sepsis and other maternal infections	1	Number	2013	107.948037407542	134.040826561196	85.4090975639238
1	Deaths	120	Andean Latin America	2	Female	22	All ages	368	Maternal sepsis and other maternal infections	2	Percent	2013	0.000832868644409767	0.000988624233061796	0.000686043322299562
1	Deaths	120	Andean Latin America	2	Female	22	All ages	368	Maternal sepsis and other maternal infections	3	Rate	2013	0.377854583503521	0.469188156719647	0.298960682958866
1	Deaths	120	Andean Latin America	2	Female	27	Age-standardized	368	Maternal sepsis and other maternal infections	3	Rate	2013	0.348056105134659	0.432931254533968	0.275972817758497
1	Deaths	120	Andean Latin America	2	Female	22	All ages	368	Maternal sepsis and other maternal infections	1	Number	2012	116.419368941199	142.048314010032	93.3925840746856
1	Deaths	120	Andean Latin America	2	Female	22	All ages	368	Maternal sepsis and other maternal infections	2	Percent	2012	0.000908319238161588	0.00106638202948599	0.00076524262196901
1	Deaths	120	Andean Latin America	2	Female	22	All ages	368	Maternal sepsis and other maternal infections	3	Rate	2012	0.416095920026895	0.507696652574421	0.333795600746409
1	Deaths	120	Andean Latin America	2	Female	27	Age-standardized	368	Maternal sepsis and other maternal infections	3	Rate	2012	0.383793243442016	0.46889623721658	0.308009386794366
1	Deaths	96	Southern Latin America	2	Female	22	All ages	368	Maternal sepsis and other maternal infections	1	Number	2019	26.4174218420822	33.2092529454053	20.054348815316
1	Deaths	96	Southern Latin America	2	Female	22	All ages	368	Maternal sepsis and other maternal infections	2	Percent	2019	0.000112784613377398	0.000142399508743514	0.0000856237227674962
1	Deaths	96	Southern Latin America	2	Female	22	All ages	368	Maternal sepsis and other maternal infections	3	Rate	2019	0.0772463442619326	0.0971061219008109	0.0586402844985073
1	Deaths	96	Southern Latin America	2	Female	27	Age-standardized	368	Maternal sepsis and other maternal infections	3	Rate	2019	0.0767160621517697	0.0963608159789463	0.0582976955693472
1	Deaths	100	High-income North America	2	Female	22	All ages	368	Maternal sepsis and other maternal infections	1	Number	2019	11.659608049585	14.2579227040753	9.50071442973904
1	Deaths	100	High-income North America	2	Female	22	All ages	368	Maternal sepsis and other maternal infections	2	Percent	2019	0.00000767378011652883	0.00000937626035355661	0.00000624187876864012
1	Deaths	100	High-income North America	2	Female	22	All ages	368	Maternal sepsis and other maternal infections	3	Rate	2019	0.0062557643386128	0.00764984586235956	0.00509744669530473
1	Deaths	100	High-income North America	2	Female	27	Age-standardized	368	Maternal sepsis and other maternal infections	3	Rate	2019	0.00691472320217965	0.00842280258319618	0.00562380289662926
1	Deaths	192	Southern Sub-Saharan Africa	2	Female	22	All ages	368	Maternal sepsis and other maternal infections	1	Number	2013	350.719764994145	447.425585535606	263.031894000882
1	Deaths	192	Southern Sub-Saharan Africa	2	Female	22	All ages	368	Maternal sepsis and other maternal infections	2	Percent	2013	0.000932738030903182	0.00117717216164101	0.000706674487406752
1	Deaths	192	Southern Sub-Saharan Africa	2	Female	22	All ages	368	Maternal sepsis and other maternal infections	3	Rate	2013	0.929500143697046	1.18579614712055	0.697104091851815
1	Deaths	192	Southern Sub-Saharan Africa	2	Female	27	Age-standardized	368	Maternal sepsis and other maternal infections	3	Rate	2013	0.839045024718223	1.06476918660697	0.629022246892825
1	Deaths	138	North Africa and Middle East	2	Female	22	All ages	368	Maternal sepsis and other maternal infections	1	Number	2019	1043.0452814577	1435.34823867551	730.186128722095
1	Deaths	138	North Africa and Middle East	2	Female	22	All ages	368	Maternal sepsis and other maternal infections	2	Percent	2019	0.000771317439676479	0.00103818872701884	0.00055800950431166
1	Deaths	138	North Africa and Middle East	2	Female	22	All ages	368	Maternal sepsis and other maternal infections	3	Rate	2019	0.357805249833101	0.492380478840813	0.250482347081754
1	Deaths	138	North Africa and Middle East	2	Female	27	Age-standardized	368	Maternal sepsis and other maternal infections	3	Rate	2019	0.336756003719142	0.463968922201382	0.235022541228137
1	Deaths	124	Central Latin America	2	Female	22	All ages	368	Maternal sepsis and other maternal infections	1	Number	2019	142.471367727837	164.515468004192	121.394294844444
1	Deaths	124	Central Latin America	2	Female	22	All ages	368	Maternal sepsis and other maternal infections	2	Percent	2019	0.000227274424589618	0.000258789182057433	0.00019748852064884
1	Deaths	124	Central Latin America	2	Female	22	All ages	368	Maternal sepsis and other maternal infections	3	Rate	2019	0.111043065087076	0.128224373168917	0.0946154641356578
1	Deaths	124	Central Latin America	2	Female	27	Age-standardized	368	Maternal sepsis and other maternal infections	3	Rate	2019	0.104086567946581	0.120194861889596	0.0886078406795484
1	Deaths	70	Australasia	2	Female	22	All ages	368	Maternal sepsis and other maternal infections	1	Number	2017	0.0710052323205753	0.0901882721562731	0.0540457436478543
1	Deaths	70	Australasia	2	Female	22	All ages	368	Maternal sepsis and other maternal infections	2	Percent	2017	0.000000763307513197977	0.000000972683308446329	0.000000580862200483852
1	Deaths	70	Australasia	2	Female	22	All ages	368	Maternal sepsis and other maternal infections	3	Rate	2017	0.000485848571133683	0.00061710724305938	0.000369804399887281
1	Deaths	70	Australasia	2	Female	27	Age-standardized	368	Maternal sepsis and other maternal infections	3	Rate	2017	0.000515372597664469	0.000654303228525661	0.000394684204772897
1	Deaths	9	Southeast Asia	2	Female	22	All ages	368	Maternal sepsis and other maternal infections	1	Number	2017	418.404511185528	510.939305594598	343.128608033262
1	Deaths	9	Southeast Asia	2	Female	22	All ages	368	Maternal sepsis and other maternal infections	2	Percent	2017	0.000217214660771321	0.000249561297401105	0.000185370695787582
1	Deaths	9	Southeast Asia	2	Female	22	All ages	368	Maternal sepsis and other maternal infections	3	Rate	2017	0.124970518755516	0.152609133902064	0.102486849446899
1	Deaths	9	Southeast Asia	2	Female	27	Age-standardized	368	Maternal sepsis and other maternal infections	3	Rate	2017	0.115864986446532	0.1414514716886	0.0949704392813505
1	Deaths	56	Eastern Europe	2	Female	22	All ages	368	Maternal sepsis and other maternal infections	1	Number	2017	9.4149510770989	11.1416927296345	7.83504869010775
1	Deaths	56	Eastern Europe	2	Female	22	All ages	368	Maternal sepsis and other maternal infections	2	Percent	2017	0.00000707851370196068	0.00000833015035362243	0.0000058952453900978
1	Deaths	56	Eastern Europe	2	Female	22	All ages	368	Maternal sepsis and other maternal infections	3	Rate	2017	0.00837502922461673	0.00991104483265583	0.00696963385349496
1	Deaths	56	Eastern Europe	2	Female	27	Age-standardized	368	Maternal sepsis and other maternal infections	3	Rate	2017	0.00980992513689634	0.0116896536653444	0.00813947213779669
1	Deaths	42	Central Europe	2	Female	22	All ages	368	Maternal sepsis and other maternal infections	1	Number	2017	2.25258334221939	2.62091248359714	1.89565640834897
1	Deaths	42	Central Europe	2	Female	22	All ages	368	Maternal sepsis and other maternal infections	2	Percent	2017	0.00000331643510867059	0.00000386353216105519	0.00000278662759639687
1	Deaths	42	Central Europe	2	Female	22	All ages	368	Maternal sepsis and other maternal infections	3	Rate	2017	0.00375288259315696	0.00436653181861339	0.0031582298440021
1	Deaths	42	Central Europe	2	Female	27	Age-standardized	368	Maternal sepsis and other maternal infections	3	Rate	2017	0.00433290248231817	0.00504747806852679	0.00362310467153705
1	Deaths	159	South Asia	2	Female	22	All ages	368	Maternal sepsis and other maternal infections	1	Number	2017	4668.74214696312	5538.84462150301	3795.98504394745
1	Deaths	159	South Asia	2	Female	22	All ages	368	Maternal sepsis and other maternal infections	2	Percent	2017	0.000854383619049499	0.00100605559705706	0.000714724403109975
1	Deaths	159	South Asia	2	Female	22	All ages	368	Maternal sepsis and other maternal infections	3	Rate	2017	0.541370301911706	0.642264209629908	0.440168573162878
1	Deaths	159	South Asia	2	Female	27	Age-standardized	368	Maternal sepsis and other maternal infections	3	Rate	2017	0.490446130346941	0.580873338946058	0.400646759313516
1	Deaths	65	High-income Asia Pacific	2	Female	22	All ages	368	Maternal sepsis and other maternal infections	1	Number	2018	1.20869394449944	1.52134625529534	0.962592373611096
1	Deaths	65	High-income Asia Pacific	2	Female	22	All ages	368	Maternal sepsis and other maternal infections	2	Percent	2018	0.00000149975459928246	0.00000189200960791513	0.00000119785609829776
1	Deaths	65	High-income Asia Pacific	2	Female	22	All ages	368	Maternal sepsis and other maternal infections	3	Rate	2018	0.00127515391842044	0.00160499740032827	0.00101552046540628
1	Deaths	65	High-income Asia Pacific	2	Female	27	Age-standardized	368	Maternal sepsis and other maternal infections	3	Rate	2018	0.00153137797862515	0.00191907306695733	0.00122825199669164
1	Deaths	32	Central Asia	2	Female	22	All ages	368	Maternal sepsis and other maternal infections	1	Number	2018	25.5345103787287	30.2271525597188	21.8051
1	Deaths	32	Central Asia	2	Female	22	All ages	368	Maternal sepsis and other maternal infections	2	Percent	2018	0.0000966964626201036	0.000113633244386789	0.0000827285652150325
1	Deaths	32	Central Asia	2	Female	22	All ages	368	Maternal sepsis and other maternal infections	3	Rate	2018	0.0550619788876584	0.0651810749997286	0.0470200655728079
1	Deaths	32	Central Asia	2	Female	27	Age-standardized	368	Maternal sepsis and other maternal infections	3	Rate	2018	0.0510694532127725	0.06045687336606	0.0437026253094334
1	Deaths	32	Central Asia	2	Female	22	All ages	368	Maternal sepsis and other maternal infections	1	Number	2017	25.2578630611926	29.7063683208136	21.4560631166499
1	Deaths	32	Central Asia	2	Female	22	All ages	368	Maternal sepsis and other maternal infections	2	Percent	2017	0.0000944861655413157	0.000110919016896548	0.0000803485862606099
1	Deaths	32	Central Asia	2	Female	22	All ages	368	Maternal sepsis and other maternal infections	3	Rate	2017	0.0552393626092241	0.0649683168960498	0.0469247635002049
1	Deaths	32	Central Asia	2	Female	27	Age-standardized	368	Maternal sepsis and other maternal infections	3	Rate	2017	0.050571837205419	0.059558698273555	0.0431606686422232
1	Deaths	70	Australasia	2	Female	22	All ages	368	Maternal sepsis and other maternal infections	1	Number	2018	0.0708799969386945	0.0909475447379263	0.0533919252976465
1	Deaths	70	Australasia	2	Female	22	All ages	368	Maternal sepsis and other maternal infections	2	Percent	2018	0.000000759530344527312	0.000000972532403996261	0.0000005716623668547
1	Deaths	70	Australasia	2	Female	22	All ages	368	Maternal sepsis and other maternal infections	3	Rate	2018	0.000476690395936686	0.000611651001453753	0.000359077583369119
1	Deaths	70	Australasia	2	Female	27	Age-standardized	368	Maternal sepsis and other maternal infections	3	Rate	2018	0.000503441371456225	0.000645083119556829	0.000379493351180456
1	Deaths	65	High-income Asia Pacific	2	Female	22	All ages	368	Maternal sepsis and other maternal infections	1	Number	2017	1.27837196914768	1.62349331477132	1.01996730355415
1	Deaths	65	High-income Asia Pacific	2	Female	22	All ages	368	Maternal sepsis and other maternal infections	2	Percent	2017	0.0000016274085010733	0.0000020708746051725	0.00000130132433697663
1	Deaths	65	High-income Asia Pacific	2	Female	22	All ages	368	Maternal sepsis and other maternal infections	3	Rate	2017	0.00134728588352266	0.00171101187899415	0.00107495125276361
1	Deaths	65	High-income Asia Pacific	2	Female	27	Age-standardized	368	Maternal sepsis and other maternal infections	3	Rate	2017	0.00159453663493382	0.00200261267783676	0.00127320110316833
1	Deaths	138	North Africa and Middle East	2	Female	22	All ages	368	Maternal sepsis and other maternal infections	1	Number	2021	968.804276696909	1373.41681646004	646.265325608211
1	Deaths	138	North Africa and Middle East	2	Female	22	All ages	368	Maternal sepsis and other maternal infections	2	Percent	2021	0.000581751318269573	0.000787935756906403	0.000403177263712165
1	Deaths	138	North Africa and Middle East	2	Female	22	All ages	368	Maternal sepsis and other maternal infections	3	Rate	2021	0.323333285748025	0.458370573550373	0.215687622588079
1	Deaths	138	North Africa and Middle East	2	Female	27	Age-standardized	368	Maternal sepsis and other maternal infections	3	Rate	2021	0.304437640778598	0.433366992453825	0.202801277214968
1	Deaths	124	Central Latin America	2	Female	22	All ages	368	Maternal sepsis and other maternal infections	1	Number	2021	123.75518860088	154.02937457081	98.5721800143752
1	Deaths	124	Central Latin America	2	Female	22	All ages	368	Maternal sepsis and other maternal infections	2	Percent	2021	0.000139829992657741	0.000166331850969343	0.00011572188963656
1	Deaths	124	Central Latin America	2	Female	22	All ages	368	Maternal sepsis and other maternal infections	3	Rate	2021	0.0954416457428228	0.118789500205822	0.0760201749226928
1	Deaths	124	Central Latin America	2	Female	27	Age-standardized	368	Maternal sepsis and other maternal infections	3	Rate	2021	0.0899935136820989	0.111888022972939	0.0717298632743841
1	Deaths	9	Southeast Asia	2	Female	22	All ages	368	Maternal sepsis and other maternal infections	1	Number	2018	394.134266959054	471.63831391483	323.493118228933
1	Deaths	9	Southeast Asia	2	Female	22	All ages	368	Maternal sepsis and other maternal infections	2	Percent	2018	0.000201129764672357	0.000231115900003057	0.000170896235023132
1	Deaths	9	Southeast Asia	2	Female	22	All ages	368	Maternal sepsis and other maternal infections	3	Rate	2018	0.116448666092615	0.139347570454354	0.0955774345594097
1	Deaths	9	Southeast Asia	2	Female	27	Age-standardized	368	Maternal sepsis and other maternal infections	3	Rate	2018	0.108387216957247	0.12974070850495	0.0889149664171911
1	Deaths	65	High-income Asia Pacific	2	Female	22	All ages	368	Maternal sepsis and other maternal infections	1	Number	2019	1.11805473654742	1.43278962156346	0.880892952877943
1	Deaths	65	High-income Asia Pacific	2	Female	22	All ages	368	Maternal sepsis and other maternal infections	2	Percent	2019	0.00000136401341346517	0.00000174757323523993	0.00000107576061158826
1	Deaths	65	High-income Asia Pacific	2	Female	22	All ages	368	Maternal sepsis and other maternal infections	3	Rate	2019	0.00118155654505863	0.00151416732983768	0.000930924757032061
1	Deaths	65	High-income Asia Pacific	2	Female	27	Age-standardized	368	Maternal sepsis and other maternal infections	3	Rate	2019	0.00144520055553413	0.00183592864007009	0.00114124529178953
1	Deaths	32	Central Asia	2	Female	22	All ages	368	Maternal sepsis and other maternal infections	1	Number	2019	24.244416568525	28.6059206193937	20.5273937273279
1	Deaths	32	Central Asia	2	Female	22	All ages	368	Maternal sepsis and other maternal infections	2	Percent	2019	0.0000923800365550001	0.000109106896250096	0.0000789534510782836
1	Deaths	32	Central Asia	2	Female	22	All ages	368	Maternal sepsis and other maternal infections	3	Rate	2019	0.0515463002319892	0.060819338279066	0.0436435002285339
1	Deaths	32	Central Asia	2	Female	27	Age-standardized	368	Maternal sepsis and other maternal infections	3	Rate	2019	0.0484741051635943	0.0572595303853354	0.0410937588179726
1	Deaths	192	Southern Sub-Saharan Africa	2	Female	22	All ages	368	Maternal sepsis and other maternal infections	1	Number	2014	324.705973315906	423.519127291146	236.029031756604
1	Deaths	192	Southern Sub-Saharan Africa	2	Female	22	All ages	368	Maternal sepsis and other maternal infections	2	Percent	2014	0.000871517893004727	0.00111076902961554	0.000647130178278897
1	Deaths	192	Southern Sub-Saharan Africa	2	Female	22	All ages	368	Maternal sepsis and other maternal infections	3	Rate	2014	0.850495233238648	1.10931435990577	0.618225665407223
1	Deaths	192	Southern Sub-Saharan Africa	2	Female	27	Age-standardized	368	Maternal sepsis and other maternal infections	3	Rate	2014	0.770093438344826	1.00299936677444	0.559951329261605
1	Deaths	56	Eastern Europe	2	Female	22	All ages	368	Maternal sepsis and other maternal infections	1	Number	2018	8.63621265344253	10.3896728803541	7.15729064626875
1	Deaths	56	Eastern Europe	2	Female	22	All ages	368	Maternal sepsis and other maternal infections	2	Percent	2018	0.00000643083317481896	0.00000766434337638892	0.00000533192319022131
1	Deaths	56	Eastern Europe	2	Female	22	All ages	368	Maternal sepsis and other maternal infections	3	Rate	2018	0.00770221590707627	0.00926604137016981	0.00638323766208847
1	Deaths	56	Eastern Europe	2	Female	27	Age-standardized	368	Maternal sepsis and other maternal infections	3	Rate	2018	0.00917034174100452	0.011002809218425	0.00757244612612985
1	Deaths	42	Central Europe	2	Female	22	All ages	368	Maternal sepsis and other maternal infections	1	Number	2018	1.89001	2.21860911288506	1.59241151235807
1	Deaths	42	Central Europe	2	Female	22	All ages	368	Maternal sepsis and other maternal infections	2	Percent	2018	0.00000275793825735989	0.00000323761069106124	0.00000231600370944499
1	Deaths	42	Central Europe	2	Female	22	All ages	368	Maternal sepsis and other maternal infections	3	Rate	2018	0.00315796177159715	0.00370700069763879	0.00266070780695708
1	Deaths	42	Central Europe	2	Female	27	Age-standardized	368	Maternal sepsis and other maternal infections	3	Rate	2018	0.00367806053263167	0.00431714358122509	0.00307928924176887
1	Deaths	96	Southern Latin America	2	Female	22	All ages	368	Maternal sepsis and other maternal infections	1	Number	2021	20.5558765932924	26.5155869060511	15.6507215420271
1	Deaths	96	Southern Latin America	2	Female	22	All ages	368	Maternal sepsis and other maternal infections	2	Percent	2021	0.0000782681634365577	0.000101366557113326	0.0000593812971041356
1	Deaths	96	Southern Latin America	2	Female	22	All ages	368	Maternal sepsis and other maternal infections	3	Rate	2021	0.059361388920401	0.0765718776155919	0.0451962515013506
1	Deaths	96	Southern Latin America	2	Female	27	Age-standardized	368	Maternal sepsis and other maternal infections	3	Rate	2021	0.0591567027022571	0.0764388124911262	0.0450231918204545
1	Deaths	159	South Asia	2	Female	22	All ages	368	Maternal sepsis and other maternal infections	1	Number	2018	4131.76990577464	5060.73464379431	3375.41100720487
1	Deaths	159	South Asia	2	Female	22	All ages	368	Maternal sepsis and other maternal infections	2	Percent	2018	0.000750506411926506	0.00090847355987902	0.000619702761242215
1	Deaths	159	South Asia	2	Female	22	All ages	368	Maternal sepsis and other maternal infections	3	Rate	2018	0.472764101005377	0.579057817560542	0.386220236541872
1	Deaths	159	South Asia	2	Female	27	Age-standardized	368	Maternal sepsis and other maternal infections	3	Rate	2018	0.427516322960874	0.522765432670321	0.349933762449219
1	Deaths	70	Australasia	2	Female	22	All ages	368	Maternal sepsis and other maternal infections	1	Number	2019	0.0714340281556174	0.0908775806102392	0.0533394178520644
1	Deaths	70	Australasia	2	Female	22	All ages	368	Maternal sepsis and other maternal infections	2	Percent	2019	0.000000742416275519279	0.000000944912469482935	0.000000554782849339919
1	Deaths	70	Australasia	2	Female	22	All ages	368	Maternal sepsis and other maternal infections	3	Rate	2019	0.000472326639630291	0.00060088872734233	0.000352683848921661
1	Deaths	70	Australasia	2	Female	27	Age-standardized	368	Maternal sepsis and other maternal infections	3	Rate	2019	0.000498646156548379	0.000635821676021312	0.000372771785559599
1	Deaths	100	High-income North America	2	Female	22	All ages	368	Maternal sepsis and other maternal infections	1	Number	2021	10.5398553596993	13.2422457016302	8.37818491991405
1	Deaths	100	High-income North America	2	Female	22	All ages	368	Maternal sepsis and other maternal infections	2	Percent	2021	0.00000586241884072077	0.00000736743801133718	0.00000466189939408862
1	Deaths	100	High-income North America	2	Female	22	All ages	368	Maternal sepsis and other maternal infections	3	Rate	2021	0.00560058202434701	0.00703655607287694	0.00445193128916566
1	Deaths	100	High-income North America	2	Female	27	Age-standardized	368	Maternal sepsis and other maternal infections	3	Rate	2021	0.0062044388629301	0.00778449945331168	0.00493765695116371
1	Deaths	9	Southeast Asia	2	Female	22	All ages	368	Maternal sepsis and other maternal infections	1	Number	2019	374.698048514807	462.93672816042	308.646438479751
1	Deaths	9	Southeast Asia	2	Female	22	All ages	368	Maternal sepsis and other maternal infections	2	Percent	2019	0.000187482393258032	0.000219451229209942	0.000159500684097926
1	Deaths	9	Southeast Asia	2	Female	22	All ages	368	Maternal sepsis and other maternal infections	3	Rate	2019	0.109543929004102	0.13534073178124	0.0902335725478399
1	Deaths	9	Southeast Asia	2	Female	27	Age-standardized	368	Maternal sepsis and other maternal infections	3	Rate	2019	0.102374698368736	0.126495861178374	0.0842280379297927
1	Deaths	56	Eastern Europe	2	Female	22	All ages	368	Maternal sepsis and other maternal infections	1	Number	2019	7.93363960105791	9.55906839358366	6.50038823619857
1	Deaths	56	Eastern Europe	2	Female	22	All ages	368	Maternal sepsis and other maternal infections	2	Percent	2019	0.00000593201216483674	0.00000714178583895952	0.00000493669821193405
1	Deaths	56	Eastern Europe	2	Female	22	All ages	368	Maternal sepsis and other maternal infections	3	Rate	2019	0.00709788002104026	0.00855208000140664	0.00581561277179351
1	Deaths	56	Eastern Europe	2	Female	27	Age-standardized	368	Maternal sepsis and other maternal infections	3	Rate	2019	0.00859872729424522	0.010270402287275	0.00702119149657893
1	Deaths	21	Oceania	2	Female	22	All ages	368	Maternal sepsis and other maternal infections	1	Number	2015	69.0704210542089	96.7021213479477	48.4531896141004
1	Deaths	21	Oceania	2	Female	22	All ages	368	Maternal sepsis and other maternal infections	2	Percent	2015	0.00194818920511073	0.00259190189474787	0.00144591248949405
1	Deaths	21	Oceania	2	Female	22	All ages	368	Maternal sepsis and other maternal infections	3	Rate	2015	1.18486999101727	1.65887857499765	0.831191260550727
1	Deaths	21	Oceania	2	Female	27	Age-standardized	368	Maternal sepsis and other maternal infections	3	Rate	2015	1.14465442019358	1.62398322365951	0.799967971671792
1	Deaths	134	Tropical Latin America	2	Female	22	All ages	368	Maternal sepsis and other maternal infections	1	Number	2015	149.054776878901	177.330131251854	125.939835443387
1	Deaths	134	Tropical Latin America	2	Female	22	All ages	368	Maternal sepsis and other maternal infections	2	Percent	2015	0.000258817564800149	0.000306026254611953	0.000218164641774433
1	Deaths	134	Tropical Latin America	2	Female	22	All ages	368	Maternal sepsis and other maternal infections	3	Rate	2015	0.135895461158048	0.161674523073263	0.114821224613637
1	Deaths	134	Tropical Latin America	2	Female	27	Age-standardized	368	Maternal sepsis and other maternal infections	3	Rate	2015	0.127010455907538	0.151045045673616	0.107588005368934
1	Deaths	167	Central Sub-Saharan Africa	2	Female	22	All ages	368	Maternal sepsis and other maternal infections	1	Number	2014	3151.71872120854	4060.86077247687	2347.12386877306
1	Deaths	167	Central Sub-Saharan Africa	2	Female	22	All ages	368	Maternal sepsis and other maternal infections	2	Percent	2014	0.00693126351278324	0.00861268299224603	0.00543439240309421
1	Deaths	167	Central Sub-Saharan Africa	2	Female	22	All ages	368	Maternal sepsis and other maternal infections	3	Rate	2014	5.56012668223913	7.16399600699421	4.14069503140218
1	Deaths	167	Central Sub-Saharan Africa	2	Female	27	Age-standardized	368	Maternal sepsis and other maternal infections	3	Rate	2014	6.27608075459282	8.1606068435379	4.59648319535174
1	Deaths	134	Tropical Latin America	2	Female	22	All ages	368	Maternal sepsis and other maternal infections	1	Number	2014	154.855740263334	182.457295542867	130.89942110788
1	Deaths	134	Tropical Latin America	2	Female	22	All ages	368	Maternal sepsis and other maternal infections	2	Percent	2014	0.000277091736802734	0.000326135542385373	0.000234491260938285
1	Deaths	134	Tropical Latin America	2	Female	22	All ages	368	Maternal sepsis and other maternal infections	3	Rate	2014	0.142727849209332	0.168167723851247	0.120647725461798
1	Deaths	134	Tropical Latin America	2	Female	27	Age-standardized	368	Maternal sepsis and other maternal infections	3	Rate	2014	0.132330147579481	0.156287002048306	0.111958616483651
1	Deaths	56	Eastern Europe	2	Female	22	All ages	368	Maternal sepsis and other maternal infections	1	Number	2021	6.78130889722284	8.39340099630369	5.56193671216379
1	Deaths	56	Eastern Europe	2	Female	22	All ages	368	Maternal sepsis and other maternal infections	2	Percent	2021	0.00000375388755154912	0.00000459289710581909	0.00000309103783590714
1	Deaths	56	Eastern Europe	2	Female	22	All ages	368	Maternal sepsis and other maternal infections	3	Rate	2021	0.00613336929192366	0.00759142942841212	0.00503050551907151
1	Deaths	56	Eastern Europe	2	Female	27	Age-standardized	368	Maternal sepsis and other maternal infections	3	Rate	2021	0.00776281956437566	0.00958798419114078	0.00631685502961013
1	Deaths	21	Oceania	2	Female	22	All ages	368	Maternal sepsis and other maternal infections	1	Number	2014	63.6066199823334	88.6192804485847	43.8169037057571
1	Deaths	21	Oceania	2	Female	22	All ages	368	Maternal sepsis and other maternal infections	2	Percent	2014	0.0018267206558124	0.0024361448838274	0.00130510722419218
1	Deaths	21	Oceania	2	Female	22	All ages	368	Maternal sepsis and other maternal infections	3	Rate	2014	1.11833114679547	1.55810356783274	0.770388493900416
1	Deaths	21	Oceania	2	Female	27	Age-standardized	368	Maternal sepsis and other maternal infections	3	Rate	2014	1.07819201967198	1.51653249596793	0.73947744569988
1	Deaths	120	Andean Latin America	2	Female	22	All ages	368	Maternal sepsis and other maternal infections	1	Number	2015	99.6485274578599	122.915149489966	77.9030921408964
1	Deaths	120	Andean Latin America	2	Female	22	All ages	368	Maternal sepsis and other maternal infections	2	Percent	2015	0.000764494886703257	0.000908427765243596	0.000620281526001756
1	Deaths	120	Andean Latin America	2	Female	22	All ages	368	Maternal sepsis and other maternal infections	3	Rate	2015	0.335886872882418	0.414312044997541	0.262589188968619
1	Deaths	120	Andean Latin America	2	Female	27	Age-standardized	368	Maternal sepsis and other maternal infections	3	Rate	2015	0.309480887983802	0.381031310251138	0.242121770346314
1	Deaths	9	Southeast Asia	2	Female	22	All ages	368	Maternal sepsis and other maternal infections	1	Number	2021	343.985291500792	440.111976973409	273.817378862284
1	Deaths	9	Southeast Asia	2	Female	22	All ages	368	Maternal sepsis and other maternal infections	2	Percent	2021	0.000144698593054313	0.000177360208364876	0.000118927961254549
1	Deaths	9	Southeast Asia	2	Female	22	All ages	368	Maternal sepsis and other maternal infections	3	Rate	2021	0.0986273090645317	0.126188709367704	0.0785087965083189
1	Deaths	9	Southeast Asia	2	Female	27	Age-standardized	368	Maternal sepsis and other maternal infections	3	Rate	2021	0.0929244937102635	0.118881259859586	0.073903491859914
1	Deaths	73	Western Europe	2	Female	22	All ages	368	Maternal sepsis and other maternal infections	1	Number	2015	5.11489526474603	5.93836170871771	4.29989334235377
1	Deaths	73	Western Europe	2	Female	22	All ages	368	Maternal sepsis and other maternal infections	2	Percent	2015	0.00000247537472290254	0.00000286825587807276	0.0000020779623440217
1	Deaths	73	Western Europe	2	Female	22	All ages	368	Maternal sepsis and other maternal infections	3	Rate	2015	0.00233109967057871	0.00270639227324558	0.00195966475070768
1	Deaths	73	Western Europe	2	Female	27	Age-standardized	368	Maternal sepsis and other maternal infections	3	Rate	2015	0.00272807781176278	0.00318490305760965	0.00228335341817114
1	Deaths	120	Andean Latin America	2	Female	22	All ages	368	Maternal sepsis and other maternal infections	1	Number	2014	102.73345257963	127.728829255671	80.8640203428185
1	Deaths	120	Andean Latin America	2	Female	22	All ages	368	Maternal sepsis and other maternal infections	2	Percent	2014	0.000790984504806824	0.000939588376612144	0.00064704443027131
[truncated: 16,147 more rows]
