# Supplementary material for: Global burden, projections, and causal factors of maternal sepsis and other maternal infections: A comprehensive epidemiological and mendelian randomization study
Source: PLoS Negl Trop Dis. 2026 May 27;20(5):e0014374. doi: 10.1371/journal.pntd.0014374 (PMC13229374; doi:10.1371/journal.pntd.0014374)
Supplement: S7 Table — (XLSX) [file pntd.0014374.s013.xlsx]

## Sheet: supplementary table 7_F-statist
S7 Table. Summary of F-statistics for all exposures in this study.
id.exposure	id.outcome	SNP_count	Mean_F	Min_F	Max_F
ebi-a-GCST000755	finn-b-O15_PUERP_SEPSIS	153	134.5	47.2	1580.1
ebi-a-GCST000758	finn-b-O15_PUERP_SEPSIS	166	183.9	54.1	1097.4
ebi-a-GCST000759	finn-b-O15_PUERP_INFECT_OTHER	190	140.3	56.9	735.8
ebi-a-GCST004431	finn-b-O15_PUERP_SEPSIS	139	19.1	16	30
ebi-a-GCST004443	finn-b-O15_PUERP_INFECT_OTHER	158	22.2	16	292.9
ebi-a-GCST004443	finn-b-O15_PUERP_SEPSIS	158	22.2	16	292.9
ebi-a-GCST004444	finn-b-O15_PUERP_SEPSIS	7	101.9	30.4	299
ebi-a-GCST004447	finn-b-O15_PUERP_SEPSIS	124	18.4	15.9	24.1
ebi-a-GCST004454	finn-b-O15_PUERP_INFECT_OTHER	128	26	15.7	167.6
ebi-a-GCST004456	finn-b-O15_PUERP_SEPSIS	155	18.8	16	27.7
ebi-a-GCST005067	finn-b-O15_PUERP_INFECT_OTHER	19	44.8	25	121
ebi-a-GCST005068	finn-b-O15_PUERP_INFECT_OTHER	11	143.2	49	277.8
ebi-a-GCST005068	finn-b-O15_PUERP_SEPSIS	11	143.2	49	277.8
ebi-a-GCST005367	finn-b-O15_PUERP_INFECT_OTHER	39	289	110.2	1504.1
ebi-a-GCST90012082	finn-b-O15_PUERP_INFECT_OTHER	6	127.8	114.9	180.4
ebi-a-GCST90018730	finn-b-O15_PUERP_INFECT_OTHER	54	111	35.2	371.4
ebi-a-GCST90018741	finn-b-O15_PUERP_INFECT_OTHER	87	174.7	61.9	1739
ebi-a-GCST90018754	finn-b-O15_PUERP_INFECT_OTHER	144	131.8	62	931.9
ebi-a-GCST90095034	finn-b-O15_PUERP_INFECT_OTHER	52	43.9	29.5	138.3
ebi-a-GCST90101747	finn-b-O15_PUERP_SEPSIS	10	102.5	5	215.6
ieu-a-27	finn-b-O15_PUERP_SEPSIS	13	38.2	30.8	75.6
ieu-a-781	finn-b-O15_PUERP_INFECT_OTHER	135	196.4	68.1	3410.1
ieu-a-782	finn-b-O15_PUERP_INFECT_OTHER	137	167.3	64.3	1514.5
ieu-a-783	finn-b-O15_PUERP_SEPSIS	167	195.2	63	841
ieu-a-94	finn-b-O15_PUERP_INFECT_OTHER	69	45.2	29	176.4
ieu-b-4815	finn-b-O15_PUERP_INFECT_OTHER	65	59.5	29.6	173.6
ieu-b-4845	finn-b-O15_PUERP_INFECT_OTHER	137	141.1	61.4	778.9
ieu-b-4849	finn-b-O15_PUERP_INFECT_OTHER	96	101.5	60.7	464.2
ieu-b-4850	finn-b-O15_PUERP_SEPSIS	177	199.9	60.8	932.3
prot-a-2400	finn-b-O15_PUERP_SEPSIS	20	22.8	20.8	25.9
prot-a-2408	finn-b-O15_PUERP_SEPSIS	34	29.6	20.9	63
ukb-a-224	finn-b-O15_PUERP_SEPSIS	170	41	29.8	97.5
ukb-a-355	finn-b-O15_PUERP_SEPSIS	29	22.6	20.9	28
ukb-a-448	finn-b-O15_PUERP_INFECT_OTHER	10	190.6	110.1	388.6
ukb-a-448	finn-b-O15_PUERP_SEPSIS	10	190.6	110.1	388.6
ukb-b-12621	finn-b-O15_PUERP_INFECT_OTHER	220	18.1	16.4	24.3
ukb-b-17805	finn-b-O15_PUERP_INFECT_OTHER	28	167.4	106.8	527.1
ukb-b-18009	finn-b-O15_PUERP_INFECT_OTHER	21	124.9	107.1	179.9
ukb-b-18009	finn-b-O15_PUERP_SEPSIS	21	124.9	107.1	179.9
Note:id.exposure,exposure ID;id.outcome,outcome ID; SNP_count,number of SNPs; Mean_F,mean F-statistic value; Min_F, minimum F-statistic value;Max_F, maximum F-statistic value.
