# Supplementary material for: Global burden, projections, and causal factors of maternal sepsis and other maternal infections: A comprehensive epidemiological and mendelian randomization study
Source: PLoS Negl Trop Dis. 2026 May 27;20(5):e0014374. doi: 10.1371/journal.pntd.0014374 (PMC13229374; doi:10.1371/journal.pntd.0014374)
Supplement: S8 Table — (XLSX) [file pntd.0014374.s014.xlsx]

## Sheet: supplementary table 8_dat
S8 Table. Summary of coordinated results of instrumental variables (SNPs) for each exposure-outcome pair in this study.
SNP	effect_allele.exposure	other_allele.exposure	effect_allele.outcome	other_allele.outcome	beta.exposure	beta.outcome	eaf.exposure	eaf.outcome	remove	palindromic	ambiguous	id.outcome	chr	pos	se.outcome	samplesize.outcome	pval.outcome	outcome	originalname.outcome	outcome.deprecated	mr_keep.outcome	data_source.outcome	target_snp.outcome	target_a1.outcome	target_a2.outcome	id.exposure	chr.exposure	pos.exposure	se.exposure	pval.exposure	samplesize.exposure	exposure	mr_keep.exposure	pval_origin.exposure	data_source.exposure	action	SNP_index	mr_keep	R	F	r.exposure	r.outcome
rs10014843	A	T	A	T	0.00931377	-0.0626	0.108288	0.08109	FALSE	TRUE	FALSE	finn-b-O15_PUERP_INFECT_OTHER	4	11922872	0.0848	120106	0.4598	Other puerperal infections || id:finn-b-O15_PUERP_INFECT_OTHER	Other puerperal infections	Other puerperal infections || ||	TRUE	igd	NA	NA	NA	ukb-b-12621	4	11922872	0.00213662	1.29999e-05	247180	Ever had stillbirth, spontaneous miscarriage or termination || id:ukb-b-12621	TRUE	reported	igd	2	1	TRUE	0.00876751707005912	19.0018742338424	0.00876751707005912	-0.00213009
rs10045971	C	T	C	T	0.00549437	0.06	0.536128	0.6125	FALSE	FALSE	FALSE	finn-b-O15_PUERP_INFECT_OTHER	5	164530809	0.0477	120106	0.2081	Other puerperal infections || id:finn-b-O15_PUERP_INFECT_OTHER	Other puerperal infections	Other puerperal infections || ||	TRUE	igd	NA	NA	NA	ukb-b-12621	5	164530809	0.00133088	3.69999e-05	247180	Ever had stillbirth, spontaneous miscarriage or termination || id:ukb-b-12621	TRUE	reported	igd	2	1	TRUE	0.00830346050457034	17.0434694697848	0.00830346050457034	0.00362953739205251
rs10055650	A	G	A	G	0.00654926	0.0222	0.26346	0.2873	FALSE	FALSE	FALSE	finn-b-O15_PUERP_INFECT_OTHER	5	102826023	0.0514	120106	0.665701	Other puerperal infections || id:finn-b-O15_PUERP_INFECT_OTHER	Other puerperal infections	Other puerperal infections || ||	TRUE	igd	NA	NA	NA	ukb-b-12621	5	102826023	0.00151238	1.5e-05	247180	Ever had stillbirth, spontaneous miscarriage or termination || id:ukb-b-12621	TRUE	reported	igd	2	1	TRUE	0.00870983495907315	18.7526484754685	0.00870983495907315	0.00124626610161547
rs10187070	G	C	G	C	-0.00834687	0.0571	0.15577	0.1499	FALSE	TRUE	FALSE	finn-b-O15_PUERP_INFECT_OTHER	2	173615087	0.0662	120106	0.3883	Other puerperal infections || id:finn-b-O15_PUERP_INFECT_OTHER	Other puerperal infections	Other puerperal infections || ||	TRUE	igd	NA	NA	NA	ukb-b-12621	2	173615087	0.00188774	9.80009e-06	247180	Ever had stillbirth, spontaneous miscarriage or termination || id:ukb-b-12621	TRUE	reported	igd	2	1	TRUE	-0.00889323	19.5507283956603	-0.00889323	0.00248884607400495
rs1024924	A	G	A	G	0.0117896	0.1032	0.076532	0.08965	FALSE	FALSE	FALSE	finn-b-O15_PUERP_INFECT_OTHER	2	16838500	0.0813	120106	0.2042	Other puerperal infections || id:finn-b-O15_PUERP_INFECT_OTHER	Other puerperal infections	Other puerperal infections || ||	TRUE	igd	NA	NA	NA	ukb-b-12621	2	16838500	0.00250318	2.5e-06	247180	Ever had stillbirth, spontaneous miscarriage or termination || id:ukb-b-12621	TRUE	reported	igd	2	1	TRUE	0.00947289223254915	22.182678280835	0.00947289223254915	0.00366275190320103
rs10254690	T	C	T	C	0.00554578	-0.0002	0.565421	0.6548	FALSE	FALSE	FALSE	finn-b-O15_PUERP_INFECT_OTHER	7	2673288	0.0488	120106	0.9967	Other puerperal infections || id:finn-b-O15_PUERP_INFECT_OTHER	Other puerperal infections	Other puerperal infections || ||	TRUE	igd	NA	NA	NA	ukb-b-12621	7	2673288	0.00134247	3.59998e-05	247180	Ever had stillbirth, spontaneous miscarriage or termination || id:ukb-b-12621	TRUE	reported	igd	2	1	TRUE	0.00830879701799658	17.0653852028862	0.00830879701799658	-1.18258e-05
rs10462391	G	A	G	A	-0.00583758	-0.0352	0.520236	0.5192	FALSE	FALSE	FALSE	finn-b-O15_PUERP_INFECT_OTHER	5	82189299	0.0463	120106	0.4468	Other puerperal infections || id:finn-b-O15_PUERP_INFECT_OTHER	Other puerperal infections	Other puerperal infections || ||	TRUE	igd	NA	NA	NA	ukb-b-12621	5	82189299	0.00132933	1.09999e-05	247180	Ever had stillbirth, spontaneous miscarriage or termination || id:ukb-b-12621	TRUE	reported	igd	2	1	TRUE	-0.00883239	19.2841312558526	-0.00883239	-0.00219372
rs1067327	G	C	G	C	0.00594983	0.0204	0.679909	0.6001	FALSE	TRUE	FALSE	finn-b-O15_PUERP_INFECT_OTHER	2	44628529	0.0473	120106	0.666099	Other puerperal infections || id:finn-b-O15_PUERP_INFECT_OTHER	Other puerperal infections	Other puerperal infections || ||	TRUE	igd	NA	NA	NA	ukb-b-12621	2	44628529	0.00142391	2.90001e-05	247180	Ever had stillbirth, spontaneous miscarriage or termination || id:ukb-b-12621	TRUE	reported	igd	2	1	TRUE	0.00840430436175829	17.4599917508441	0.00840430436175829	0.00124448582595967
rs1067347	A	G	A	G	0.00585739	0.0176	0.685754	0.6007	FALSE	FALSE	FALSE	finn-b-O15_PUERP_INFECT_OTHER	2	44672165	0.0474	120106	0.709601	Other puerperal infections || id:finn-b-O15_PUERP_INFECT_OTHER	Other puerperal infections	Other puerperal infections || ||	TRUE	igd	NA	NA	NA	ukb-b-12621	2	44672165	0.00142869	4.09996e-05	247180	Ever had stillbirth, spontaneous miscarriage or termination || id:ukb-b-12621	TRUE	reported	igd	2	1	TRUE	0.00824605948899027	16.8086282818396	0.00824605948899027	0.00107140912553337
rs1067387	C	A	C	A	0.00590543	0.0195	0.679793	0.6005	FALSE	FALSE	FALSE	finn-b-O15_PUERP_INFECT_OTHER	2	44642797	0.0473	120106	0.680201	Other puerperal infections || id:finn-b-O15_PUERP_INFECT_OTHER	Other puerperal infections	Other puerperal infections || ||	TRUE	igd	NA	NA	NA	ukb-b-12621	2	44642797	0.00142228	3.29997e-05	247180	Ever had stillbirth, spontaneous miscarriage or termination || id:ukb-b-12621	TRUE	reported	igd	2	1	TRUE	0.0083511516696126	17.2398247135539	0.0083511516696126	0.00118958211900788
rs1070335	G	A	G	A	0.00577587	0.0726	0.630193	0.6119	FALSE	FALSE	FALSE	finn-b-O15_PUERP_INFECT_OTHER	10	3531426	0.0475	120106	0.1262	Other puerperal infections || id:finn-b-O15_PUERP_INFECT_OTHER	Other puerperal infections	Other puerperal infections || ||	TRUE	igd	NA	NA	NA	ukb-b-12621	10	3531426	0.00138145	2.90001e-05	247180	Ever had stillbirth, spontaneous miscarriage or termination || id:ukb-b-12621	TRUE	reported	igd	2	1	TRUE	0.00840934123304658	17.480927762206	0.00840934123304658	0.00441021794168344
rs1077223	T	G	T	G	0.00913122	-0.0294	0.112584	0.08132	FALSE	FALSE	FALSE	finn-b-O15_PUERP_INFECT_OTHER	4	11967046	0.0851	120106	0.7295	Other puerperal infections || id:finn-b-O15_PUERP_INFECT_OTHER	Other puerperal infections	Other puerperal infections || ||	TRUE	igd	NA	NA	NA	ukb-b-12621	4	11967046	0.00211256	1.5e-05	247180	Ever had stillbirth, spontaneous miscarriage or termination || id:ukb-b-12621	TRUE	reported	igd	2	1	TRUE	0.00869357559376349	18.6826943164473	0.00869357559376349	-0.000996871
rs10814949	G	A	G	A	0.00602408	0.0239	0.31314	0.2486	FALSE	FALSE	FALSE	finn-b-O15_PUERP_INFECT_OTHER	9	4370764	0.0538	120106	0.6566	Other puerperal infections || id:finn-b-O15_PUERP_INFECT_OTHER	Other puerperal infections	Other puerperal infections || ||	TRUE	igd	NA	NA	NA	ukb-b-12621	9	4370764	0.00142848	2.5e-05	247180	Ever had stillbirth, spontaneous miscarriage or termination || id:ukb-b-12621	TRUE	reported	igd	2	1	TRUE	0.00848195641666029	17.7841508231975	0.00848195641666029	0.00128184800757755
rs1085484	G	A	G	A	0.00628785	0.0281	0.674001	0.5892	FALSE	FALSE	FALSE	finn-b-O15_PUERP_INFECT_OTHER	2	44616121	0.0472	120106	0.551501	Other puerperal infections || id:finn-b-O15_PUERP_INFECT_OTHER	Other puerperal infections	Other puerperal infections || ||	TRUE	igd	NA	NA	NA	ukb-b-12621	2	44616121	0.00141808	9.20005e-06	247180	Ever had stillbirth, spontaneous miscarriage or termination || id:ukb-b-12621	TRUE	reported	igd	2	1	TRUE	0.00891824219499061	19.6608767970854	0.00891824219499061	0.00171784883487904
rs10906876	C	A	C	A	-0.0120155	-0.0433	0.93126	0.9306	FALSE	FALSE	FALSE	finn-b-O15_PUERP_INFECT_OTHER	10	15305084	0.0935	120106	0.643	Other puerperal infections || id:finn-b-O15_PUERP_INFECT_OTHER	Other puerperal infections	Other puerperal infections || ||	TRUE	igd	NA	NA	NA	ukb-b-12621	10	15305084	0.00262208	4.60002e-06	247180	Ever had stillbirth, spontaneous miscarriage or termination || id:ukb-b-12621	TRUE	reported	igd	2	1	TRUE	-0.00921664	20.9986715052848	-0.00921664	-0.00133628
rs10922921	A	G	A	G	0.00567935	-0.0171	0.541151	0.6734	FALSE	FALSE	FALSE	finn-b-O15_PUERP_INFECT_OTHER	1	91234966	0.0504	120106	0.734199	Other puerperal infections || id:finn-b-O15_PUERP_INFECT_OTHER	Other puerperal infections	Other puerperal infections || ||	TRUE	igd	NA	NA	NA	ukb-b-12621	1	91234966	0.00138069	3.89996e-05	247180	Ever had stillbirth, spontaneous miscarriage or termination || id:ukb-b-12621	TRUE	reported	igd	2	1	TRUE	0.00827337449966512	16.9201772638219	0.00827337449966512	-0.000979009
rs11080924	G	A	G	A	0.00681984	0.0533	0.215245	0.2438	FALSE	FALSE	FALSE	finn-b-O15_PUERP_INFECT_OTHER	18	2209900	0.0548	120106	0.3309	Other puerperal infections || id:finn-b-O15_PUERP_INFECT_OTHER	Other puerperal infections	Other puerperal infections || ||	TRUE	igd	NA	NA	NA	ukb-b-12621	18	2209900	0.00168096	5e-05	247180	Ever had stillbirth, spontaneous miscarriage or termination || id:ukb-b-12621	TRUE	reported	igd	2	1	TRUE	0.00816013680719147	16.4601433593792	0.00816013680719147	0.00280650748212816
rs11099401	T	C	T	C	-0.00569503	0.0379	0.377014	0.308	FALSE	FALSE	FALSE	finn-b-O15_PUERP_INFECT_OTHER	4	137533307	0.0504	120106	0.452	Other puerperal infections || id:finn-b-O15_PUERP_INFECT_OTHER	Other puerperal infections	Other puerperal infections || ||	TRUE	igd	NA	NA	NA	ukb-b-12621	4	137533307	0.00137409	3.40001e-05	247180	Ever had stillbirth, spontaneous miscarriage or termination || id:ukb-b-12621	TRUE	reported	igd	2	1	TRUE	-0.00833606	17.1776	-0.00833606	0.0021698460174317
rs111263971	A	C	A	C	0.0128543	-0.4136	0.047549	0.01445	FALSE	FALSE	FALSE	finn-b-O15_PUERP_INFECT_OTHER	13	112856648	0.2	120106	0.0386999	Other puerperal infections || id:finn-b-O15_PUERP_INFECT_OTHER	Other puerperal infections	Other puerperal infections || ||	TRUE	igd	NA	NA	NA	ukb-b-12621	13	112856648	0.00311444	3.69999e-05	247180	Ever had stillbirth, spontaneous miscarriage or termination || id:ukb-b-12621	TRUE	reported	igd	2	1	TRUE	0.00830134744674409	17.0347955594801	0.00830134744674409	-0.00596711
rs111624869	A	G	A	G	0.026718	0.2791	0.010888	0.02445	FALSE	FALSE	FALSE	finn-b-O15_PUERP_INFECT_OTHER	2	167225256	0.1502	120106	0.0631393	Other puerperal infections || id:finn-b-O15_PUERP_INFECT_OTHER	Other puerperal infections	Other puerperal infections || ||	TRUE	igd	NA	NA	NA	ukb-b-12621	2	167225256	0.00640089	2.99999e-05	247180	Ever had stillbirth, spontaneous miscarriage or termination || id:ukb-b-12621	TRUE	reported	igd	2	1	TRUE	0.0083954381965948	17.4231695666847	0.0083954381965948	0.00536172981323939
rs11170061	C	G	C	G	-0.00632661	0.09	0.316585	0.3966	FALSE	TRUE	FALSE	finn-b-O15_PUERP_INFECT_OTHER	12	52644434	0.048	120106	0.0608695	Other puerperal infections || id:finn-b-O15_PUERP_INFECT_OTHER	Other puerperal infections	Other puerperal infections || ||	TRUE	igd	NA	NA	NA	ukb-b-12621	12	52644434	0.00145114	1.29999e-05	247180	Ever had stillbirth, spontaneous miscarriage or termination || id:ukb-b-12621	TRUE	reported	igd	2	1	TRUE	-0.0087688	19.0074343933099	-0.0087688	0.00541023562935559
rs111920126	G	A	G	A	-0.0146228	-0.0263	0.037894	0.02857	FALSE	FALSE	FALSE	finn-b-O15_PUERP_INFECT_OTHER	10	15510921	0.1427	120106	0.8536	Other puerperal infections || id:finn-b-O15_PUERP_INFECT_OTHER	Other puerperal infections	Other puerperal infections || ||	TRUE	igd	NA	NA	NA	ukb-b-12621	10	15510921	0.00347712	2.59998e-05	247180	Ever had stillbirth, spontaneous miscarriage or termination || id:ukb-b-12621	TRUE	reported	igd	2	1	TRUE	-0.00845844	17.6856783453235	-0.00845844	-0.000531806
rs113610968	A	T	A	T	0.026473	0.2781	0.01087	0.02445	FALSE	TRUE	FALSE	finn-b-O15_PUERP_INFECT_OTHER	2	167212652	0.1503	120106	0.0642999	Other puerperal infections || id:finn-b-O15_PUERP_INFECT_OTHER	Other puerperal infections	Other puerperal infections || ||	TRUE	igd	NA	NA	NA	ukb-b-12621	2	167212652	0.00640182	3.50002e-05	247180	Ever had stillbirth, spontaneous miscarriage or termination || id:ukb-b-12621	TRUE	reported	igd	2	1	TRUE	0.00831725030706098	17.1001295834657	0.00831725030706098	0.00533896510933074
rs113725030	C	T	C	T	0.0272634	-0.1129	0.010846	0.02197	FALSE	FALSE	FALSE	finn-b-O15_PUERP_INFECT_OTHER	4	129622702	0.1601	120106	0.4806	Other puerperal infections || id:finn-b-O15_PUERP_INFECT_OTHER	Other puerperal infections	Other puerperal infections || ||	TRUE	igd	NA	NA	NA	ukb-b-12621	4	129622702	0.00671717	4.90004e-05	247180	Ever had stillbirth, spontaneous miscarriage or termination || id:ukb-b-12621	TRUE	reported	igd	2	1	TRUE	0.00816346052796832	16.4735558083285	0.00816346052796832	-0.00203481
rs113737673	G	A	G	A	0.0259257	0.2787	0.010878	0.02444	FALSE	FALSE	FALSE	finn-b-O15_PUERP_INFECT_OTHER	2	167201178	0.1504	120106	0.0638705	Other puerperal infections || id:finn-b-O15_PUERP_INFECT_OTHER	Other puerperal infections	Other puerperal infections || ||	TRUE	igd	NA	NA	NA	ukb-b-12621	2	167201178	0.00639546	5e-05	247180	Ever had stillbirth, spontaneous miscarriage or termination || id:ukb-b-12621	TRUE	reported	igd	2	1	TRUE	0.00815341149467069	16.4330209348562	0.00815341149467069	0.00534692618211335
rs114203148	G	A	G	A	-0.0264184	0.5258	0.011817	0.001361	FALSE	FALSE	FALSE	finn-b-O15_PUERP_INFECT_OTHER	6	31260364	0.6242	120106	0.3995	Other puerperal infections || id:finn-b-O15_PUERP_INFECT_OTHER	Other puerperal infections	Other puerperal infections || ||	TRUE	igd	NA	NA	NA	ukb-b-12621	6	31260364	0.00614497	1.7e-05	247180	Ever had stillbirth, spontaneous miscarriage or termination || id:ukb-b-12621	TRUE	reported	igd	2	1	TRUE	-0.008647	18.483043647294	-0.008647	0.00243061849810001
rs114930909	A	G	A	G	0.0198712	0.1996	0.019334	0.01145	FALSE	FALSE	FALSE	finn-b-O15_PUERP_INFECT_OTHER	3	60223205	0.2201	120106	0.3645	Other puerperal infections || id:finn-b-O15_PUERP_INFECT_OTHER	Other puerperal infections	Other puerperal infections || ||	TRUE	igd	NA	NA	NA	ukb-b-12621	3	60223205	0.00481637	3.69999e-05	247180	Ever had stillbirth, spontaneous miscarriage or termination || id:ukb-b-12621	TRUE	reported	igd	2	1	TRUE	0.0082982094343638	17.0219183785613	0.0082982094343638	0.00261673818371806
rs115799343	C	A	C	A	-0.0150922	0.0371	0.034536	0.06688	FALSE	FALSE	FALSE	finn-b-O15_PUERP_INFECT_OTHER	4	36397095	0.0934	120106	0.6912	Other puerperal infections || id:finn-b-O15_PUERP_INFECT_OTHER	Other puerperal infections	Other puerperal infections || ||	TRUE	igd	NA	NA	NA	ukb-b-12621	4	36397095	0.00365739	3.69999e-05	247180	Ever had stillbirth, spontaneous miscarriage or termination || id:ukb-b-12621	TRUE	reported	igd	2	1	TRUE	-0.00829968	17.0279574918125	-0.00829968	0.00114616729574597
rs11588972	A	G	A	G	0.00613815	-0.0162	0.307339	0.3197	FALSE	FALSE	FALSE	finn-b-O15_PUERP_INFECT_OTHER	1	95218926	0.0499	120106	0.7449	Other puerperal infections || id:finn-b-O15_PUERP_INFECT_OTHER	Other puerperal infections	Other puerperal infections || ||	TRUE	igd	NA	NA	NA	ukb-b-12621	1	95218926	0.00145256	2.39999e-05	247180	Ever had stillbirth, spontaneous miscarriage or termination || id:ukb-b-12621	TRUE	reported	igd	2	1	TRUE	0.008499293425325	17.8569315270662	0.008499293425325	-0.000936776
rs116396989	T	C	T	C	0.0329823	0.0223	0.008107	0.02182	FALSE	FALSE	FALSE	finn-b-O15_PUERP_INFECT_OTHER	6	36832022	0.1616	120106	0.8903	Other puerperal infections || id:finn-b-O15_PUERP_INFECT_OTHER	Other puerperal infections	Other puerperal infections || ||	TRUE	igd	NA	NA	NA	ukb-b-12621	6	36832022	0.00795601	3.40001e-05	247180	Ever had stillbirth, spontaneous miscarriage or termination || id:ukb-b-12621	TRUE	reported	igd	2	1	TRUE	0.00833807146287148	17.1858586143229	0.00833807146287148	0.00039818485391149
rs116586569	T	C	T	C	-0.00802317	-0.0336	0.139616	0.1915	FALSE	FALSE	FALSE	finn-b-O15_PUERP_INFECT_OTHER	18	1086222	0.0594	120106	0.5718	Other puerperal infections || id:finn-b-O15_PUERP_INFECT_OTHER	Other puerperal infections	Other puerperal infections || ||	TRUE	igd	NA	NA	NA	ukb-b-12621	18	1086222	0.00192565	3.09999e-05	247180	Ever had stillbirth, spontaneous miscarriage or termination || id:ukb-b-12621	TRUE	reported	igd	2	1	TRUE	-0.00838009	17.3595027448517	-0.00838009	-0.0016322
rs116709760	C	G	C	G	0.0268412	-0.0471	0.011969	0.01056	FALSE	TRUE	FALSE	finn-b-O15_PUERP_INFECT_OTHER	4	135666053	0.2292	120106	0.8373	Other puerperal infections || id:finn-b-O15_PUERP_INFECT_OTHER	Other puerperal infections	Other puerperal infections || ||	TRUE	igd	NA	NA	NA	ukb-b-12621	4	135666053	0.00641213	2.80001e-05	247180	Ever had stillbirth, spontaneous miscarriage or termination || id:ukb-b-12621	TRUE	reported	igd	2	1	TRUE	0.00841936445012118	17.522627100606	0.00841936445012118	-0.000592963
rs116772142	A	G	A	G	-0.0275865	0.4366	0.010258	0.001114	FALSE	FALSE	FALSE	finn-b-O15_PUERP_INFECT_OTHER	6	31096862	0.6979	120106	0.5316	Other puerperal infections || id:finn-b-O15_PUERP_INFECT_OTHER	Other puerperal infections	Other puerperal infections || ||	TRUE	igd	NA	NA	NA	ukb-b-12621	6	31096862	0.00658705	2.80001e-05	247180	Ever had stillbirth, spontaneous miscarriage or termination || id:ukb-b-12621	TRUE	reported	igd	2	1	TRUE	-0.00842336	17.5392608383798	-0.00842336	0.00180514083064534
rs116776812	A	G	A	G	-0.0253249	0.5191	0.011796	0.001349	FALSE	FALSE	FALSE	finn-b-O15_PUERP_INFECT_OTHER	6	31299748	0.6218	120106	0.4038	Other puerperal infections || id:finn-b-O15_PUERP_INFECT_OTHER	Other puerperal infections	Other puerperal infections || ||	TRUE	igd	NA	NA	NA	ukb-b-12621	6	31299748	0.00615571	3.89996e-05	247180	Ever had stillbirth, spontaneous miscarriage or termination || id:ukb-b-12621	TRUE	reported	igd	2	1	TRUE	-0.00827465	16.925409106075	-0.00827465	0.00240890856231834
rs11693512	G	A	G	A	0.00825992	0.0018	0.156069	0.09396	FALSE	FALSE	FALSE	finn-b-O15_PUERP_INFECT_OTHER	2	239950642	0.0832	120106	0.9825	Other puerperal infections || id:finn-b-O15_PUERP_INFECT_OTHER	Other puerperal infections	Other puerperal infections || ||	TRUE	igd	NA	NA	NA	ukb-b-12621	2	239950642	0.00199361	3.40001e-05	247180	Ever had stillbirth, spontaneous miscarriage or termination || id:ukb-b-12621	TRUE	reported	igd	2	1	TRUE	0.00833327378801126	17.1660856571174	0.00833327378801126	6.24267092435448e-05
rs116948764	A	G	A	G	0.0335651	0.314	0.009852	0.01948	FALSE	FALSE	FALSE	finn-b-O15_PUERP_INFECT_OTHER	7	98552572	0.1719	120106	0.0677002	Other puerperal infections || id:finn-b-O15_PUERP_INFECT_OTHER	Other puerperal infections	Other puerperal infections || ||	TRUE	igd	NA	NA	NA	ukb-b-12621	7	98552572	0.00710805	2.30001e-06	247180	Ever had stillbirth, spontaneous miscarriage or termination || id:ukb-b-12621	TRUE	reported	igd	2	1	TRUE	0.009497580339847	22.2984637101191	0.009497580339847	0.00527070856237095
rs116973418	A	G	A	G	0.0067302	-0.0192	0.220824	0.2516	FALSE	FALSE	FALSE	finn-b-O15_PUERP_INFECT_OTHER	21	15384645	0.0538	120106	0.7206	Other puerperal infections || id:finn-b-O15_PUERP_INFECT_OTHER	Other puerperal infections	Other puerperal infections || ||	TRUE	igd	NA	NA	NA	ukb-b-12621	21	15384645	0.00161761	3.2e-05	247180	Ever had stillbirth, spontaneous miscarriage or termination || id:ukb-b-12621	TRUE	reported	igd	2	1	TRUE	0.00836823819383812	17.3104474706702	0.00836823819383812	-0.00102977
rs11707316	G	A	G	A	-0.00781069	0.0341	0.138754	0.1781	FALSE	FALSE	FALSE	finn-b-O15_PUERP_INFECT_OTHER	3	76144948	0.0606	120106	0.5739	Other puerperal infections || id:finn-b-O15_PUERP_INFECT_OTHER	Other puerperal infections	Other puerperal infections || ||	TRUE	igd	NA	NA	NA	ukb-b-12621	3	76144948	0.00192564	5e-05	247180	Ever had stillbirth, spontaneous miscarriage or termination || id:ukb-b-12621	TRUE	reported	igd	2	1	TRUE	-0.00815821	16.4523752092269	-0.00815821	0.00162368749732604
rs117112094	A	G	A	G	0.0110846	0.0343	0.068073	0.06461	FALSE	FALSE	FALSE	finn-b-O15_PUERP_INFECT_OTHER	8	93821273	0.0952	120106	0.7186	Other puerperal infections || id:finn-b-O15_PUERP_INFECT_OTHER	Other puerperal infections	Other puerperal infections || ||	TRUE	igd	rs117112094	A	G	ukb-b-12621	8	93763990	0.00269753	4e-05	247180	Ever had stillbirth, spontaneous miscarriage or termination || id:ukb-b-12621	TRUE	reported	igd	2	1	TRUE	0.00826483147029475	16.885249602741	0.00826483147029475	0.00103962855883985
rs117170005	G	A	G	A	0.0275742	0.3616	0.010719	0.002344	FALSE	FALSE	FALSE	finn-b-O15_PUERP_INFECT_OTHER	15	33839824	0.479	120106	0.450199	Other puerperal infections || id:finn-b-O15_PUERP_INFECT_OTHER	Other puerperal infections	Other puerperal infections || ||	TRUE	igd	NA	NA	NA	ukb-b-12621	15	33839824	0.00675376	4.39997e-05	247180	Ever had stillbirth, spontaneous miscarriage or termination || id:ukb-b-12621	TRUE	reported	igd	2	1	TRUE	0.00821178834772891	16.6691937821942	0.00821178834772891	0.00217827718246976
rs117185856	A	G	A	G	0.0325842	0.3157	0.009911	0.01945	FALSE	FALSE	FALSE	finn-b-O15_PUERP_INFECT_OTHER	7	98604863	0.1719	120106	0.0662995	Other puerperal infections || id:finn-b-O15_PUERP_INFECT_OTHER	Other puerperal infections	Other puerperal infections || ||	TRUE	igd	NA	NA	NA	ukb-b-12621	7	98604863	0.0070713	4.09996e-06	247180	Ever had stillbirth, spontaneous miscarriage or termination || id:ukb-b-12621	TRUE	reported	igd	2	1	TRUE	0.00926796191657685	21.2332073273886	0.00926796191657685	0.00529924344648938
rs117327907	T	C	T	C	0.0139449	-0.0665	0.041122	0.02369	FALSE	FALSE	FALSE	finn-b-O15_PUERP_INFECT_OTHER	11	30829982	0.1516	120106	0.6611	Other puerperal infections || id:finn-b-O15_PUERP_INFECT_OTHER	Other puerperal infections	Other puerperal infections || ||	TRUE	igd	NA	NA	NA	ukb-b-12621	11	30829982	0.00333797	2.90001e-05	247180	Ever had stillbirth, spontaneous miscarriage or termination || id:ukb-b-12621	TRUE	reported	igd	2	1	TRUE	0.00840258155298274	17.4528336884225	0.00840258155298274	-0.00126574
rs117595442	A	G	A	G	-0.0177105	-0.4292	0.024626	0.005367	FALSE	FALSE	FALSE	finn-b-O15_PUERP_INFECT_OTHER	11	2310683	0.3177	120106	0.1767	Other puerperal infections || id:finn-b-O15_PUERP_INFECT_OTHER	Other puerperal infections	Other puerperal infections || ||	TRUE	igd	NA	NA	NA	ukb-b-12621	11	2310683	0.0042785	3.50002e-05	247180	Ever had stillbirth, spontaneous miscarriage or termination || id:ukb-b-12621	TRUE	reported	igd	2	1	TRUE	-0.00832567	17.1347815470678	-0.00832567	-0.00389817
rs117709703	A	G	A	G	-0.0271693	0.0962	0.009896	0.0138	FALSE	FALSE	FALSE	finn-b-O15_PUERP_INFECT_OTHER	15	24904781	0.201	120106	0.6324	Other puerperal infections || id:finn-b-O15_PUERP_INFECT_OTHER	Other puerperal infections	Other puerperal infections || ||	TRUE	igd	NA	NA	NA	ukb-b-12621	15	24904781	0.00670172	5e-05	247180	Ever had stillbirth, spontaneous miscarriage or termination || id:ukb-b-12621	TRUE	reported	igd	2	1	TRUE	-0.00815404	16.4355537363453	-0.00815404	0.00138101967112194
rs117763612	A	G	A	G	0.0137098	-0.066	0.041306	0.02369	FALSE	FALSE	FALSE	finn-b-O15_PUERP_INFECT_OTHER	11	30847279	0.1516	120106	0.6633	Other puerperal infections || id:finn-b-O15_PUERP_INFECT_OTHER	Other puerperal infections	Other puerperal infections || ||	TRUE	igd	NA	NA	NA	ukb-b-12621	11	30847279	0.00333848	4e-05	247180	Ever had stillbirth, spontaneous miscarriage or termination || id:ukb-b-12621	TRUE	reported	igd	2	1	TRUE	0.00825966852702893	16.8641587184025	0.00825966852702893	-0.00125622
rs117844073	A	G	A	G	0.0186801	-0.0443	0.024005	0.0351	FALSE	FALSE	FALSE	finn-b-O15_PUERP_INFECT_OTHER	21	27393161	0.1271	120106	0.727601	Other puerperal infections || id:finn-b-O15_PUERP_INFECT_OTHER	Other puerperal infections	Other puerperal infections || ||	TRUE	igd	NA	NA	NA	ukb-b-12621	21	27393161	0.00437701	2e-05	247180	Ever had stillbirth, spontaneous miscarriage or termination || id:ukb-b-12621	TRUE	reported	igd	2	1	TRUE	0.00858382293619874	18.2139154382989	0.00858382293619874	-0.00100572
rs118142868	T	C	T	C	-0.0121921	0.0517	0.060546	0.05748	FALSE	FALSE	FALSE	finn-b-O15_PUERP_INFECT_OTHER	22	42382437	0.0996	120106	0.6038	Other puerperal infections || id:finn-b-O15_PUERP_INFECT_OTHER	Other puerperal infections	Other puerperal infections || ||	TRUE	igd	NA	NA	NA	ukb-b-12621	22	42382437	0.00279009	1.2e-05	247180	Ever had stillbirth, spontaneous miscarriage or termination || id:ukb-b-12621	TRUE	reported	igd	2	1	TRUE	-0.00878898	19.0950415238084	-0.00878898	0.0014977936386062
rs11953264	G	A	G	A	-0.00540358	0.0433	0.499404	0.4677	FALSE	FALSE	FALSE	finn-b-O15_PUERP_INFECT_OTHER	5	40126203	0.0466	120106	0.3526	Other puerperal infections || id:finn-b-O15_PUERP_INFECT_OTHER	Other puerperal infections	Other puerperal infections || ||	TRUE	igd	NA	NA	NA	ukb-b-12621	5	40126203	0.00132776	4.70002e-05	247180	Ever had stillbirth, spontaneous miscarriage or termination || id:ukb-b-12621	TRUE	reported	igd	2	1	TRUE	-0.00818545	16.5624282238051	-0.00818545	0.00268115352583923
rs12244289	A	G	A	G	-0.00560685	-0.0487	0.549604	0.5639	FALSE	FALSE	FALSE	finn-b-O15_PUERP_INFECT_OTHER	10	1580187	0.0468	120106	0.298	Other puerperal infections || id:finn-b-O15_PUERP_INFECT_OTHER	Other puerperal infections	Other puerperal infections || ||	TRUE	igd	NA	NA	NA	ukb-b-12621	10	1580187	0.0013581	3.69999e-05	247180	Ever had stillbirth, spontaneous miscarriage or termination || id:ukb-b-12621	TRUE	reported	igd	2	1	TRUE	-0.00830362	17.0441118963757	-0.00830362	-0.00300263
rs12497407	G	A	G	A	0.022854	0.1977	0.014263	0.05141	FALSE	FALSE	FALSE	finn-b-O15_PUERP_INFECT_OTHER	3	21336712	0.1063	120106	0.0627798	Other puerperal infections || id:finn-b-O15_PUERP_INFECT_OTHER	Other puerperal infections	Other puerperal infections || ||	TRUE	igd	NA	NA	NA	ukb-b-12621	3	21336712	0.0056012	4.49997e-05	247180	Ever had stillbirth, spontaneous miscarriage or termination || id:ukb-b-12621	TRUE	reported	igd	2	1	TRUE	0.00820656873036083	16.6480083799184	0.00820656873036083	0.00536646640923404
rs12507060	C	T	C	T	0.00902122	-0.0411	0.112225	0.08141	FALSE	FALSE	FALSE	finn-b-O15_PUERP_INFECT_OTHER	4	11939258	0.0847	120106	0.6278	Other puerperal infections || id:finn-b-O15_PUERP_INFECT_OTHER	Other puerperal infections	Other puerperal infections || ||	TRUE	igd	NA	NA	NA	ukb-b-12621	4	11939258	0.00210354	1.79999e-05	247180	Ever had stillbirth, spontaneous miscarriage or termination || id:ukb-b-12621	TRUE	reported	igd	2	1	TRUE	0.00862568184777779	18.3920017065348	0.00862568184777779	-0.00140017
rs12590767	C	A	C	A	0.00585368	-0.0055	0.699481	0.7097	FALSE	FALSE	FALSE	finn-b-O15_PUERP_INFECT_OTHER	14	25652441	0.0512	120106	0.9145	Other puerperal infections || id:finn-b-O15_PUERP_INFECT_OTHER	Other puerperal infections	Other puerperal infections || ||	TRUE	igd	NA	NA	NA	ukb-b-12621	14	25652441	0.00144224	4.90004e-05	247180	Ever had stillbirth, spontaneous miscarriage or termination || id:ukb-b-12621	TRUE	reported	igd	2	1	TRUE	0.00816341852413345	16.4733862731538	0.00816341852413345	-0.000309966
rs12674264	G	A	G	A	0.0102698	-0.0179	0.089736	0.102	FALSE	FALSE	FALSE	finn-b-O15_PUERP_INFECT_OTHER	7	88551456	0.0766	120106	0.8151	Other puerperal infections || id:finn-b-O15_PUERP_INFECT_OTHER	Other puerperal infections	Other puerperal infections || ||	TRUE	igd	NA	NA	NA	ukb-b-12621	7	88551456	0.0023386	1.09999e-05	247180	Ever had stillbirth, spontaneous miscarriage or termination || id:ukb-b-12621	TRUE	reported	igd	2	1	TRUE	0.0088325111156412	19.2846642125025	0.0088325111156412	-0.000674288
rs12713162	T	C	T	C	0.00620952	-0.0513	0.71365	0.7876	FALSE	FALSE	FALSE	finn-b-O15_PUERP_INFECT_OTHER	2	52212546	0.057	120106	0.3678	Other puerperal infections || id:finn-b-O15_PUERP_INFECT_OTHER	Other puerperal infections	Other puerperal infections || ||	TRUE	igd	NA	NA	NA	ukb-b-12621	2	52212546	0.00147599	2.59998e-05	247180	Ever had stillbirth, spontaneous miscarriage or termination || id:ukb-b-12621	TRUE	reported	igd	2	1	TRUE	0.00846163251223793	17.6990204168745	0.00846163251223793	-0.00259694
rs1277762	T	C	T	C	0.0081815	0.1296	0.843499	0.8064	FALSE	FALSE	FALSE	finn-b-O15_PUERP_INFECT_OTHER	10	18494666	0.0588	120106	0.0276401	Other puerperal infections || id:finn-b-O15_PUERP_INFECT_OTHER	Other puerperal infections	Other puerperal infections || ||	TRUE	igd	NA	NA	NA	ukb-b-12621	10	18494666	0.00182889	7.69999e-06	247180	Ever had stillbirth, spontaneous miscarriage or termination || id:ukb-b-12621	TRUE	reported	igd	2	1	TRUE	0.0089975208670426	20.0120094307733	0.0089975208670426	0.00635975164982622
rs12805721	T	C	T	C	0.0058714	-0.0201	0.369299	0.3925	FALSE	FALSE	FALSE	finn-b-O15_PUERP_INFECT_OTHER	11	115784147	0.0474	120106	0.671001	Other puerperal infections || id:finn-b-O15_PUERP_INFECT_OTHER	Other puerperal infections	Other puerperal infections || ||	TRUE	igd	NA	NA	NA	ukb-b-12621	11	115784147	0.00137746	2e-05	247180	Ever had stillbirth, spontaneous miscarriage or termination || id:ukb-b-12621	TRUE	reported	igd	2	1	TRUE	0.00857317728353443	18.1687623577218	0.00857317728353443	-0.0012236
rs12809902	C	T	C	T	-0.0165096	-0.1146	0.027163	0.02123	FALSE	FALSE	FALSE	finn-b-O15_PUERP_INFECT_OTHER	12	4686751	0.1606	120106	0.4756	Other puerperal infections || id:finn-b-O15_PUERP_INFECT_OTHER	Other puerperal infections	Other puerperal infections || ||	TRUE	igd	NA	NA	NA	ukb-b-12621	12	4686751	0.00407087	5e-05	247180	Ever had stillbirth, spontaneous miscarriage or termination || id:ukb-b-12621	TRUE	reported	igd	2	1	TRUE	-0.00815699	16.4474522721793	-0.00815699	-0.00205901
rs12953996	G	A	G	A	0.00712857	0.0821	0.210223	0.191	FALSE	FALSE	FALSE	finn-b-O15_PUERP_INFECT_OTHER	18	2230917	0.0589	120106	0.1637	Other puerperal infections || id:finn-b-O15_PUERP_INFECT_OTHER	Other puerperal infections	Other puerperal infections || ||	TRUE	igd	NA	NA	NA	ukb-b-12621	18	2230917	0.00164132	1.40001e-05	247180	Ever had stillbirth, spontaneous miscarriage or termination || id:ukb-b-12621	TRUE	reported	igd	2	1	TRUE	0.00873549821241792	18.8633278974467	0.00873549821241792	0.00402203285362756
rs12965363	T	C	T	C	-0.00610099	-0.0006	0.318954	0.3209	FALSE	FALSE	FALSE	finn-b-O15_PUERP_INFECT_OTHER	18	53444123	0.0499	120106	0.9902	Other puerperal infections || id:finn-b-O15_PUERP_INFECT_OTHER	Other puerperal infections	Other puerperal infections || ||	TRUE	igd	NA	NA	NA	ukb-b-12621	18	53444123	0.00142432	1.79999e-05	247180	Ever had stillbirth, spontaneous miscarriage or termination || id:ukb-b-12621	TRUE	reported	igd	2	1	TRUE	-0.00861533	18.3478626796782	-0.00861533	-3.46954e-05
rs1302175	C	G	C	G	0.00600588	0.0181	0.679177	0.6002	FALSE	TRUE	FALSE	finn-b-O15_PUERP_INFECT_OTHER	2	44657024	0.0474	120106	0.702999	Other puerperal infections || id:finn-b-O15_PUERP_INFECT_OTHER	Other puerperal infections	Other puerperal infections || ||	TRUE	igd	NA	NA	NA	ukb-b-12621	2	44657024	0.00142157	2.39999e-05	247180	Ever had stillbirth, spontaneous miscarriage or termination || id:ukb-b-12621	TRUE	reported	igd	2	1	TRUE	0.00849743426923368	17.8491196802592	0.00849743426923368	0.00110184684833842
rs13083363	T	C	T	C	-0.00922289	0.056	0.10027	0.08243	FALSE	FALSE	FALSE	finn-b-O15_PUERP_INFECT_OTHER	3	149126309	0.085	120106	0.5094	Other puerperal infections || id:finn-b-O15_PUERP_INFECT_OTHER	Other puerperal infections	Other puerperal infections || ||	TRUE	igd	NA	NA	NA	ukb-b-12621	3	149126309	0.00220713	2.90001e-05	247180	Ever had stillbirth, spontaneous miscarriage or termination || id:ukb-b-12621	TRUE	reported	igd	2	1	TRUE	-0.00840464	17.4613665863237	-0.00840464	0.00190103267126355
rs1317619	C	A	C	A	0.00578083	0.0242	0.490219	0.511	FALSE	FALSE	FALSE	finn-b-O15_PUERP_INFECT_OTHER	10	81096935	0.0464	120106	0.6018	Other puerperal infections || id:finn-b-O15_PUERP_INFECT_OTHER	Other puerperal infections	Other puerperal infections || ||	TRUE	igd	NA	NA	NA	ukb-b-12621	10	81096935	0.00132622	1.29999e-05	247180	Ever had stillbirth, spontaneous miscarriage or termination || id:ukb-b-12621	TRUE	reported	igd	2	1	TRUE	0.00876704079247414	18.9998096546642	0.00876704079247414	0.00150493643879228
rs13358610	G	A	G	A	-0.00590629	-0.027	0.578635	0.5643	FALSE	FALSE	FALSE	finn-b-O15_PUERP_INFECT_OTHER	5	82173310	0.0466	120106	0.5629	Other puerperal infections || id:finn-b-O15_PUERP_INFECT_OTHER	Other puerperal infections	Other puerperal infections || ||	TRUE	igd	NA	NA	NA	ukb-b-12621	5	82173310	0.00134017	1e-05	247180	Ever had stillbirth, spontaneous miscarriage or termination || id:ukb-b-12621	TRUE	reported	igd	2	1	TRUE	-0.00886406	19.4227066259996	-0.00886406	-0.00167185
rs13401104	A	G	A	G	-0.0074025	0.0141	0.163701	0.1951	FALSE	FALSE	FALSE	finn-b-O15_PUERP_INFECT_OTHER	2	237105518	0.0586	120106	0.8104	Other puerperal infections || id:finn-b-O15_PUERP_INFECT_OTHER	Other puerperal infections	Other puerperal infections || ||	TRUE	igd	NA	NA	NA	ukb-b-12621	2	237105518	0.00180408	4.09996e-05	247180	Ever had stillbirth, spontaneous miscarriage or termination || id:ukb-b-12621	TRUE	reported	igd	2	1	TRUE	-0.00825283	16.836245436467	-0.00825283	0.000694292791425204
rs1342477	C	T	C	T	0.00594435	0.0229	0.466444	0.5082	FALSE	FALSE	FALSE	finn-b-O15_PUERP_INFECT_OTHER	9	84247220	0.0483	120106	0.6344	Other puerperal infections || id:finn-b-O15_PUERP_INFECT_OTHER	Other puerperal infections	Other puerperal infections || ||	TRUE	igd	NA	NA	NA	ukb-b-12621	9	84247220	0.00143409	3.40001e-05	247180	Ever had stillbirth, spontaneous miscarriage or termination || id:ukb-b-12621	TRUE	reported	igd	2	1	TRUE	0.0083369647413122	17.1812964034943	0.0083369647413122	0.00136807280323764
rs1368360	C	T	C	T	0.00867061	0.0197	0.116821	0.07066	FALSE	FALSE	FALSE	finn-b-O15_PUERP_INFECT_OTHER	5	167466419	0.0907	120106	0.8284	Other puerperal infections || id:finn-b-O15_PUERP_INFECT_OTHER	Other puerperal infections	Other puerperal infections || ||	TRUE	igd	NA	NA	NA	ukb-b-12621	5	167466419	0.00208316	3.2e-05	247180	Ever had stillbirth, spontaneous miscarriage or termination || id:ukb-b-12621	TRUE	reported	igd	2	1	TRUE	0.00837156972301898	17.3242343113587	0.00837156972301898	0.000626729472147555
rs1369923	T	C	T	C	-0.00801247	0.0282	0.853619	0.874	FALSE	FALSE	FALSE	finn-b-O15_PUERP_INFECT_OTHER	16	61878581	0.0703	120106	0.6884	Other puerperal infections || id:finn-b-O15_PUERP_INFECT_OTHER	Other puerperal infections	Other puerperal infections || ||	TRUE	igd	NA	NA	NA	ukb-b-12621	16	61878581	0.00187606	1.89998e-05	247180	Ever had stillbirth, spontaneous miscarriage or termination || id:ukb-b-12621	TRUE	reported	igd	2	1	TRUE	-0.00859011	18.2406111506277	-0.00859011	0.00115748336071095
rs137967816	G	A	G	A	0.0228304	-0.3541	0.018014	0.02092	FALSE	FALSE	FALSE	finn-b-O15_PUERP_INFECT_OTHER	10	68493572	0.1666	120106	0.03359	Other puerperal infections || id:finn-b-O15_PUERP_INFECT_OTHER	Other puerperal infections	Other puerperal infections || ||	TRUE	igd	NA	NA	NA	ukb-b-12621	10	68493572	0.00516427	9.80009e-06	247180	Ever had stillbirth, spontaneous miscarriage or termination || id:ukb-b-12621	TRUE	reported	igd	2	1	TRUE	0.00889165298025767	19.5438068104116	0.00889165298025767	-0.00613287
rs138008453	A	G	A	G	0.0240892	0.0882	0.01322	0.01317	FALSE	FALSE	FALSE	finn-b-O15_PUERP_INFECT_OTHER	1	29451833	0.2043	120106	0.6658	Other puerperal infections || id:finn-b-O15_PUERP_INFECT_OTHER	Other puerperal infections	Other puerperal infections || ||	TRUE	igd	NA	NA	NA	ukb-b-12621	1	29451833	0.00583652	3.69999e-05	247180	Ever had stillbirth, spontaneous miscarriage or termination || id:ukb-b-12621	TRUE	reported	igd	2	1	TRUE	0.00830134623102034	17.0347905696802	0.00830134623102034	0.00124572203264538
rs139236907	A	C	A	C	0.0197561	-0.1716	0.019928	0.01542	FALSE	FALSE	FALSE	finn-b-O15_PUERP_INFECT_OTHER	4	31456124	0.1896	120106	0.3654	Other puerperal infections || id:finn-b-O15_PUERP_INFECT_OTHER	Other puerperal infections	Other puerperal infections || ||	TRUE	igd	NA	NA	NA	ukb-b-12621	4	31456124	0.00487302	5e-05	247180	Ever had stillbirth, spontaneous miscarriage or termination || id:ukb-b-12621	TRUE	reported	igd	2	1	TRUE	0.00815424349865766	16.4363751003455	0.00815424349865766	-0.00261155
rs139293273	C	T	C	T	0.0276686	-0.184	0.013412	0.004015	FALSE	FALSE	FALSE	finn-b-O15_PUERP_INFECT_OTHER	6	124078768	0.3654	120106	0.6145	Other puerperal infections || id:finn-b-O15_PUERP_INFECT_OTHER	Other puerperal infections	Other puerperal infections || ||	TRUE	igd	NA	NA	NA	ukb-b-12621	6	124078768	0.00615159	6.90001e-06	247180	Ever had stillbirth, spontaneous miscarriage or termination || id:ukb-b-12621	TRUE	reported	igd	2	1	TRUE	0.0090464278553331	20.2301733971834	0.0090464278553331	-0.00145301
rs1395992	T	C	T	C	0.0207148	0.0228	0.018762	0.03557	FALSE	FALSE	FALSE	finn-b-O15_PUERP_INFECT_OTHER	3	21432688	0.125	120106	0.8556	Other puerperal infections || id:finn-b-O15_PUERP_INFECT_OTHER	Other puerperal infections	Other puerperal infections || ||	TRUE	igd	NA	NA	NA	ukb-b-12621	3	21432688	0.00488067	2.19999e-05	247180	Ever had stillbirth, spontaneous miscarriage or termination || id:ukb-b-12621	TRUE	reported	igd	2	1	TRUE	0.00853651423110298	18.013686502909	0.00853651423110298	0.000526315351980504
rs139629585	C	T	C	T	-0.00772544	-0.0033	0.145016	0.236	FALSE	FALSE	FALSE	finn-b-O15_PUERP_INFECT_OTHER	3	84862871	0.0548	120106	0.9516	Other puerperal infections || id:finn-b-O15_PUERP_INFECT_OTHER	Other puerperal infections	Other puerperal infections || ||	TRUE	igd	NA	NA	NA	ukb-b-12621	3	84862871	0.00188899	4.30002e-05	247180	Ever had stillbirth, spontaneous miscarriage or termination || id:ukb-b-12621	TRUE	reported	igd	2	1	TRUE	-0.00822572	16.725808886865	-0.00822572	-0.000173762
rs139975812	A	C	A	C	-0.0221095	-0.1396	0.016968	0.006395	FALSE	FALSE	FALSE	finn-b-O15_PUERP_INFECT_OTHER	6	152905789	0.2958	120106	0.637101	Other puerperal infections || id:finn-b-O15_PUERP_INFECT_OTHER	Other puerperal infections	Other puerperal infections || ||	TRUE	igd	NA	NA	NA	ukb-b-12621	6	152905789	0.00524812	2.5e-05	247180	Ever had stillbirth, spontaneous miscarriage or termination || id:ukb-b-12621	TRUE	reported	igd	2	1	TRUE	-0.00847334	17.748037143748	-0.00847334	-0.00136178
rs1408390	T	C	T	C	-0.00560281	0.0291	0.471393	0.4857	FALSE	FALSE	FALSE	finn-b-O15_PUERP_INFECT_OTHER	10	10551781	0.0468	120106	0.534399	Other puerperal infections || id:finn-b-O15_PUERP_INFECT_OTHER	Other puerperal infections	Other puerperal infections || ||	TRUE	igd	NA	NA	NA	ukb-b-12621	10	10551781	0.00133663	2.80001e-05	247180	Ever had stillbirth, spontaneous miscarriage or termination || id:ukb-b-12621	TRUE	reported	igd	2	1	TRUE	-0.00843091	17.5707128522318	-0.00843091	0.00179418698131555
rs141442529	C	T	C	T	0.038158	-0.3952	0.005193	0.003411	FALSE	FALSE	FALSE	finn-b-O15_PUERP_INFECT_OTHER	11	58411497	0.3979	120106	0.3207	Other puerperal infections || id:finn-b-O15_PUERP_INFECT_OTHER	Other puerperal infections	Other puerperal infections || ||	TRUE	igd	NA	NA	NA	ukb-b-12621	11	58411497	0.00934281	4.39997e-05	247180	Ever had stillbirth, spontaneous miscarriage or termination || id:ukb-b-12621	TRUE	reported	igd	2	1	TRUE	0.00821463982172701	16.6807730463839	0.00821463982172701	-0.00286591
rs141725002	A	G	A	G	-0.0298337	0.3683	0.008826	0.001111	FALSE	FALSE	FALSE	finn-b-O15_PUERP_INFECT_OTHER	6	30971976	0.6831	120106	0.5898	Other puerperal infections || id:finn-b-O15_PUERP_INFECT_OTHER	Other puerperal infections	Other puerperal infections || ||	TRUE	igd	NA	NA	NA	ukb-b-12621	6	30971976	0.00732056	4.60002e-05	247180	Ever had stillbirth, spontaneous miscarriage or termination || id:ukb-b-12621	TRUE	reported	igd	2	1	TRUE	-0.00819678	16.6083170752882	-0.00819678	0.00155574413407237
rs143285986	T	C	T	C	0.0174498	0.2487	0.025474	0.01075	FALSE	FALSE	FALSE	finn-b-O15_PUERP_INFECT_OTHER	11	30892268	0.2237	120106	0.2664	Other puerperal infections || id:finn-b-O15_PUERP_INFECT_OTHER	Other puerperal infections	Other puerperal infections || ||	TRUE	igd	NA	NA	NA	ukb-b-12621	11	30892268	0.00421773	3.50002e-05	247180	Ever had stillbirth, spontaneous miscarriage or termination || id:ukb-b-12621	TRUE	reported	igd	2	1	TRUE	0.00832131064932841	17.1168308088758	0.00832131064932841	0.00320795915991006
rs143288249	C	T	C	T	0.00573903	-0.0055	0.368046	0.3294	FALSE	FALSE	FALSE	finn-b-O15_PUERP_INFECT_OTHER	14	40398907	0.0495	120106	0.9122	Other puerperal infections || id:finn-b-O15_PUERP_INFECT_OTHER	Other puerperal infections	Other puerperal infections || ||	TRUE	igd	NA	NA	NA	ukb-b-12621	14	40398907	0.00138613	3.50002e-05	247180	Ever had stillbirth, spontaneous miscarriage or termination || id:ukb-b-12621	TRUE	reported	igd	2	1	TRUE	0.00832749855266721	17.1422989180389	0.00832749855266721	-0.000320611
rs1435371	G	A	G	A	0.00831374	-0.0651	0.135483	0.1374	FALSE	FALSE	FALSE	finn-b-O15_PUERP_INFECT_OTHER	3	5898864	0.0676	120106	0.3356	Other puerperal infections || id:finn-b-O15_PUERP_INFECT_OTHER	Other puerperal infections	Other puerperal infections || ||	TRUE	igd	NA	NA	NA	ukb-b-12621	3	5898864	0.00195342	2.1e-05	247180	Ever had stillbirth, spontaneous miscarriage or termination || id:ukb-b-12621	TRUE	reported	igd	2	1	TRUE	0.00856012269107679	18.1134683718828	0.00856012269107679	-0.00277878
rs1436378	A	G	A	G	0.00869749	-0.0213	0.146017	0.1268	FALSE	FALSE	FALSE	finn-b-O15_PUERP_INFECT_OTHER	16	61850798	0.07	120106	0.760801	Other puerperal infections || id:finn-b-O15_PUERP_INFECT_OTHER	Other puerperal infections	Other puerperal infections || ||	TRUE	igd	NA	NA	NA	ukb-b-12621	16	61850798	0.00188566	4e-06	247180	Ever had stillbirth, spontaneous miscarriage or termination || id:ukb-b-12621	TRUE	reported	igd	2	1	TRUE	0.00927698711738472	21.274585091084	0.00927698711738472	-0.000878016
rs143764990	A	G	A	G	-0.0297126	0.2386	0.009245	0.001476	FALSE	FALSE	FALSE	finn-b-O15_PUERP_INFECT_OTHER	6	30943138	0.6652	120106	0.7199	Other puerperal infections || id:finn-b-O15_PUERP_INFECT_OTHER	Other puerperal infections	Other puerperal infections || ||	TRUE	igd	NA	NA	NA	ukb-b-12621	6	30943138	0.00707642	2.69998e-05	247180	Ever had stillbirth, spontaneous miscarriage or termination || id:ukb-b-12621	TRUE	reported	igd	2	1	TRUE	-0.00844514	17.630072986886	-0.00844514	0.00103499733224307
rs143984598	T	C	T	C	0.0348207	0.315	0.009405	0.01943	FALSE	FALSE	FALSE	finn-b-O15_PUERP_INFECT_OTHER	7	98518702	0.1719	120106	0.0668606	Other puerperal infections || id:finn-b-O15_PUERP_INFECT_OTHER	Other puerperal infections	Other puerperal infections || ||	TRUE	igd	NA	NA	NA	ukb-b-12621	7	98518702	0.00728563	1.79999e-06	247180	Ever had stillbirth, spontaneous miscarriage or termination || id:ukb-b-12621	TRUE	reported	igd	2	1	TRUE	0.00961270052500676	22.8423494504608	0.00961270052500676	0.00528749378988672
rs144877620	G	A	G	A	0.0166252	-0.0466	0.029136	0.04879	FALSE	FALSE	FALSE	finn-b-O15_PUERP_INFECT_OTHER	10	54877724	0.1073	120106	0.6637	Other puerperal infections || id:finn-b-O15_PUERP_INFECT_OTHER	Other puerperal infections	Other puerperal infections || ||	TRUE	igd	NA	NA	NA	ukb-b-12621	10	54877724	0.00409357	4.90004e-05	247180	Ever had stillbirth, spontaneous miscarriage or termination || id:ukb-b-12621	TRUE	reported	igd	2	1	TRUE	0.00816855543481945	16.4941262577672	0.00816855543481945	-0.00125316
rs145136831	C	G	C	G	0.0341154	0.311	0.009634	0.01952	FALSE	TRUE	FALSE	finn-b-O15_PUERP_INFECT_OTHER	7	98494167	0.1717	120106	0.0701795	Other puerperal infections || id:finn-b-O15_PUERP_INFECT_OTHER	Other puerperal infections	Other puerperal infections || ||	TRUE	igd	NA	NA	NA	ukb-b-12621	7	98494167	0.00722532	2.30001e-06	247180	Ever had stillbirth, spontaneous miscarriage or termination || id:ukb-b-12621	TRUE	reported	igd	2	1	TRUE	0.00949661627650889	22.2939366667344	0.00949661627650889	0.00522643347090054
rs145457809	G	A	G	A	-0.0196755	-0.0176	0.022065	0.03034	FALSE	FALSE	FALSE	finn-b-O15_PUERP_INFECT_OTHER	1	4356921	0.1383	120106	0.8988	Other puerperal infections || id:finn-b-O15_PUERP_INFECT_OTHER	Other puerperal infections	Other puerperal infections || ||	TRUE	igd	NA	NA	NA	ukb-b-12621	1	4356921	0.00484169	4.79999e-05	247180	Ever had stillbirth, spontaneous miscarriage or termination || id:ukb-b-12621	TRUE	reported	igd	2	1	TRUE	-0.00817352	16.5142021526847	-0.00817352	-0.000367208
rs1465405	G	T	G	T	-0.00652199	-0.0989	0.24725	0.2047	FALSE	FALSE	FALSE	finn-b-O15_PUERP_INFECT_OTHER	5	148116202	0.058	120106	0.0881495	Other puerperal infections || id:finn-b-O15_PUERP_INFECT_OTHER	Other puerperal infections	Other puerperal infections || ||	TRUE	igd	NA	NA	NA	ukb-b-12621	5	148116202	0.00153914	2.30001e-05	247180	Ever had stillbirth, spontaneous miscarriage or termination || id:ukb-b-12621	TRUE	reported	igd	2	1	TRUE	-0.00852278	17.9557688989175	-0.00852278	-0.00492022
rs148902821	T	C	T	C	0.0177072	-0.0837	0.025911	0.03819	FALSE	FALSE	FALSE	finn-b-O15_PUERP_INFECT_OTHER	21	27371371	0.1224	120106	0.494	Other puerperal infections || id:finn-b-O15_PUERP_INFECT_OTHER	Other puerperal infections	Other puerperal infections || ||	TRUE	igd	NA	NA	NA	ukb-b-12621	21	27371371	0.00422695	2.80001e-05	247180	Ever had stillbirth, spontaneous miscarriage or termination || id:ukb-b-12621	TRUE	reported	igd	2	1	TRUE	0.00842563145773262	17.5487248204332	0.00842563145773262	-0.00197317
rs149152747	A	T	A	T	-0.0121359	0.0465	0.060665	0.05771	FALSE	TRUE	FALSE	finn-b-O15_PUERP_INFECT_OTHER	22	42409913	0.0995	120106	0.6404	Other puerperal infections || id:finn-b-O15_PUERP_INFECT_OTHER	Other puerperal infections	Other puerperal infections || ||	TRUE	igd	NA	NA	NA	ukb-b-12621	22	42409913	0.00278634	1.29999e-05	247180	Ever had stillbirth, spontaneous miscarriage or termination || id:ukb-b-12621	TRUE	reported	igd	2	1	TRUE	-0.00876025	18.9703681511303	-0.00876025	0.00134849935007859
rs149201231	G	C	G	C	-0.01882	-0.1893	0.021767	0.03351	FALSE	TRUE	FALSE	finn-b-O15_PUERP_INFECT_OTHER	20	51723324	0.1297	120106	0.1444	Other puerperal infections || id:finn-b-O15_PUERP_INFECT_OTHER	Other puerperal infections	Other puerperal infections || ||	TRUE	igd	NA	NA	NA	ukb-b-12621	20	51723324	0.00454238	3.40001e-05	247180	Ever had stillbirth, spontaneous miscarriage or termination || id:ukb-b-12621	TRUE	reported	igd	2	1	TRUE	-0.00833328	17.1661266423277	-0.00833328	-0.00421142
rs150208559	A	G	A	G	-0.00689746	-0.055	0.205005	0.2155	FALSE	FALSE	FALSE	finn-b-O15_PUERP_INFECT_OTHER	1	21409254	0.0565	120106	0.3303	Other puerperal infections || id:finn-b-O15_PUERP_INFECT_OTHER	Other puerperal infections	Other puerperal infections || ||	TRUE	igd	NA	NA	NA	ukb-b-12621	1	21409254	0.00166688	3.50002e-05	247180	Ever had stillbirth, spontaneous miscarriage or termination || id:ukb-b-12621	TRUE	reported	igd	2	1	TRUE	-0.00832271	17.1225999364556	-0.00832271	-0.00280888
rs150241871	G	A	G	A	-0.0219406	0.0456	0.016426	0.007966	FALSE	FALSE	FALSE	finn-b-O15_PUERP_INFECT_OTHER	6	152931814	0.2675	120106	0.8646	Other puerperal infections || id:finn-b-O15_PUERP_INFECT_OTHER	Other puerperal infections	Other puerperal infections || ||	TRUE	igd	NA	NA	NA	ukb-b-12621	6	152931814	0.00525254	2.99999e-05	247180	Ever had stillbirth, spontaneous miscarriage or termination || id:ukb-b-12621	TRUE	reported	igd	2	1	TRUE	-0.00840154	17.4485066346401	-0.00840154	0.000491883515146176
rs150524893	G	A	G	A	-0.0221912	-0.0388	0.016577	0.01742	FALSE	FALSE	FALSE	finn-b-O15_PUERP_INFECT_OTHER	8	106471400	0.1775	120106	0.8268	Other puerperal infections || id:finn-b-O15_PUERP_INFECT_OTHER	Other puerperal infections	Other puerperal infections || ||	TRUE	igd	NA	NA	NA	ukb-b-12621	8	106471400	0.00528205	2.69998e-05	247180	Ever had stillbirth, spontaneous miscarriage or termination || id:ukb-b-12621	TRUE	reported	igd	2	1	TRUE	-0.00845002	17.650481578521	-0.00845002	-0.000630746
rs1571534	G	A	G	A	-0.00564934	0.0392	0.585709	0.6216	FALSE	FALSE	FALSE	finn-b-O15_PUERP_INFECT_OTHER	9	92117752	0.048	120106	0.4141	Other puerperal infections || id:finn-b-O15_PUERP_INFECT_OTHER	Other puerperal infections	Other puerperal infections || ||	TRUE	igd	NA	NA	NA	ukb-b-12621	9	92117752	0.00135067	2.90001e-05	247180	Ever had stillbirth, spontaneous miscarriage or termination || id:ukb-b-12621	TRUE	reported	igd	2	1	TRUE	-0.00841256	17.4943140566661	-0.00841256	0.00235648613067577
rs1585994	T	A	T	A	0.00725924	0.0162	0.172986	0.1683	FALSE	TRUE	FALSE	finn-b-O15_PUERP_INFECT_OTHER	8	72035829	0.062	120106	0.793699	Other puerperal infections || id:finn-b-O15_PUERP_INFECT_OTHER	Other puerperal infections	Other puerperal infections || ||	TRUE	igd	NA	NA	NA	ukb-b-12621	8	72035829	0.00175337	3.50002e-05	247180	Ever had stillbirth, spontaneous miscarriage or termination || id:ukb-b-12621	TRUE	reported	igd	2	1	TRUE	0.00832717359849732	17.1409610038789	0.00832717359849732	0.000753953333655161
rs16852088	T	C	T	C	0.0264661	0.2779	0.010988	0.02444	FALSE	FALSE	FALSE	finn-b-O15_PUERP_INFECT_OTHER	2	167239708	0.1503	120106	0.0645194	Other puerperal infections || id:finn-b-O15_PUERP_INFECT_OTHER	Other puerperal infections	Other puerperal infections || ||	TRUE	igd	NA	NA	NA	ukb-b-12621	2	167239708	0.00639211	3.50002e-05	247180	Ever had stillbirth, spontaneous miscarriage or termination || id:ukb-b-12621	TRUE	reported	igd	2	1	TRUE	0.00832771286046383	17.1431813031526	0.00832771286046383	0.00533512561771717
rs16859748	G	A	G	A	0.00828885	0.0896	0.152054	0.1649	FALSE	FALSE	FALSE	finn-b-O15_PUERP_INFECT_OTHER	3	184893137	0.0624	120106	0.1512	Other puerperal infections || id:finn-b-O15_PUERP_INFECT_OTHER	Other puerperal infections	Other puerperal infections || ||	TRUE	igd	NA	NA	NA	ukb-b-12621	3	184893137	0.00184693	7.19996e-06	247180	Ever had stillbirth, spontaneous miscarriage or termination || id:ukb-b-12621	TRUE	reported	igd	2	1	TRUE	0.00902653861344674	20.1413088736813	0.00902653861344674	0.00414324825856469
rs16953718	A	G	A	G	0.00971335	0.0973	0.083638	0.1002	FALSE	FALSE	FALSE	finn-b-O15_PUERP_INFECT_OTHER	15	70051992	0.0789	120106	0.2174	Other puerperal infections || id:finn-b-O15_PUERP_INFECT_OTHER	Other puerperal infections	Other puerperal infections || ||	TRUE	igd	NA	NA	NA	ukb-b-12621	15	70051992	0.00239584	5e-05	247180	Ever had stillbirth, spontaneous miscarriage or termination || id:ukb-b-12621	TRUE	reported	igd	2	1	TRUE	0.00815439753636137	16.4369961300599	0.00815439753636137	0.00355839660887784
rs1701834	T	C	T	C	0.00811032	-0.0096	0.149584	0.216	FALSE	FALSE	FALSE	finn-b-O15_PUERP_INFECT_OTHER	7	113010690	0.0566	120106	0.8646	Other puerperal infections || id:finn-b-O15_PUERP_INFECT_OTHER	Other puerperal infections	Other puerperal infections || ||	TRUE	igd	NA	NA	NA	ukb-b-12621	7	113010690	0.00187119	1.5e-05	247180	Ever had stillbirth, spontaneous miscarriage or termination || id:ukb-b-12621	TRUE	reported	igd	2	1	TRUE	0.00871763521093266	18.7862546239114	0.00871763521093266	-0.000489414
rs17170873	C	G	C	G	0.027476	-0.1031	0.01067	0.02298	FALSE	TRUE	FALSE	finn-b-O15_PUERP_INFECT_OTHER	7	37130596	0.1563	120106	0.5095	Other puerperal infections || id:finn-b-O15_PUERP_INFECT_OTHER	Other puerperal infections	Other puerperal infections || ||	TRUE	igd	NA	NA	NA	ukb-b-12621	7	37130596	0.00647779	2.19999e-05	247180	Ever had stillbirth, spontaneous miscarriage or termination || id:ukb-b-12621	TRUE	reported	igd	2	1	TRUE	0.00853111765496371	17.9909164180919	0.00853111765496371	-0.00190336
rs17227589	A	G	A	G	-0.00769213	0.0153	0.21546	0.1696	FALSE	FALSE	FALSE	finn-b-O15_PUERP_INFECT_OTHER	16	50973123	0.0616	120106	0.8032	Other puerperal infections || id:finn-b-O15_PUERP_INFECT_OTHER	Other puerperal infections	Other puerperal infections || ||	TRUE	igd	NA	NA	NA	ukb-b-12621	16	50973123	0.00161949	2e-06	247180	Ever had stillbirth, spontaneous miscarriage or termination || id:ukb-b-12621	TRUE	reported	igd	2	1	TRUE	-0.00955308	22.5598750215524	-0.00955308	0.000716690868909049
rs17330504	T	C	T	C	0.0173581	0.252	0.025633	0.01074	FALSE	FALSE	FALSE	finn-b-O15_PUERP_INFECT_OTHER	11	30876916	0.2238	120106	0.2601	Other puerperal infections || id:finn-b-O15_PUERP_INFECT_OTHER	Other puerperal infections	Other puerperal infections || ||	TRUE	igd	NA	NA	NA	ukb-b-12621	11	30876916	0.00419289	3.50002e-05	247180	Ever had stillbirth, spontaneous miscarriage or termination || id:ukb-b-12621	TRUE	reported	igd	2	1	TRUE	0.00832662017170332	17.1386825334032	0.00832662017170332	0.00324907271056831
rs1734438	C	T	C	T	0.00602111	0.0123	0.589952	0.5842	FALSE	FALSE	FALSE	finn-b-O15_PUERP_INFECT_OTHER	2	10916584	0.0472	120106	0.7942	Other puerperal infections || id:finn-b-O15_PUERP_INFECT_OTHER	Other puerperal infections	Other puerperal infections || ||	TRUE	igd	NA	NA	NA	ukb-b-12621	2	10916584	0.00135182	8.40001e-06	247180	Ever had stillbirth, spontaneous miscarriage or termination || id:ukb-b-12621	TRUE	reported	igd	2	1	TRUE	0.00895850126193074	19.8387994827995	0.00895850126193074	0.000751941845987963
rs1757218	C	G	C	G	0.00887788	0.1409	0.851479	0.8103	FALSE	TRUE	FALSE	finn-b-O15_PUERP_INFECT_OTHER	10	18506741	0.0596	120106	0.0180601	Other puerperal infections || id:finn-b-O15_PUERP_INFECT_OTHER	Other puerperal infections	Other puerperal infections || ||	TRUE	igd	NA	NA	NA	ukb-b-12621	10	18506741	0.00188818	2.59998e-06	247180	Ever had stillbirth, spontaneous miscarriage or termination || id:ukb-b-12621	TRUE	reported	igd	2	1	TRUE	0.00945674220231542	22.1070989234903	0.00945674220231542	0.00682143732232481
rs1835022	A	G	A	G	0.00646325	0.0227	0.265339	0.3079	FALSE	FALSE	FALSE	finn-b-O15_PUERP_INFECT_OTHER	5	102843846	0.0503	120106	0.6513	Other puerperal infections || id:finn-b-O15_PUERP_INFECT_OTHER	Other puerperal infections	Other puerperal infections || ||	TRUE	igd	NA	NA	NA	ukb-b-12621	5	102843846	0.0015055	1.79999e-05	247180	Ever had stillbirth, spontaneous miscarriage or termination || id:ukb-b-12621	TRUE	reported	igd	2	1	TRUE	0.00863473666288734	18.4306388862447	0.00863473666288734	0.00130220322962898
rs184766480	G	T	G	T	-0.02571	0.0648	0.012018	0.007517	FALSE	FALSE	FALSE	finn-b-O15_PUERP_INFECT_OTHER	1	107000488	0.2742	120106	0.8131	Other puerperal infections || id:finn-b-O15_PUERP_INFECT_OTHER	Other puerperal infections	Other puerperal infections || ||	TRUE	igd	NA	NA	NA	ukb-b-12621	1	107000488	0.00625628	4e-05	247180	Ever had stillbirth, spontaneous miscarriage or termination || id:ukb-b-12621	TRUE	reported	igd	2	1	TRUE	-0.00826544	16.8877502867619	-0.00826544	0.000681912605460212
rs187188352	T	A	T	A	0.0251265	0.4032	0.013893	0.01284	FALSE	TRUE	FALSE	finn-b-O15_PUERP_INFECT_OTHER	13	19402988	0.2143	120106	0.0599598	Other puerperal infections || id:finn-b-O15_PUERP_INFECT_OTHER	Other puerperal infections	Other puerperal infections || ||	TRUE	igd	NA	NA	NA	ukb-b-12621	13	19402988	0.00602038	2.99999e-05	247180	Ever had stillbirth, spontaneous miscarriage or termination || id:ukb-b-12621	TRUE	reported	igd	2	1	TRUE	0.00839436568467269	17.4187179395487	0.00839436568467269	0.00542891718124935
rs1876367	A	G	A	G	-0.00758831	0.0059	0.185859	0.1611	FALSE	FALSE	FALSE	finn-b-O15_PUERP_INFECT_OTHER	16	50988210	0.0629	120106	0.9251	Other puerperal infections || id:finn-b-O15_PUERP_INFECT_OTHER	Other puerperal infections	Other puerperal infections || ||	TRUE	igd	NA	NA	NA	ukb-b-12621	16	50988210	0.00170806	8.9e-06	247180	Ever had stillbirth, spontaneous miscarriage or termination || id:ukb-b-12621	TRUE	reported	igd	2	1	TRUE	-0.00893552	19.7371	-0.00893552	0.000270659088241901
rs2005203	T	C	T	C	0.00641281	0.0052	0.691363	0.5983	FALSE	FALSE	FALSE	finn-b-O15_PUERP_INFECT_OTHER	2	44541725	0.0474	120106	0.9123	Other puerperal infections || id:finn-b-O15_PUERP_INFECT_OTHER	Other puerperal infections	Other puerperal infections || ||	TRUE	igd	NA	NA	NA	ukb-b-12621	2	44541725	0.00143731	8.09991e-06	247180	Ever had stillbirth, spontaneous miscarriage or termination || id:ukb-b-12621	TRUE	reported	igd	2	1	TRUE	0.00897378233709703	19.9065432204863	0.00897378233709703	0.000316552862008457
rs2082448	T	C	T	C	-0.00582613	0.0553	0.536999	0.5215	FALSE	FALSE	FALSE	finn-b-O15_PUERP_INFECT_OTHER	19	56536802	0.0469	120106	0.2385	Other puerperal infections || id:finn-b-O15_PUERP_INFECT_OTHER	Other puerperal infections	Other puerperal infections || ||	TRUE	igd	NA	NA	NA	ukb-b-12621	19	56536802	0.00133967	1.40001e-05	247180	Ever had stillbirth, spontaneous miscarriage or termination || id:ukb-b-12621	TRUE	reported	igd	2	1	TRUE	-0.00874703	18.9131853076076	-0.00874703	0.00340228773197632
rs2116198	C	T	C	T	-0.00665691	0.0505	0.779982	0.7481	FALSE	FALSE	FALSE	finn-b-O15_PUERP_INFECT_OTHER	9	74086824	0.0536	120106	0.3466	Other puerperal infections || id:finn-b-O15_PUERP_INFECT_OTHER	Other puerperal infections	Other puerperal infections || ||	TRUE	igd	NA	NA	NA	ukb-b-12621	9	74086824	0.0016195	3.89996e-05	247180	Ever had stillbirth, spontaneous miscarriage or termination || id:ukb-b-12621	TRUE	reported	igd	2	1	TRUE	-0.00826746	16.8959830882134	-0.00826746	0.00271860585396514
rs2357724	G	A	G	A	-0.00583111	-0.0882	0.364175	0.3394	FALSE	FALSE	FALSE	finn-b-O15_PUERP_INFECT_OTHER	7	13710376	0.0492	120106	0.0730702	Other puerperal infections || id:finn-b-O15_PUERP_INFECT_OTHER	Other puerperal infections	Other puerperal infections || ||	TRUE	igd	NA	NA	NA	ukb-b-12621	7	13710376	0.00139719	2.99999e-05	247180	Ever had stillbirth, spontaneous miscarriage or termination || id:ukb-b-12621	TRUE	reported	igd	2	1	TRUE	-0.00839413	17.4177290777311	-0.00839413	-0.00517272
rs2392801	G	A	G	A	-0.00705658	0.0075	0.779845	0.7526	FALSE	FALSE	FALSE	finn-b-O15_PUERP_INFECT_OTHER	19	503917	0.0549	120106	0.891	Other puerperal infections || id:finn-b-O15_PUERP_INFECT_OTHER	Other puerperal infections	Other puerperal infections || ||	TRUE	igd	NA	NA	NA	ukb-b-12621	19	503917	0.00167061	2.39999e-05	247180	Ever had stillbirth, spontaneous miscarriage or termination || id:ukb-b-12621	TRUE	reported	igd	2	1	TRUE	-0.00849569	17.8417884462297	-0.00849569	0.000394194126870508
rs2660488	G	A	G	A	-0.0109377	-0.0876	0.074238	0.09608	FALSE	FALSE	FALSE	finn-b-O15_PUERP_INFECT_OTHER	19	6796267	0.0795	120106	0.2705	Other puerperal infections || id:finn-b-O15_PUERP_INFECT_OTHER	Other puerperal infections	Other puerperal infections || ||	TRUE	igd	NA	NA	NA	ukb-b-12621	19	6796267	0.00249667	1.2e-05	247180	Ever had stillbirth, spontaneous miscarriage or termination || id:ukb-b-12621	TRUE	reported	igd	2	1	TRUE	-0.00881136	19.1924195604577	-0.00881136	-0.00317948
rs2741367	C	A	C	A	-0.00991172	0.0562	0.082202	0.04779	FALSE	FALSE	FALSE	finn-b-O15_PUERP_INFECT_OTHER	20	51637059	0.1089	120106	0.6061	Other puerperal infections || id:finn-b-O15_PUERP_INFECT_OTHER	Other puerperal infections	Other puerperal infections || ||	TRUE	igd	NA	NA	NA	ukb-b-12621	20	51637059	0.00241548	4.09996e-05	247180	Ever had stillbirth, spontaneous miscarriage or termination || id:ukb-b-12621	TRUE	reported	igd	2	1	TRUE	-0.00825327	16.8380253164145	-0.00825327	0.00148911836078291
rs28736892	C	T	C	T	-0.00811183	0.0462	0.155562	0.1888	FALSE	FALSE	FALSE	finn-b-O15_PUERP_INFECT_OTHER	3	76157584	0.06	120106	0.4417	Other puerperal infections || id:finn-b-O15_PUERP_INFECT_OTHER	Other puerperal infections	Other puerperal infections || ||	TRUE	igd	NA	NA	NA	ukb-b-12621	3	76157584	0.00189772	1.89998e-05	247180	Ever had stillbirth, spontaneous miscarriage or termination || id:ukb-b-12621	TRUE	reported	igd	2	1	TRUE	-0.00859737	18.2714667463706	-0.00859737	0.00222183046523002
rs2885985	T	C	T	C	-0.0167322	0.3184	0.027915	0.01107	FALSE	FALSE	FALSE	finn-b-O15_PUERP_INFECT_OTHER	2	177933775	0.2242	120106	0.1556	Other puerperal infections || id:finn-b-O15_PUERP_INFECT_OTHER	Other puerperal infections	Other puerperal infections || ||	TRUE	igd	NA	NA	NA	ukb-b-12621	2	177933775	0.00402844	3.29997e-05	247180	Ever had stillbirth, spontaneous miscarriage or termination || id:ukb-b-12621	TRUE	reported	igd	2	1	TRUE	-0.00835403	17.2517157934551	-0.00835403	0.00409784067175889
rs2893097	G	A	G	A	-0.00820534	0.063	0.14225	0.1705	FALSE	FALSE	FALSE	finn-b-O15_PUERP_INFECT_OTHER	2	169503729	0.0623	120106	0.3117	Other puerperal infections || id:finn-b-O15_PUERP_INFECT_OTHER	Other puerperal infections	Other puerperal infections || ||	TRUE	igd	NA	NA	NA	ukb-b-12621	2	169503729	0.00190287	1.6e-05	247180	Ever had stillbirth, spontaneous miscarriage or termination || id:ukb-b-12621	TRUE	reported	igd	2	1	TRUE	-0.00867294	18.5940898101032	-0.00867294	0.00291791017313251
rs2925544	A	G	A	G	0.0193342	-0.1577	0.021529	0.01573	FALSE	FALSE	FALSE	finn-b-O15_PUERP_INFECT_OTHER	4	31485132	0.188	120106	0.4015	Other puerperal infections || id:finn-b-O15_PUERP_INFECT_OTHER	Other puerperal infections	Other puerperal infections || ||	TRUE	igd	NA	NA	NA	ukb-b-12621	4	31485132	0.00468713	3.69999e-05	247180	Ever had stillbirth, spontaneous miscarriage or termination || id:ukb-b-12621	TRUE	reported	igd	2	1	TRUE	0.00829658473846919	17.0152531726816	0.00829658473846919	-0.00242044
rs310676	G	A	G	A	0.00605575	-0.0143	0.28668	0.2124	FALSE	FALSE	FALSE	finn-b-O15_PUERP_INFECT_OTHER	19	3158498	0.0568	120106	0.8013	Other puerperal infections || id:finn-b-O15_PUERP_INFECT_OTHER	Other puerperal infections	Other puerperal infections || ||	TRUE	igd	rs310676	G	A	ukb-b-12621	19	3153774	0.00147422	4e-05	247180	Ever had stillbirth, spontaneous miscarriage or termination || id:ukb-b-12621	TRUE	reported	igd	2	1	TRUE	0.00826201366564789	16.8737370942015	0.00826201366564789	-0.000726455
rs34488670	C	T	C	T	0.00748836	-0.091	0.211556	0.2227	FALSE	FALSE	FALSE	finn-b-O15_PUERP_INFECT_OTHER	15	47684936	0.0558	120106	0.1033	Other puerperal infections || id:finn-b-O15_PUERP_INFECT_OTHER	Other puerperal infections	Other puerperal infections || ||	TRUE	igd	NA	NA	NA	ukb-b-12621	15	47684936	0.00163032	4.39997e-06	247180	Ever had stillbirth, spontaneous miscarriage or termination || id:ukb-b-12621	TRUE	reported	igd	2	1	TRUE	0.00923826504973637	21.0973407291895	0.00923826504973637	-0.00470569
rs350080	T	G	T	G	-0.00594408	0.0076	0.534241	0.491	FALSE	FALSE	FALSE	finn-b-O15_PUERP_INFECT_OTHER	5	40166375	0.0465	120106	0.8699	Other puerperal infections || id:finn-b-O15_PUERP_INFECT_OTHER	Other puerperal infections	Other puerperal infections || ||	TRUE	igd	NA	NA	NA	ukb-b-12621	5	40166375	0.00133162	8.09991e-06	247180	Ever had stillbirth, spontaneous miscarriage or termination || id:ukb-b-12621	TRUE	reported	igd	2	1	TRUE	-0.00897805	19.9254745317048	-0.00897805	0.000471608751207064
rs35221923	T	C	T	C	0.0303178	0.0096	0.009134	0.03181	FALSE	FALSE	FALSE	finn-b-O15_PUERP_INFECT_OTHER	10	97693948	0.1335	120106	0.9424	Other puerperal infections || id:finn-b-O15_PUERP_INFECT_OTHER	Other puerperal infections	Other puerperal infections || ||	TRUE	igd	NA	NA	NA	ukb-b-12621	10	97693948	0.00722089	2.69998e-05	247180	Ever had stillbirth, spontaneous miscarriage or termination || id:ukb-b-12621	TRUE	reported	igd	2	1	TRUE	0.00844474541610967	17.6284411031766	0.00844474541610967	0.000207496713403128
rs35283519	T	C	T	C	-0.00614853	-0.0009	0.327247	0.2463	FALSE	FALSE	FALSE	finn-b-O15_PUERP_INFECT_OTHER	8	11831661	0.0642	120106	0.9891	Other puerperal infections || id:finn-b-O15_PUERP_INFECT_OTHER	Other puerperal infections	Other puerperal infections || ||	TRUE	igd	NA	NA	NA	ukb-b-12621	8	11831661	0.00143248	1.79999e-05	247180	Ever had stillbirth, spontaneous miscarriage or termination || id:ukb-b-12621	TRUE	reported	igd	2	1	TRUE	-0.008633	18.4232166169143	-0.008633	-4.0451e-05
rs35654250	T	C	T	C	-0.005896	0.0295	0.326428	0.3408	FALSE	FALSE	FALSE	finn-b-O15_PUERP_INFECT_OTHER	4	140896461	0.049	120106	0.5474	Other puerperal infections || id:finn-b-O15_PUERP_INFECT_OTHER	Other puerperal infections	Other puerperal infections || ||	TRUE	igd	NA	NA	NA	ukb-b-12621	4	140896461	0.00142217	3.40001e-05	247180	Ever had stillbirth, spontaneous miscarriage or termination || id:ukb-b-12621	TRUE	reported	igd	2	1	TRUE	-0.00833846	17.1874688221933	-0.00833846	0.00173718689649097
rs35904132	T	C	T	C	0.0117211	0.105	0.056155	0.05135	FALSE	FALSE	FALSE	finn-b-O15_PUERP_INFECT_OTHER	4	125478626	0.1068	120106	0.3256	Other puerperal infections || id:finn-b-O15_PUERP_INFECT_OTHER	Other puerperal infections	Other puerperal infections || ||	TRUE	igd	rs35904132	T	C	ukb-b-12621	4	125476105	0.00288773	4.90004e-05	247180	Ever had stillbirth, spontaneous miscarriage or termination || id:ukb-b-12621	TRUE	reported	igd	2	1	TRUE	0.00816380094145079	16.4749298117146	0.00816380094145079	0.00283685777438189
rs36035779	A	G	A	G	-0.00596135	-0.0986	0.294187	0.2912	FALSE	FALSE	FALSE	finn-b-O15_PUERP_INFECT_OTHER	19	31224354	0.0509	120106	0.0529298	Other puerperal infections || id:finn-b-O15_PUERP_INFECT_OTHER	Other puerperal infections	Other puerperal infections || ||	TRUE	igd	NA	NA	NA	ukb-b-12621	19	31224354	0.001458	4.30002e-05	247180	Ever had stillbirth, spontaneous miscarriage or termination || id:ukb-b-12621	TRUE	reported	igd	2	1	TRUE	-0.0082237	16.7176101498097	-0.0082237	-0.00558951
rs3738984	T	C	T	C	0.00588386	0.005	0.687541	0.5982	FALSE	FALSE	FALSE	finn-b-O15_PUERP_INFECT_OTHER	2	44531484	0.0474	120106	0.9161	Other puerperal infections || id:finn-b-O15_PUERP_INFECT_OTHER	Other puerperal infections	Other puerperal infections || ||	TRUE	igd	NA	NA	NA	ukb-b-12621	2	44531484	0.00143381	4.09996e-05	247180	Ever had stillbirth, spontaneous miscarriage or termination || id:ukb-b-12621	TRUE	reported	igd	2	1	TRUE	0.00825374458106155	16.8399753403785	0.00825374458106155	0.000304377753081741
rs3741619	A	G	A	G	0.00588265	0.0991	0.307943	0.3878	FALSE	FALSE	FALSE	finn-b-O15_PUERP_INFECT_OTHER	12	49389476	0.0478	120106	0.0380496	Other puerperal infections || id:finn-b-O15_PUERP_INFECT_OTHER	Other puerperal infections	Other puerperal infections || ||	TRUE	igd	NA	NA	NA	ukb-b-12621	12	49389476	0.00144632	4.79999e-05	247180	Ever had stillbirth, spontaneous miscarriage or termination || id:ukb-b-12621	TRUE	reported	igd	2	1	TRUE	0.00818067573570021	16.543113004055	0.00818067573570021	0.00598217689350478
rs41505946	A	G	A	G	-0.00740822	0.0128	0.186622	0.1608	FALSE	FALSE	FALSE	finn-b-O15_PUERP_INFECT_OTHER	16	51007008	0.063	120106	0.8385	Other puerperal infections || id:finn-b-O15_PUERP_INFECT_OTHER	Other puerperal infections	Other puerperal infections || ||	TRUE	igd	NA	NA	NA	ukb-b-12621	16	51007008	0.00170601	1.40001e-05	247180	Ever had stillbirth, spontaneous miscarriage or termination || id:ukb-b-12621	TRUE	reported	igd	2	1	TRUE	-0.00873395	18.8566524663426	-0.00873395	0.000586260467200886
rs4293718	A	G	A	G	0.00624063	-0.0088	0.25944	0.2459	FALSE	FALSE	FALSE	finn-b-O15_PUERP_INFECT_OTHER	3	127929120	0.054	120106	0.8707	Other puerperal infections || id:finn-b-O15_PUERP_INFECT_OTHER	Other puerperal infections	Other puerperal infections || ||	TRUE	igd	NA	NA	NA	ukb-b-12621	3	127929120	0.00151732	3.89996e-05	247180	Ever had stillbirth, spontaneous miscarriage or termination || id:ukb-b-12621	TRUE	reported	igd	2	1	TRUE	0.00827239921538155	16.9161880476683	0.00827239921538155	-0.00047023
rs4466747	A	G	A	G	-0.00638411	-0.029	0.238066	0.2224	FALSE	FALSE	FALSE	finn-b-O15_PUERP_INFECT_OTHER	10	58709983	0.0555	120106	0.6012	Other puerperal infections || id:finn-b-O15_PUERP_INFECT_OTHER	Other puerperal infections	Other puerperal infections || ||	TRUE	igd	NA	NA	NA	ukb-b-12621	10	58709983	0.00156358	4.39997e-05	247180	Ever had stillbirth, spontaneous miscarriage or termination || id:ukb-b-12621	TRUE	reported	igd	2	1	TRUE	-0.00821222	16.670956163091	-0.00821222	-0.00150774
rs4587060	G	C	G	C	-0.00621548	-0.027	0.67359	0.7004	FALSE	TRUE	FALSE	finn-b-O15_PUERP_INFECT_OTHER	5	82161871	0.0509	120106	0.595899	Other puerperal infections || id:finn-b-O15_PUERP_INFECT_OTHER	Other puerperal infections	Other puerperal infections || ||	TRUE	igd	NA	NA	NA	ukb-b-12621	5	82161871	0.00142675	1.29999e-05	247180	Ever had stillbirth, spontaneous miscarriage or termination || id:ukb-b-12621	TRUE	reported	igd	2	1	TRUE	-0.00876204	18.9781372976706	-0.00876204	-0.00153062
rs4669629	G	A	G	A	0.00543749	-0.0055	0.56131	0.566	FALSE	FALSE	FALSE	finn-b-O15_PUERP_INFECT_OTHER	2	10947002	0.0468	120106	0.906	Other puerperal infections || id:finn-b-O15_PUERP_INFECT_OTHER	Other puerperal infections	Other puerperal infections || ||	TRUE	igd	NA	NA	NA	ukb-b-12621	2	10947002	0.00133581	4.70002e-05	247180	Ever had stillbirth, spontaneous miscarriage or termination || id:ukb-b-12621	TRUE	reported	igd	2	1	TRUE	0.00818717961238323	16.5694297427051	0.00818717961238323	-0.000339108
rs4785477	C	T	C	T	-0.00636921	0.0537	0.262651	0.1955	FALSE	FALSE	FALSE	finn-b-O15_PUERP_INFECT_OTHER	16	50941040	0.0582	120106	0.3566	Other puerperal infections || id:finn-b-O15_PUERP_INFECT_OTHER	Other puerperal infections	Other puerperal infections || ||	TRUE	igd	NA	NA	NA	ukb-b-12621	16	50941040	0.00151023	2.5e-05	247180	Ever had stillbirth, spontaneous miscarriage or termination || id:ukb-b-12621	TRUE	reported	igd	2	1	TRUE	-0.00848246	17.7862728556119	-0.00848246	0.00266238603150608
rs4785480	T	C	T	C	-0.00770119	0.0113	0.211168	0.1677	FALSE	FALSE	FALSE	finn-b-O15_PUERP_INFECT_OTHER	16	50951373	0.0618	120106	0.8555	Other puerperal infections || id:finn-b-O15_PUERP_INFECT_OTHER	Other puerperal infections	Other puerperal infections || ||	TRUE	igd	NA	NA	NA	ukb-b-12621	16	50951373	0.00163052	2.30001e-06	247180	Ever had stillbirth, spontaneous miscarriage or termination || id:ukb-b-12621	TRUE	reported	igd	2	1	TRUE	-0.00949964	22.3081428056359	-0.00949964	0.00052760775717237
rs4814337	C	G	C	G	-0.00766167	-0.006	0.147988	0.1322	FALSE	TRUE	FALSE	finn-b-O15_PUERP_INFECT_OTHER	20	15106043	0.0684	120106	0.9299	Other puerperal infections || id:finn-b-O15_PUERP_INFECT_OTHER	Other puerperal infections	Other puerperal infections || ||	TRUE	igd	NA	NA	NA	ukb-b-12621	20	15106043	0.00187178	4.30002e-05	247180	Ever had stillbirth, spontaneous miscarriage or termination || id:ukb-b-12621	TRUE	reported	igd	2	2	TRUE	-0.00823283	16.754724056805	-0.00823283	-0.000253114
rs4848693	G	C	G	C	-0.0081203	0.0071	0.822001	0.839	FALSE	TRUE	FALSE	finn-b-O15_PUERP_INFECT_OTHER	2	121940080	0.0632	120106	0.9101	Other puerperal infections || id:finn-b-O15_PUERP_INFECT_OTHER	Other puerperal infections	Other puerperal infections || ||	TRUE	igd	NA	NA	NA	ukb-b-12621	2	121940080	0.00174644	3.29997e-06	247180	Ever had stillbirth, spontaneous miscarriage or termination || id:ukb-b-12621	TRUE	reported	igd	2	1	TRUE	-0.00935178	21.6190601102542	-0.00935178	0.000324162305016513
rs4857993	A	G	A	G	0.0208433	1e-04	0.018701	0.0353	FALSE	FALSE	FALSE	finn-b-O15_PUERP_INFECT_OTHER	3	21447492	0.1261	120106	0.9992	Other puerperal infections || id:finn-b-O15_PUERP_INFECT_OTHER	Other puerperal infections	Other puerperal infections || ||	TRUE	igd	NA	NA	NA	ukb-b-12621	3	21447492	0.0049186	2.30001e-05	247180	Ever had stillbirth, spontaneous miscarriage or termination || id:ukb-b-12621	TRUE	reported	igd	2	1	TRUE	0.00852323164102557	17.9576684072373	0.00852323164102557	2.28826426080267e-06
rs4868916	T	A	T	A	0.006781	0.0478	0.224078	0.3623	FALSE	TRUE	FALSE	finn-b-O15_PUERP_INFECT_OTHER	5	164615943	0.0486	120106	0.3256	Other puerperal infections || id:finn-b-O15_PUERP_INFECT_OTHER	Other puerperal infections	Other puerperal infections || ||	TRUE	igd	NA	NA	NA	ukb-b-12621	5	164615943	0.00161038	2.5e-05	247180	Ever had stillbirth, spontaneous miscarriage or termination || id:ukb-b-12621	TRUE	reported	igd	2	1	TRUE	0.00846924883522185	17.7308988510567	0.00846924883522185	0.00283799184125587
rs4953087	A	G	A	G	0.00591924	0.0219	0.696883	0.6041	FALSE	FALSE	FALSE	finn-b-O15_PUERP_INFECT_OTHER	2	44561627	0.0475	120106	0.644899	Other puerperal infections || id:finn-b-O15_PUERP_INFECT_OTHER	Other puerperal infections	Other puerperal infections || ||	TRUE	igd	NA	NA	NA	ukb-b-12621	2	44561627	0.00144303	4.09996e-05	247180	Ever had stillbirth, spontaneous miscarriage or termination || id:ukb-b-12621	TRUE	reported	igd	2	1	TRUE	0.00825032203950352	16.8260113782701	0.00825032203950352	0.00133036675955002
rs55782970	G	A	G	A	-0.0190977	0.2265	0.023095	0.006654	FALSE	FALSE	FALSE	finn-b-O15_PUERP_INFECT_OTHER	3	177501665	0.2941	120106	0.4413	Other puerperal infections || id:finn-b-O15_PUERP_INFECT_OTHER	Other puerperal infections	Other puerperal infections || ||	TRUE	igd	NA	NA	NA	ukb-b-12621	3	177501665	0.00442218	1.6e-05	247180	Ever had stillbirth, spontaneous miscarriage or termination || id:ukb-b-12621	TRUE	reported	igd	2	1	TRUE	-0.00868607	18.6504494233675	-0.00868607	0.00222225234769884
rs55822393	G	C	G	C	0.0203668	-0.0523	0.022393	0.01897	FALSE	TRUE	FALSE	finn-b-O15_PUERP_INFECT_OTHER	9	103902788	0.1749	120106	0.764999	Other puerperal infections || id:finn-b-O15_PUERP_INFECT_OTHER	Other puerperal infections	Other puerperal infections || ||	TRUE	igd	NA	NA	NA	ukb-b-12621	9	103902788	0.00486992	2.90001e-05	247180	Ever had stillbirth, spontaneous miscarriage or termination || id:ukb-b-12621	TRUE	reported	igd	2	1	TRUE	0.00841164043169722	17.4904886691276	0.00841164043169722	-0.000862845
rs57012908	T	G	T	G	0.0110284	0.0268	0.078704	0.0432	FALSE	FALSE	FALSE	finn-b-O15_PUERP_INFECT_OTHER	8	72022648	0.1148	120106	0.8154	Other puerperal infections || id:finn-b-O15_PUERP_INFECT_OTHER	Other puerperal infections	Other puerperal infections || ||	TRUE	igd	NA	NA	NA	ukb-b-12621	8	72022648	0.0024858	9.09997e-06	247180	Ever had stillbirth, spontaneous miscarriage or termination || id:ukb-b-12621	TRUE	reported	igd	2	1	TRUE	0.00892327192945607	19.6830616066447	0.00892327192945607	0.00067361860188276
rs57607666	A	T	A	T	0.0187534	-0.1009	0.026819	0.01886	FALSE	TRUE	FALSE	finn-b-O15_PUERP_INFECT_OTHER	6	11408701	0.1697	120106	0.552199	Other puerperal infections || id:finn-b-O15_PUERP_INFECT_OTHER	Other puerperal infections	Other puerperal infections || ||	TRUE	igd	NA	NA	NA	ukb-b-12621	6	11408701	0.00410921	5e-06	247180	Ever had stillbirth, spontaneous miscarriage or termination || id:ukb-b-12621	TRUE	reported	igd	2	1	TRUE	0.00917906567429481	20.8277982084748	0.00917906567429481	-0.00171565
rs57933581	A	T	A	T	-0.0323996	-0.5328	0.007086	0.001017	FALSE	TRUE	FALSE	finn-b-O15_PUERP_INFECT_OTHER	6	30788541	0.7044	120106	0.4494	Other puerperal infections || id:finn-b-O15_PUERP_INFECT_OTHER	Other puerperal infections	Other puerperal infections || ||	TRUE	igd	NA	NA	NA	ukb-b-12621	6	30788541	0.00791909	4.30002e-05	247180	Ever had stillbirth, spontaneous miscarriage or termination || id:ukb-b-12621	TRUE	reported	igd	2	1	TRUE	-0.00822896	16.7389703300745	-0.00822896	-0.00218255
rs58663889	T	G	T	G	0.0158638	-0.062	0.049026	0.08132	FALSE	FALSE	FALSE	finn-b-O15_PUERP_INFECT_OTHER	2	135756265	0.0874	120106	0.4784	Other puerperal infections || id:finn-b-O15_PUERP_INFECT_OTHER	Other puerperal infections	Other puerperal infections || ||	TRUE	igd	NA	NA	NA	ukb-b-12621	2	135756265	0.0035121	6.29999e-06	247180	Ever had stillbirth, spontaneous miscarriage or termination || id:ukb-b-12621	TRUE	reported	igd	2	1	TRUE	0.00908484502131729	20.4023740608538	0.00908484502131729	-0.00204692
rs59322	A	C	A	C	0.00561923	0.0633	0.465897	0.4939	FALSE	FALSE	FALSE	finn-b-O15_PUERP_INFECT_OTHER	6	88020521	0.0464	120106	0.173	Other puerperal infections || id:finn-b-O15_PUERP_INFECT_OTHER	Other puerperal infections	Other puerperal infections || ||	TRUE	igd	NA	NA	NA	ukb-b-12621	6	88020521	0.00132826	2.30001e-05	247180	Ever had stillbirth, spontaneous miscarriage or termination || id:ukb-b-12621	TRUE	reported	igd	2	1	TRUE	0.00850889344304295	17.8972963159673	0.00850889344304295	0.00393643993290053
rs60465931	A	G	A	G	0.00952882	-0.0559	0.091648	0.1797	FALSE	FALSE	FALSE	finn-b-O15_PUERP_INFECT_OTHER	7	130821514	0.0608	120106	0.3578	Other puerperal infections || id:finn-b-O15_PUERP_INFECT_OTHER	Other puerperal infections	Other puerperal infections || ||	TRUE	igd	NA	NA	NA	ukb-b-12621	7	130821514	0.00229908	3.40001e-05	247180	Ever had stillbirth, spontaneous miscarriage or termination || id:ukb-b-12621	TRUE	reported	igd	2	1	TRUE	0.00833614081948651	17.1779003643416	0.00833614081948651	-0.00265294
rs60519416	T	A	T	A	-0.00769176	0.0145	0.14914	0.1867	FALSE	TRUE	FALSE	finn-b-O15_PUERP_INFECT_OTHER	3	76126704	0.0595	120106	0.807	Other puerperal infections || id:finn-b-O15_PUERP_INFECT_OTHER	Other puerperal infections	Other puerperal infections || ||	TRUE	igd	NA	NA	NA	ukb-b-12621	3	76126704	0.00186644	3.79997e-05	247180	Ever had stillbirth, spontaneous miscarriage or termination || id:ukb-b-12621	TRUE	reported	igd	2	1	TRUE	-0.0082888	16.983350906435	-0.0082888	0.000703189202225108
rs61579137	A	G	A	G	0.00800031	0.0702	0.153141	0.1412	FALSE	FALSE	FALSE	finn-b-O15_PUERP_INFECT_OTHER	3	184882015	0.0667	120106	0.2922	Other puerperal infections || id:finn-b-O15_PUERP_INFECT_OTHER	Other puerperal infections	Other puerperal infections || ||	TRUE	igd	NA	NA	NA	ukb-b-12621	3	184882015	0.00184296	1.40001e-05	247180	Ever had stillbirth, spontaneous miscarriage or termination || id:ukb-b-12621	TRUE	reported	igd	2	1	TRUE	0.0087311097045019	18.8443782330985	0.0087311097045019	0.00303690033664792
rs61630848	G	C	G	C	-0.00890308	-0.0366	0.137919	0.1491	FALSE	TRUE	FALSE	finn-b-O15_PUERP_INFECT_OTHER	3	62548397	0.0655	120106	0.576301	Other puerperal infections || id:finn-b-O15_PUERP_INFECT_OTHER	Other puerperal infections	Other puerperal infections || ||	TRUE	igd	NA	NA	NA	ukb-b-12621	3	62548397	0.00193574	4.20001e-06	247180	Ever had stillbirth, spontaneous miscarriage or termination || id:ukb-b-12621	TRUE	reported	igd	2	1	TRUE	-0.0092506	21.1537078872082	-0.0092506	-0.00161235
rs617124	A	G	A	G	-0.00574248	-0.0028	0.505272	0.5163	FALSE	FALSE	FALSE	finn-b-O15_PUERP_INFECT_OTHER	11	119880367	0.0467	120106	0.9515	Other puerperal infections || id:finn-b-O15_PUERP_INFECT_OTHER	Other puerperal infections	Other puerperal infections || ||	TRUE	igd	NA	NA	NA	ukb-b-12621	11	119880367	0.00134353	1.89998e-05	247180	Ever had stillbirth, spontaneous miscarriage or termination || id:ukb-b-12621	TRUE	reported	igd	2	1	TRUE	-0.00859669	18.2685570564494	-0.00859669	-0.000173006
rs61734295	T	C	T	C	-0.0230522	0.2103	0.015675	0.01229	FALSE	FALSE	FALSE	finn-b-O15_PUERP_INFECT_OTHER	15	31294159	0.2105	120106	0.3176	Other puerperal infections || id:finn-b-O15_PUERP_INFECT_OTHER	Other puerperal infections	Other puerperal infections || ||	TRUE	igd	NA	NA	NA	ukb-b-12621	15	31294159	0.00533197	1.5e-05	247180	Ever had stillbirth, spontaneous miscarriage or termination || id:ukb-b-12621	TRUE	reported	igd	2	1	TRUE	-0.00869568	18.691724155236	-0.00869568	0.00288274768578349
rs62129006	G	A	G	A	0.00554589	-0.0071	0.567524	0.5678	FALSE	FALSE	FALSE	finn-b-O15_PUERP_INFECT_OTHER	2	10936469	0.0469	120106	0.8794	Other puerperal infections || id:finn-b-O15_PUERP_INFECT_OTHER	Other puerperal infections	Other puerperal infections || ||	TRUE	igd	NA	NA	NA	ukb-b-12621	2	10936469	0.00134071	3.50002e-05	247180	Ever had stillbirth, spontaneous miscarriage or termination || id:ukb-b-12621	TRUE	reported	igd	2	1	TRUE	0.00831986854020108	17.1108981118117	0.00831986854020108	-0.000436824
rs62205160	T	G	T	G	-0.0140129	0.1907	0.043269	0.02873	FALSE	FALSE	FALSE	finn-b-O15_PUERP_INFECT_OTHER	20	15190755	0.1384	120106	0.1683	Other puerperal infections || id:finn-b-O15_PUERP_INFECT_OTHER	Other puerperal infections	Other puerperal infections || ||	TRUE	igd	NA	NA	NA	ukb-b-12621	20	15190755	0.00339628	3.69999e-05	247180	Ever had stillbirth, spontaneous miscarriage or termination || id:ukb-b-12621	TRUE	reported	igd	2	1	TRUE	-0.0082986	17.023508434363	-0.0082986	0.00397587236935331
rs62261767	G	A	G	A	-0.0184905	0.129	0.028993	0.04974	FALSE	FALSE	FALSE	finn-b-O15_PUERP_INFECT_OTHER	3	76786349	0.1091	120106	0.237	Other puerperal infections || id:finn-b-O15_PUERP_INFECT_OTHER	Other puerperal infections	Other puerperal infections || ||	TRUE	igd	NA	NA	NA	ukb-b-12621	3	76786349	0.00426129	1.40001e-05	247180	Ever had stillbirth, spontaneous miscarriage or termination || id:ukb-b-12621	TRUE	reported	igd	2	1	TRUE	-0.00872742	18.8284742292632	-0.00872742	0.00341180103195849
rs62295618	T	A	T	A	0.00858413	-0.041	0.11313	0.0864	FALSE	TRUE	FALSE	finn-b-O15_PUERP_INFECT_OTHER	4	11875690	0.0824	120106	0.6187	Other puerperal infections || id:finn-b-O15_PUERP_INFECT_OTHER	Other puerperal infections	Other puerperal infections || ||	TRUE	igd	NA	NA	NA	ukb-b-12621	4	11875690	0.0020977	4.30002e-05	247180	Ever had stillbirth, spontaneous miscarriage or termination || id:ukb-b-12621	TRUE	reported	igd	2	1	TRUE	0.00823063400438743	16.7457967501682	0.00823063400438743	-0.00143575
rs62297877	G	C	G	C	0.00929807	-0.0309	0.111315	0.08148	FALSE	TRUE	FALSE	finn-b-O15_PUERP_INFECT_OTHER	4	11952528	0.0847	120106	0.7151	Other puerperal infections || id:finn-b-O15_PUERP_INFECT_OTHER	Other puerperal infections	Other puerperal infections || ||	TRUE	igd	NA	NA	NA	ukb-b-12621	4	11952528	0.00211191	1.09999e-05	247180	Ever had stillbirth, spontaneous miscarriage or termination || id:ukb-b-12621	TRUE	reported	igd	2	1	TRUE	0.00885514077765579	19.3836165372554	0.00885514077765579	-0.00105268
rs62348363	T	G	T	G	0.00989244	0.0507	0.119216	0.09496	FALSE	FALSE	FALSE	finn-b-O15_PUERP_INFECT_OTHER	5	14070379	0.0815	120106	0.5343	Other puerperal infections || id:finn-b-O15_PUERP_INFECT_OTHER	Other puerperal infections	Other puerperal infections || ||	TRUE	igd	NA	NA	NA	ukb-b-12621	5	14070379	0.00206268	1.6e-06	247180	Ever had stillbirth, spontaneous miscarriage or termination || id:ukb-b-12621	TRUE	reported	igd	2	1	TRUE	0.00964598217108639	23.0008102098613	0.00964598217108639	0.00179502670940939
rs62357410	C	T	C	T	-0.0219298	-0.0858	0.018974	0.007287	FALSE	FALSE	FALSE	finn-b-O15_PUERP_INFECT_OTHER	5	28337654	0.27	120106	0.750501	Other puerperal infections || id:finn-b-O15_PUERP_INFECT_OTHER	Other puerperal infections	Other puerperal infections || ||	TRUE	igd	NA	NA	NA	ukb-b-12621	5	28337654	0.00504843	1.40001e-05	247180	Ever had stillbirth, spontaneous miscarriage or termination || id:ukb-b-12621	TRUE	reported	igd	2	1	TRUE	-0.00873689	18.8693380108541	-0.00873689	-0.000916948
rs62357434	G	A	G	A	-0.0211919	-0.0855	0.019428	0.007281	FALSE	FALSE	FALSE	finn-b-O15_PUERP_INFECT_OTHER	5	28372233	0.2696	120106	0.7511	Other puerperal infections || id:finn-b-O15_PUERP_INFECT_OTHER	Other puerperal infections	Other puerperal infections || ||	TRUE	igd	NA	NA	NA	ukb-b-12621	5	28372233	0.00499779	2.19999e-05	247180	Ever had stillbirth, spontaneous miscarriage or termination || id:ukb-b-12621	TRUE	reported	igd	2	1	TRUE	-0.00852847	17.9797556157674	-0.00852847	-0.000915097
rs62431427	C	T	C	T	0.013896	-0.0326	0.04218	0.04421	FALSE	FALSE	FALSE	finn-b-O15_PUERP_INFECT_OTHER	6	125457929	0.1139	120106	0.774901	Other puerperal infections || id:finn-b-O15_PUERP_INFECT_OTHER	Other puerperal infections	Other puerperal infections || ||	TRUE	igd	NA	NA	NA	ukb-b-12621	6	125457929	0.00337987	3.89996e-05	247180	Ever had stillbirth, spontaneous miscarriage or termination || id:ukb-b-12621	TRUE	reported	igd	2	1	TRUE	0.00826932484583944	16.9036159983954	0.00826932484583944	-0.000825876
rs6492530	G	A	G	A	0.0102557	0.0212	0.075258	0.04661	FALSE	FALSE	FALSE	finn-b-O15_PUERP_INFECT_OTHER	13	91886064	0.1101	120106	0.8472	Other puerperal infections || id:finn-b-O15_PUERP_INFECT_OTHER	Other puerperal infections	Other puerperal infections || ||	TRUE	igd	rs6492530	G	A	ukb-b-12621	13	91873075	0.00251419	4.49997e-05	247180	Ever had stillbirth, spontaneous miscarriage or termination || id:ukb-b-12621	TRUE	reported	igd	2	1	TRUE	0.00820441631428142	16.6392760693035	0.00820441631428142	0.000555609597593029
rs66488381	A	G	A	G	0.00579138	-0.0021	0.405919	0.443	FALSE	FALSE	FALSE	finn-b-O15_PUERP_INFECT_OTHER	5	164948869	0.0477	120106	0.9657	Other puerperal infections || id:finn-b-O15_PUERP_INFECT_OTHER	Other puerperal infections	Other puerperal infections || ||	TRUE	igd	NA	NA	NA	ukb-b-12621	5	164948869	0.00140121	3.59998e-05	247180	Ever had stillbirth, spontaneous miscarriage or termination || id:ukb-b-12621	TRUE	reported	igd	2	1	TRUE	0.00831302181543415	17.0827453837716	0.00831302181543415	-0.000127035
rs67031627	C	T	C	T	-0.0063771	-0.0211	0.327609	0.3424	FALSE	FALSE	FALSE	finn-b-O15_PUERP_INFECT_OTHER	14	57292728	0.0488	120106	0.6651	Other puerperal infections || id:finn-b-O15_PUERP_INFECT_OTHER	Other puerperal infections	Other puerperal infections || ||	TRUE	igd	NA	NA	NA	ukb-b-12621	14	57292728	0.0014207	7.19996e-06	247180	Ever had stillbirth, spontaneous miscarriage or termination || id:ukb-b-12621	TRUE	reported	igd	2	1	TRUE	-0.00902814	20.1484523972885	-0.00902814	-0.00124762
rs6806488	T	C	T	C	0.0232103	0.1267	0.020246	0.07888	FALSE	FALSE	FALSE	finn-b-O15_PUERP_INFECT_OTHER	3	21392662	0.0865	120106	0.1427	Other puerperal infections || id:finn-b-O15_PUERP_INFECT_OTHER	Other puerperal infections	Other puerperal infections || ||	TRUE	igd	NA	NA	NA	ukb-b-12621	3	21392662	0.00470687	8.19993e-07	247180	Ever had stillbirth, spontaneous miscarriage or termination || id:ukb-b-12621	TRUE	reported	igd	2	1	TRUE	0.00991795840096928	24.316278036849	0.00991795840096928	0.0042264709929123
rs68174494	T	C	T	C	-0.0071077	0.036	0.259182	0.2674	FALSE	FALSE	FALSE	finn-b-O15_PUERP_INFECT_OTHER	3	124336521	0.0525	120106	0.4923	Other puerperal infections || id:finn-b-O15_PUERP_INFECT_OTHER	Other puerperal infections	Other puerperal infections || ||	TRUE	igd	NA	NA	NA	ukb-b-12621	3	124336521	0.00151806	2.80001e-06	247180	Ever had stillbirth, spontaneous miscarriage or termination || id:ukb-b-12621	TRUE	reported	igd	2	1	TRUE	-0.00941707	21.9220065834325	-0.00941707	0.00197862554370145
rs6836818	C	T	C	T	0.0109795	-0.0087	0.069561	0.07153	FALSE	FALSE	FALSE	finn-b-O15_PUERP_INFECT_OTHER	4	20945579	0.0897	120106	0.923	Other puerperal infections || id:finn-b-O15_PUERP_INFECT_OTHER	Other puerperal infections	Other puerperal infections || ||	TRUE	igd	NA	NA	NA	ukb-b-12621	4	20945579	0.00261145	2.59998e-05	247180	Ever had stillbirth, spontaneous miscarriage or termination || id:ukb-b-12621	TRUE	reported	igd	2	1	TRUE	0.00845630059739351	17.6767205394712	0.00845630059739351	-0.000279865
rs698015	T	C	T	C	0.00640423	0.0245	0.646162	0.663	FALSE	FALSE	FALSE	finn-b-O15_PUERP_INFECT_OTHER	14	57269825	0.0491	120106	0.6176	Other puerperal infections || id:finn-b-O15_PUERP_INFECT_OTHER	Other puerperal infections	Other puerperal infections || ||	TRUE	igd	NA	NA	NA	ukb-b-12621	14	57269825	0.00140925	5.49997e-06	247180	Ever had stillbirth, spontaneous miscarriage or termination || id:ukb-b-12621	TRUE	reported	igd	2	1	TRUE	0.00914020272525941	20.6517925745998	0.00914020272525941	0.00143981073173999
rs698771	C	T	C	T	0.00600806	0.0182	0.697048	0.5999	FALSE	FALSE	FALSE	finn-b-O15_PUERP_INFECT_OTHER	2	44604941	0.0473	120106	0.7001	Other puerperal infections || id:finn-b-O15_PUERP_INFECT_OTHER	Other puerperal infections	Other puerperal infections || ||	TRUE	igd	rs698771	T	C	ukb-b-12621	2	44580552	0.00144574	3.2e-05	247180	Ever had stillbirth, spontaneous miscarriage or termination || id:ukb-b-12621	TRUE	reported	igd	2	1	TRUE	0.00835841607280857	17.2698326134087	0.00835841607280857	0.00111027674565982
rs7099380	A	G	A	G	0.00652257	-0.044	0.529769	0.5575	FALSE	FALSE	FALSE	finn-b-O15_PUERP_INFECT_OTHER	10	18549016	0.0468	120106	0.3462	Other puerperal infections || id:finn-b-O15_PUERP_INFECT_OTHER	Other puerperal infections	Other puerperal infections || ||	TRUE	igd	NA	NA	NA	ukb-b-12621	10	18549016	0.00133315	1e-06	247180	Ever had stillbirth, spontaneous miscarriage or termination || id:ukb-b-12621	TRUE	reported	igd	2	1	TRUE	0.00984042365790806	23.9375370353719	0.00984042365790806	-0.00271285
rs7135260	C	T	C	T	-0.00569958	-0.0663	0.645329	0.7306	FALSE	FALSE	FALSE	finn-b-O15_PUERP_INFECT_OTHER	12	113381749	0.0522	120106	0.2043	Other puerperal infections || id:finn-b-O15_PUERP_INFECT_OTHER	Other puerperal infections	Other puerperal infections || ||	TRUE	igd	NA	NA	NA	ukb-b-12621	12	113381749	0.00138763	4e-05	247180	Ever had stillbirth, spontaneous miscarriage or termination || id:ukb-b-12621	TRUE	reported	igd	2	1	TRUE	-0.00826132	16.8709037060082	-0.00826132	-0.00366489
rs71614906	T	C	T	C	-0.00550953	0.0331	0.496359	0.4633	FALSE	FALSE	FALSE	finn-b-O15_PUERP_INFECT_OTHER	5	40179222	0.0468	120106	0.4796	Other puerperal infections || id:finn-b-O15_PUERP_INFECT_OTHER	Other puerperal infections	Other puerperal infections || ||	TRUE	igd	NA	NA	NA	ukb-b-12621	5	40179222	0.00134034	3.89996e-05	247180	Ever had stillbirth, spontaneous miscarriage or termination || id:ukb-b-12621	TRUE	reported	igd	2	1	TRUE	-0.00826761	16.8965931677208	-0.00826761	0.00204080965625918
rs72776423	G	A	G	A	0.00790675	0.0233	0.144253	0.1853	FALSE	FALSE	FALSE	finn-b-O15_PUERP_INFECT_OTHER	16	6281653	0.0598	120106	0.697	Other puerperal infections || id:finn-b-O15_PUERP_INFECT_OTHER	Other puerperal infections	Other puerperal infections || ||	TRUE	igd	NA	NA	NA	ukb-b-12621	16	6281653	0.00190275	3.2e-05	247180	Ever had stillbirth, spontaneous miscarriage or termination || id:ukb-b-12621	TRUE	reported	igd	2	1	TRUE	0.00835788133057402	17.2676228027186	0.00835788133057402	0.00112428321463075
rs73132094	T	C	T	C	-0.00793444	-0.0041	0.143517	0.2361	FALSE	FALSE	FALSE	finn-b-O15_PUERP_INFECT_OTHER	3	84893889	0.0548	120106	0.9406	Other puerperal infections || id:finn-b-O15_PUERP_INFECT_OTHER	Other puerperal infections	Other puerperal infections || ||	TRUE	igd	NA	NA	NA	ukb-b-12621	3	84893889	0.00189435	2.80001e-05	247180	Ever had stillbirth, spontaneous miscarriage or termination || id:ukb-b-12621	TRUE	reported	igd	2	1	TRUE	-0.00842434	17.5433333667381	-0.00842434	-0.000215886
rs73140227	C	T	C	T	-0.0191847	-0.1852	0.021588	0.03356	FALSE	FALSE	FALSE	finn-b-O15_PUERP_INFECT_OTHER	20	51708059	0.1299	120106	0.1538	Other puerperal infections || id:finn-b-O15_PUERP_INFECT_OTHER	Other puerperal infections	Other puerperal infections || ||	TRUE	igd	NA	NA	NA	ukb-b-12621	20	51708059	0.0045948	2.99999e-05	247180	Ever had stillbirth, spontaneous miscarriage or termination || id:ukb-b-12621	TRUE	reported	igd	2	1	TRUE	-0.00839785	17.4331874472632	-0.00839785	-0.00411386
rs73228434	C	T	C	T	0.0125671	0.0102	0.05015	0.02193	FALSE	FALSE	FALSE	finn-b-O15_PUERP_INFECT_OTHER	7	95491046	0.1577	120106	0.9482	Other puerperal infections || id:finn-b-O15_PUERP_INFECT_OTHER	Other puerperal infections	Other puerperal infections || ||	TRUE	igd	NA	NA	NA	ukb-b-12621	7	95491046	0.00304532	3.69999e-05	247180	Ever had stillbirth, spontaneous miscarriage or termination || id:ukb-b-12621	TRUE	reported	igd	2	1	TRUE	0.00830007982486572	17.0295931465937	0.00830007982486572	0.000186633557785556
rs73841082	A	G	A	G	-0.0079392	0.0306	0.138704	0.1707	FALSE	FALSE	FALSE	finn-b-O15_PUERP_INFECT_OTHER	3	76091010	0.0619	120106	0.6215	Other puerperal infections || id:finn-b-O15_PUERP_INFECT_OTHER	Other puerperal infections	Other puerperal infections || ||	TRUE	igd	NA	NA	NA	ukb-b-12621	3	76091010	0.00192235	3.59998e-05	247180	Ever had stillbirth, spontaneous miscarriage or termination || id:ukb-b-12621	TRUE	reported	igd	2	1	TRUE	-0.00830662	17.0564466880588	-0.00830662	0.00142643373016498
rs74602199	T	C	T	C	-0.00879337	-0.1015	0.107145	0.1012	FALSE	FALSE	FALSE	finn-b-O15_PUERP_INFECT_OTHER	12	15412162	0.0768	120106	0.1864	Other puerperal infections || id:finn-b-O15_PUERP_INFECT_OTHER	Other puerperal infections	Other puerperal infections || ||	TRUE	igd	NA	NA	NA	ukb-b-12621	12	15412162	0.00215468	4.49997e-05	247180	Ever had stillbirth, spontaneous miscarriage or termination || id:ukb-b-12621	TRUE	reported	igd	2	1	TRUE	-0.0082083	16.655019052159	-0.0082083	-0.00381349
rs7596340	C	T	C	T	0.00641719	-0.0597	0.719632	0.8033	FALSE	FALSE	FALSE	finn-b-O15_PUERP_INFECT_OTHER	2	52202470	0.0585	120106	0.3079	Other puerperal infections || id:finn-b-O15_PUERP_INFECT_OTHER	Other puerperal infections	Other puerperal infections || ||	TRUE	igd	NA	NA	NA	ukb-b-12621	2	52202470	0.00148237	1.5e-05	247180	Ever had stillbirth, spontaneous miscarriage or termination || id:ukb-b-12621	TRUE	reported	igd	2	1	TRUE	0.00870696725293637	18.7403009834934	0.00870696725293637	-0.00294468
rs75988599	C	T	C	T	0.0255391	-0.0617	0.014915	0.003826	FALSE	FALSE	FALSE	finn-b-O15_PUERP_INFECT_OTHER	6	123964427	0.3698	120106	0.8675	Other puerperal infections || id:finn-b-O15_PUERP_INFECT_OTHER	Other puerperal infections	Other puerperal infections || ||	TRUE	igd	NA	NA	NA	ukb-b-12621	6	123964427	0.00549714	3.40001e-06	247180	Ever had stillbirth, spontaneous miscarriage or termination || id:ukb-b-12621	TRUE	reported	igd	2	1	TRUE	0.00934426019310592	21.584280784552	0.00934426019310592	-0.000481437
rs76550020	T	C	T	C	-0.00988653	-0.0993	0.092736	0.09594	FALSE	FALSE	FALSE	finn-b-O15_PUERP_INFECT_OTHER	18	1065861	0.0797	120106	0.2126	Other puerperal infections || id:finn-b-O15_PUERP_INFECT_OTHER	Other puerperal infections	Other puerperal infections || ||	TRUE	igd	NA	NA	NA	ukb-b-12621	18	1065861	0.00232909	2.19999e-05	247180	Ever had stillbirth, spontaneous miscarriage or termination || id:ukb-b-12621	TRUE	reported	igd	2	1	TRUE	-0.00853762	18.0183589996262	-0.00853762	-0.00359509
rs7672821	A	G	A	G	0.00761566	0.1174	0.153668	0.1264	FALSE	FALSE	FALSE	finn-b-O15_PUERP_INFECT_OTHER	4	89099150	0.0701	120106	0.0940199	Other puerperal infections || id:finn-b-O15_PUERP_INFECT_OTHER	Other puerperal infections	Other puerperal infections || ||	TRUE	igd	NA	NA	NA	ukb-b-12621	4	89099150	0.00184929	3.79997e-05	247180	Ever had stillbirth, spontaneous miscarriage or termination || id:ukb-b-12621	TRUE	reported	igd	2	1	TRUE	0.00828290576482307	16.9591878664715	0.00828290576482307	0.0048324377932
rs7676308	C	T	C	T	0.0104348	0.0075	0.074046	0.07469	FALSE	FALSE	FALSE	finn-b-O15_PUERP_INFECT_OTHER	4	20934366	0.088	120106	0.9324	Other puerperal infections || id:finn-b-O15_PUERP_INFECT_OTHER	Other puerperal infections	Other puerperal infections || ||	TRUE	igd	NA	NA	NA	ukb-b-12621	4	20934366	0.00253659	3.89996e-05	247180	Ever had stillbirth, spontaneous miscarriage or termination || id:ukb-b-12621	TRUE	reported	igd	2	1	TRUE	0.0082739726400661	16.9226240768792	0.0082739726400661	0.000245923393093005
rs76859597	G	A	G	A	-0.0114427	0.1033	0.069292	0.0656	FALSE	FALSE	FALSE	finn-b-O15_PUERP_INFECT_OTHER	22	42363161	0.0935	120106	0.2692	Other puerperal infections || id:finn-b-O15_PUERP_INFECT_OTHER	Other puerperal infections	Other puerperal infections || ||	TRUE	igd	NA	NA	NA	ukb-b-12621	22	42363161	0.00261209	1.2e-05	247180	Ever had stillbirth, spontaneous miscarriage or termination || id:ukb-b-12621	TRUE	reported	igd	2	1	TRUE	-0.00881087	19.1902552250542	-0.00881087	0.0031879225959426
rs76920625	G	A	G	A	-0.015387	-0.072	0.03255	0.03148	FALSE	FALSE	FALSE	finn-b-O15_PUERP_INFECT_OTHER	12	27767597	0.1343	120106	0.592	Other puerperal infections || id:finn-b-O15_PUERP_INFECT_OTHER	Other puerperal infections	Other puerperal infections || ||	TRUE	igd	NA	NA	NA	ukb-b-12621	12	27767597	0.00373198	3.69999e-05	247180	Ever had stillbirth, spontaneous miscarriage or termination || id:ukb-b-12621	TRUE	reported	igd	2	1	TRUE	-0.00829268	16.9992316558927	-0.00829268	-0.00154695
rs769670	T	C	T	C	-0.0057861	0.0236	0.330204	0.3388	FALSE	FALSE	FALSE	finn-b-O15_PUERP_INFECT_OTHER	4	140884105	0.0491	120106	0.630999	Other puerperal infections || id:finn-b-O15_PUERP_INFECT_OTHER	Other puerperal infections	Other puerperal infections || ||	TRUE	igd	NA	NA	NA	ukb-b-12621	4	140884105	0.00141903	4.60002e-05	247180	Ever had stillbirth, spontaneous miscarriage or termination || id:ukb-b-12621	TRUE	reported	igd	2	1	TRUE	-0.00820115	16.6260359901351	-0.00820115	0.00138691982894614
rs7709257	G	A	G	A	0.00555766	0.0233	0.511812	0.4961	FALSE	FALSE	FALSE	finn-b-O15_PUERP_INFECT_OTHER	5	2993991	0.0464	120106	0.615399	Other puerperal infections || id:finn-b-O15_PUERP_INFECT_OTHER	Other puerperal infections	Other puerperal infections || ||	TRUE	igd	NA	NA	NA	ukb-b-12621	5	2993991	0.00132865	2.90001e-05	247180	Ever had stillbirth, spontaneous miscarriage or termination || id:ukb-b-12621	TRUE	reported	igd	2	1	TRUE	0.00841319790566623	17.4969666995286	0.00841319790566623	0.00144896784803487
rs77279415	A	T	A	T	0.0174944	-0.0179	0.026612	0.03434	FALSE	TRUE	FALSE	finn-b-O15_PUERP_INFECT_OTHER	1	54130244	0.1299	120106	0.8904	Other puerperal infections || id:finn-b-O15_PUERP_INFECT_OTHER	Other puerperal infections	Other puerperal infections || ||	TRUE	igd	NA	NA	NA	ukb-b-12621	1	54130244	0.00422734	3.50002e-05	247180	Ever had stillbirth, spontaneous miscarriage or termination || id:ukb-b-12621	TRUE	reported	igd	2	1	TRUE	0.00832361379307635	17.1263078518558	0.00832361379307635	-0.000397617
rs77440254	T	G	T	G	-0.0153197	0.0382	0.034575	0.06688	FALSE	FALSE	FALSE	finn-b-O15_PUERP_INFECT_OTHER	4	36367461	0.0932	120106	0.681601	Other puerperal infections || id:finn-b-O15_PUERP_INFECT_OTHER	Other puerperal infections	Other puerperal infections || ||	TRUE	igd	NA	NA	NA	ukb-b-12621	4	36367461	0.00365941	2.80001e-05	247180	Ever had stillbirth, spontaneous miscarriage or termination || id:ukb-b-12621	TRUE	reported	igd	2	1	TRUE	-0.00842013	17.5258213522737	-0.00842013	0.00118268315458314
rs77642448	T	G	T	G	0.025681	-0.0346	0.011809	0.02189	FALSE	FALSE	FALSE	finn-b-O15_PUERP_INFECT_OTHER	4	129576692	0.1597	120106	0.8285	Other puerperal infections || id:finn-b-O15_PUERP_INFECT_OTHER	Other puerperal infections	Other puerperal infections || ||	TRUE	igd	NA	NA	NA	ukb-b-12621	4	129576692	0.00614829	2.99999e-05	247180	Ever had stillbirth, spontaneous miscarriage or termination || id:ukb-b-12621	TRUE	reported	igd	2	1	TRUE	0.00840112319733543	17.4467755440254	0.00840112319733543	-0.000625162
rs78010544	G	C	G	C	-0.0121406	0.0496	0.060442	0.05744	FALSE	TRUE	FALSE	finn-b-O15_PUERP_INFECT_OTHER	22	42457550	0.0998	120106	0.619001	Other puerperal infections || id:finn-b-O15_PUERP_INFECT_OTHER	Other puerperal infections	Other puerperal infections || ||	TRUE	igd	NA	NA	NA	ukb-b-12621	22	42457550	0.00279004	1.40001e-05	247180	Ever had stillbirth, spontaneous miscarriage or termination || id:ukb-b-12621	TRUE	reported	igd	2	1	TRUE	-0.00875202	18.9347441701424	-0.00875202	0.00143407529039664
rs7807812	T	C	T	C	-0.0129669	0.0497	0.047691	0.02834	FALSE	FALSE	FALSE	finn-b-O15_PUERP_INFECT_OTHER	7	150765558	0.1387	120106	0.7199	Other puerperal infections || id:finn-b-O15_PUERP_INFECT_OTHER	Other puerperal infections	Other puerperal infections || ||	TRUE	igd	NA	NA	NA	ukb-b-12621	7	150765558	0.00314239	3.69999e-05	247180	Ever had stillbirth, spontaneous miscarriage or termination || id:ukb-b-12621	TRUE	reported	igd	2	1	TRUE	-0.00829958	17.0275496418566	-0.00829958	0.00103395338585074
rs786407	A	T	A	T	0.00626511	0.0089	0.692856	0.6055	FALSE	TRUE	FALSE	finn-b-O15_PUERP_INFECT_OTHER	2	44735865	0.0476	120106	0.8514	Other puerperal infections || id:finn-b-O15_PUERP_INFECT_OTHER	Other puerperal infections	Other puerperal infections || ||	TRUE	igd	NA	NA	NA	ukb-b-12621	2	44735865	0.0014401	1.40001e-05	247180	Ever had stillbirth, spontaneous miscarriage or termination || id:ukb-b-12621	TRUE	reported	igd	2	1	TRUE	0.00875013022958662	18.9265780615126	0.00875013022958662	0.000539515908299482
rs786624	G	A	G	A	0.00584965	0.0182	0.679235	0.5999	FALSE	FALSE	FALSE	finn-b-O15_PUERP_INFECT_OTHER	2	44604941	0.0473	120106	0.7001	Other puerperal infections || id:finn-b-O15_PUERP_INFECT_OTHER	Other puerperal infections	Other puerperal infections || ||	TRUE	igd	NA	NA	NA	ukb-b-12621	2	44604941	0.00142352	4e-05	247180	Ever had stillbirth, spontaneous miscarriage or termination || id:ukb-b-12621	TRUE	reported	igd	2	1	TRUE	0.00826507059832429	16.8862267722668	0.00826507059832429	0.00111027674565982
rs7868777	C	T	C	T	-0.00647682	0.0868	0.762654	0.731	FALSE	FALSE	FALSE	finn-b-O15_PUERP_INFECT_OTHER	9	74040201	0.0522	120106	0.0965206	Other puerperal infections || id:finn-b-O15_PUERP_INFECT_OTHER	Other puerperal infections	Other puerperal infections || ||	TRUE	igd	NA	NA	NA	ukb-b-12621	9	74040201	0.00158192	4.20001e-05	247180	Ever had stillbirth, spontaneous miscarriage or termination || id:ukb-b-12621	TRUE	reported	igd	2	1	TRUE	-0.00823489	16.763111027736	-0.00823489	0.00479805793132411
rs78827711	G	C	G	C	0.0273069	0.0511	0.011496	0.02034	FALSE	TRUE	FALSE	finn-b-O15_PUERP_INFECT_OTHER	4	129526724	0.1686	120106	0.762	Other puerperal infections || id:finn-b-O15_PUERP_INFECT_OTHER	Other puerperal infections	Other puerperal infections || ||	TRUE	igd	NA	NA	NA	ukb-b-12621	4	129526724	0.0066774	4.30002e-05	247180	Ever had stillbirth, spontaneous miscarriage or termination || id:ukb-b-12621	TRUE	reported	igd	2	1	TRUE	0.00822517996296276	16.7236093498507	0.00822517996296276	0.000874549564726445
rs79876725	T	C	T	C	0.0271767	0.0765	0.010062	0.0497	FALSE	FALSE	FALSE	finn-b-O15_PUERP_INFECT_OTHER	4	139124148	0.1065	120106	0.4727	Other puerperal infections || id:finn-b-O15_PUERP_INFECT_OTHER	Other puerperal infections	Other puerperal infections || ||	TRUE	igd	NA	NA	NA	ukb-b-12621	4	139124148	0.00669566	4.90004e-05	247180	Ever had stillbirth, spontaneous miscarriage or termination || id:ukb-b-12621	TRUE	reported	igd	2	1	TRUE	0.00816364194878693	16.4742880660207	0.00816364194878693	0.00207267953205077
rs80132751	A	G	A	G	0.00666638	0.0401	0.306742	0.317	FALSE	FALSE	FALSE	finn-b-O15_PUERP_INFECT_OTHER	19	11679937	0.0517	120106	0.4379	Other puerperal infections || id:finn-b-O15_PUERP_INFECT_OTHER	Other puerperal infections	Other puerperal infections || ||	TRUE	igd	NA	NA	NA	ukb-b-12621	19	11679937	0.00160015	3.09999e-05	247180	Ever had stillbirth, spontaneous miscarriage or termination || id:ukb-b-12621	TRUE	reported	igd	2	1	TRUE	0.00837932848615244	17.3563636169319	0.00837932848615244	0.00223807175334509
rs80339506	T	C	T	C	-0.0150467	0.0365	0.034625	0.06688	FALSE	FALSE	FALSE	finn-b-O15_PUERP_INFECT_OTHER	4	36419318	0.0934	120106	0.695601	Other puerperal infections || id:finn-b-O15_PUERP_INFECT_OTHER	Other puerperal infections	Other puerperal infections || ||	TRUE	igd	NA	NA	NA	ukb-b-12621	4	36419318	0.00365304	3.79997e-05	247180	Ever had stillbirth, spontaneous miscarriage or termination || id:ukb-b-12621	TRUE	reported	igd	2	1	TRUE	-0.00828451	16.9657736648479	-0.00828451	0.00112763092119573
rs831460	G	A	G	A	-0.00792189	0.0428	0.178269	0.2511	FALSE	FALSE	FALSE	finn-b-O15_PUERP_INFECT_OTHER	11	20174299	0.0541	120106	0.429	Other puerperal infections || id:finn-b-O15_PUERP_INFECT_OTHER	Other puerperal infections	Other puerperal infections || ||	TRUE	igd	NA	NA	NA	ukb-b-12621	11	20174299	0.00174119	5.39995e-06	247180	Ever had stillbirth, spontaneous miscarriage or termination || id:ukb-b-12621	TRUE	reported	igd	2	1	TRUE	-0.00915081	20.6997588907561	-0.00915081	0.00228279354861311
rs870478	T	C	T	C	-0.00548794	0.1198	0.521707	0.5694	FALSE	FALSE	FALSE	finn-b-O15_PUERP_INFECT_OTHER	8	40696404	0.0472	120106	0.0111499	Other puerperal infections || id:finn-b-O15_PUERP_INFECT_OTHER	Other puerperal infections	Other puerperal infections || ||	TRUE	igd	NA	NA	NA	ukb-b-12621	8	40696404	0.00132805	3.59998e-05	247180	Ever had stillbirth, spontaneous miscarriage or termination || id:ukb-b-12621	TRUE	reported	igd	2	1	TRUE	-0.00831142	17.0761458987688	-0.00831142	0.00732359697472446
rs9332407	C	T	C	T	0.00557707	0.0072	0.470084	0.4097	FALSE	FALSE	FALSE	finn-b-O15_PUERP_INFECT_OTHER	17	49054439	0.0474	120106	0.8791	Other puerperal infections || id:finn-b-O15_PUERP_INFECT_OTHER	Other puerperal infections	Other puerperal infections || ||	TRUE	igd	NA	NA	NA	ukb-b-12621	17	49054439	0.00132845	2.69998e-05	247180	Ever had stillbirth, spontaneous miscarriage or termination || id:ukb-b-12621	TRUE	reported	igd	2	1	TRUE	0.00844384966696349	17.6247012747532	0.00844384966696349	0.000438303942639856
rs9378917	A	G	A	G	-0.00891374	0.0606	0.106609	0.07244	FALSE	FALSE	FALSE	finn-b-O15_PUERP_INFECT_OTHER	6	4912194	0.0899	120106	0.5004	Other puerperal infections || id:finn-b-O15_PUERP_INFECT_OTHER	Other puerperal infections	Other puerperal infections || ||	TRUE	igd	NA	NA	NA	ukb-b-12621	6	4912194	0.00214894	3.40001e-05	247180	Ever had stillbirth, spontaneous miscarriage or termination || id:ukb-b-12621	TRUE	reported	igd	2	1	TRUE	-0.00834287	17.2056603255996	-0.00834287	0.00194506166783925
rs9405786	G	A	G	A	-0.00943766	0.062	0.106129	0.07198	FALSE	FALSE	FALSE	finn-b-O15_PUERP_INFECT_OTHER	6	4923184	0.0911	120106	0.4964	Other puerperal infections || id:finn-b-O15_PUERP_INFECT_OTHER	Other puerperal infections	Other puerperal infections || ||	TRUE	igd	NA	NA	NA	ukb-b-12621	6	4923184	0.00218745	1.6e-05	247180	Ever had stillbirth, spontaneous miscarriage or termination || id:ukb-b-12621	TRUE	reported	igd	2	1	TRUE	-0.00867771	18.6145432890322	-0.00867771	0.00196378409963624
rs9450645	C	T	C	T	-0.0057282	-0.1088	0.400146	0.3621	FALSE	FALSE	FALSE	finn-b-O15_PUERP_INFECT_OTHER	6	87998641	0.0482	120106	0.02398	Other puerperal infections || id:finn-b-O15_PUERP_INFECT_OTHER	Other puerperal infections	Other puerperal infections || ||	TRUE	igd	rs9450645	C	T	ukb-b-12621	6	87977775	0.00139106	3.79997e-05	247180	Ever had stillbirth, spontaneous miscarriage or termination || id:ukb-b-12621	TRUE	reported	igd	2	1	TRUE	-0.00828233	16.9568282210579	-0.00828233	-0.00651319
rs9482603	G	A	G	A	0.0137331	-0.0307	0.041183	0.04406	FALSE	FALSE	FALSE	finn-b-O15_PUERP_INFECT_OTHER	6	125469657	0.1135	120106	0.786401	Other puerperal infections || id:finn-b-O15_PUERP_INFECT_OTHER	Other puerperal infections	Other puerperal infections || ||	TRUE	igd	NA	NA	NA	ukb-b-12621	6	125469657	0.00335804	4.30002e-05	247180	Ever had stillbirth, spontaneous miscarriage or termination || id:ukb-b-12621	TRUE	reported	igd	2	1	TRUE	0.00822551536609665	16.7249733673965	0.00822551536609665	-0.000780483
rs962961	T	C	T	C	-0.00651325	-0.0168	0.328408	0.3422	FALSE	FALSE	FALSE	finn-b-O15_PUERP_INFECT_OTHER	14	57281154	0.0488	120106	0.7311	Other puerperal infections || id:finn-b-O15_PUERP_INFECT_OTHER	Other puerperal infections	Other puerperal infections || ||	TRUE	igd	NA	NA	NA	ukb-b-12621	14	57281154	0.00141445	4.09996e-06	247180	Ever had stillbirth, spontaneous miscarriage or termination || id:ukb-b-12621	TRUE	reported	igd	2	1	TRUE	-0.00926161	21.2041220963158	-0.00926161	-0.000993369
rs9644052	C	T	C	T	-0.00689783	0.0452	0.203322	0.2408	FALSE	FALSE	FALSE	finn-b-O15_PUERP_INFECT_OTHER	8	28618898	0.0542	120106	0.4048	Other puerperal infections || id:finn-b-O15_PUERP_INFECT_OTHER	Other puerperal infections	Other puerperal infections || ||	TRUE	igd	NA	NA	NA	ukb-b-12621	8	28618898	0.00164999	2.90001e-05	247180	Ever had stillbirth, spontaneous miscarriage or termination || id:ukb-b-12621	TRUE	reported	igd	2	1	TRUE	-0.00840835	17.4768174259421	-0.00840835	0.00240635199468046
rs975331	G	A	G	A	-0.0208616	0.0482	0.981739	0.9903	FALSE	FALSE	FALSE	finn-b-O15_PUERP_INFECT_OTHER	2	154002031	0.2376	120106	0.8393	Other puerperal infections || id:finn-b-O15_PUERP_INFECT_OTHER	Other puerperal infections	Other puerperal infections || ||	TRUE	igd	NA	NA	NA	ukb-b-12621	2	154002031	0.00500457	3.09999e-05	247180	Ever had stillbirth, spontaneous miscarriage or termination || id:ukb-b-12621	TRUE	reported	igd	2	1	TRUE	-0.00838418	17.3764754690046	-0.00838418	0.000585358314802665
rs9825848	A	G	A	G	0.0229237	0.1991	0.014735	0.05147	FALSE	FALSE	FALSE	finn-b-O15_PUERP_INFECT_OTHER	3	21368053	0.1062	120106	0.0608906	Other puerperal infections || id:finn-b-O15_PUERP_INFECT_OTHER	Other puerperal infections	Other puerperal infections || ||	TRUE	igd	NA	NA	NA	ukb-b-12621	3	21368053	0.00550972	3.2e-05	247180	Ever had stillbirth, spontaneous miscarriage or termination || id:ukb-b-12621	TRUE	reported	igd	2	1	TRUE	0.00836825823498915	17.3105303903949	0.00836825823498915	0.0054095563980564
rs9852182	G	A	G	A	-0.00619371	0.0661	0.283738	0.2375	FALSE	FALSE	FALSE	finn-b-O15_PUERP_INFECT_OTHER	3	84182782	0.0547	120106	0.2269	Other puerperal infections || id:finn-b-O15_PUERP_INFECT_OTHER	Other puerperal infections	Other puerperal infections || ||	TRUE	igd	NA	NA	NA	ukb-b-12621	3	84182782	0.00147483	2.69998e-05	247180	Ever had stillbirth, spontaneous miscarriage or termination || id:ukb-b-12621	TRUE	reported	igd	2	1	TRUE	-0.00844673	17.6367195032369	-0.00844673	0.00348684592364215
rs9863728	C	T	C	T	-0.00636464	0.0616	0.283233	0.2371	FALSE	FALSE	FALSE	finn-b-O15_PUERP_INFECT_OTHER	3	84168829	0.0547	120106	0.2607	Other puerperal infections || id:finn-b-O15_PUERP_INFECT_OTHER	Other puerperal infections	Other puerperal infections || ||	TRUE	igd	NA	NA	NA	ukb-b-12621	3	84168829	0.00147585	1.6e-05	247180	Ever had stillbirth, spontaneous miscarriage or termination || id:ukb-b-12621	TRUE	reported	igd	2	1	TRUE	-0.00867382	18.5978717514374	-0.00867382	0.00324946869331122
rs9874178	T	C	T	C	-0.00807049	0.0355	0.137804	0.1706	FALSE	FALSE	FALSE	finn-b-O15_PUERP_INFECT_OTHER	3	76105134	0.0619	120106	0.5662	Other puerperal infections || id:finn-b-O15_PUERP_INFECT_OTHER	Other puerperal infections	Other puerperal infections || ||	TRUE	igd	NA	NA	NA	ukb-b-12621	3	76105134	0.00193155	2.90001e-05	247180	Ever had stillbirth, spontaneous miscarriage or termination || id:ukb-b-12621	TRUE	reported	igd	2	1	TRUE	-0.00840376	17.4577350449991	-0.00840376	0.00165484900656406
rs10871777	G	A	G	A	0.0529	-0.0688	0.1532	0.1852	FALSE	FALSE	FALSE	finn-b-O15_PUERP_INFECT_OTHER	18	57851763	0.0595	120106	0.2481	Other puerperal infections || id:finn-b-O15_PUERP_INFECT_OTHER	Other puerperal infections	Other puerperal infections || ||	TRUE	igd	NA	NA	NA	ebi-a-GCST90095034	18	57851763	0.009	3.67604e-09	56161	Body mass index || id:ebi-a-GCST90095034	TRUE	reported	igd	2	1	TRUE	0.0247953323951209	34.5482716049383	0.0247953323951209	-0.00333649
rs10938398	A	G	A	G	0.0388	-0.0002	0.3701	0.4735	FALSE	FALSE	FALSE	finn-b-O15_PUERP_INFECT_OTHER	4	45186139	0.0464	120106	0.9962	Other puerperal infections || id:finn-b-O15_PUERP_INFECT_OTHER	Other puerperal infections	Other puerperal infections || ||	TRUE	igd	NA	NA	NA	ebi-a-GCST90095034	4	45186139	0.0064	1.42001e-09	56161	Body mass index || id:ebi-a-GCST90095034	TRUE	reported	igd	2	1	TRUE	0.025574078895344	36.7539	0.025574078895344	-1.24375e-05
rs11074446	C	T	C	T	-0.0445	-0.0496	0.197	0.2008	FALSE	FALSE	FALSE	finn-b-O15_PUERP_INFECT_OTHER	16	20255123	0.0583	120106	0.3942	Other puerperal infections || id:finn-b-O15_PUERP_INFECT_OTHER	Other puerperal infections	Other puerperal infections || ||	TRUE	igd	NA	NA	NA	ebi-a-GCST90095034	16	20255123	0.0078	1.357e-08	56161	Body mass index || id:ebi-a-GCST90095034	TRUE	reported	igd	2	1	TRUE	-0.0240674	32.5484878369494	-0.0240674	-0.0024549
rs11196211	C	A	C	A	-0.0427	0.0332	0.2092	0.1813	FALSE	FALSE	FALSE	finn-b-O15_PUERP_INFECT_OTHER	10	114817009	0.0604	120106	0.583001	Other puerperal infections || id:finn-b-O15_PUERP_INFECT_OTHER	Other puerperal infections	Other puerperal infections || ||	TRUE	igd	NA	NA	NA	ebi-a-GCST90095034	10	114817009	0.0078	3.94003e-08	56161	Body mass index || id:ebi-a-GCST90095034	TRUE	reported	igd	2	1	TRUE	-0.0230945	29.9686061801446	-0.0230945	0.00158606821912925
rs11664369	T	C	T	C	0.0493	-0.0641	0.1677	0.1998	FALSE	FALSE	FALSE	finn-b-O15_PUERP_INFECT_OTHER	18	57739072	0.058	120106	0.2689	Other puerperal infections || id:finn-b-O15_PUERP_INFECT_OTHER	Other puerperal infections	Other puerperal infections || ||	TRUE	igd	NA	NA	NA	ebi-a-GCST90095034	18	57739072	0.0085	6.54305e-09	56161	Body mass index || id:ebi-a-GCST90095034	TRUE	reported	igd	2	1	TRUE	0.0244674255452879	33.64	0.0244674255452879	-0.00318896
rs11665563	T	C	T	C	0.0479	-0.0998	0.1596	0.1952	FALSE	FALSE	FALSE	finn-b-O15_PUERP_INFECT_OTHER	18	57876034	0.0585	120106	0.0875891	Other puerperal infections || id:finn-b-O15_PUERP_INFECT_OTHER	Other puerperal infections	Other puerperal infections || ||	TRUE	igd	NA	NA	NA	ebi-a-GCST90095034	18	57876034	0.0085	1.57101e-08	56161	Body mass index || id:ebi-a-GCST90095034	TRUE	reported	igd	2	1	TRUE	0.0237730086295974	31.7565397923875	0.0237730086295974	-0.00492256
rs12121950	T	G	T	G	0.0362	-0.0057	0.3543	0.3721	FALSE	FALSE	FALSE	finn-b-O15_PUERP_INFECT_OTHER	1	49710264	0.0479	120106	0.9055	Other puerperal infections || id:finn-b-O15_PUERP_INFECT_OTHER	Other puerperal infections	Other puerperal infections || ||	TRUE	igd	NA	NA	NA	ebi-a-GCST90095034	1	49710264	0.0065	2.42198e-08	56161	Body mass index || id:ebi-a-GCST90095034	TRUE	reported	igd	2	1	TRUE	0.0234944690420653	31.0163313609468	0.0234944690420653	-0.000343369
rs12149574	G	C	G	C	0.0814	-0.0205	0.2546	0.395	FALSE	TRUE	FALSE	finn-b-O15_PUERP_INFECT_OTHER	16	53840525	0.0476	120106	0.6658	Other puerperal infections || id:finn-b-O15_PUERP_INFECT_OTHER	Other puerperal infections	Other puerperal infections || ||	TRUE	igd	NA	NA	NA	ebi-a-GCST90095034	16	53840525	0.0071	1.6788e-30	56161	Body mass index || id:ebi-a-GCST90095034	TRUE	reported	igd	2	1	TRUE	0.0483224259426893	131.441380678437	0.0483224259426893	-0.0012427
rs12954782	G	C	G	C	0.0496	-0.0856	0.1712	0.1957	FALSE	TRUE	FALSE	finn-b-O15_PUERP_INFECT_OTHER	18	57864092	0.0584	120106	0.1427	Other puerperal infections || id:finn-b-O15_PUERP_INFECT_OTHER	Other puerperal infections	Other puerperal infections || ||	TRUE	igd	NA	NA	NA	ebi-a-GCST90095034	18	57864092	0.0083	2.04099e-09	56161	Body mass index || id:ebi-a-GCST90095034	TRUE	reported	igd	2	1	TRUE	0.0252090141159644	35.7114240092902	0.0252090141159644	-0.0042294
rs12964203	C	T	C	T	0.0512	-0.0974	0.1658	0.1948	FALSE	FALSE	FALSE	finn-b-O15_PUERP_INFECT_OTHER	18	57903604	0.0585	120106	0.0960904	Other puerperal infections || id:finn-b-O15_PUERP_INFECT_OTHER	Other puerperal infections	Other puerperal infections || ||	TRUE	igd	NA	NA	NA	ebi-a-GCST90095034	18	57903604	0.0088	6.13197e-09	56161	Body mass index || id:ebi-a-GCST90095034	TRUE	reported	igd	2	1	TRUE	0.0245440798057728	33.8512396694215	0.0245440798057728	-0.00480418
rs13130484	T	C	T	C	0.0437	-0.0001	0.3725	0.4733	FALSE	FALSE	FALSE	finn-b-O15_PUERP_INFECT_OTHER	4	45175691	0.0464	120106	0.9978	Other puerperal infections || id:finn-b-O15_PUERP_INFECT_OTHER	Other puerperal infections	Other puerperal infections || ||	TRUE	igd	NA	NA	NA	ebi-a-GCST90095034	4	45175691	0.0068	1.006e-10	56161	Body mass index || id:ebi-a-GCST90095034	TRUE	reported	igd	2	1	TRUE	0.0271083577978097	41.2995242214533	0.0271083577978097	-6.21875e-06
rs1320336	A	G	A	G	-0.0592	-0.0319	0.1407	0.1624	FALSE	FALSE	FALSE	finn-b-O15_PUERP_INFECT_OTHER	2	650012	0.0631	120106	0.612999	Other puerperal infections || id:finn-b-O15_PUERP_INFECT_OTHER	Other puerperal infections	Other puerperal infections || ||	TRUE	igd	NA	NA	NA	ebi-a-GCST90095034	2	650012	0.009	5.68329e-11	56161	Body mass index || id:ebi-a-GCST90095034	TRUE	reported	igd	2	1	TRUE	-0.0277461	43.2671604938272	-0.0277461	-0.00145875
rs148899910	C	G	C	G	0.0402	0.0243	0.275	0.01914	FALSE	TRUE	FALSE	finn-b-O15_PUERP_INFECT_OTHER	6	34232259	0.1698	120106	0.8864	Other puerperal infections || id:finn-b-O15_PUERP_INFECT_OTHER	Other puerperal infections	Other puerperal infections || ||	TRUE	igd	NA	NA	NA	ebi-a-GCST90095034	6	34232259	0.007	9.02589e-09	56161	Body mass index || id:ebi-a-GCST90095034	TRUE	reported	igd	2	1	TRUE	0.0242265093518986	32.9804081632653	0.0242265093518986	0.000412942720734301
rs1505851	C	T	C	T	-0.041	0.0019	0.2595	0.3061	FALSE	FALSE	FALSE	finn-b-O15_PUERP_INFECT_OTHER	5	90893954	0.0503	120106	0.9705	Other puerperal infections || id:finn-b-O15_PUERP_INFECT_OTHER	Other puerperal infections	Other puerperal infections || ||	TRUE	igd	NA	NA	NA	ebi-a-GCST90095034	5	90893954	0.0073	2.28702e-08	56161	Body mass index || id:ebi-a-GCST90095034	TRUE	reported	igd	2	1	TRUE	-0.0236935	31.5443798085945	-0.0236935	0.000108995075743656
rs1539952	G	A	G	A	0.054	-0.065	0.157	0.1921	FALSE	FALSE	FALSE	finn-b-O15_PUERP_INFECT_OTHER	18	57766512	0.0588	120106	0.2692	Other puerperal infections || id:finn-b-O15_PUERP_INFECT_OTHER	Other puerperal infections	Other puerperal infections || ||	TRUE	igd	NA	NA	NA	ebi-a-GCST90095034	18	57766512	0.0089	1.39101e-09	56161	Body mass index || id:ebi-a-GCST90095034	TRUE	reported	igd	2	1	TRUE	0.0255948018567462	36.8135336447418	0.0255948018567462	-0.00318974
rs1558902	A	T	A	T	0.0835	0.0085	0.2552	0.4177	FALSE	TRUE	FALSE	finn-b-O15_PUERP_INFECT_OTHER	16	53803574	0.0471	120106	0.8561	Other puerperal infections || id:finn-b-O15_PUERP_INFECT_OTHER	Other puerperal infections	Other puerperal infections || ||	TRUE	igd	NA	NA	NA	ebi-a-GCST90095034	16	53803574	0.0071	3.39078e-32	56161	Body mass index || id:ebi-a-GCST90095034	TRUE	reported	igd	2	1	TRUE	0.0495660489616904	138.310851021623	0.0495660489616904	0.000520737943822527
rs16929179	G	A	G	A	0.0657	-0.1137	0.1602	0.02129	FALSE	FALSE	FALSE	finn-b-O15_PUERP_INFECT_OTHER	9	129398103	0.1601	120106	0.4777	Other puerperal infections || id:finn-b-O15_PUERP_INFECT_OTHER	Other puerperal infections	Other puerperal infections || ||	TRUE	igd	NA	NA	NA	ebi-a-GCST90095034	9	129398103	0.0097	1.40799e-11	56161	Body mass index || id:ebi-a-GCST90095034	TRUE	reported	igd	2	1	TRUE	0.0285697629915831	45.8761823785737	0.0285697629915831	-0.00204922
rs16929203	T	C	T	C	0.0535	-0.0449	0.1759	0.1341	FALSE	FALSE	FALSE	finn-b-O15_PUERP_INFECT_OTHER	9	129420025	0.0686	120106	0.5128	Other puerperal infections || id:finn-b-O15_PUERP_INFECT_OTHER	Other puerperal infections	Other puerperal infections || ||	TRUE	igd	NA	NA	NA	ebi-a-GCST90095034	9	129420025	0.0084	1.88599e-10	56161	Body mass index || id:ebi-a-GCST90095034	TRUE	reported	igd	2	1	TRUE	0.0268663098914986	40.5647675736961	0.0268663098914986	-0.00188861
rs17817497	C	T	C	T	0.0814	-0.0119	0.2472	0.4007	FALSE	FALSE	FALSE	finn-b-O15_PUERP_INFECT_OTHER	16	53815435	0.0474	120106	0.8014	Other puerperal infections || id:finn-b-O15_PUERP_INFECT_OTHER	Other puerperal infections	Other puerperal infections || ||	TRUE	igd	NA	NA	NA	ebi-a-GCST90095034	16	53815435	0.0071	3.81417e-30	56161	Body mass index || id:ebi-a-GCST90095034	TRUE	reported	igd	2	1	TRUE	0.0483224259426893	131.441380678437	0.0483224259426893	-0.000724419
rs1927861	T	C	T	C	0.0406	-0.0431	0.3052	0.1398	FALSE	FALSE	FALSE	finn-b-O15_PUERP_INFECT_OTHER	13	54091759	0.0673	120106	0.5218	Other puerperal infections || id:finn-b-O15_PUERP_INFECT_OTHER	Other puerperal infections	Other puerperal infections || ||	TRUE	igd	NA	NA	NA	ebi-a-GCST90095034	13	54091759	0.007	5.23203e-09	56161	Body mass index || id:ebi-a-GCST90095034	TRUE	reported	igd	2	1	TRUE	0.0244674255452879	33.64	0.0244674255452879	-0.00184792
rs28498823	G	C	G	C	0.0418	-0.0111	0.6539	0.6301	FALSE	TRUE	FALSE	finn-b-O15_PUERP_INFECT_OTHER	11	47914941	0.0484	120106	0.8189	Other puerperal infections || id:finn-b-O15_PUERP_INFECT_OTHER	Other puerperal infections	Other puerperal infections || ||	TRUE	igd	NA	NA	NA	ebi-a-GCST90095034	11	47914941	0.0072	6.54395e-09	56161	Body mass index || id:ebi-a-GCST90095034	TRUE	reported	igd	2	1	TRUE	0.0244908477262853	33.704475308642	0.0244908477262853	-0.000661757
rs35198068	C	T	C	T	-0.0522	-0.0046	0.2535	0.2019	FALSE	FALSE	FALSE	finn-b-O15_PUERP_INFECT_OTHER	10	114754784	0.058	120106	0.9367	Other puerperal infections || id:finn-b-O15_PUERP_INFECT_OTHER	Other puerperal infections	Other puerperal infections || ||	TRUE	igd	NA	NA	NA	ebi-a-GCST90095034	10	114754784	0.0072	2.91206e-13	56161	Body mass index || id:ebi-a-GCST90095034	TRUE	reported	igd	2	1	TRUE	-0.0305791	52.5625	-0.0305791	-0.00022885
rs35770222	A	G	A	G	0.0568	0.0395	0.1567	0.05943	FALSE	FALSE	FALSE	finn-b-O15_PUERP_INFECT_OTHER	9	129332887	0.0986	120106	0.6886	Other puerperal infections || id:finn-b-O15_PUERP_INFECT_OTHER	Other puerperal infections	Other puerperal infections || ||	TRUE	igd	NA	NA	NA	ebi-a-GCST90095034	9	129332887	0.0098	7.04304e-09	56161	Body mass index || id:ebi-a-GCST90095034	TRUE	reported	igd	2	1	TRUE	0.0244502173866321	33.5926697209496	0.0244502173866321	0.00115595560394107
rs36090025	C	A	C	A	-0.0487	0.0112	0.2194	0.1944	FALSE	FALSE	FALSE	finn-b-O15_PUERP_INFECT_OTHER	10	114774433	0.0587	120106	0.8488	Other puerperal infections || id:finn-b-O15_PUERP_INFECT_OTHER	Other puerperal infections	Other puerperal infections || ||	TRUE	igd	NA	NA	NA	ebi-a-GCST90095034	10	114774433	0.0076	1.287e-10	56161	Body mass index || id:ebi-a-GCST90095034	TRUE	reported	igd	2	1	TRUE	-0.0270301	41.0611149584488	-0.0270301	0.000550555518063616
rs3814122	A	G	A	G	0.0509	0.0385	0.1649	0.05948	FALSE	FALSE	FALSE	finn-b-O15_PUERP_INFECT_OTHER	9	129345072	0.0984	120106	0.695401	Other puerperal infections || id:finn-b-O15_PUERP_INFECT_OTHER	Other puerperal infections	Other puerperal infections || ||	TRUE	igd	NA	NA	NA	ebi-a-GCST90095034	9	129345072	0.0088	7.97297e-09	56161	Body mass index || id:ebi-a-GCST90095034	TRUE	reported	igd	2	1	TRUE	0.0244003527133005	33.4557076446281	0.0244003527133005	0.00112898096206458
rs4593659	T	C	T	C	0.0542	-0.1774	0.1715	0.02108	FALSE	FALSE	FALSE	finn-b-O15_PUERP_INFECT_OTHER	9	129386043	0.1611	120106	0.2709	Other puerperal infections || id:finn-b-O15_PUERP_INFECT_OTHER	Other puerperal infections	Other puerperal infections || ||	TRUE	igd	NA	NA	NA	ebi-a-GCST90095034	9	129386043	0.0087	5.06198e-10	56161	Body mass index || id:ebi-a-GCST90095034	TRUE	reported	igd	2	2	TRUE	0.0262796957191971	38.8114678293037	0.0262796957191971	-0.00317744
rs4837101	G	A	G	A	0.0564	-0.1077	0.1719	0.02137	FALSE	FALSE	FALSE	finn-b-O15_PUERP_INFECT_OTHER	9	129409001	0.1598	120106	0.5004	Other puerperal infections || id:finn-b-O15_PUERP_INFECT_OTHER	Other puerperal infections	Other puerperal infections || ||	TRUE	igd	NA	NA	NA	ebi-a-GCST90095034	9	129409001	0.0086	6.13056e-11	56161	Body mass index || id:ebi-a-GCST90095034	TRUE	reported	igd	2	1	TRUE	0.0276633474767749	43.0091941590049	0.0276633474767749	-0.00194473
rs4854342	C	G	C	G	0.0634	0.0315	0.8524	0.8376	FALSE	TRUE	FALSE	finn-b-O15_PUERP_INFECT_OTHER	2	634476	0.0631	120106	0.6172	Other puerperal infections || id:finn-b-O15_PUERP_INFECT_OTHER	Other puerperal infections	Other puerperal infections || ||	TRUE	igd	NA	NA	NA	ebi-a-GCST90095034	2	634476	0.0097	5.91425e-11	56161	Body mass index || id:ebi-a-GCST90095034	TRUE	reported	igd	2	1	TRUE	0.027570377886774	42.7203741098948	0.027570377886774	0.00144046267094981
rs532504	A	G	A	G	0.0491	0.0335	0.1974	0.1821	FALSE	FALSE	FALSE	finn-b-O15_PUERP_INFECT_OTHER	1	177881651	0.06	120106	0.5765	Other puerperal infections || id:finn-b-O15_PUERP_INFECT_OTHER	Other puerperal infections	Other puerperal infections || ||	TRUE	igd	rs532504	A	G	ebi-a-GCST90095034	1	177878933	0.0078	3.02399e-10	56161	Body mass index || id:ebi-a-GCST90095034	TRUE	reported	igd	2	1	TRUE	0.026553638768806	39.6254109138725	0.026553638768806	0.00161106943088574
rs539515	C	A	C	A	0.0487	0.0483	0.205	0.1774	FALSE	FALSE	FALSE	finn-b-O15_PUERP_INFECT_OTHER	1	177889025	0.0605	120106	0.4248	Other puerperal infections || id:finn-b-O15_PUERP_INFECT_OTHER	Other puerperal infections	Other puerperal infections || ||	TRUE	igd	NA	NA	NA	ebi-a-GCST90095034	1	177889025	0.0076	1.65402e-10	56161	Body mass index || id:ebi-a-GCST90095034	TRUE	reported	igd	2	1	TRUE	0.027030057839452	41.0611149584488	0.027030057839452	0.00230362545044071
rs545608	C	G	C	G	0.0488	0.054	0.2034	0.1782	FALSE	TRUE	FALSE	finn-b-O15_PUERP_INFECT_OTHER	1	177899121	0.0604	120106	0.3712	Other puerperal infections || id:finn-b-O15_PUERP_INFECT_OTHER	Other puerperal infections	Other puerperal infections || ||	TRUE	igd	NA	NA	NA	ebi-a-GCST90095034	1	177899121	0.0077	1.92402e-10	56161	Body mass index || id:ebi-a-GCST90095034	TRUE	reported	igd	2	1	TRUE	0.0267340134150292	40.1659639062236	0.0267340134150292	0.00257974417362782
rs56087297	G	A	G	A	-0.0479	0.0458	0.2014	0.1805	FALSE	FALSE	FALSE	finn-b-O15_PUERP_INFECT_OTHER	10	114799172	0.0604	120106	0.4483	Other puerperal infections || id:finn-b-O15_PUERP_INFECT_OTHER	Other puerperal infections	Other puerperal infections || ||	TRUE	igd	NA	NA	NA	ebi-a-GCST90095034	10	114799172	0.0078	7.14398e-10	56161	Body mass index || id:ebi-a-GCST90095034	TRUE	reported	igd	2	1	TRUE	-0.0259051	37.7121959237344	-0.0259051	0.00218800728684425
rs56137030	A	G	A	G	0.0827	-0.011	0.2476	0.4011	FALSE	FALSE	FALSE	finn-b-O15_PUERP_INFECT_OTHER	16	53825905	0.0474	120106	0.8171	Other puerperal infections || id:finn-b-O15_PUERP_INFECT_OTHER	Other puerperal infections	Other puerperal infections || ||	TRUE	igd	NA	NA	NA	ebi-a-GCST90095034	16	53825905	0.0072	6.74528e-31	56161	Body mass index || id:ebi-a-GCST90095034	TRUE	reported	igd	2	1	TRUE	0.0484120862466446	131.93074845679	0.0484120862466446	-0.000669631
rs633715	C	T	C	T	0.051	0.0578	0.19	0.2258	FALSE	FALSE	FALSE	finn-b-O15_PUERP_INFECT_OTHER	1	177852580	0.0554	120106	0.2963	Other puerperal infections || id:finn-b-O15_PUERP_INFECT_OTHER	Other puerperal infections	Other puerperal infections || ||	TRUE	igd	NA	NA	NA	ebi-a-GCST90095034	1	177852580	0.0084	1.11099e-09	56161	Body mass index || id:ebi-a-GCST90095034	TRUE	reported	igd	2	1	TRUE	0.025611718535471	36.8622448979592	0.025611718535471	0.00301049125417744
rs6452960	G	A	G	A	-0.0405	-0.0032	0.2515	0.3094	FALSE	FALSE	FALSE	finn-b-O15_PUERP_INFECT_OTHER	5	90881388	0.0502	120106	0.9487	Other puerperal infections || id:finn-b-O15_PUERP_INFECT_OTHER	Other puerperal infections	Other puerperal infections || ||	TRUE	igd	NA	NA	NA	ebi-a-GCST90095034	5	90881388	0.0074	3.70502e-08	56161	Body mass index || id:ebi-a-GCST90095034	TRUE	reported	igd	2	1	TRUE	-0.0230886	29.9534331628926	-0.0230886	-0.000183936
rs6567155	T	C	T	C	0.0474	-0.0611	0.1942	0.1917	FALSE	FALSE	FALSE	finn-b-O15_PUERP_INFECT_OTHER	18	57755117	0.0589	120106	0.2995	Other puerperal infections || id:finn-b-O15_PUERP_INFECT_OTHER	Other puerperal infections	Other puerperal infections || ||	TRUE	igd	NA	NA	NA	ebi-a-GCST90095034	18	57755117	0.0085	2.54701e-08	56161	Body mass index || id:ebi-a-GCST90095034	TRUE	reported	igd	2	1	TRUE	0.0235249941964923	31.0970242214533	0.0235249941964923	-0.00299327
rs6567160	C	T	C	T	0.0632	-0.0747	0.1418	0.1843	FALSE	FALSE	FALSE	finn-b-O15_PUERP_INFECT_OTHER	18	57829135	0.0597	120106	0.2106	Other puerperal infections || id:finn-b-O15_PUERP_INFECT_OTHER	Other puerperal infections	Other puerperal infections || ||	TRUE	igd	NA	NA	NA	ebi-a-GCST90095034	18	57829135	0.0096	4.02346e-11	56161	Body mass index || id:ebi-a-GCST90095034	TRUE	reported	igd	2	1	TRUE	0.0277695374072605	43.3402777777778	0.0277695374072605	-0.00361048
rs67194783	T	C	T	C	0.0483	-0.0996	0.1596	0.1953	FALSE	FALSE	FALSE	finn-b-O15_PUERP_INFECT_OTHER	18	57892549	0.0585	120106	0.0884993	Other puerperal infections || id:finn-b-O15_PUERP_INFECT_OTHER	Other puerperal infections	Other puerperal infections || ||	TRUE	igd	rs67194783	T	C	ebi-a-GCST90095034	18	57890743	0.0085	1.32099e-08	56161	Body mass index || id:ebi-a-GCST90095034	TRUE	reported	igd	2	1	TRUE	0.0239714170179648	32.2891349480969	0.0239714170179648	-0.00491269
rs6809651	A	G	A	G	-0.0628	0.0923	0.0938	0.1007	FALSE	FALSE	FALSE	finn-b-O15_PUERP_INFECT_OTHER	3	185814642	0.0772	120106	0.2316	Other puerperal infections || id:finn-b-O15_PUERP_INFECT_OTHER	Other puerperal infections	Other puerperal infections || ||	TRUE	igd	NA	NA	NA	ebi-a-GCST90095034	3	185814642	0.0111	1.74598e-08	56161	Body mass index || id:ebi-a-GCST90095034	TRUE	reported	igd	2	1	TRUE	-0.0238673	32.0090901712523	-0.0238673	0.00344987278367957
rs6909732	T	C	T	C	0.0381	0.025	0.2859	0.01913	FALSE	FALSE	FALSE	finn-b-O15_PUERP_INFECT_OTHER	6	34219010	0.1698	120106	0.8828	Other puerperal infections || id:finn-b-O15_PUERP_INFECT_OTHER	Other puerperal infections	Other puerperal infections || ||	TRUE	igd	NA	NA	NA	ebi-a-GCST90095034	6	34219010	0.0068	1.80801e-08	56161	Body mass index || id:ebi-a-GCST90095034	TRUE	reported	igd	2	1	TRUE	0.0236366012316466	31.3929498269896	0.0236366012316466	0.000424838187938939
rs7074440	A	G	A	G	-0.0496	0.0154	0.2197	0.193	FALSE	FALSE	FALSE	finn-b-O15_PUERP_INFECT_OTHER	10	114785424	0.0589	120106	0.793299	Other puerperal infections || id:finn-b-O15_PUERP_INFECT_OTHER	Other puerperal infections	Other puerperal infections || ||	TRUE	igd	NA	NA	NA	ebi-a-GCST90095034	10	114785424	0.0074	2.59298e-11	56161	Body mass index || id:ebi-a-GCST90095034	TRUE	reported	igd	2	1	TRUE	-0.0282727	44.9262235208181	-0.0282727	0.000754443231578914
rs72982988	A	G	A	G	0.0547	-0.0391	0.1425	0.1659	FALSE	FALSE	FALSE	finn-b-O15_PUERP_INFECT_OTHER	18	57802714	0.0624	120106	0.5307	Other puerperal infections || id:finn-b-O15_PUERP_INFECT_OTHER	Other puerperal infections	Other puerperal infections || ||	TRUE	igd	NA	NA	NA	ebi-a-GCST90095034	18	57802714	0.0093	4.50101e-09	56161	Body mass index || id:ebi-a-GCST90095034	TRUE	reported	igd	2	1	TRUE	0.024811954189102	34.5946352179443	0.024811954189102	-0.00180806
rs7570232	C	T	C	T	0.0596	0.0246	0.874	0.8358	FALSE	FALSE	FALSE	finn-b-O15_PUERP_INFECT_OTHER	2	621185	0.0628	120106	0.6952	Other puerperal infections || id:finn-b-O15_PUERP_INFECT_OTHER	Other puerperal infections	Other puerperal infections || ||	TRUE	igd	NA	NA	NA	ebi-a-GCST90095034	2	621185	0.01	2.36298e-09	56161	Body mass index || id:ebi-a-GCST90095034	TRUE	reported	igd	2	1	TRUE	0.0251419680750896	35.5216	0.0251419680750896	0.00113030708574657
rs7667183	C	T	C	T	0.0375	0.0109	0.2828	0.2885	FALSE	FALSE	FALSE	finn-b-O15_PUERP_INFECT_OTHER	4	143723571	0.0513	120106	0.8317	Other puerperal infections || id:finn-b-O15_PUERP_INFECT_OTHER	Other puerperal infections	Other puerperal infections || ||	TRUE	igd	NA	NA	NA	ebi-a-GCST90095034	4	143723571	0.0069	4.69299e-08	56161	Body mass index || id:ebi-a-GCST90095034	TRUE	reported	igd	2	1	TRUE	0.0229275851661756	29.5368620037807	0.0229275851661756	0.000613098587273899
rs7751671	A	G	A	G	0.0397	-0.0104	0.2679	0.0198	FALSE	FALSE	FALSE	finn-b-O15_PUERP_INFECT_OTHER	6	34189612	0.1668	120106	0.9504	Other puerperal infections || id:finn-b-O15_PUERP_INFECT_OTHER	Other puerperal infections	Other puerperal infections || ||	TRUE	igd	rs7751671	A	G	ebi-a-GCST90095034	6	34179756	0.0071	2.72603e-08	56161	Body mass index || id:ebi-a-GCST90095034	TRUE	reported	igd	2	1	TRUE	0.0235885701430662	31.265423527078	0.0235885701430662	-0.000179911
rs79393971	T	C	T	C	0.0563	-0.1876	0.1734	0.02132	FALSE	FALSE	FALSE	finn-b-O15_PUERP_INFECT_OTHER	9	129375581	0.1605	120106	0.2424	Other puerperal infections || id:finn-b-O15_PUERP_INFECT_OTHER	Other puerperal infections	Other puerperal infections || ||	TRUE	igd	NA	NA	NA	ebi-a-GCST90095034	9	129375581	0.0087	1.04901e-10	56161	Body mass index || id:ebi-a-GCST90095034	TRUE	reported	igd	2	1	TRUE	0.0272971681423382	41.8772625181662	0.0272971681423382	-0.00337269
rs80239590	G	T	G	T	0.0495	0.0287	0.1683	0.06104	FALSE	FALSE	FALSE	finn-b-O15_PUERP_INFECT_OTHER	9	129357215	0.0972	120106	0.767701	Other puerperal infections || id:finn-b-O15_PUERP_INFECT_OTHER	Other puerperal infections	Other puerperal infections || ||	TRUE	igd	NA	NA	NA	ebi-a-GCST90095034	9	129357215	0.0087	1.10499e-08	56161	Body mass index || id:ebi-a-GCST90095034	TRUE	reported	igd	2	1	TRUE	0.0240022042732259	32.372175980975	0.0240022042732259	0.000851994396363915
rs8092668	G	A	G	A	0.0509	-0.0653	0.1614	0.1921	FALSE	FALSE	FALSE	finn-b-O15_PUERP_INFECT_OTHER	18	57783111	0.0588	120106	0.2668	Other puerperal infections || id:finn-b-O15_PUERP_INFECT_OTHER	Other puerperal infections	Other puerperal infections || ||	TRUE	igd	NA	NA	NA	ebi-a-GCST90095034	18	57783111	0.0086	3.22003e-09	56161	Body mass index || id:ebi-a-GCST90095034	TRUE	reported	igd	2	1	TRUE	0.0249674530601973	35.0298810167658	0.0249674530601973	-0.00320446
rs869400	G	T	G	T	0.0574	-0.0487	0.8584	0.8387	FALSE	FALSE	FALSE	finn-b-O15_PUERP_INFECT_OTHER	3	185826740	0.0633	120106	0.4413	Other puerperal infections || id:finn-b-O15_PUERP_INFECT_OTHER	Other puerperal infections	Other puerperal infections || ||	TRUE	igd	NA	NA	NA	ebi-a-GCST90095034	3	185826740	0.0099	6.52094e-09	56161	Body mass index || id:ebi-a-GCST90095034	TRUE	reported	igd	2	1	TRUE	0.0244589083785696	33.6165697377819	0.0244589083785696	-0.00221996
rs9436441	C	T	C	T	-0.0403	0.0017	0.5245	0.6262	FALSE	FALSE	FALSE	finn-b-O15_PUERP_INFECT_OTHER	1	50403811	0.0479	120106	0.9722	Other puerperal infections || id:finn-b-O15_PUERP_INFECT_OTHER	Other puerperal infections	Other puerperal infections || ||	TRUE	igd	NA	NA	NA	ebi-a-GCST90095034	1	50403811	0.0069	5.47104e-09	56161	Body mass index || id:ebi-a-GCST90095034	TRUE	reported	igd	2	1	TRUE	-0.0246385	34.1123713505566	-0.0246385	0.00010240818518107
rs9568867	A	G	A	G	0.0412	-0.0416	0.3076	0.1398	FALSE	FALSE	FALSE	finn-b-O15_PUERP_INFECT_OTHER	13	54107352	0.0671	120106	0.5352	Other puerperal infections || id:finn-b-O15_PUERP_INFECT_OTHER	Other puerperal infections	Other puerperal infections || ||	TRUE	igd	NA	NA	NA	ebi-a-GCST90095034	13	54107352	0.0068	1.75299e-09	56161	Body mass index || id:ebi-a-GCST90095034	TRUE	reported	igd	2	1	TRUE	0.0255585801883746	36.7093425605536	0.0255585801883746	-0.00178892
rs10838726	G	C	G	C	-0.039	-0.0001	0.3417	0.226	FALSE	TRUE	FALSE	finn-b-O15_PUERP_INFECT_OTHER	11	47568344	0.0555	120106	0.9987	Other puerperal infections || id:finn-b-O15_PUERP_INFECT_OTHER	Other puerperal infections	Other puerperal infections || ||	TRUE	igd	NA	NA	NA	ieu-a-94	11	47568344	0.0069	2.17e-08	58618.3	Body mass index || id:ieu-a-94	TRUE	reported	igd	2	1	TRUE	-0.0233393	31.9470699432892	-0.0233393	-5.1991e-06
rs11127491	C	T	C	T	0.055	0.0319	0.875	0.8376	FALSE	FALSE	FALSE	finn-b-O15_PUERP_INFECT_OTHER	2	646145	0.0631	120106	0.6133	Other puerperal infections || id:finn-b-O15_PUERP_INFECT_OTHER	Other puerperal infections	Other puerperal infections || ||	TRUE	igd	NA	NA	NA	ieu-a-94	2	646145	0.0083	3.78007e-11	58605	Body mass index || id:ieu-a-94	TRUE	reported	igd	2	1	TRUE	0.027362893967142	43.9105820873857	0.027362893967142	0.00145875422174239
rs11152213	C	A	C	A	0.054	-0.0686	0.2833	0.1853	FALSE	FALSE	FALSE	finn-b-O15_PUERP_INFECT_OTHER	18	57852948	0.0595	120106	0.2495	Other puerperal infections || id:finn-b-O15_PUERP_INFECT_OTHER	Other puerperal infections	Other puerperal infections || ||	TRUE	igd	NA	NA	NA	ieu-a-94	18	57852948	0.0076	6.27047e-13	58618.1	Body mass index || id:ieu-a-94	TRUE	reported	igd	2	1	TRUE	0.0293349102711241	50.4847645429363	0.0293349102711241	-0.00332679
rs11152221	C	T	C	T	-0.038	0.0853	0.6583	0.7224	FALSE	FALSE	FALSE	finn-b-O15_PUERP_INFECT_OTHER	18	58017249	0.052	120106	0.1009	Other puerperal infections || id:finn-b-O15_PUERP_INFECT_OTHER	Other puerperal infections	Other puerperal infections || ||	TRUE	igd	NA	NA	NA	ieu-a-94	18	58017249	0.0068	1.98002e-08	58604	Body mass index || id:ieu-a-94	TRUE	reported	igd	2	1	TRUE	-0.0230782	31.2283737024222	-0.0230782	0.00473327880717886
rs11520442	C	T	C	T	0.047	-0.0637	0.275	0.1921	FALSE	FALSE	FALSE	finn-b-O15_PUERP_INFECT_OTHER	18	57744576	0.0588	120106	0.2789	Other puerperal infections || id:finn-b-O15_PUERP_INFECT_OTHER	Other puerperal infections	Other puerperal infections || ||	TRUE	igd	NA	NA	NA	ieu-a-94	18	57744576	0.0072	6.95024e-11	58618.4	Body mass index || id:ieu-a-94	TRUE	reported	igd	2	1	TRUE	0.0269524339248274	42.6118827160494	0.0269524339248274	-0.00312594
rs11639988	G	A	G	A	-0.054	-0.0314	0.1333	0.125	FALSE	FALSE	FALSE	finn-b-O15_PUERP_INFECT_OTHER	16	19944363	0.0701	120106	0.654201	Other puerperal infections || id:finn-b-O15_PUERP_INFECT_OTHER	Other puerperal infections	Other puerperal infections || ||	TRUE	igd	NA	NA	NA	ieu-a-94	16	19944363	0.0094	7.55997e-09	58617.9	Body mass index || id:ieu-a-94	TRUE	reported	igd	2	1	TRUE	-0.0237212	33.0013580805795	-0.0237212	-0.00129251
rs12149832	A	G	A	G	0.084	-0.01	0.45	0.3903	FALSE	FALSE	FALSE	finn-b-O15_PUERP_INFECT_OTHER	16	53842908	0.0477	120106	0.8343	Other puerperal infections || id:finn-b-O15_PUERP_INFECT_OTHER	Other puerperal infections	Other puerperal infections || ||	TRUE	igd	NA	NA	NA	ieu-a-94	16	53842908	0.0065	1.66994e-38	58597.6	Body mass index || id:ieu-a-94	TRUE	reported	igd	2	1	TRUE	0.0533108253087831	167.005917159763	0.0533108253087831	-0.000604927
rs12444979	T	C	T	C	-0.053	-0.0314	0.1333	0.125	FALSE	FALSE	FALSE	finn-b-O15_PUERP_INFECT_OTHER	16	19933600	0.0701	120106	0.654699	Other puerperal infections || id:finn-b-O15_PUERP_INFECT_OTHER	Other puerperal infections	Other puerperal infections || ||	TRUE	igd	NA	NA	NA	ieu-a-94	16	19933600	0.0094	2.04998e-08	58618.5	Body mass index || id:ieu-a-94	TRUE	reported	igd	2	1	TRUE	-0.023282	31.7904028972386	-0.023282	-0.00129251
rs12457423	C	T	C	T	-0.039	0.0823	0.6583	0.7224	FALSE	FALSE	FALSE	finn-b-O15_PUERP_INFECT_OTHER	18	58006668	0.0519	120106	0.1127	Other puerperal infections || id:finn-b-O15_PUERP_INFECT_OTHER	Other puerperal infections	Other puerperal infections || ||	TRUE	igd	NA	NA	NA	ieu-a-94	18	58006668	0.0068	1.41e-08	58616.5	Body mass index || id:ieu-a-94	TRUE	reported	igd	2	1	TRUE	-0.0236827	32.893598615917	-0.0236827	0.00457561205240002
rs12529728	G	A	G	A	0.046	0.0817	0.1	0.2024	FALSE	FALSE	FALSE	finn-b-O15_PUERP_INFECT_OTHER	6	50896630	0.0576	120106	0.1559	Other puerperal infections || id:finn-b-O15_PUERP_INFECT_OTHER	Other puerperal infections	Other puerperal infections || ||	TRUE	igd	NA	NA	NA	ieu-a-94	6	50896630	0.0083	3.65999e-08	58618.9	Body mass index || id:ieu-a-94	TRUE	reported	igd	2	1	TRUE	0.0228851919376337	30.7156336188126	0.0228851919376337	0.00409276868508335
rs12623218	A	T	A	T	0.056	0.0296	0.875	0.8374	FALSE	TRUE	FALSE	finn-b-O15_PUERP_INFECT_OTHER	2	632146	0.0632	120106	0.639401	Other puerperal infections || id:finn-b-O15_PUERP_INFECT_OTHER	Other puerperal infections	Other puerperal infections || ||	TRUE	igd	NA	NA	NA	ieu-a-94	2	632146	0.0084	2.77013e-11	58464.9	Body mass index || id:ieu-a-94	TRUE	reported	igd	2	1	TRUE	0.0275615442858257	44.4444444444444	0.0275615442858257	0.00135143605216626
rs12726084	T	C	T	C	-0.045	0.016	NA	0.1552	FALSE	FALSE	FALSE	finn-b-O15_PUERP_INFECT_OTHER	1	72649154	0.064	120106	0.8022	Other puerperal infections || id:finn-b-O15_PUERP_INFECT_OTHER	Other puerperal infections	Other puerperal infections || ||	TRUE	igd	NA	NA	NA	ieu-a-94	1	72649154	0.008	2.41002e-08	58618.5	Body mass index || id:ieu-a-94	TRUE	reported	igd	2	1	TRUE	-0.0232271	31.6406	-0.0232271	0.000721375120524519
rs12954782	G	C	G	C	0.047	-0.0856	0.3083	0.1957	FALSE	TRUE	FALSE	finn-b-O15_PUERP_INFECT_OTHER	18	57864092	0.0584	120106	0.1427	Other puerperal infections || id:finn-b-O15_PUERP_INFECT_OTHER	Other puerperal infections	Other puerperal infections || ||	TRUE	igd	NA	NA	NA	ieu-a-94	18	57864092	0.0072	1.09999e-10	58617.2	Body mass index || id:ieu-a-94	TRUE	reported	igd	2	1	TRUE	0.026952709614921	42.6118827160494	0.026952709614921	-0.0042294
rs13130484	T	C	T	C	0.038	-0.0001	0.4333	0.4733	FALSE	FALSE	FALSE	finn-b-O15_PUERP_INFECT_OTHER	4	45175691	0.0464	120106	0.9978	Other puerperal infections || id:finn-b-O15_PUERP_INFECT_OTHER	Other puerperal infections	Other puerperal infections || ||	TRUE	igd	NA	NA	NA	ieu-a-94	4	45175691	0.0067	1.51999e-08	58609.1	Body mass index || id:ieu-a-94	TRUE	reported	igd	2	1	TRUE	0.0234214902962491	32.1675206059256	0.0234214902962491	-6.21875e-06
rs1516728	A	T	A	T	0.044	-0.0568	0.7833	0.7442	FALSE	TRUE	FALSE	finn-b-O15_PUERP_INFECT_OTHER	3	185829891	0.0533	120106	0.2867	Other puerperal infections || id:finn-b-O15_PUERP_INFECT_OTHER	Other puerperal infections	Other puerperal infections || ||	TRUE	igd	NA	NA	NA	ieu-a-94	3	185829891	0.0073	3.18002e-09	58609.1	Body mass index || id:ieu-a-94	TRUE	reported	igd	2	1	TRUE	0.0248897271773556	36.3295177331582	0.0248897271773556	-0.00307497
rs1539952	G	A	G	A	0.048	-0.065	0.2917	0.1921	FALSE	FALSE	FALSE	finn-b-O15_PUERP_INFECT_OTHER	18	57766512	0.0588	120106	0.2692	Other puerperal infections || id:finn-b-O15_PUERP_INFECT_OTHER	Other puerperal infections	Other puerperal infections || ||	TRUE	igd	NA	NA	NA	ieu-a-94	18	57766512	0.0073	1e-10	58597.7	Body mass index || id:ieu-a-94	TRUE	reported	igd	2	1	TRUE	0.0271534701789261	43.2351285419403	0.0271534701789261	-0.00318974
rs17175643	T	C	T	C	0.046	-0.1035	0.3083	0.1975	FALSE	FALSE	FALSE	finn-b-O15_PUERP_INFECT_OTHER	18	57896742	0.0582	120106	0.0754206	Other puerperal infections || id:finn-b-O15_PUERP_INFECT_OTHER	Other puerperal infections	Other puerperal infections || ||	TRUE	igd	NA	NA	NA	ieu-a-94	18	57896742	0.0071	1.32999e-10	58618.6	Body mass index || id:ieu-a-94	TRUE	reported	igd	2	1	TRUE	0.0267506122188597	41.975798452688	0.0267506122188597	-0.00513137
rs17700144	A	G	A	G	0.055	-0.0688	0.25	0.1605	FALSE	FALSE	FALSE	finn-b-O15_PUERP_INFECT_OTHER	18	57811982	0.0631	120106	0.2755	Other puerperal infections || id:finn-b-O15_PUERP_INFECT_OTHER	Other puerperal infections	Other puerperal infections || ||	TRUE	igd	NA	NA	NA	ieu-a-94	18	57811982	0.0079	3.34965e-12	58617.7	Body mass index || id:ieu-a-94	TRUE	reported	igd	2	1	TRUE	0.028744127705581	48.4698	0.028744127705581	-0.00314614
rs17700633	A	G	A	G	0.046	-0.0895	0.3417	0.2348	FALSE	FALSE	FALSE	finn-b-O15_PUERP_INFECT_OTHER	18	57929432	0.0549	120106	0.1029	Other puerperal infections || id:finn-b-O15_PUERP_INFECT_OTHER	Other puerperal infections	Other puerperal infections || ||	TRUE	igd	NA	NA	NA	ieu-a-94	18	57929432	0.0069	1.7398e-11	58594.2	Body mass index || id:ieu-a-94	TRUE	reported	igd	2	1	TRUE	0.0275311394556462	44.4444444444444	0.0275311394556462	-0.004704
rs17700759	C	T	C	T	0.043	-0.0862	0.3583	0.2698	FALSE	FALSE	FALSE	finn-b-O15_PUERP_INFECT_OTHER	18	57959015	0.0525	120106	0.1003	Other puerperal infections || id:finn-b-O15_PUERP_INFECT_OTHER	Other puerperal infections	Other puerperal infections || ||	TRUE	igd	NA	NA	NA	ieu-a-94	18	57959015	0.0069	3.76999e-10	58613.1	Body mass index || id:ieu-a-94	TRUE	reported	igd	2	1	TRUE	0.0257327139407054	38.8363789119933	0.0257327139407054	-0.00473767
rs1838658	C	T	C	T	-0.038	-0.0222	NA	0.2999	FALSE	FALSE	FALSE	finn-b-O15_PUERP_INFECT_OTHER	1	72928467	0.0505	120106	0.660201	Other puerperal infections || id:finn-b-O15_PUERP_INFECT_OTHER	Other puerperal infections	Other puerperal infections || ||	TRUE	igd	NA	NA	NA	ieu-a-94	1	72928467	0.0066	1.06001e-08	58617.5	Body mass index || id:ieu-a-94	TRUE	reported	igd	2	1	TRUE	-0.0237745	33.1496786042241	-0.0237745	-0.00126848
rs2168708	T	G	T	G	0.045	-0.0974	0.3167	0.1948	FALSE	FALSE	FALSE	finn-b-O15_PUERP_INFECT_OTHER	18	57907311	0.0585	120106	0.0959003	Other puerperal infections || id:finn-b-O15_PUERP_INFECT_OTHER	Other puerperal infections	Other puerperal infections || ||	TRUE	igd	NA	NA	NA	ieu-a-94	18	57907311	0.0072	3.86999e-10	58618.2	Body mass index || id:ieu-a-94	TRUE	reported	igd	2	1	TRUE	0.0258063466046489	39.0625	0.0258063466046489	-0.00480418
rs2241423	A	G	A	G	-0.044	0.0399	0.2167	0.1603	FALSE	FALSE	FALSE	finn-b-O15_PUERP_INFECT_OTHER	15	68086838	0.0631	120106	0.5278	Other puerperal infections || id:finn-b-O15_PUERP_INFECT_OTHER	Other puerperal infections	Other puerperal infections || ||	TRUE	igd	NA	NA	NA	ieu-a-94	15	68086838	0.0078	1.23001e-08	58603.1	Body mass index || id:ieu-a-94	TRUE	reported	igd	2	1	TRUE	-0.0232963	31.8211702827087	-0.0232963	0.00182458490568976
rs2568958	A	G	A	G	0.042	0.0493	NA	0.6461	FALSE	FALSE	FALSE	finn-b-O15_PUERP_INFECT_OTHER	1	72765116	0.0484	120106	0.3092	Other puerperal infections || id:finn-b-O15_PUERP_INFECT_OTHER	Other puerperal infections	Other puerperal infections || ||	TRUE	igd	NA	NA	NA	ieu-a-94	1	72765116	0.0066	1.84001e-10	58605.3	Body mass index || id:ieu-a-94	TRUE	reported	igd	2	1	TRUE	0.0262781216128479	40.495867768595	0.0262781216128479	0.00293914455245445
rs2590942	G	T	G	T	-0.049	0.0795	NA	0.1459	FALSE	FALSE	FALSE	finn-b-O15_PUERP_INFECT_OTHER	1	72885281	0.0654	120106	0.2244	Other puerperal infections || id:finn-b-O15_PUERP_INFECT_OTHER	Other puerperal infections	Other puerperal infections || ||	TRUE	igd	NA	NA	NA	ieu-a-94	1	72885281	0.0081	1.58001e-09	58618.4	Body mass index || id:ieu-a-94	TRUE	reported	igd	2	1	TRUE	-0.0249785	36.595031245237	-0.0249785	0.00350758313235196
rs2590943	G	A	G	A	0.045	-0.0754	NA	0.854	FALSE	FALSE	FALSE	finn-b-O15_PUERP_INFECT_OTHER	1	72874456	0.0654	120106	0.2491	Other puerperal infections || id:finn-b-O15_PUERP_INFECT_OTHER	Other puerperal infections	Other puerperal infections || ||	TRUE	igd	NA	NA	NA	ieu-a-94	1	72874456	0.0081	2.98999e-08	58586.7	Body mass index || id:ieu-a-94	TRUE	reported	igd	2	1	TRUE	0.022946741333609	30.8641975308642	0.022946741333609	-0.00332669
rs2613503	A	C	A	C	0.053	-0.0373	NA	0.8594	FALSE	FALSE	FALSE	finn-b-O15_PUERP_INFECT_OTHER	1	72839774	0.0664	120106	0.5749	Other puerperal infections || id:finn-b-O15_PUERP_INFECT_OTHER	Other puerperal infections	Other puerperal infections || ||	TRUE	igd	NA	NA	NA	ieu-a-94	1	72839774	0.0084	2.52e-10	58616.1	Body mass index || id:ieu-a-94	TRUE	reported	igd	2	1	TRUE	0.0260524216801611	39.8100907029478	0.0260524216801611	-0.00162092
rs2815752	A	G	A	G	0.042	0.0359	NA	0.6449	FALSE	FALSE	FALSE	finn-b-O15_PUERP_INFECT_OTHER	1	72812440	0.0484	120106	0.457999	Other puerperal infections || id:finn-b-O15_PUERP_INFECT_OTHER	Other puerperal infections	Other puerperal infections || ||	TRUE	igd	NA	NA	NA	ieu-a-94	1	72812440	0.0066	1.67001e-10	58608	Body mass index || id:ieu-a-94	TRUE	reported	igd	2	1	TRUE	0.0262775167024952	40.495867768595	0.0262775167024952	0.00214027390496204
rs2860323	G	A	G	A	0.057	0.022	0.875	0.8358	FALSE	FALSE	FALSE	finn-b-O15_PUERP_INFECT_OTHER	2	614210	0.0628	120106	0.7263	Other puerperal infections || id:finn-b-O15_PUERP_INFECT_OTHER	Other puerperal infections	Other puerperal infections || ||	TRUE	igd	NA	NA	NA	ieu-a-94	2	614210	0.0086	5.32967e-11	54582.9	Body mass index || id:ieu-a-94	TRUE	reported	igd	2	1	TRUE	0.0283583761396485	43.9291508923743	0.0283583761396485	0.00101084386450191
rs2867105	G	T	G	T	0.051	0.0227	0.8833	0.8324	FALSE	FALSE	FALSE	finn-b-O15_PUERP_INFECT_OTHER	2	601905	0.0624	120106	0.7154	Other puerperal infections || id:finn-b-O15_PUERP_INFECT_OTHER	Other puerperal infections	Other puerperal infections || ||	TRUE	igd	NA	NA	NA	ieu-a-94	2	601905	0.0083	9.37994e-10	58605.6	Body mass index || id:ieu-a-94	TRUE	reported	igd	2	1	TRUE	0.0253740669952356	37.7558426476992	0.0253740669952356	0.00104969297916848
rs3101336	C	T	C	T	0.042	0.0496	NA	0.6461	FALSE	FALSE	FALSE	finn-b-O15_PUERP_INFECT_OTHER	1	72751185	0.0484	120106	0.3063	Other puerperal infections || id:finn-b-O15_PUERP_INFECT_OTHER	Other puerperal infections	Other puerperal infections || ||	TRUE	igd	NA	NA	NA	ieu-a-94	1	72751185	0.0066	1.67001e-10	58593.9	Body mass index || id:ieu-a-94	TRUE	reported	igd	2	1	TRUE	0.0262806761394185	40.495867768595	0.0262806761394185	0.00295702965750652
rs3857599	A	C	A	C	0.047	0.0706	0.1	0.196	FALSE	FALSE	FALSE	finn-b-O15_PUERP_INFECT_OTHER	6	50938247	0.0583	120106	0.2257	Other puerperal infections || id:finn-b-O15_PUERP_INFECT_OTHER	Other puerperal infections	Other puerperal infections || ||	TRUE	igd	NA	NA	NA	ieu-a-94	6	50938247	0.0085	3.18002e-08	58618.6	Body mass index || id:ieu-a-94	TRUE	reported	igd	2	1	TRUE	0.0228326009166868	30.5743944636678	0.0228326009166868	0.00349425631846601
rs4715213	T	C	T	C	0.046	0.0813	0.1	0.2025	FALSE	FALSE	FALSE	finn-b-O15_PUERP_INFECT_OTHER	6	50911091	0.0576	120106	0.1578	Other puerperal infections || id:finn-b-O15_PUERP_INFECT_OTHER	Other puerperal infections	Other puerperal infections || ||	TRUE	igd	NA	NA	NA	ieu-a-94	6	50911091	0.0083	3.92004e-08	58618.9	Body mass index || id:ieu-a-94	TRUE	reported	igd	2	1	TRUE	0.0228851919376337	30.7156336188126	0.0228851919376337	0.00407273098309674
rs4776981	A	G	A	G	-0.043	0.041	0.2167	0.1603	FALSE	FALSE	FALSE	finn-b-O15_PUERP_INFECT_OTHER	15	68109474	0.0631	120106	0.5156	Other puerperal infections || id:finn-b-O15_PUERP_INFECT_OTHER	Other puerperal infections	Other puerperal infections || ||	TRUE	igd	NA	NA	NA	ieu-a-94	15	68109474	0.0078	2.77997e-08	58611.2	Body mass index || id:ieu-a-94	TRUE	reported	igd	2	1	TRUE	-0.0227656	30.3911900065746	-0.0227656	0.00187488657074597
rs489693	A	C	A	C	0.046	-0.0762	0.4083	0.2174	FALSE	FALSE	FALSE	finn-b-O15_PUERP_INFECT_OTHER	18	57882787	0.0562	120106	0.1746	Other puerperal infections || id:finn-b-O15_PUERP_INFECT_OTHER	Other puerperal infections	Other puerperal infections || ||	TRUE	igd	NA	NA	NA	ieu-a-94	18	57882787	0.0068	9.21086e-12	58618.3	Body mass index || id:ieu-a-94	TRUE	reported	igd	2	1	TRUE	0.0279299565114539	45.7612456747405	0.0279299565114539	-0.00391234
rs4940927	G	A	G	A	-0.042	0.0624	0.725	0.8061	FALSE	FALSE	FALSE	finn-b-O15_PUERP_INFECT_OTHER	18	57732689	0.0587	120106	0.2875	Other puerperal infections || id:finn-b-O15_PUERP_INFECT_OTHER	Other puerperal infections	Other puerperal infections || ||	TRUE	igd	NA	NA	NA	ieu-a-94	18	57732689	0.0072	4.67003e-09	58593.6	Body mass index || id:ieu-a-94	TRUE	reported	igd	2	1	TRUE	-0.024092	34.0277777777778	-0.024092	0.00306736677824793
rs571312	A	C	A	C	0.055	-0.0742	0.2833	0.1843	FALSE	FALSE	FALSE	finn-b-O15_PUERP_INFECT_OTHER	18	57839769	0.0597	120106	0.2139	Other puerperal infections || id:finn-b-O15_PUERP_INFECT_OTHER	Other puerperal infections	Other puerperal infections || ||	TRUE	igd	NA	NA	NA	ieu-a-94	18	57839769	0.0076	3.4898e-13	58585.7	Body mass index || id:ieu-a-94	TRUE	reported	igd	2	1	TRUE	0.0298859222945083	52.3718836565097	0.0298859222945083	-0.00358631
rs6485758	A	G	A	G	-0.039	-0.0003	0.3417	0.226	FALSE	FALSE	FALSE	finn-b-O15_PUERP_INFECT_OTHER	11	47530024	0.0554	120106	0.995	Other puerperal infections || id:finn-b-O15_PUERP_INFECT_OTHER	Other puerperal infections	Other puerperal infections || ||	TRUE	igd	NA	NA	NA	ieu-a-94	11	47530024	0.0069	2.35999e-08	58618.3	Body mass index || id:ieu-a-94	TRUE	reported	igd	2	1	TRUE	-0.0233393	31.9470699432892	-0.0233393	-1.56255e-05
rs6485795	A	G	A	G	-0.04	-0.0501	0.3083	0.2334	FALSE	FALSE	FALSE	finn-b-O15_PUERP_INFECT_OTHER	11	47929846	0.0549	120106	0.3612	Other puerperal infections || id:finn-b-O15_PUERP_INFECT_OTHER	Other puerperal infections	Other puerperal infections || ||	TRUE	igd	NA	NA	NA	ieu-a-94	11	47929846	0.007	8.72007e-09	58616.4	Body mass index || id:ieu-a-94	TRUE	reported	igd	2	1	TRUE	-0.023596	32.6530612244898	-0.023596	-0.00263321
rs6494678	T	C	T	C	-0.041	0.0371	0.2667	0.1806	FALSE	FALSE	FALSE	finn-b-O15_PUERP_INFECT_OTHER	15	67946247	0.0603	120106	0.5387	Other puerperal infections || id:finn-b-O15_PUERP_INFECT_OTHER	Other puerperal infections	Other puerperal infections || ||	TRUE	igd	NA	NA	NA	ieu-a-94	15	67946247	0.0075	3.01002e-08	58617	Body mass index || id:ieu-a-94	TRUE	reported	igd	2	1	TRUE	-0.0225739	29.8844444444444	-0.0225739	0.00177532217310076
rs6499640	A	G	A	G	0.054	0.0018	0.65	0.5784	FALSE	FALSE	FALSE	finn-b-O15_PUERP_INFECT_OTHER	16	53769677	0.0472	120106	0.9691	Other puerperal infections || id:finn-b-O15_PUERP_INFECT_OTHER	Other puerperal infections	Other puerperal infections || ||	TRUE	igd	NA	NA	NA	ieu-a-94	16	53769677	0.007	2.03986e-14	56676.4	Body mass index || id:ieu-a-94	TRUE	reported	igd	2	1	TRUE	0.0323872714534668	59.5102040816326	0.0323872714534668	0.000110040300587656
rs6567155	T	C	T	C	0.048	-0.0611	0.275	0.1917	FALSE	FALSE	FALSE	finn-b-O15_PUERP_INFECT_OTHER	18	57755117	0.0589	120106	0.2995	Other puerperal infections || id:finn-b-O15_PUERP_INFECT_OTHER	Other puerperal infections	Other puerperal infections || ||	TRUE	igd	NA	NA	NA	ieu-a-94	18	57755117	0.0072	3.01023e-11	58603.6	Body mass index || id:ieu-a-94	TRUE	reported	igd	2	1	TRUE	0.0275289329719505	44.4444444444444	0.0275289329719505	-0.00299327
rs6567160	C	T	C	T	0.055	-0.0747	0.2833	0.1843	FALSE	FALSE	FALSE	finn-b-O15_PUERP_INFECT_OTHER	18	57829135	0.0597	120106	0.2106	Other puerperal infections || id:finn-b-O15_PUERP_INFECT_OTHER	Other puerperal infections	Other puerperal infections || ||	TRUE	igd	NA	NA	NA	ieu-a-94	18	57829135	0.0076	4.67951e-13	58618	Body mass index || id:ieu-a-94	TRUE	reported	igd	2	1	TRUE	0.0298776942820391	52.3718836565097	0.0298776942820391	-0.00361048
rs7114011	C	A	C	A	-0.04	-0.0278	0.325	0.2249	FALSE	FALSE	FALSE	finn-b-O15_PUERP_INFECT_OTHER	11	47811309	0.0556	120106	0.617101	Other puerperal infections || id:finn-b-O15_PUERP_INFECT_OTHER	Other puerperal infections	Other puerperal infections || ||	TRUE	igd	NA	NA	NA	ieu-a-94	11	47811309	0.007	1.22e-08	58536.4	Body mass index || id:ieu-a-94	TRUE	reported	igd	2	1	TRUE	-0.0236121	32.6530612244898	-0.0236121	-0.00144275
rs7120548	C	T	C	T	-0.039	-0.0003	0.3417	0.2261	FALSE	FALSE	FALSE	finn-b-O15_PUERP_INFECT_OTHER	11	47662932	0.0554	120106	0.9959	Other puerperal infections || id:finn-b-O15_PUERP_INFECT_OTHER	Other puerperal infections	Other puerperal infections || ||	TRUE	igd	NA	NA	NA	ieu-a-94	11	47662932	0.0069	1.83e-08	58602.2	Body mass index || id:ieu-a-94	TRUE	reported	igd	2	1	TRUE	-0.0233425	31.9470699432892	-0.0233425	-1.56255e-05
rs7131262	A	T	A	T	-0.04	-0.023	0.325	0.2077	FALSE	TRUE	FALSE	finn-b-O15_PUERP_INFECT_OTHER	11	47836302	0.0575	120106	0.6887	Other puerperal infections || id:finn-b-O15_PUERP_INFECT_OTHER	Other puerperal infections	Other puerperal infections || ||	TRUE	igd	NA	NA	NA	ieu-a-94	11	47836302	0.007	1.32999e-08	58618.3	Body mass index || id:ieu-a-94	TRUE	reported	igd	2	1	TRUE	-0.0235956	32.6530612244898	-0.0235956	-0.0011542
rs7185735	G	A	G	A	0.085	-0.0125	0.4417	0.4008	FALSE	FALSE	FALSE	finn-b-O15_PUERP_INFECT_OTHER	16	53822651	0.0474	120106	0.7926	Other puerperal infections || id:finn-b-O15_PUERP_INFECT_OTHER	Other puerperal infections	Other puerperal infections || ||	TRUE	igd	NA	NA	NA	ieu-a-94	16	53822651	0.0064	3.25987e-40	58616.7	Body mass index || id:ieu-a-94	TRUE	reported	igd	2	1	TRUE	0.054775101339772	176.392	0.054775101339772	-0.000760944
rs7193144	C	T	C	T	0.085	-0.0118	0.4417	0.4007	FALSE	FALSE	FALSE	finn-b-O15_PUERP_INFECT_OTHER	16	53810686	0.0474	120106	0.8038	Other puerperal infections || id:finn-b-O15_PUERP_INFECT_OTHER	Other puerperal infections	Other puerperal infections || ||	TRUE	igd	NA	NA	NA	ieu-a-94	16	53810686	0.0064	1.13999e-40	58567.8	Body mass index || id:ieu-a-94	TRUE	reported	igd	2	1	TRUE	0.0547978953927673	176.392	0.0547978953927673	-0.000718331
rs7206010	G	A	G	A	0.054	-0.0014	0.6417	0.5862	FALSE	FALSE	FALSE	finn-b-O15_PUERP_INFECT_OTHER	16	53755177	0.0473	120106	0.9763	Other puerperal infections || id:finn-b-O15_PUERP_INFECT_OTHER	Other puerperal infections	Other puerperal infections || ||	TRUE	igd	NA	NA	NA	ieu-a-94	16	53755177	0.0071	3.60994e-14	56724.8	Body mass index || id:ieu-a-94	TRUE	reported	igd	2	1	TRUE	0.0319179689394425	57.8456655425511	0.0319179689394425	-8.5406e-05
rs734597	A	G	A	G	0.046	0.0856	0.0917	0.2019	FALSE	FALSE	FALSE	finn-b-O15_PUERP_INFECT_OTHER	6	50836279	0.0576	120106	0.1371	Other puerperal infections || id:finn-b-O15_PUERP_INFECT_OTHER	Other puerperal infections	Other puerperal infections || ||	TRUE	igd	NA	NA	NA	ieu-a-94	6	50836279	0.0083	2.77997e-08	58616	Body mass index || id:ieu-a-94	TRUE	reported	igd	2	1	TRUE	0.0228857577706799	30.7156336188126	0.0228857577706799	0.00428813601740416
rs782240	A	G	A	G	-0.049	0.0755	NA	0.146	FALSE	FALSE	FALSE	finn-b-O15_PUERP_INFECT_OTHER	1	72906385	0.0654	120106	0.2485	Other puerperal infections || id:finn-b-O15_PUERP_INFECT_OTHER	Other puerperal infections	Other puerperal infections || ||	TRUE	igd	NA	NA	NA	ieu-a-94	1	72906385	0.0081	1.71002e-09	58609	Body mass index || id:ieu-a-94	TRUE	reported	igd	2	1	TRUE	-0.0249805	36.595031245237	-0.0249805	0.00333110297233511
rs782244	A	G	A	G	-0.038	-0.0262	NA	0.3023	FALSE	FALSE	FALSE	finn-b-O15_PUERP_INFECT_OTHER	1	72916451	0.0504	120106	0.6024	Other puerperal infections || id:finn-b-O15_PUERP_INFECT_OTHER	Other puerperal infections	Other puerperal infections || ||	TRUE	igd	NA	NA	NA	ieu-a-94	1	72916451	0.0066	8.82999e-09	58602.8	Body mass index || id:ieu-a-94	TRUE	reported	igd	2	1	TRUE	-0.0237774	33.1496786042241	-0.0237774	-0.0015
rs7933019	C	G	C	G	-0.038	-0.0003	0.3417	0.226	FALSE	TRUE	FALSE	finn-b-O15_PUERP_INFECT_OTHER	11	47509137	0.0555	120106	0.9957	Other puerperal infections || id:finn-b-O15_PUERP_INFECT_OTHER	Other puerperal infections	Other puerperal infections || ||	TRUE	igd	NA	NA	NA	ieu-a-94	11	47509137	0.0069	2.56e-08	58618.3	Body mass index || id:ieu-a-94	TRUE	reported	igd	2	1	TRUE	-0.0227412	30.3297626549044	-0.0227412	-1.55973e-05
rs8025790	T	G	T	G	-0.042	0.0397	0.2167	0.1602	FALSE	FALSE	FALSE	finn-b-O15_PUERP_INFECT_OTHER	15	68076399	0.0631	120106	0.5297	Other puerperal infections || id:finn-b-O15_PUERP_INFECT_OTHER	Other puerperal infections	Other puerperal infections || ||	TRUE	igd	NA	NA	NA	ieu-a-94	15	68076399	0.0078	4.98999e-08	58618.7	Body mass index || id:ieu-a-94	TRUE	reported	igd	2	1	TRUE	-0.022235	28.9940828402367	-0.022235	0.00181543914690761
rs8028313	G	C	G	C	-0.043	0.0396	0.2167	0.1601	FALSE	TRUE	FALSE	finn-b-O15_PUERP_INFECT_OTHER	15	68043057	0.0632	120106	0.531001	Other puerperal infections || id:finn-b-O15_PUERP_INFECT_OTHER	Other puerperal infections	Other puerperal infections || ||	TRUE	igd	NA	NA	NA	ieu-a-94	15	68043057	0.0078	3.73001e-08	58618.4	Body mass index || id:ieu-a-94	TRUE	reported	igd	2	1	TRUE	-0.0227642	30.3911900065746	-0.0227642	0.00180800098199243
rs8046312	C	A	C	A	-0.048	-0.038	0.1833	0.1289	FALSE	FALSE	FALSE	finn-b-O15_PUERP_INFECT_OTHER	16	19979334	0.0703	120106	0.588499	Other puerperal infections || id:finn-b-O15_PUERP_INFECT_OTHER	Other puerperal infections	Other puerperal infections || ||	TRUE	igd	NA	NA	NA	ieu-a-94	16	19979334	0.0086	3.18002e-08	58487.8	Body mass index || id:ieu-a-94	TRUE	reported	igd	2	1	TRUE	-0.0230729	31.1519740400216	-0.0230729	-0.00155973
rs8092350	C	A	C	A	0.04	-0.0946	0.3417	0.2771	FALSE	FALSE	FALSE	finn-b-O15_PUERP_INFECT_OTHER	18	57995937	0.0519	120106	0.0686294	Other puerperal infections || id:finn-b-O15_PUERP_INFECT_OTHER	Other puerperal infections	Other puerperal infections || ||	TRUE	igd	NA	NA	NA	ieu-a-94	18	57995937	0.0069	5.56007e-09	58616.5	Body mass index || id:ieu-a-94	TRUE	reported	igd	2	1	TRUE	0.0239377817728521	33.6063852131905	0.0239377817728521	-0.00525943
rs943005	T	C	T	C	0.046	0.0813	0.1	0.2025	FALSE	FALSE	FALSE	finn-b-O15_PUERP_INFECT_OTHER	6	50865820	0.0575	120106	0.1578	Other puerperal infections || id:finn-b-O15_PUERP_INFECT_OTHER	Other puerperal infections	Other puerperal infections || ||	TRUE	igd	NA	NA	NA	ieu-a-94	6	50865820	0.0083	4.20001e-08	58615	Body mass index || id:ieu-a-94	TRUE	reported	igd	2	1	TRUE	0.0228859528952551	30.7156336188126	0.0228859528952551	0.0040798138757086
rs948760	G	A	G	A	0.043	-0.0891	0.3667	0.2745	FALSE	FALSE	FALSE	finn-b-O15_PUERP_INFECT_OTHER	18	57781188	0.052	120106	0.08685	Other puerperal infections || id:finn-b-O15_PUERP_INFECT_OTHER	Other puerperal infections	Other puerperal infections || ||	TRUE	igd	NA	NA	NA	ieu-a-94	18	57781188	0.0068	3.84999e-10	58616.5	Body mass index || id:ieu-a-94	TRUE	reported	igd	2	1	TRUE	0.0261101232826787	39.9870242214533	0.0261101232826787	-0.00494413
rs953442	C	T	C	T	0.051	-0.0657	0.2917	0.1922	FALSE	FALSE	FALSE	finn-b-O15_PUERP_INFECT_OTHER	18	57797485	0.0588	120106	0.2636	Other puerperal infections || id:finn-b-O15_PUERP_INFECT_OTHER	Other puerperal infections	Other puerperal infections || ||	TRUE	igd	NA	NA	NA	ieu-a-94	18	57797485	0.0073	5.10975e-12	58617.1	Body mass index || id:ieu-a-94	TRUE	reported	igd	2	1	TRUE	0.0288444205563877	48.8084068305498	0.0288444205563877	-0.00322409
rs9675376	A	G	A	G	0.043	-0.077	0.325	0.2564	FALSE	FALSE	FALSE	finn-b-O15_PUERP_INFECT_OTHER	18	57969244	0.0533	120106	0.1488	Other puerperal infections || id:finn-b-O15_PUERP_INFECT_OTHER	Other puerperal infections	Other puerperal infections || ||	TRUE	igd	NA	NA	NA	ieu-a-94	18	57969244	0.007	9.96002e-10	58618.5	Body mass index || id:ieu-a-94	TRUE	reported	igd	2	1	TRUE	0.0253641743184418	37.734693877551	0.0253641743184418	-0.00416851
rs9699942	A	G	A	G	-0.046	0.016	NA	0.1552	FALSE	FALSE	FALSE	finn-b-O15_PUERP_INFECT_OTHER	1	72681835	0.064	120106	0.8023	Other puerperal infections || id:finn-b-O15_PUERP_INFECT_OTHER	Other puerperal infections	Other puerperal infections || ||	TRUE	igd	NA	NA	NA	ieu-a-94	1	72681835	0.0081	1.36e-08	58615.3	Body mass index || id:ieu-a-94	TRUE	reported	igd	2	1	TRUE	-0.0234507	32.2511812223746	-0.0234507	0.000721375120524519
rs9863591	C	G	C	G	0.044	-0.0228	0.8083	0.7954	FALSE	TRUE	FALSE	finn-b-O15_PUERP_INFECT_OTHER	3	185841624	0.0581	120106	0.6949	Other puerperal infections || id:finn-b-O15_PUERP_INFECT_OTHER	Other puerperal infections	Other puerperal infections || ||	TRUE	igd	NA	NA	NA	ieu-a-94	3	185841624	0.008	4.27002e-08	58605.8	Body mass index || id:ieu-a-94	TRUE	reported	igd	2	1	TRUE	0.0227136925529346	30.25	0.0227136925529346	-0.00113235
rs987237	G	A	G	A	0.049	0.0694	0.0917	0.212	FALSE	FALSE	FALSE	finn-b-O15_PUERP_INFECT_OTHER	6	50803050	0.0566	120106	0.2198	Other puerperal infections || id:finn-b-O15_PUERP_INFECT_OTHER	Other puerperal infections	Other puerperal infections || ||	TRUE	igd	NA	NA	NA	ieu-a-94	6	50803050	0.0082	2.39001e-09	58616	Body mass index || id:ieu-a-94	TRUE	reported	igd	2	1	TRUE	0.0246745534004223	35.7079119571684	0.0246745534004223	0.00353803060430166
rs990871	T	C	T	C	0.042	0.045	NA	0.6456	FALSE	FALSE	FALSE	finn-b-O15_PUERP_INFECT_OTHER	1	72823713	0.0484	120106	0.3521	Other puerperal infections || id:finn-b-O15_PUERP_INFECT_OTHER	Other puerperal infections	Other puerperal infections || ||	TRUE	igd	NA	NA	NA	ieu-a-94	1	72823713	0.0066	2.47999e-10	58613.8	Body mass index || id:ieu-a-94	TRUE	reported	igd	2	1	TRUE	0.0262762174066819	40.495867768595	0.0262762174066819	0.00268279107847992
rs9937053	A	G	A	G	0.082	-0.0071	0.475	0.4284	FALSE	FALSE	FALSE	finn-b-O15_PUERP_INFECT_OTHER	16	53799507	0.0469	120106	0.8795	Other puerperal infections || id:finn-b-O15_PUERP_INFECT_OTHER	Other puerperal infections	Other puerperal infections || ||	TRUE	igd	NA	NA	NA	ieu-a-94	16	53799507	0.0065	6.03949e-37	58610.6	Body mass index || id:ieu-a-94	TRUE	reported	igd	2	1	TRUE	0.0520392431515352	159.147928994083	0.0520392431515352	-0.000436824
rs9956279	T	C	T	C	0.046	-0.0671	0.35	0.261	FALSE	FALSE	FALSE	finn-b-O15_PUERP_INFECT_OTHER	18	57942799	0.0531	120106	0.2064	Other puerperal infections || id:finn-b-O15_PUERP_INFECT_OTHER	Other puerperal infections	Other puerperal infections || ||	TRUE	igd	NA	NA	NA	ieu-a-94	18	57942799	0.0069	3.46976e-11	58615.2	Body mass index || id:ieu-a-94	TRUE	reported	igd	2	1	TRUE	0.0275262108083277	44.4444444444444	0.0275262108083277	-0.00364625
rs10165451	G	A	G	A	0.153	0.0157	NA	0.3953	FALSE	FALSE	FALSE	finn-b-O15_PUERP_INFECT_OTHER	2	25115243	0.0475	120106	0.740399	Other puerperal infections || id:finn-b-O15_PUERP_INFECT_OTHER	Other puerperal infections	Other puerperal infections || ||	TRUE	igd	NA	NA	NA	ieu-b-4815	2	25115243	0.0276	2.93299e-08	50838	Body mass index || id:ieu-b-4815	TRUE	reported	igd	2	1	TRUE	0.0245790695393189	30.7301512287335	0.0245790695393189	0.000953733657947591
rs10185143	C	T	C	T	0.1558	0.0317	NA	0.4205	FALSE	FALSE	FALSE	finn-b-O15_PUERP_INFECT_OTHER	2	25150758	0.0471	120106	0.5008	Other puerperal infections || id:finn-b-O15_PUERP_INFECT_OTHER	Other puerperal infections	Other puerperal infections || ||	TRUE	igd	NA	NA	NA	ieu-b-4815	2	25150758	0.0274	1.32902e-08	51852	Body mass index || id:ieu-b-4815	TRUE	reported	igd	2	1	TRUE	0.0249635960216393	32.3320901486494	0.0249635960216393	0.00194204281508392
rs10503034	C	T	C	T	0.1738	-0.0899	NA	0.2755	FALSE	FALSE	FALSE	finn-b-O15_PUERP_INFECT_OTHER	18	57977741	0.052	120106	0.0839209	Other puerperal infections || id:finn-b-O15_PUERP_INFECT_OTHER	Other puerperal infections	Other puerperal infections || ||	TRUE	igd	NA	NA	NA	ieu-b-4815	18	57977741	0.03	6.73504e-09	51852	Body mass index || id:ieu-b-4815	TRUE	reported	igd	2	1	TRUE	0.0254339388171048	33.5627111111111	0.0254339388171048	-0.00498853
rs10798585	A	G	A	G	0.1854	-0.0037	NA	0.2087	FALSE	FALSE	FALSE	finn-b-O15_PUERP_INFECT_OTHER	1	177931122	0.0571	120106	0.9488	Other puerperal infections || id:finn-b-O15_PUERP_INFECT_OTHER	Other puerperal infections	Other puerperal infections || ||	TRUE	igd	NA	NA	NA	ieu-b-4815	1	177931122	0.0318	5.39299e-09	51852	Body mass index || id:ieu-b-4815	TRUE	reported	igd	2	1	TRUE	0.0255956357865664	33.9911000355998	0.0255956357865664	-0.000186976
rs10913469	C	T	C	T	0.2345	0.0344	NA	0.1698	FALSE	FALSE	FALSE	finn-b-O15_PUERP_INFECT_OTHER	1	177913519	0.0616	120106	0.577	Other puerperal infections || id:finn-b-O15_PUERP_INFECT_OTHER	Other puerperal infections	Other puerperal infections || ||	TRUE	igd	NA	NA	NA	ieu-b-4815	1	177913519	0.0337	3.24788e-12	51852	Body mass index || id:ieu-b-4815	TRUE	reported	igd	2	1	TRUE	0.0305447009492291	48.4201234491807	0.0305447009492291	0.00161138171335289
rs10938398	A	G	A	G	0.1609	-0.0002	NA	0.4735	FALSE	FALSE	FALSE	finn-b-O15_PUERP_INFECT_OTHER	4	45186139	0.0464	120106	0.9962	Other puerperal infections || id:finn-b-O15_PUERP_INFECT_OTHER	Other puerperal infections	Other puerperal infections || ||	TRUE	igd	NA	NA	NA	ieu-b-4815	4	45186139	0.0288	2.34601e-08	47967	Body mass index || id:ieu-b-4815	TRUE	reported	igd	2	1	TRUE	0.0255011680412696	31.2123963155864	0.0255011680412696	-1.24375e-05
rs11075993	T	G	T	G	0.3458	-0.0204	NA	0.3949	FALSE	FALSE	FALSE	finn-b-O15_PUERP_INFECT_OTHER	16	53837144	0.0476	120106	0.667799	Other puerperal infections || id:finn-b-O15_PUERP_INFECT_OTHER	Other puerperal infections	Other puerperal infections || ||	TRUE	igd	NA	NA	NA	ieu-b-4815	16	53837144	0.0293	3.19007e-32	49151	Body mass index || id:ieu-b-4815	TRUE	reported	igd	2	1	TRUE	0.0531600646455048	139.288331838461	0.0531600646455048	-0.00123664
rs11664369	T	C	T	C	0.2924	-0.0641	NA	0.1998	FALSE	FALSE	FALSE	finn-b-O15_PUERP_INFECT_OTHER	18	57739072	0.058	120106	0.2689	Other puerperal infections || id:finn-b-O15_PUERP_INFECT_OTHER	Other puerperal infections	Other puerperal infections || ||	TRUE	igd	NA	NA	NA	ieu-b-4815	18	57739072	0.0313	1.06611e-20	51852	Body mass index || id:ieu-b-4815	TRUE	reported	igd	2	1	TRUE	0.0409914679233231	87.2702181302248	0.0409914679233231	-0.00318896
rs12757638	A	G	A	G	0.2096	-0.0086	NA	0.1491	FALSE	FALSE	FALSE	finn-b-O15_PUERP_INFECT_OTHER	1	177815769	0.065	120106	0.8945	Other puerperal infections || id:finn-b-O15_PUERP_INFECT_OTHER	Other puerperal infections	Other puerperal infections || ||	TRUE	igd	NA	NA	NA	ieu-b-4815	1	177815769	0.0336	4.532e-10	51852	Body mass index || id:ieu-b-4815	TRUE	reported	igd	2	1	TRUE	0.0273851239506435	38.9138321995465	0.0273851239506435	-0.000381774
rs13130484	T	C	T	C	0.1666	-0.0001	NA	0.4733	FALSE	FALSE	FALSE	finn-b-O15_PUERP_INFECT_OTHER	4	45175691	0.0464	120106	0.9978	Other puerperal infections || id:finn-b-O15_PUERP_INFECT_OTHER	Other puerperal infections	Other puerperal infections || ||	TRUE	igd	NA	NA	NA	ieu-b-4815	4	45175691	0.028	2.61198e-09	50668	Body mass index || id:ieu-b-4815	TRUE	reported	igd	2	1	TRUE	0.0264245122207787	35.4025	0.0264245122207787	-6.21875e-06
rs1320332	C	T	C	T	0.2997	0.0231	NA	0.836	FALSE	FALSE	FALSE	finn-b-O15_PUERP_INFECT_OTHER	2	621954	0.0628	120106	0.7127	Other puerperal infections || id:finn-b-O15_PUERP_INFECT_OTHER	Other puerperal infections	Other puerperal infections || ||	TRUE	igd	NA	NA	NA	ieu-b-4815	2	621954	0.0368	3.90211e-16	51852	Body mass index || id:ieu-b-4815	TRUE	reported	igd	2	1	TRUE	0.0357426668067334	66.3250900874291	0.0357426668067334	0.00106138600214485
rs1320336	A	G	A	G	-0.3025	-0.0319	NA	0.1624	FALSE	FALSE	FALSE	finn-b-O15_PUERP_INFECT_OTHER	2	650012	0.0631	120106	0.612999	Other puerperal infections || id:finn-b-O15_PUERP_INFECT_OTHER	Other puerperal infections	Other puerperal infections || ||	TRUE	igd	NA	NA	NA	ieu-b-4815	2	650012	0.0367	1.56099e-16	51852	Body mass index || id:ieu-b-4815	TRUE	reported	igd	2	1	TRUE	-0.0361743	67.9389185456867	-0.0361743	-0.00145875
rs1342396	T	C	T	C	0.1678	0.0846	NA	0.6923	FALSE	FALSE	FALSE	finn-b-O15_PUERP_INFECT_OTHER	1	96281460	0.05	120106	0.0904503	Other puerperal infections || id:finn-b-O15_PUERP_INFECT_OTHER	Other puerperal infections	Other puerperal infections || ||	TRUE	igd	NA	NA	NA	ieu-b-4815	1	96281460	0.0292	8.71606e-09	51852	Body mass index || id:ieu-b-4815	TRUE	reported	igd	2	1	TRUE	0.0252287926963152	33.0231281666354	0.0252287926963152	0.00488220989887939
rs1421085	C	T	C	T	0.3704	3e-04	NA	0.4172	FALSE	FALSE	FALSE	finn-b-O15_PUERP_INFECT_OTHER	16	53800954	0.0471	120106	0.9949	Other puerperal infections || id:finn-b-O15_PUERP_INFECT_OTHER	Other puerperal infections	Other puerperal infections || ||	TRUE	igd	NA	NA	NA	ieu-b-4815	16	53800954	0.0296	7.60677e-36	48137	Body mass index || id:ieu-b-4815	TRUE	reported	igd	2	1	TRUE	0.0569434168937772	156.588020452885	0.0569434168937772	1.83789887413527e-05
rs1539952	G	A	G	A	0.2838	-0.065	NA	0.1921	FALSE	FALSE	FALSE	finn-b-O15_PUERP_INFECT_OTHER	18	57766512	0.0588	120106	0.2692	Other puerperal infections || id:finn-b-O15_PUERP_INFECT_OTHER	Other puerperal infections	Other puerperal infections || ||	TRUE	igd	NA	NA	NA	ieu-b-4815	18	57766512	0.0319	5.10975e-19	51852	Body mass index || id:ieu-b-4815	TRUE	reported	igd	2	1	TRUE	0.0390405661340903	79.1486325802616	0.0390405661340903	-0.00318974
rs1854289	T	C	T	C	0.2087	-0.009	NA	0.1491	FALSE	FALSE	FALSE	finn-b-O15_PUERP_INFECT_OTHER	1	177803163	0.065	120106	0.89	Other puerperal infections || id:finn-b-O15_PUERP_INFECT_OTHER	Other puerperal infections	Other puerperal infections || ||	TRUE	igd	NA	NA	NA	ieu-b-4815	1	177803163	0.0336	4.95895e-10	51852	Body mass index || id:ieu-b-4815	TRUE	reported	igd	2	1	TRUE	0.0272676227734338	38.5803660005669	0.0272676227734338	-0.000399531
rs1861867	G	A	G	A	0.2184	-0.0388	NA	0.6034	FALSE	FALSE	FALSE	finn-b-O15_PUERP_INFECT_OTHER	16	53848561	0.0484	120106	0.4219	Other puerperal infections || id:finn-b-O15_PUERP_INFECT_OTHER	Other puerperal infections	Other puerperal infections || ||	TRUE	igd	NA	NA	NA	ieu-b-4815	16	53848561	0.03	3.14268e-13	42549	Body mass index || id:ieu-b-4815	TRUE	reported	igd	2	1	TRUE	0.0352717159128975	52.9984	0.0352717159128975	-0.00231316
rs1984442	C	T	C	T	0.1586	-0.045	NA	0.6451	FALSE	FALSE	FALSE	finn-b-O15_PUERP_INFECT_OTHER	15	68006012	0.0484	120106	0.3531	Other puerperal infections || id:finn-b-O15_PUERP_INFECT_OTHER	Other puerperal infections	Other puerperal infections || ||	TRUE	igd	NA	NA	NA	ieu-b-4815	15	68006012	0.0281	1.60398e-08	51852	Body mass index || id:ieu-b-4815	TRUE	reported	igd	2	1	TRUE	0.0247793043746718	31.8561821658794	0.0247793043746718	-0.00268279
rs2033653	C	T	C	T	0.1499	0.0164	NA	0.4088	FALSE	FALSE	FALSE	finn-b-O15_PUERP_INFECT_OTHER	2	25103446	0.0472	120106	0.7274	Other puerperal infections || id:finn-b-O15_PUERP_INFECT_OTHER	Other puerperal infections	Other puerperal infections || ||	TRUE	igd	NA	NA	NA	ieu-b-4815	2	25103446	0.0274	4.44099e-08	51852	Body mass index || id:ieu-b-4815	TRUE	reported	igd	2	1	TRUE	0.0240188041341088	29.9296845862859	0.0240188041341088	0.00100258890753051
rs2045438	T	C	T	C	0.3263	-0.0996	NA	0.1951	FALSE	FALSE	FALSE	finn-b-O15_PUERP_INFECT_OTHER	18	57881362	0.0585	120106	0.0884891	Other puerperal infections || id:finn-b-O15_PUERP_INFECT_OTHER	Other puerperal infections	Other puerperal infections || ||	TRUE	igd	NA	NA	NA	ieu-b-4815	18	57881362	0.031	5.92652e-26	51852	Body mass index || id:ieu-b-4815	TRUE	reported	igd	2	1	TRUE	0.046176126205456	110.792601456816	0.046176126205456	-0.00491269
rs2094510	T	C	T	C	0.2402	0.0401	NA	0.1984	FALSE	FALSE	FALSE	finn-b-O15_PUERP_INFECT_OTHER	1	177843479	0.0583	120106	0.4912	Other puerperal infections || id:finn-b-O15_PUERP_INFECT_OTHER	Other puerperal infections	Other puerperal infections || ||	TRUE	igd	NA	NA	NA	ieu-b-4815	1	177843479	0.0333	5.10152e-13	51852	Body mass index || id:ieu-b-4815	TRUE	reported	igd	2	1	TRUE	0.0316618724869299	52.0304448592737	0.0316618724869299	0.00198470620148832
rs2867131	C	T	C	T	0.2808	0.0214	NA	0.8381	FALSE	FALSE	FALSE	finn-b-O15_PUERP_INFECT_OTHER	2	610603	0.0633	120106	0.734999	Other puerperal infections || id:finn-b-O15_PUERP_INFECT_OTHER	Other puerperal infections	Other puerperal infections || ||	TRUE	igd	NA	NA	NA	ieu-b-4815	2	610603	0.0371	3.97375e-14	51852	Body mass index || id:ieu-b-4815	TRUE	reported	igd	2	1	TRUE	0.0332207194762118	57.2857215509913	0.0332207194762118	0.00097550864143082
rs2877529	C	A	C	A	0.1779	-0.0705	NA	0.2988	FALSE	FALSE	FALSE	finn-b-O15_PUERP_INFECT_OTHER	18	57999244	0.0508	120106	0.1656	Other puerperal infections || id:finn-b-O15_PUERP_INFECT_OTHER	Other puerperal infections	Other puerperal infections || ||	TRUE	igd	NA	NA	NA	ieu-b-4815	18	57999244	0.0306	6.14398e-09	48137	Body mass index || id:ieu-b-4815	TRUE	reported	igd	2	1	TRUE	0.0264893688521653	33.7994040753556	0.0264893688521653	-0.00400445
rs28822480	A	G	A	G	0.1816	-0.088	NA	0.2353	FALSE	FALSE	FALSE	finn-b-O15_PUERP_INFECT_OTHER	18	57924823	0.0549	120106	0.1087	Other puerperal infections || id:finn-b-O15_PUERP_INFECT_OTHER	Other puerperal infections	Other puerperal infections || ||	TRUE	igd	NA	NA	NA	ieu-b-4815	18	57924823	0.0311	5.09096e-09	49151	Body mass index || id:ieu-b-4815	TRUE	reported	igd	2	1	TRUE	0.0263297976121596	34.0965870907042	0.0263297976121596	-0.00462516
rs321253	A	G	A	G	-0.1745	-0.0247	NA	0.2631	FALSE	FALSE	FALSE	finn-b-O15_PUERP_INFECT_OTHER	1	96470071	0.0526	120106	0.6383	Other puerperal infections || id:finn-b-O15_PUERP_INFECT_OTHER	Other puerperal infections	Other puerperal infections || ||	TRUE	igd	NA	NA	NA	ieu-b-4815	1	96470071	0.0318	4.19199e-08	51852	Body mass index || id:ieu-b-4815	TRUE	reported	igd	2	1	TRUE	-0.0240917	30.1117934417151	-0.0240917	-0.00135498
rs34110521	G	A	G	A	0.2891	-0.0658	NA	0.1922	FALSE	FALSE	FALSE	finn-b-O15_PUERP_INFECT_OTHER	18	57780326	0.0588	120106	0.2627	Other puerperal infections || id:finn-b-O15_PUERP_INFECT_OTHER	Other puerperal infections	Other puerperal infections || ||	TRUE	igd	NA	NA	NA	ieu-b-4815	18	57780326	0.0319	1.14393e-19	51852	Body mass index || id:ieu-b-4815	TRUE	reported	igd	2	1	TRUE	0.0397685109976671	82.1324574247502	0.0397685109976671	-0.003229
rs34928066	T	G	T	G	-0.1809	-0.0408	NA	0.2272	FALSE	FALSE	FALSE	finn-b-O15_PUERP_INFECT_OTHER	1	96387403	0.0551	120106	0.459501	Other puerperal infections || id:finn-b-O15_PUERP_INFECT_OTHER	Other puerperal infections	Other puerperal infections || ||	TRUE	igd	NA	NA	NA	ieu-b-4815	1	96387403	0.033	4.15499e-08	51852	Body mass index || id:ieu-b-4815	TRUE	reported	igd	2	1	TRUE	-0.0240671	30.0503305785124	-0.0240671	-0.00213663
rs35142762	C	T	C	T	-0.3018	-0.0328	NA	0.1622	FALSE	FALSE	FALSE	finn-b-O15_PUERP_INFECT_OTHER	2	636790	0.0632	120106	0.6036	Other puerperal infections || id:finn-b-O15_PUERP_INFECT_OTHER	Other puerperal infections	Other puerperal infections || ||	TRUE	igd	NA	NA	NA	ieu-b-4815	2	636790	0.0366	1.67687e-16	51852	Body mass index || id:ieu-b-4815	TRUE	reported	igd	2	1	TRUE	-0.0361892	67.9948938457404	-0.0361892	-0.00149754
rs35215534	A	G	A	G	0.2142	7e-04	NA	0.1497	FALSE	FALSE	FALSE	finn-b-O15_PUERP_INFECT_OTHER	1	177830626	0.065	120106	0.9918	Other puerperal infections || id:finn-b-O15_PUERP_INFECT_OTHER	Other puerperal infections	Other puerperal infections || ||	TRUE	igd	NA	NA	NA	ieu-b-4815	1	177830626	0.0338	2.39999e-10	51852	Body mass index || id:ieu-b-4815	TRUE	reported	igd	2	1	TRUE	0.027820200570976	40.1610937992367	0.027820200570976	3.10746286467783e-05
rs35427981	C	T	C	T	-0.181	-0.0405	NA	0.227	FALSE	FALSE	FALSE	finn-b-O15_PUERP_INFECT_OTHER	1	96336336	0.0551	120106	0.462	Other puerperal infections || id:finn-b-O15_PUERP_INFECT_OTHER	Other puerperal infections	Other puerperal infections || ||	TRUE	igd	NA	NA	NA	ieu-b-4815	1	96336336	0.033	4.17398e-08	51852	Body mass index || id:ieu-b-4815	TRUE	reported	igd	2	1	TRUE	-0.0240804	30.0835629017447	-0.0240804	-0.00212092
rs516636	A	C	A	C	0.2607	0.0455	NA	0.1941	FALSE	FALSE	FALSE	finn-b-O15_PUERP_INFECT_OTHER	1	177855517	0.0587	120106	0.438	Other puerperal infections || id:finn-b-O15_PUERP_INFECT_OTHER	Other puerperal infections	Other puerperal infections || ||	TRUE	igd	NA	NA	NA	ieu-b-4815	1	177855517	0.0331	3.71963e-15	51852	Body mass index || id:ieu-b-4815	TRUE	reported	igd	2	1	TRUE	0.0345683791572693	62.0334699391207	0.0345683791572693	0.00223662653672661
rs543874	G	A	G	A	0.2652	0.053	NA	0.1777	FALSE	FALSE	FALSE	finn-b-O15_PUERP_INFECT_OTHER	1	177889480	0.0605	120106	0.3809	Other puerperal infections || id:finn-b-O15_PUERP_INFECT_OTHER	Other puerperal infections	Other puerperal infections || ||	TRUE	igd	NA	NA	NA	ieu-b-4815	1	177889480	0.0333	1.6661e-15	51852	Body mass index || id:ieu-b-4815	TRUE	reported	igd	2	1	TRUE	0.0349534015411996	63.4247220193166	0.0349534015411996	0.00252778639253097
rs56299829	A	G	A	G	0.1811	-0.077	NA	0.2572	FALSE	FALSE	FALSE	finn-b-O15_PUERP_INFECT_OTHER	18	57988669	0.0533	120106	0.1482	Other puerperal infections || id:finn-b-O15_PUERP_INFECT_OTHER	Other puerperal infections	Other puerperal infections || ||	TRUE	igd	NA	NA	NA	ieu-b-4815	18	57988669	0.0311	5.56698e-09	50838	Body mass index || id:ieu-b-4815	TRUE	reported	igd	2	1	TRUE	0.0258182962956757	33.9090890292698	0.0258182962956757	-0.00416851
rs56804022	C	T	C	T	0.3306	-0.0996	NA	0.1953	FALSE	FALSE	FALSE	finn-b-O15_PUERP_INFECT_OTHER	18	57892549	0.0585	120106	0.0884993	Other puerperal infections || id:finn-b-O15_PUERP_INFECT_OTHER	Other puerperal infections	Other puerperal infections || ||	TRUE	igd	NA	NA	NA	ieu-b-4815	18	57892549	0.031	1.72902e-26	51852	Body mass index || id:ieu-b-4815	TRUE	reported	igd	2	1	TRUE	0.0467833146350897	113.731904266389	0.0467833146350897	-0.00491269
rs571312	A	C	A	C	0.336	-0.0742	NA	0.1843	FALSE	FALSE	FALSE	finn-b-O15_PUERP_INFECT_OTHER	18	57839769	0.0597	120106	0.2139	Other puerperal infections || id:finn-b-O15_PUERP_INFECT_OTHER	Other puerperal infections	Other puerperal infections || ||	TRUE	igd	NA	NA	NA	ieu-b-4815	18	57839769	0.0322	1.51496e-25	51852	Body mass index || id:ieu-b-4815	TRUE	reported	igd	2	1	TRUE	0.0457776501272296	108.884688090737	0.0457776501272296	-0.00358631
rs575908	C	T	C	T	0.1809	0.0013	NA	0.3098	FALSE	FALSE	FALSE	finn-b-O15_PUERP_INFECT_OTHER	1	177900098	0.0502	120106	0.9801	Other puerperal infections || id:finn-b-O15_PUERP_INFECT_OTHER	Other puerperal infections	Other puerperal infections || ||	TRUE	igd	NA	NA	NA	ieu-b-4815	1	177900098	0.0296	9.36009e-10	51852	Body mass index || id:ieu-b-4815	TRUE	reported	igd	2	1	TRUE	0.0268297180798504	37.3502670745069	0.0268297180798504	7.4724135304203e-05
rs590215	T	C	T	C	0.3338	-0.0993	NA	0.1946	FALSE	FALSE	FALSE	finn-b-O15_PUERP_INFECT_OTHER	18	57904088	0.0585	120106	0.0899001	Other puerperal infections || id:finn-b-O15_PUERP_INFECT_OTHER	Other puerperal infections	Other puerperal infections || ||	TRUE	igd	NA	NA	NA	ieu-b-4815	18	57904088	0.031	4.8708e-27	51852	Body mass index || id:ieu-b-4815	TRUE	reported	igd	2	1	TRUE	0.0472351421763876	115.944266389178	0.0472351421763876	-0.00489789
rs59992789	C	T	C	T	0.1922	-0.0762	NA	0.2003	FALSE	FALSE	FALSE	finn-b-O15_PUERP_INFECT_OTHER	18	58013565	0.0582	120106	0.1902	Other puerperal infections || id:finn-b-O15_PUERP_INFECT_OTHER	Other puerperal infections	Other puerperal infections || ||	TRUE	igd	NA	NA	NA	ieu-b-4815	18	58013565	0.0331	6.718e-09	48807	Body mass index || id:ieu-b-4815	TRUE	reported	igd	2	1	TRUE	0.0262750327303986	33.7171438741888	0.0262750327303986	-0.0037779
rs62033400	G	A	G	A	0.3768	-0.0119	NA	0.4007	FALSE	FALSE	FALSE	finn-b-O15_PUERP_INFECT_OTHER	16	53811788	0.0474	120106	0.8015	Other puerperal infections || id:finn-b-O15_PUERP_INFECT_OTHER	Other puerperal infections	Other puerperal infections || ||	TRUE	igd	NA	NA	NA	ieu-b-4815	16	53811788	0.0286	1.26009e-39	51852	Body mass index || id:ieu-b-4815	TRUE	reported	igd	2	1	TRUE	0.0577623375587834	173.576018387207	0.0577623375587834	-0.000724419
rs62033405	T	C	T	C	0.3768	-0.0116	NA	0.4006	FALSE	FALSE	FALSE	finn-b-O15_PUERP_INFECT_OTHER	16	53822387	0.0474	120106	0.8065	Other puerperal infections || id:finn-b-O15_PUERP_INFECT_OTHER	Other puerperal infections	Other puerperal infections || ||	TRUE	igd	NA	NA	NA	ieu-b-4815	16	53822387	0.0289	7.65597e-39	50838	Body mass index || id:ieu-b-4815	TRUE	reported	igd	2	1	TRUE	0.0577301194508611	169.991068114606	0.0577301194508611	-0.000706156
rs62104180	A	G	A	G	-0.4828	0.0832	NA	0.01954	FALSE	FALSE	FALSE	finn-b-O15_PUERP_INFECT_OTHER	2	466003	0.1701	120106	0.625	Other puerperal infections || id:finn-b-O15_PUERP_INFECT_OTHER	Other puerperal infections	Other puerperal infections || ||	TRUE	igd	NA	NA	NA	ieu-b-4815	2	466003	0.0742	7.58054e-11	47014	Body mass index || id:ieu-b-4815	TRUE	reported	igd	2	1	TRUE	-0.029996	42.3376464861487	-0.029996	0.00141136662826206
rs62106252	A	G	A	G	-0.4845	0.0011	NA	0.02084	FALSE	FALSE	FALSE	finn-b-O15_PUERP_INFECT_OTHER	2	408713	0.1661	120106	0.9945	Other puerperal infections || id:finn-b-O15_PUERP_INFECT_OTHER	Other puerperal infections	Other puerperal infections || ||	TRUE	igd	NA	NA	NA	ieu-b-4815	2	408713	0.0747	8.80643e-11	47014	Body mass index || id:ieu-b-4815	TRUE	reported	igd	2	1	TRUE	-0.0299002	42.0674666537636	-0.0299002	1.91092796844561e-05
rs62107261	C	T	C	T	-0.5358	0.0774	NA	0.0202	FALSE	FALSE	FALSE	finn-b-O15_PUERP_INFECT_OTHER	2	422144	0.1654	120106	0.6399	Other puerperal infections || id:finn-b-O15_PUERP_INFECT_OTHER	Other puerperal infections	Other puerperal infections || ||	TRUE	igd	NA	NA	NA	ieu-b-4815	2	422144	0.0766	2.73212e-12	44019	Body mass index || id:ieu-b-4815	TRUE	reported	igd	2	1	TRUE	-0.0333213	48.9269202189667	-0.0333213	0.0013502877377356
rs6499640	A	G	A	G	0.1547	0.0018	NA	0.5784	FALSE	FALSE	FALSE	finn-b-O15_PUERP_INFECT_OTHER	16	53769677	0.0472	120106	0.9691	Other puerperal infections || id:finn-b-O15_PUERP_INFECT_OTHER	Other puerperal infections	Other puerperal infections || ||	TRUE	igd	NA	NA	NA	ieu-b-4815	16	53769677	0.028	3.37598e-08	51852	Body mass index || id:ieu-b-4815	TRUE	reported	igd	2	1	TRUE	0.0242566096084741	30.5256	0.0242566096084741	0.000110040300587656
rs6567160	C	T	C	T	0.3382	-0.0747	NA	0.1843	FALSE	FALSE	FALSE	finn-b-O15_PUERP_INFECT_OTHER	18	57829135	0.0597	120106	0.2106	Other puerperal infections || id:finn-b-O15_PUERP_INFECT_OTHER	Other puerperal infections	Other puerperal infections || ||	TRUE	igd	NA	NA	NA	ieu-b-4815	18	57829135	0.0323	1.13188e-25	51852	Body mass index || id:ieu-b-4815	TRUE	reported	igd	2	1	TRUE	0.0459343994304344	109.63321799308	0.0459343994304344	-0.00361048
rs66723169	A	C	A	C	0.328	-0.0665	NA	0.1734	FALSE	FALSE	FALSE	finn-b-O15_PUERP_INFECT_OTHER	18	57808978	0.0612	120106	0.2776	Other puerperal infections || id:finn-b-O15_PUERP_INFECT_OTHER	Other puerperal infections	Other puerperal infections || ||	TRUE	igd	NA	NA	NA	ieu-b-4815	18	57808978	0.0327	1.08493e-23	51852	Body mass index || id:ieu-b-4815	TRUE	reported	igd	2	1	TRUE	0.0440079111052774	100.613	0.0440079111052774	-0.00313537
rs670323	A	G	A	G	0.2565	0.0378	NA	0.1824	FALSE	FALSE	FALSE	finn-b-O15_PUERP_INFECT_OTHER	1	177868990	0.0599	120106	0.5279	Other puerperal infections || id:finn-b-O15_PUERP_INFECT_OTHER	Other puerperal infections	Other puerperal infections || ||	TRUE	igd	NA	NA	NA	ieu-b-4815	1	177868990	0.0332	1.02494e-14	51852	Body mass index || id:ieu-b-4815	TRUE	reported	igd	2	1	TRUE	0.0339097876240233	59.6895866598926	0.0339097876240233	0.00182089759231252
rs6712981	G	A	G	A	0.1585	0.0157	NA	0.3953	FALSE	FALSE	FALSE	finn-b-O15_PUERP_INFECT_OTHER	2	25126230	0.0475	120106	0.7403	Other puerperal infections || id:finn-b-O15_PUERP_INFECT_OTHER	Other puerperal infections	Other puerperal infections || ||	TRUE	igd	NA	NA	NA	ieu-b-4815	2	25126230	0.0273	6.62598e-09	51852	Body mass index || id:ieu-b-4815	TRUE	reported	igd	2	1	TRUE	0.0254889013352935	33.7080196970307	0.0254889013352935	0.000953733657947591
rs68033110	A	G	A	G	0.2751	-0.0911	NA	0.1874	FALSE	FALSE	FALSE	finn-b-O15_PUERP_INFECT_OTHER	18	57914679	0.0597	120106	0.1268	Other puerperal infections || id:finn-b-O15_PUERP_INFECT_OTHER	Other puerperal infections	Other puerperal infections || ||	TRUE	igd	NA	NA	NA	ieu-b-4815	18	57914679	0.0333	1.35706e-16	47397	Body mass index || id:ieu-b-4815	TRUE	reported	igd	2	1	TRUE	0.0379199387901981	68.248437626816	0.0379199387901981	-0.00440313
rs688671	G	A	G	A	0.331	-0.0988	NA	0.1954	FALSE	FALSE	FALSE	finn-b-O15_PUERP_INFECT_OTHER	18	57867526	0.0584	120106	0.0909704	Other puerperal infections || id:finn-b-O15_PUERP_INFECT_OTHER	Other puerperal infections	Other puerperal infections || ||	TRUE	igd	NA	NA	NA	ieu-b-4815	18	57867526	0.031	1.24394e-26	51852	Body mass index || id:ieu-b-4815	TRUE	reported	igd	2	1	TRUE	0.0468397946538426	114.007284079084	0.0468397946538426	-0.00488158
rs73455626	C	A	C	A	0.1768	-0.0671	NA	0.261	FALSE	FALSE	FALSE	finn-b-O15_PUERP_INFECT_OTHER	18	57942192	0.0531	120106	0.2064	Other puerperal infections || id:finn-b-O15_PUERP_INFECT_OTHER	Other puerperal infections	Other puerperal infections || ||	TRUE	igd	NA	NA	NA	ieu-b-4815	18	57942192	0.0308	9.12494e-09	49151	Body mass index || id:ieu-b-4815	TRUE	reported	igd	2	1	TRUE	0.0258838377976782	32.9505818856468	0.0258838377976782	-0.00364625
rs75831982	A	G	A	G	-0.1865	-0.0411	NA	0.2219	FALSE	FALSE	FALSE	finn-b-O15_PUERP_INFECT_OTHER	1	96439339	0.0556	120106	0.4602	Other puerperal infections || id:finn-b-O15_PUERP_INFECT_OTHER	Other puerperal infections	Other puerperal infections || ||	TRUE	igd	NA	NA	NA	ieu-b-4815	1	96439339	0.0335	2.548e-08	51852	Body mass index || id:ieu-b-4815	TRUE	reported	igd	2	1	TRUE	-0.0244416	30.993316997104	-0.0244416	-0.00213298
rs76111507	T	C	T	C	-0.5821	0.1282	NA	0.01651	FALSE	FALSE	FALSE	finn-b-O15_PUERP_INFECT_OTHER	2	455477	0.1844	120106	0.4867	Other puerperal infections || id:finn-b-O15_PUERP_INFECT_OTHER	Other puerperal infections	Other puerperal infections || ||	TRUE	igd	NA	NA	NA	ieu-b-4815	2	455477	0.0931	3.96598e-10	40731	Body mass index || id:ieu-b-4815	TRUE	reported	igd	2	1	TRUE	-0.0309662	39.0927152929123	-0.0309662	0.00200607653855425
rs8091524	C	T	C	T	0.2817	-0.061	NA	0.1917	FALSE	FALSE	FALSE	finn-b-O15_PUERP_INFECT_OTHER	18	57751960	0.0589	120106	0.2999	Other puerperal infections || id:finn-b-O15_PUERP_INFECT_OTHER	Other puerperal infections	Other puerperal infections || ||	TRUE	igd	NA	NA	NA	ieu-b-4815	18	57751960	0.0319	9.66496e-19	51852	Body mass index || id:ieu-b-4815	TRUE	reported	igd	2	1	TRUE	0.0387521178912352	77.981633435206	0.0387521178912352	-0.00298837
rs8097210	G	T	G	T	0.3282	-0.1005	NA	0.1951	FALSE	FALSE	FALSE	finn-b-O15_PUERP_INFECT_OTHER	18	57857135	0.0585	120106	0.0858499	Other puerperal infections || id:finn-b-O15_PUERP_INFECT_OTHER	Other puerperal infections	Other puerperal infections || ||	TRUE	igd	NA	NA	NA	ieu-b-4815	18	57857135	0.031	3.62076e-26	51852	Body mass index || id:ieu-b-4815	TRUE	reported	igd	2	1	TRUE	0.0464444251186482	112.086618106139	0.0464444251186482	-0.00495708
rs9378638	T	C	T	C	0.1762	0.0116	NA	0.3368	FALSE	FALSE	FALSE	finn-b-O15_PUERP_INFECT_OTHER	6	1579190	0.0495	120106	0.8151	Other puerperal infections || id:finn-b-O15_PUERP_INFECT_OTHER	Other puerperal infections	Other puerperal infections || ||	TRUE	igd	NA	NA	NA	ieu-b-4815	6	1579190	0.0319	3.40197e-08	49151	Body mass index || id:ieu-b-4815	TRUE	reported	igd	2	1	TRUE	0.0249070977969247	30.5091734554495	0.0249070977969247	0.000676198114121466
rs938875	G	A	G	A	0.1546	-0.0404	NA	0.6446	FALSE	FALSE	FALSE	finn-b-O15_PUERP_INFECT_OTHER	15	67952922	0.0485	120106	0.4047	Other puerperal infections || id:finn-b-O15_PUERP_INFECT_OTHER	Other puerperal infections	Other puerperal infections || ||	TRUE	igd	NA	NA	NA	ieu-b-4815	15	67952922	0.0284	4.95701e-08	50838	Body mass index || id:ieu-b-4815	TRUE	reported	igd	2	1	TRUE	0.0241367571510503	29.6334556635588	0.0241367571510503	-0.00240359
rs953442	C	T	C	T	0.287	-0.0657	NA	0.1922	FALSE	FALSE	FALSE	finn-b-O15_PUERP_INFECT_OTHER	18	57797485	0.0588	120106	0.2636	Other puerperal infections || id:finn-b-O15_PUERP_INFECT_OTHER	Other puerperal infections	Other puerperal infections || ||	TRUE	igd	NA	NA	NA	ieu-b-4815	18	57797485	0.0322	4.84172e-19	50838	Body mass index || id:ieu-b-4815	TRUE	reported	igd	2	1	TRUE	0.0395003791644555	79.4423440453686	0.0395003791644555	-0.00322409
rs997295	T	G	T	G	0.1566	-0.0453	NA	0.6452	FALSE	FALSE	FALSE	finn-b-O15_PUERP_INFECT_OTHER	15	68016343	0.0484	120106	0.3493	Other puerperal infections || id:finn-b-O15_PUERP_INFECT_OTHER	Other puerperal infections	Other puerperal infections || ||	TRUE	igd	NA	NA	NA	ieu-b-4815	15	68016343	0.028	2.34498e-08	51852	Body mass index || id:ieu-b-4815	TRUE	reported	igd	2	1	TRUE	0.0245543467758874	31.2800510204082	0.0245543467758874	-0.00270068
rs11065365	A	G	A	G	0.12	0.0617	NA	0.5221	FALSE	FALSE	FALSE	finn-b-O15_PUERP_INFECT_OTHER	12	121404155	0.0469	120106	0.1882	Other puerperal infections || id:finn-b-O15_PUERP_INFECT_OTHER	Other puerperal infections	Other puerperal infections || ||	TRUE	igd	rs11065365	G	A	ebi-a-GCST005067	12	121392040	0.02	5.79029e-12	9541	C-reactive protein levels || id:ebi-a-GCST005067	TRUE	reported	igd	2	1	TRUE	0.0613171356369115	36	0.0613171356369115	0.00379603717117003
rs1169310	A	G	A	G	-0.12	-0.0605	NA	0.3549	FALSE	FALSE	FALSE	finn-b-O15_PUERP_INFECT_OTHER	12	121439433	0.0486	120106	0.2135	Other puerperal infections || id:finn-b-O15_PUERP_INFECT_OTHER	Other puerperal infections	Other puerperal infections || ||	TRUE	igd	NA	NA	NA	ebi-a-GCST005067	12	121439433	0.02	1.51915e-11	9541	C-reactive protein levels || id:ebi-a-GCST005067	TRUE	reported	igd	2	1	TRUE	-0.0613171	36	-0.0613171	-0.00359201
rs12730036	T	C	T	C	-0.1	-0.0275	NA	0.3068	FALSE	FALSE	FALSE	finn-b-O15_PUERP_INFECT_OTHER	1	154416969	0.0502	120106	0.5844	Other puerperal infections || id:finn-b-O15_PUERP_INFECT_OTHER	Other puerperal infections	Other puerperal infections || ||	TRUE	igd	NA	NA	NA	ebi-a-GCST005067	1	154416969	0.02	2.95155e-10	9541	C-reactive protein levels || id:ebi-a-GCST005067	TRUE	reported	igd	2	1	TRUE	-0.051127	25	-0.051127	-0.0015807
rs2228145	C	A	C	A	-0.11	-0.0353	NA	0.2974	FALSE	FALSE	FALSE	finn-b-O15_PUERP_INFECT_OTHER	1	154426970	0.0507	120106	0.486	Other puerperal infections || id:finn-b-O15_PUERP_INFECT_OTHER	Other puerperal infections	Other puerperal infections || ||	TRUE	igd	NA	NA	NA	ebi-a-GCST005067	1	154426970	0.02	1.95601e-10	9541	C-reactive protein levels || id:ebi-a-GCST005067	TRUE	reported	igd	2	1	TRUE	-0.0562243	30.25	-0.0562243	-0.00200903
rs2264750	T	C	T	C	-0.12	-0.0543	NA	0.3011	FALSE	FALSE	FALSE	finn-b-O15_PUERP_INFECT_OTHER	12	121450165	0.0508	120106	0.285	Other puerperal infections || id:finn-b-O15_PUERP_INFECT_OTHER	Other puerperal infections	Other puerperal infections || ||	TRUE	igd	NA	NA	NA	ebi-a-GCST005067	12	121450165	0.02	1.2709e-10	9541	C-reactive protein levels || id:ebi-a-GCST005067	TRUE	reported	igd	2	1	TRUE	-0.0613171	36	-0.0613171	-0.00308429
rs2592902	T	G	T	G	-0.13	0.0087	NA	0.3901	FALSE	FALSE	FALSE	finn-b-O15_PUERP_INFECT_OTHER	1	159655726	0.0475	120106	0.8555	Other puerperal infections || id:finn-b-O15_PUERP_INFECT_OTHER	Other puerperal infections	Other puerperal infections || ||	TRUE	igd	NA	NA	NA	ebi-a-GCST005067	1	159655726	0.02	1.04256e-14	9541	C-reactive protein levels || id:ebi-a-GCST005067	TRUE	reported	igd	2	1	TRUE	-0.0664052	42.25	-0.0664052	0.000528502257265588
rs2649999	C	T	C	T	0.12	0.0361	NA	0.5768	FALSE	FALSE	FALSE	finn-b-O15_PUERP_INFECT_OTHER	12	121380544	0.0475	120106	0.4481	Other puerperal infections || id:finn-b-O15_PUERP_INFECT_OTHER	Other puerperal infections	Other puerperal infections || ||	TRUE	igd	NA	NA	NA	ebi-a-GCST005067	12	121380544	0.02	7.65949e-11	9541	C-reactive protein levels || id:ebi-a-GCST005067	TRUE	reported	igd	2	1	TRUE	0.0613171356369115	36	0.0613171356369115	0.00219297566380359
rs3116636	A	G	A	G	0.11	-0.0048	NA	0.3524	FALSE	FALSE	FALSE	finn-b-O15_PUERP_INFECT_OTHER	1	159686483	0.0485	120106	0.9205	Other puerperal infections || id:finn-b-O15_PUERP_INFECT_OTHER	Other puerperal infections	Other puerperal infections || ||	TRUE	igd	NA	NA	NA	ebi-a-GCST005067	1	159686483	0.02	3.18588e-10	9541	C-reactive protein levels || id:ebi-a-GCST005067	TRUE	reported	igd	2	1	TRUE	0.0562242588267056	30.25	0.0562242588267056	-0.000285575
rs3213545	A	G	A	G	-0.12	-0.0441	NA	0.2933	FALSE	FALSE	FALSE	finn-b-O15_PUERP_INFECT_OTHER	12	121471337	0.0514	120106	0.3914	Other puerperal infections || id:finn-b-O15_PUERP_INFECT_OTHER	Other puerperal infections	Other puerperal infections || ||	TRUE	igd	NA	NA	NA	ebi-a-GCST005067	12	121471337	0.02	1.22967e-10	9541	C-reactive protein levels || id:ebi-a-GCST005067	TRUE	reported	igd	2	1	TRUE	-0.0613171	36	-0.0613171	-0.00247569
rs429358	C	T	C	T	-0.22	-0.0704	NA	0.1814	FALSE	FALSE	FALSE	finn-b-O15_PUERP_INFECT_OTHER	19	45411941	0.0602	120106	0.2425	Other puerperal infections || id:finn-b-O15_PUERP_INFECT_OTHER	Other puerperal infections	Other puerperal infections || ||	TRUE	igd	NA	NA	NA	ebi-a-GCST005067	19	45411941	0.02	9.2045e-23	9541	C-reactive protein levels || id:ebi-a-GCST005067	TRUE	reported	igd	2	1	TRUE	-0.111919	121	-0.111919	-0.00337439
rs4546916	T	G	T	G	-0.13	0.0075	NA	0.3624	FALSE	FALSE	FALSE	finn-b-O15_PUERP_INFECT_OTHER	1	159699249	0.0484	120106	0.8764	Other puerperal infections || id:finn-b-O15_PUERP_INFECT_OTHER	Other puerperal infections	Other puerperal infections || ||	TRUE	igd	NA	NA	NA	ebi-a-GCST005067	1	159699249	0.02	1.9485e-14	9541	C-reactive protein levels || id:ebi-a-GCST005067	TRUE	reported	igd	2	1	TRUE	-0.0664052	42.25	-0.0664052	0.000447133410810906
rs56383622	G	A	G	A	-0.1	-0.027	NA	0.3069	FALSE	FALSE	FALSE	finn-b-O15_PUERP_INFECT_OTHER	1	154405024	0.0503	120106	0.591701	Other puerperal infections || id:finn-b-O15_PUERP_INFECT_OTHER	Other puerperal infections	Other puerperal infections || ||	TRUE	igd	NA	NA	NA	ebi-a-GCST005067	1	154405024	0.02	7.95445e-10	9541	C-reactive protein levels || id:ebi-a-GCST005067	TRUE	reported	igd	2	1	TRUE	-0.051127	25	-0.051127	-0.00154888
rs6857	T	C	T	C	-0.19	-0.0033	NA	0.1943	FALSE	FALSE	FALSE	finn-b-O15_PUERP_INFECT_OTHER	19	45392254	0.0584	120106	0.9545	Other puerperal infections || id:finn-b-O15_PUERP_INFECT_OTHER	Other puerperal infections	Other puerperal infections || ||	TRUE	igd	NA	NA	NA	ebi-a-GCST005067	19	45392254	0.02	3.02065e-19	9541	C-reactive protein levels || id:ebi-a-GCST005067	TRUE	reported	igd	2	1	TRUE	-0.0968116	90.25	-0.0968116	-0.000163051
rs7135337	C	A	C	A	0.12	0.0617	NA	0.5221	FALSE	FALSE	FALSE	finn-b-O15_PUERP_INFECT_OTHER	12	121404155	0.0469	120106	0.1882	Other puerperal infections || id:finn-b-O15_PUERP_INFECT_OTHER	Other puerperal infections	Other puerperal infections || ||	TRUE	igd	NA	NA	NA	ebi-a-GCST005067	12	121404155	0.02	6.39735e-12	9541	C-reactive protein levels || id:ebi-a-GCST005067	TRUE	reported	igd	2	1	TRUE	0.0613171356369115	36	0.0613171356369115	0.00379603717117003
rs74596724	G	A	G	A	-0.19	-0.0196	NA	0.06746	FALSE	FALSE	FALSE	finn-b-O15_PUERP_INFECT_OTHER	1	159713462	0.0931	120106	0.8333	Other puerperal infections || id:finn-b-O15_PUERP_INFECT_OTHER	Other puerperal infections	Other puerperal infections || ||	TRUE	igd	NA	NA	NA	ebi-a-GCST005067	1	159713462	0.03	2.24037e-09	9541	C-reactive protein levels || id:ebi-a-GCST005067	TRUE	reported	igd	2	1	TRUE	-0.0647098	40.1111111111111	-0.0647098	-0.000607474
rs7979478	G	A	G	A	0.14	0.1076	NA	0.5783	FALSE	FALSE	FALSE	finn-b-O15_PUERP_INFECT_OTHER	12	121420263	0.0474	120106	0.0232001	Other puerperal infections || id:finn-b-O15_PUERP_INFECT_OTHER	Other puerperal infections	Other puerperal infections || ||	TRUE	igd	NA	NA	NA	ebi-a-GCST005067	12	121420263	0.02	1.56171e-15	9541	C-reactive protein levels || id:ebi-a-GCST005067	TRUE	reported	igd	2	1	TRUE	0.0714881448929959	49	0.0714881448929959	0.00655006903509219
rs876537	T	C	T	C	-0.13	0.0087	NA	0.3901	FALSE	FALSE	FALSE	finn-b-O15_PUERP_INFECT_OTHER	1	159674933	0.0475	120106	0.8554	Other puerperal infections || id:finn-b-O15_PUERP_INFECT_OTHER	Other puerperal infections	Other puerperal infections || ||	TRUE	igd	NA	NA	NA	ebi-a-GCST005067	1	159674933	0.02	3.92283e-15	9541	C-reactive protein levels || id:ebi-a-GCST005067	TRUE	reported	igd	2	1	TRUE	-0.0664052	42.25	-0.0664052	0.000528502257265588
rs10774579	C	T	C	T	0.0531277	0.0852	0.489362	0.4705	FALSE	FALSE	FALSE	finn-b-O15_PUERP_INFECT_OTHER	12	121405210	0.0468	120106	0.0684699	Other puerperal infections || id:finn-b-O15_PUERP_INFECT_OTHER	Other puerperal infections	Other puerperal infections || ||	TRUE	igd	NA	NA	NA	ebi-a-GCST90018730	12	121405210	0.00467858	7.00003e-30	83025	C-reactive protein || id:ebi-a-GCST90018730	TRUE	reported	igd	2	1	TRUE	0.0393795493172162	128.947791939326	0.0393795493172162	0.00525301951009091
rs11065307	C	T	C	T	-0.0355949	-0.0081	0.506067	0.4668	FALSE	FALSE	FALSE	finn-b-O15_PUERP_INFECT_OTHER	12	121316778	0.0467	120106	0.8622	Other puerperal infections || id:finn-b-O15_PUERP_INFECT_OTHER	Other puerperal infections	Other puerperal infections || ||	TRUE	igd	NA	NA	NA	ebi-a-GCST90018730	12	121316778	0.00470824	4.00037e-14	83025	C-reactive protein || id:ebi-a-GCST90018730	TRUE	reported	igd	2	1	TRUE	-0.0262289	57.1555448349905	-0.0262289	-0.000500483
rs11265257	T	C	T	C	-0.0898885	0.0087	0.666925	0.3901	FALSE	FALSE	FALSE	finn-b-O15_PUERP_INFECT_OTHER	1	159668984	0.0475	120106	0.8547	Other puerperal infections || id:finn-b-O15_PUERP_INFECT_OTHER	Other puerperal infections	Other puerperal infections || ||	TRUE	igd	NA	NA	NA	ebi-a-GCST90018730	1	159668984	0.004963	2.60016e-73	83025	C-reactive protein || id:ebi-a-GCST90018730	TRUE	reported	igd	2	1	TRUE	-0.0627342	328.034646886659	-0.0627342	0.000528502257265588
rs11588887	A	G	A	G	-0.0853977	0.0786	0.695247	0.1355	FALSE	FALSE	FALSE	finn-b-O15_PUERP_INFECT_OTHER	1	159717162	0.068	120106	0.2478	Other puerperal infections || id:finn-b-O15_PUERP_INFECT_OTHER	Other puerperal infections	Other puerperal infections || ||	TRUE	igd	NA	NA	NA	ebi-a-GCST90018730	1	159717162	0.00507312	1.39991e-63	83025	C-reactive protein || id:ebi-a-GCST90018730	TRUE	reported	igd	2	1	TRUE	-0.0583219	283.362305643546	-0.0583219	0.00333528140331557
rs1169300	A	G	A	G	-0.0497014	-0.0497	0.541389	0.3008	FALSE	FALSE	FALSE	finn-b-O15_PUERP_INFECT_OTHER	12	121431225	0.0508	120106	0.3278	Other puerperal infections || id:finn-b-O15_PUERP_INFECT_OTHER	Other puerperal infections	Other puerperal infections || ||	TRUE	igd	NA	NA	NA	ebi-a-GCST90018730	12	121431225	0.00469972	3.90032e-26	83025	C-reactive protein || id:ebi-a-GCST90018730	TRUE	reported	igd	2	1	TRUE	-0.036678	111.839000155737	-0.036678	-0.00282301
rs1179998	A	G	A	G	-0.0456905	-0.0387	0.515188	0.3013	FALSE	FALSE	FALSE	finn-b-O15_PUERP_INFECT_OTHER	12	121483653	0.0511	120106	0.4486	Other puerperal infections || id:finn-b-O15_PUERP_INFECT_OTHER	Other puerperal infections	Other puerperal infections || ||	TRUE	igd	NA	NA	NA	ebi-a-GCST90018730	12	121483653	0.00479743	1.69981e-21	83025	C-reactive protein || id:ebi-a-GCST90018730	TRUE	reported	igd	2	1	TRUE	-0.0330355	90.705689319222	-0.0330355	-0.0021853
rs1183910	A	G	A	G	-0.0601715	-0.0904	0.471977	0.3553	FALSE	FALSE	FALSE	finn-b-O15_PUERP_INFECT_OTHER	12	121420807	0.0488	120106	0.0641697	Other puerperal infections || id:finn-b-O15_PUERP_INFECT_OTHER	Other puerperal infections	Other puerperal infections || ||	TRUE	igd	NA	NA	NA	ebi-a-GCST90018730	12	121420807	0.00468001	7.8001e-38	83025	C-reactive protein || id:ebi-a-GCST90018730	TRUE	reported	igd	2	1	TRUE	-0.0445772	165.305808478057	-0.0445772	-0.0053452
rs12023772	A	G	A	G	-0.0296995	-0.0598	0.412733	0.09518	FALSE	FALSE	FALSE	finn-b-O15_PUERP_INFECT_OTHER	1	154483868	0.0791	120106	0.4492	Other puerperal infections || id:finn-b-O15_PUERP_INFECT_OTHER	Other puerperal infections	Other puerperal infections || ||	TRUE	igd	NA	NA	NA	ebi-a-GCST90018730	1	154483868	0.00481793	7.10003e-10	83025	C-reactive protein || id:ebi-a-GCST90018730	TRUE	reported	igd	2	1	TRUE	-0.021389	37.999449425783	-0.021389	-0.00218145
rs12044132	T	C	T	C	-0.0294424	-0.0614	0.413361	0.09465	FALSE	FALSE	FALSE	finn-b-O15_PUERP_INFECT_OTHER	1	154462360	0.0792	120106	0.438	Other puerperal infections || id:finn-b-O15_PUERP_INFECT_OTHER	Other puerperal infections	Other puerperal infections || ||	TRUE	igd	NA	NA	NA	ebi-a-GCST90018730	1	154462360	0.00475836	6.1e-10	83025	C-reactive protein || id:ebi-a-GCST90018730	TRUE	reported	igd	2	1	TRUE	-0.0214692	38.2852797826823	-0.0214692	-0.00223699
rs12068753	A	T	A	T	0.130966	0.0877	0.136922	0.06575	FALSE	TRUE	FALSE	finn-b-O15_PUERP_INFECT_OTHER	1	159692537	0.0936	120106	0.349	Other puerperal infections || id:finn-b-O15_PUERP_INFECT_OTHER	Other puerperal infections	Other puerperal infections || ||	TRUE	igd	NA	NA	NA	ebi-a-GCST90018730	1	159692537	0.0068041	1.50003e-82	83025	C-reactive protein || id:ebi-a-GCST90018730	TRUE	reported	igd	2	1	TRUE	0.0666533224608223	370.489369395247	0.0666533224608223	0.00270360612455367
rs12133641	G	A	G	A	-0.040349	-0.0339	0.392677	0.2977	FALSE	FALSE	FALSE	finn-b-O15_PUERP_INFECT_OTHER	1	154428283	0.0507	120106	0.5041	Other puerperal infections || id:finn-b-O15_PUERP_INFECT_OTHER	Other puerperal infections	Other puerperal infections || ||	TRUE	igd	NA	NA	NA	ebi-a-GCST90018730	1	154428283	0.00479332	3.80014e-17	83025	C-reactive protein || id:ebi-a-GCST90018730	TRUE	reported	igd	2	1	TRUE	-0.029202	70.8586224330553	-0.029202	-0.00192936
rs12567054	G	T	G	T	0.110065	0.0331	0.135939	0.07885	FALSE	FALSE	FALSE	finn-b-O15_PUERP_INFECT_OTHER	1	159644968	0.0865	120106	0.701601	Other puerperal infections || id:finn-b-O15_PUERP_INFECT_OTHER	Other puerperal infections	Other puerperal infections || ||	TRUE	igd	NA	NA	NA	ebi-a-GCST90018730	1	159644968	0.00697654	4.49987e-56	83025	C-reactive protein || id:ebi-a-GCST90018730	TRUE	reported	igd	2	1	TRUE	0.0546713656256736	248.896218645754	0.0546713656256736	0.00110416222643446
rs12721051	G	C	G	C	-0.11209	-0.0525	0.112386	0.2694	FALSE	TRUE	FALSE	finn-b-O15_PUERP_INFECT_OTHER	19	45422160	0.0524	120106	0.316	Other puerperal infections || id:finn-b-O15_PUERP_INFECT_OTHER	Other puerperal infections	Other puerperal infections || ||	TRUE	igd	NA	NA	NA	ebi-a-GCST90018730	19	45422160	0.00805781	5.50047e-44	83025	C-reactive protein || id:ebi-a-GCST90018730	TRUE	reported	igd	2	1	TRUE	-0.048222	193.508342490686	-0.048222	-0.002891
rs12753254	A	G	A	G	-0.0383271	-0.0275	0.400546	0.3068	FALSE	FALSE	FALSE	finn-b-O15_PUERP_INFECT_OTHER	1	154416935	0.0502	120106	0.5843	Other puerperal infections || id:finn-b-O15_PUERP_INFECT_OTHER	Other puerperal infections	Other puerperal infections || ||	TRUE	igd	NA	NA	NA	ebi-a-GCST90018730	1	154416935	0.00479095	1.20005e-15	83025	C-reactive protein || id:ebi-a-GCST90018730	TRUE	reported	igd	2	1	TRUE	-0.0277535	63.9983301959281	-0.0277535	-0.0015807
rs1446958	G	A	G	A	0.0879174	0.0383	0.136304	0.2351	FALSE	FALSE	FALSE	finn-b-O15_PUERP_INFECT_OTHER	1	159599807	0.0549	120106	0.4849	Other puerperal infections || id:finn-b-O15_PUERP_INFECT_OTHER	Other puerperal infections	Other puerperal infections || ||	TRUE	igd	NA	NA	NA	ebi-a-GCST90018730	1	159599807	0.00699043	2.80027e-36	83025	C-reactive protein || id:ebi-a-GCST90018730	TRUE	reported	igd	2	1	TRUE	0.0436072214855395	158.176473880694	0.0436072214855395	0.00201301408567974
rs1446965	G	A	G	A	0.0323043	-0.0469	0.269712	0.2073	FALSE	FALSE	FALSE	finn-b-O15_PUERP_INFECT_OTHER	1	159562766	0.0576	120106	0.4159	Other puerperal infections || id:finn-b-O15_PUERP_INFECT_OTHER	Other puerperal infections	Other puerperal infections || ||	TRUE	igd	NA	NA	NA	ebi-a-GCST90018730	1	159562766	0.00526213	8.30004e-10	83025	C-reactive protein || id:ebi-a-GCST90018730	TRUE	reported	igd	2	1	TRUE	0.0213010494677056	37.6875168320829	0.0213010494677056	-0.00234947
rs157582	T	C	T	C	-0.0401882	0.021	0.250036	0.2284	FALSE	FALSE	FALSE	finn-b-O15_PUERP_INFECT_OTHER	19	45396219	0.0551	120106	0.7032	Other puerperal infections || id:finn-b-O15_PUERP_INFECT_OTHER	Other puerperal infections	Other puerperal infections || ||	TRUE	igd	NA	NA	NA	ebi-a-GCST90018730	19	45396219	0.00540576	1.10002e-13	83025	C-reactive protein || id:ebi-a-GCST90018730	TRUE	reported	igd	2	1	TRUE	-0.0257928	55.269252259749	-0.0257928	0.00109973664696409
rs17301724	C	A	C	A	0.0372258	0.034	0.167885	0.1253	FALSE	FALSE	FALSE	finn-b-O15_PUERP_INFECT_OTHER	7	22693350	0.07	120106	0.6271	Other puerperal infections || id:finn-b-O15_PUERP_INFECT_OTHER	Other puerperal infections	Other puerperal infections || ||	TRUE	igd	NA	NA	NA	ebi-a-GCST90018730	7	22693350	0.00627371	2.99999e-09	83025	C-reactive protein || id:ebi-a-GCST90018730	TRUE	reported	igd	2	1	TRUE	0.0205886713903263	35.2078252507117	0.0205886713903263	0.00140152779375722
rs1900394	G	T	G	T	0.0837224	0.0232	0.145929	0.3988	FALSE	FALSE	FALSE	finn-b-O15_PUERP_INFECT_OTHER	1	159632498	0.0473	120106	0.6233	Other puerperal infections || id:finn-b-O15_PUERP_INFECT_OTHER	Other puerperal infections	Other puerperal infections || ||	TRUE	igd	NA	NA	NA	ebi-a-GCST90018730	1	159632498	0.0066543	2.70023e-36	83025	C-reactive protein || id:ebi-a-GCST90018730	TRUE	reported	igd	2	2	TRUE	0.0436240962959443	158.29915102858	0.0436240962959443	0.0014152972844928
rs2047568	A	G	A	G	-0.0355958	-0.0088	0.505224	0.4664	FALSE	FALSE	FALSE	finn-b-O15_PUERP_INFECT_OTHER	12	121245158	0.0466	120106	0.8508	Other puerperal infections || id:finn-b-O15_PUERP_INFECT_OTHER	Other puerperal infections	Other puerperal infections || ||	TRUE	igd	rs2047568	A	G	ebi-a-GCST90018730	12	121243790	0.00469146	3.29989e-14	83025	C-reactive protein || id:ebi-a-GCST90018730	TRUE	reported	igd	2	1	TRUE	-0.0263233	57.568044883724	-0.0263233	-0.000544901
rs2178463	G	A	G	A	0.0505968	0.0398	0.468639	0.5845	FALSE	FALSE	FALSE	finn-b-O15_PUERP_INFECT_OTHER	12	121389721	0.0476	120106	0.4024	Other puerperal infections || id:finn-b-O15_PUERP_INFECT_OTHER	Other puerperal infections	Other puerperal infections || ||	TRUE	igd	NA	NA	NA	ebi-a-GCST90018730	12	121389721	0.00470172	5.19996e-27	83025	C-reactive protein || id:ebi-a-GCST90018730	TRUE	reported	igd	2	1	TRUE	0.0373219559495143	115.806404241492	0.0373219559495143	0.00241265997524892
rs2188581	T	C	T	C	0.0375986	-0.105	0.351259	0.9427	FALSE	FALSE	FALSE	finn-b-O15_PUERP_INFECT_OTHER	7	22717408	0.0999	120106	0.2932	Other puerperal infections || id:finn-b-O15_PUERP_INFECT_OTHER	Other puerperal infections	Other puerperal infections || ||	TRUE	igd	NA	NA	NA	ebi-a-GCST90018730	7	22717408	0.00491663	2.09991e-14	83025	C-reactive protein || id:ebi-a-GCST90018730	TRUE	reported	igd	2	1	TRUE	0.0265309031836552	58.4801253200301	0.0265309031836552	-0.0030328
rs2264750	T	C	T	C	-0.0501575	-0.0543	0.544469	0.3011	FALSE	FALSE	FALSE	finn-b-O15_PUERP_INFECT_OTHER	12	121450165	0.0508	120106	0.285	Other puerperal infections || id:finn-b-O15_PUERP_INFECT_OTHER	Other puerperal infections	Other puerperal infections || ||	TRUE	igd	NA	NA	NA	ebi-a-GCST90018730	12	121450165	0.00470942	1.69981e-26	83025	C-reactive protein || id:ebi-a-GCST90018730	TRUE	reported	igd	2	1	TRUE	-0.0369379	113.432346458025	-0.0369379	-0.00308429
rs2592902	T	G	T	G	-0.0894962	0.0087	0.667405	0.3901	FALSE	FALSE	FALSE	finn-b-O15_PUERP_INFECT_OTHER	1	159655726	0.0475	120106	0.8555	Other puerperal infections || id:finn-b-O15_PUERP_INFECT_OTHER	Other puerperal infections	Other puerperal infections || ||	TRUE	igd	NA	NA	NA	ebi-a-GCST90018730	1	159655726	0.00497353	2.19989e-72	83025	C-reactive protein || id:ebi-a-GCST90018730	TRUE	reported	igd	2	1	TRUE	-0.0623297	323.802134558505	-0.0623297	0.000528502257265588
rs2592904	T	C	T	C	0.0841994	0.0258	0.146127	0.3997	FALSE	FALSE	FALSE	finn-b-O15_PUERP_INFECT_OTHER	1	159620433	0.0472	120106	0.5848	Other puerperal infections || id:finn-b-O15_PUERP_INFECT_OTHER	Other puerperal infections	Other puerperal infections || ||	TRUE	igd	NA	NA	NA	ebi-a-GCST90018730	1	159620433	0.00670709	3.80014e-36	83025	C-reactive protein || id:ebi-a-GCST90018730	TRUE	reported	igd	2	1	TRUE	0.0435275120611201	157.597645718349	0.0435275120611201	0.00157724235612099
rs2794506	G	A	G	A	0.0614561	0.0399	0.082139	0.2539	FALSE	FALSE	FALSE	finn-b-O15_PUERP_INFECT_OTHER	1	159585560	0.0534	120106	0.4556	Other puerperal infections || id:finn-b-O15_PUERP_INFECT_OTHER	Other puerperal infections	Other puerperal infections || ||	TRUE	igd	NA	NA	NA	ebi-a-GCST90018730	1	159585560	0.00856969	7.39946e-13	83025	C-reactive protein || id:ebi-a-GCST90018730	TRUE	reported	igd	2	1	TRUE	0.0248809068082134	51.4280158307395	0.0248809068082134	0.00215601557308573
rs2905343	A	T	A	T	-0.0385963	-0.091	0.67087	0.943	FALSE	TRUE	FALSE	finn-b-O15_PUERP_INFECT_OTHER	7	22734888	0.1003	120106	0.3639	Other puerperal infections || id:finn-b-O15_PUERP_INFECT_OTHER	Other puerperal infections	Other puerperal infections || ||	TRUE	igd	NA	NA	NA	ebi-a-GCST90018730	7	22734888	0.00499917	1.20005e-14	83025	C-reactive protein || id:ebi-a-GCST90018730	TRUE	reported	igd	2	1	TRUE	-0.0267851	59.6067627503091	-0.0267851	-0.00261794
rs3093068	C	G	C	G	0.131136	0.0643	0.136869	0.06594	FALSE	TRUE	FALSE	finn-b-O15_PUERP_INFECT_OTHER	1	159681364	0.0935	120106	0.4916	Other puerperal infections || id:finn-b-O15_PUERP_INFECT_OTHER	Other puerperal infections	Other puerperal infections || ||	TRUE	igd	NA	NA	NA	ebi-a-GCST90018730	1	159681364	0.00680423	9.09913e-83	83025	C-reactive protein || id:ebi-a-GCST90018730	TRUE	reported	igd	2	1	TRUE	0.0667381870444023	371.437625134191	0.0667381870444023	0.00198435683401542
rs3213545	A	G	A	G	-0.0465451	-0.0441	0.518168	0.2933	FALSE	FALSE	FALSE	finn-b-O15_PUERP_INFECT_OTHER	12	121471337	0.0514	120106	0.3914	Other puerperal infections || id:finn-b-O15_PUERP_INFECT_OTHER	Other puerperal infections	Other puerperal infections || ||	TRUE	igd	NA	NA	NA	ebi-a-GCST90018730	12	121471337	0.00468864	3.19963e-23	83025	C-reactive protein || id:ebi-a-GCST90018730	TRUE	reported	igd	2	1	TRUE	-0.0344326	98.5494395471639	-0.0344326	-0.00247569
rs36093344	A	G	A	G	0.0632739	0.0033	0.07925	0.02157	FALSE	FALSE	FALSE	finn-b-O15_PUERP_INFECT_OTHER	1	159733697	0.1653	120106	0.9841	Other puerperal infections || id:finn-b-O15_PUERP_INFECT_OTHER	Other puerperal infections	Other puerperal infections || ||	TRUE	igd	NA	NA	NA	ebi-a-GCST90018730	1	159733697	0.0101127	3.89996e-10	83025	C-reactive protein || id:ebi-a-GCST90018730	TRUE	reported	igd	2	1	TRUE	0.0217098038616834	39.148484997643	0.0217098038616834	5.76052876751607e-05
rs374755160	G	A	G	A	0.131286	0.0693	0.136452	0.06163	FALSE	FALSE	FALSE	finn-b-O15_PUERP_INFECT_OTHER	1	159704511	0.0968	120106	0.474	Other puerperal infections || id:finn-b-O15_PUERP_INFECT_OTHER	Other puerperal infections	Other puerperal infections || ||	TRUE	igd	NA	NA	NA	ebi-a-GCST90018730	1	159704511	0.00681804	1.29987e-82	83025	C-reactive protein || id:ebi-a-GCST90018730	TRUE	reported	igd	2	1	TRUE	0.0666794545699411	370.781232217246	0.0666794545699411	0.00206575215680876
rs3809313	C	T	C	T	-0.0355705	-0.0077	0.506412	0.4666	FALSE	FALSE	FALSE	finn-b-O15_PUERP_INFECT_OTHER	12	121329967	0.0467	120106	0.8695	Other puerperal infections || id:finn-b-O15_PUERP_INFECT_OTHER	Other puerperal infections	Other puerperal infections || ||	TRUE	igd	NA	NA	NA	ebi-a-GCST90018730	12	121329967	0.00470616	4.10015e-14	83025	C-reactive protein || id:ebi-a-GCST90018730	TRUE	reported	igd	2	1	TRUE	-0.0262225	57.1276768449974	-0.0262225	-0.000475768
rs3861797	C	T	C	T	-0.0349921	-0.0088	0.505892	0.4664	FALSE	FALSE	FALSE	finn-b-O15_PUERP_INFECT_OTHER	12	121255334	0.0466	120106	0.8503	Other puerperal infections || id:finn-b-O15_PUERP_INFECT_OTHER	Other puerperal infections	Other puerperal infections || ||	TRUE	igd	NA	NA	NA	ebi-a-GCST90018730	12	121255334	0.00468971	8.60003e-14	83025	C-reactive protein || id:ebi-a-GCST90018730	TRUE	reported	igd	2	1	TRUE	-0.0258869	55.6734375917913	-0.0258869	-0.000544901
rs3901854	T	C	T	C	-0.0353518	-0.0084	0.506324	0.4658	FALSE	FALSE	FALSE	finn-b-O15_PUERP_INFECT_OTHER	12	121225526	0.0466	120106	0.8572	Other puerperal infections || id:finn-b-O15_PUERP_INFECT_OTHER	Other puerperal infections	Other puerperal infections || ||	TRUE	igd	NA	NA	NA	ebi-a-GCST90018730	12	121225526	0.00468679	4.60045e-14	83025	C-reactive protein || id:ebi-a-GCST90018730	TRUE	reported	igd	2	1	TRUE	-0.0261691	56.8947343421362	-0.0261691	-0.000520133
rs4133213	A	C	A	C	-0.0380693	-0.034	0.409739	0.3119	FALSE	FALSE	FALSE	finn-b-O15_PUERP_INFECT_OTHER	1	154395212	0.0503	120106	0.499501	Other puerperal infections || id:finn-b-O15_PUERP_INFECT_OTHER	Other puerperal infections	Other puerperal infections || ||	TRUE	igd	NA	NA	NA	ebi-a-GCST90018730	1	154395212	0.00486952	5.40008e-15	83025	C-reactive protein || id:ebi-a-GCST90018730	TRUE	reported	igd	2	1	TRUE	-0.0271225	61.1191737861789	-0.0271225	-0.00195043
rs429358	C	T	C	T	-0.120771	-0.0704	0.10215	0.1814	FALSE	FALSE	FALSE	finn-b-O15_PUERP_INFECT_OTHER	19	45411941	0.0602	120106	0.2425	Other puerperal infections || id:finn-b-O15_PUERP_INFECT_OTHER	Other puerperal infections	Other puerperal infections || ||	TRUE	igd	NA	NA	NA	ebi-a-GCST90018730	19	45411941	0.00785059	2.09991e-53	83025	C-reactive protein || id:ebi-a-GCST90018730	TRUE	reported	igd	2	1	TRUE	-0.0533142	236.657749975762	-0.0533142	-0.00337439
rs471688	G	A	G	A	0.0352562	0.0095	0.493798	0.5207	FALSE	FALSE	FALSE	finn-b-O15_PUERP_INFECT_OTHER	12	121285424	0.0466	120106	0.8389	Other puerperal infections || id:finn-b-O15_PUERP_INFECT_OTHER	Other puerperal infections	Other puerperal infections || ||	TRUE	igd	NA	NA	NA	ebi-a-GCST90018730	12	121285424	0.00469216	5.70033e-14	83025	C-reactive protein || id:ebi-a-GCST90018730	TRUE	reported	igd	2	1	TRUE	0.0260684891195791	56.4579853283302	0.0260684891195791	0.000588245857716325
rs4845620	G	A	G	A	-0.0368638	-0.027	0.40107	0.3069	FALSE	FALSE	FALSE	finn-b-O15_PUERP_INFECT_OTHER	1	154406656	0.0503	120106	0.591701	Other puerperal infections || id:finn-b-O15_PUERP_INFECT_OTHER	Other puerperal infections	Other puerperal infections || ||	TRUE	igd	NA	NA	NA	ebi-a-GCST90018730	1	154406656	0.00477115	1.10002e-14	83025	C-reactive protein || id:ebi-a-GCST90018730	TRUE	reported	igd	2	1	TRUE	-0.0268054	59.6972136896416	-0.0268054	-0.00154888
rs494632	T	C	T	C	-0.0343087	-0.0085	0.551091	0.4665	FALSE	FALSE	FALSE	finn-b-O15_PUERP_INFECT_OTHER	12	121189116	0.0467	120106	0.8555	Other puerperal infections || id:finn-b-O15_PUERP_INFECT_OTHER	Other puerperal infections	Other puerperal infections || ||	TRUE	igd	NA	NA	NA	ebi-a-GCST90018730	12	121189116	0.00485404	1.59993e-12	83025	C-reactive protein || id:ebi-a-GCST90018730	TRUE	reported	igd	2	1	TRUE	-0.0245229	49.9576295340789	-0.0245229	-0.000525198
rs519113	G	C	G	C	-0.0476878	0.1162	0.229845	0.147	FALSE	TRUE	FALSE	finn-b-O15_PUERP_INFECT_OTHER	19	45376284	0.0658	120106	0.0775497	Other puerperal infections || id:finn-b-O15_PUERP_INFECT_OTHER	Other puerperal infections	Other puerperal infections || ||	TRUE	igd	NA	NA	NA	ebi-a-GCST90018730	19	45376284	0.00564635	2.99985e-17	83025	C-reactive protein || id:ebi-a-GCST90018730	TRUE	reported	igd	2	1	TRUE	-0.0292991	71.3311103509345	-0.0292991	0.00509560623446589
rs531782	C	T	C	T	0.0351784	0.0068	0.493597	0.5208	FALSE	FALSE	FALSE	finn-b-O15_PUERP_INFECT_OTHER	12	121273247	0.0466	120106	0.8834	Other puerperal infections || id:finn-b-O15_PUERP_INFECT_OTHER	Other puerperal infections	Other puerperal infections || ||	TRUE	igd	NA	NA	NA	ebi-a-GCST90018730	12	121273247	0.00468598	6.00067e-14	83025	C-reactive protein || id:ebi-a-GCST90018730	TRUE	reported	igd	2	1	TRUE	0.0260452834161694	56.3574460852211	0.0260452834161694	0.000421060228416855
rs533264	T	C	T	C	0.0356118	0.007	0.494265	0.5208	FALSE	FALSE	FALSE	finn-b-O15_PUERP_INFECT_OTHER	12	121296175	0.0466	120106	0.8801	Other puerperal infections || id:finn-b-O15_PUERP_INFECT_OTHER	Other puerperal infections	Other puerperal infections || ||	TRUE	igd	NA	NA	NA	ebi-a-GCST90018730	12	121296175	0.00470056	3.59998e-14	83025	C-reactive protein || id:ebi-a-GCST90018730	TRUE	reported	igd	2	1	TRUE	0.0262842169801167	57.3969281942195	0.0262842169801167	0.000433444350488639
rs61325048	T	G	T	G	0.050495	0.1907	0.160349	0.05673	FALSE	FALSE	FALSE	finn-b-O15_PUERP_INFECT_OTHER	7	22737237	0.1002	120106	0.0570204	Other puerperal infections || id:finn-b-O15_PUERP_INFECT_OTHER	Other puerperal infections	Other puerperal infections || ||	TRUE	igd	NA	NA	NA	ebi-a-GCST90018730	7	22737237	0.00639596	2.90001e-15	83025	C-reactive protein || id:ebi-a-GCST90018730	TRUE	reported	igd	2	1	TRUE	0.0273892706385713	62.3282990405865	0.0273892706385713	0.00549158470795645
rs618482	T	C	T	C	-0.0355332	-0.006	0.506657	0.479	FALSE	FALSE	FALSE	finn-b-O15_PUERP_INFECT_OTHER	12	121200609	0.0466	120106	0.8971	Other puerperal infections || id:finn-b-O15_PUERP_INFECT_OTHER	Other puerperal infections	Other puerperal infections || ||	TRUE	igd	NA	NA	NA	ebi-a-GCST90018730	12	121200609	0.00468625	3.40017e-14	83025	C-reactive protein || id:ebi-a-GCST90018730	TRUE	reported	igd	2	1	TRUE	-0.0263063	57.4933657730512	-0.0263063	-0.000371524
rs61946384	A	C	A	C	-0.0354385	-0.0786	0.506166	0.3666	FALSE	FALSE	FALSE	finn-b-O15_PUERP_INFECT_OTHER	12	121358735	0.0485	120106	0.1052	Other puerperal infections || id:finn-b-O15_PUERP_INFECT_OTHER	Other puerperal infections	Other puerperal infections || ||	TRUE	igd	NA	NA	NA	ebi-a-GCST90018730	12	121358735	0.00468385	3.80014e-14	83025	C-reactive protein || id:ebi-a-GCST90018730	TRUE	reported	igd	2	1	TRUE	-0.0262496	57.2459419496461	-0.0262496	-0.00467625
rs66626229	G	A	G	A	0.0395081	0.0334	0.157465	0.1254	FALSE	FALSE	FALSE	finn-b-O15_PUERP_INFECT_OTHER	7	22666974	0.07	120106	0.633	Other puerperal infections || id:finn-b-O15_PUERP_INFECT_OTHER	Other puerperal infections	Other puerperal infections || ||	TRUE	igd	NA	NA	NA	ebi-a-GCST90018730	7	22666974	0.00642241	7.69999e-10	83025	C-reactive protein || id:ebi-a-GCST90018730	TRUE	reported	igd	2	1	TRUE	0.0213446949385353	37.8421876250242	0.0213446949385353	0.00137679499764177
rs6952003	A	T	A	T	0.0373538	0.086	0.26944	0.1706	FALSE	TRUE	FALSE	finn-b-O15_PUERP_INFECT_OTHER	7	22752705	0.0617	120106	0.1633	Other puerperal infections || id:finn-b-O15_PUERP_INFECT_OTHER	Other puerperal infections	Other puerperal infections || ||	TRUE	igd	NA	NA	NA	ebi-a-GCST90018730	7	22752705	0.00529137	1.69981e-12	83025	C-reactive protein || id:ebi-a-GCST90018730	TRUE	reported	igd	2	1	TRUE	0.0244927270622175	49.8348685296131	0.0244927270622175	0.00402189787680859
rs73270696	A	T	A	T	0.0423833	0.0455	0.159674	0.1058	FALSE	TRUE	FALSE	finn-b-O15_PUERP_INFECT_OTHER	7	22680840	0.0755	120106	0.5467	Other puerperal infections || id:finn-b-O15_PUERP_INFECT_OTHER	Other puerperal infections	Other puerperal infections || ||	TRUE	igd	NA	NA	NA	ebi-a-GCST90018730	7	22680840	0.00639073	3.29989e-11	83025	C-reactive protein || id:ebi-a-GCST90018730	TRUE	reported	igd	2	1	TRUE	0.0230107131785616	43.9833796671979	0.0230107131785616	0.00173894182238773
rs73415720	C	T	C	T	-0.0356509	-0.0093	0.505844	0.4669	FALSE	FALSE	FALSE	finn-b-O15_PUERP_INFECT_OTHER	12	121348649	0.0467	120106	0.8419	Other puerperal infections || id:finn-b-O15_PUERP_INFECT_OTHER	Other puerperal infections	Other puerperal infections || ||	TRUE	igd	rs73415720	C	T	ebi-a-GCST90018730	12	121344515	0.00469986	3.29989e-14	83025	C-reactive protein || id:ebi-a-GCST90018730	TRUE	reported	igd	2	1	TRUE	-0.026317	57.5401716861997	-0.026317	-0.000574629
rs73683955	T	C	T	C	0.0504944	0.1859	0.160431	0.05672	FALSE	FALSE	FALSE	finn-b-O15_PUERP_INFECT_OTHER	7	22726741	0.1003	120106	0.0636898	Other puerperal infections || id:finn-b-O15_PUERP_INFECT_OTHER	Other puerperal infections	Other puerperal infections || ||	TRUE	igd	NA	NA	NA	ebi-a-GCST90018730	7	22726741	0.00638949	2.70023e-15	83025	C-reactive protein || id:ebi-a-GCST90018730	TRUE	reported	igd	2	1	TRUE	0.0274166586535454	62.4531060604433	0.0274166586535454	0.00534802600236172
rs7412299	C	G	C	G	0.0332539	-0.0432	0.269318	0.2079	FALSE	TRUE	FALSE	finn-b-O15_PUERP_INFECT_OTHER	1	159543528	0.0576	120106	0.452701	Other puerperal infections || id:finn-b-O15_PUERP_INFECT_OTHER	Other puerperal infections	Other puerperal infections || ||	TRUE	igd	NA	NA	NA	ebi-a-GCST90018730	1	159543528	0.00534534	4.90004e-10	83025	C-reactive protein || id:ebi-a-GCST90018730	TRUE	reported	igd	2	1	TRUE	0.0215857348834528	38.7020976071838	0.0215857348834528	-0.00216412
rs76401687	A	G	A	G	0.0500632	0.1828	0.160161	0.05683	FALSE	FALSE	FALSE	finn-b-O15_PUERP_INFECT_OTHER	7	22712457	0.1002	120106	0.0679798	Other puerperal infections || id:finn-b-O15_PUERP_INFECT_OTHER	Other puerperal infections	Other puerperal infections || ||	TRUE	igd	NA	NA	NA	ebi-a-GCST90018730	7	22712457	0.00640794	5.60015e-15	83025	C-reactive protein || id:ebi-a-GCST90018730	TRUE	reported	igd	2	1	TRUE	0.0271044982037365	61.0380061412161	0.0271044982037365	0.00526409498048476
rs7969063	G	A	G	A	-0.0382557	0.1542	0.834387	0.9694	FALSE	FALSE	FALSE	finn-b-O15_PUERP_INFECT_OTHER	12	121472871	0.1358	120106	0.2562	Other puerperal infections || id:finn-b-O15_PUERP_INFECT_OTHER	Other puerperal infections	Other puerperal infections || ||	TRUE	igd	NA	NA	NA	ebi-a-GCST90018730	12	121472871	0.00634524	1.6e-09	83025	C-reactive protein || id:ebi-a-GCST90018730	TRUE	reported	igd	2	1	TRUE	-0.0209196	36.3493123574295	-0.0209196	0.00327644993989347
rs10048323	C	A	C	A	-0.0384	-0.0022	NA	0.3718	FALSE	FALSE	FALSE	finn-b-O15_PUERP_SEPSIS	18	47204395	0.0312	121441	0.9428	Puerperal sepsis || id:finn-b-O15_PUERP_SEPSIS	Puerperal sepsis	Puerperal sepsis || ||	TRUE	igd	NA	NA	NA	ebi-a-GCST000755	18	47204395	0.005	4.37623e-15	99900	HDL cholesterol || id:ebi-a-GCST000755	TRUE	reported	igd	2	1	TRUE	-0.0242915	58.9824	-0.0242915	-0.000202343
rs10103634	A	G	A	G	-0.0553	-0.0168	NA	0.3604	FALSE	FALSE	FALSE	finn-b-O15_PUERP_SEPSIS	8	19890612	0.0314	121441	0.592	Puerperal sepsis || id:finn-b-O15_PUERP_SEPSIS	Puerperal sepsis	Puerperal sepsis || ||	TRUE	igd	NA	NA	NA	ebi-a-GCST000755	8	19890612	0.0051	1.98016e-28	99900	HDL cholesterol || id:ebi-a-GCST000755	TRUE	reported	igd	2	1	TRUE	-0.0342863	117.573625528643	-0.0342863	-0.00153532
rs102275	C	T	C	T	0.0477	0.0343	NA	0.4152	FALSE	FALSE	FALSE	finn-b-O15_PUERP_SEPSIS	11	61557803	0.0307	121441	0.2634	Puerperal sepsis || id:finn-b-O15_PUERP_SEPSIS	Puerperal sepsis	Puerperal sepsis || ||	TRUE	igd	NA	NA	NA	ebi-a-GCST000755	11	61557803	0.0051	2.24595e-22	99900	HDL cholesterol || id:ebi-a-GCST000755	TRUE	reported	igd	2	1	TRUE	0.0295787448025332	87.477508650519	0.0295787448025332	0.00320608049031042
rs103294	T	C	T	C	-0.0512	0.0116	NA	0.2941	FALSE	FALSE	FALSE	finn-b-O15_PUERP_SEPSIS	19	54797848	0.0331	121441	0.7252	Puerperal sepsis || id:finn-b-O15_PUERP_SEPSIS	Puerperal sepsis	Puerperal sepsis || ||	TRUE	igd	NA	NA	NA	ebi-a-GCST000755	19	54797848	0.007	1.38007e-15	99900	HDL cholesterol || id:ebi-a-GCST000755	TRUE	reported	igd	2	1	TRUE	-0.0231354	53.4987755102041	-0.0231354	0.00100565886120434
rs1042034	T	C	T	C	0.0655	0.0262	NA	0.7331	FALSE	FALSE	FALSE	finn-b-O15_PUERP_SEPSIS	2	21225281	0.0342	121441	0.4434	Puerperal sepsis || id:finn-b-O15_PUERP_SEPSIS	Puerperal sepsis	Puerperal sepsis || ||	TRUE	igd	NA	NA	NA	ebi-a-GCST000755	2	21225281	0.0058	1.22096e-30	99900	HDL cholesterol || id:ebi-a-GCST000755	TRUE	reported	igd	2	1	TRUE	0.035707370246352	127.53418549346	0.035707370246352	0.00219834092371657
rs10501321	C	T	C	T	-0.0376	0.0167	NA	0.4053	FALSE	FALSE	FALSE	finn-b-O15_PUERP_SEPSIS	11	47294626	0.0321	121441	0.6023	Puerperal sepsis || id:finn-b-O15_PUERP_SEPSIS	Puerperal sepsis	Puerperal sepsis || ||	TRUE	igd	NA	NA	NA	ebi-a-GCST000755	11	47294626	0.0052	1.30107e-15	99900	HDL cholesterol || id:ebi-a-GCST000755	TRUE	reported	igd	2	1	TRUE	-0.0228714	52.2840236686391	-0.0228714	0.0014929039379334
rs1051006	A	G	A	G	-0.0484	0.0136	NA	0.2582	FALSE	FALSE	FALSE	finn-b-O15_PUERP_SEPSIS	11	47306585	0.0371	121441	0.714301	Puerperal sepsis || id:finn-b-O15_PUERP_SEPSIS	Puerperal sepsis	Puerperal sepsis || ||	TRUE	igd	NA	NA	NA	ebi-a-GCST000755	11	47306585	0.0064	7.36546e-16	99900	HDL cholesterol || id:ebi-a-GCST000755	TRUE	reported	igd	2	1	TRUE	-0.0239201	57.1914	-0.0239201	0.00105192715728837
rs10769255	T	C	T	C	-0.0478	0.0098	NA	0.2584	FALSE	FALSE	FALSE	finn-b-O15_PUERP_SEPSIS	11	47367371	0.0372	121441	0.7913	Puerperal sepsis || id:finn-b-O15_PUERP_SEPSIS	Puerperal sepsis	Puerperal sepsis || ||	TRUE	igd	NA	NA	NA	ebi-a-GCST000755	11	47367371	0.0065	3.30293e-15	99900	HDL cholesterol || id:ebi-a-GCST000755	TRUE	reported	igd	2	1	TRUE	-0.0232605	54.0790532544379	-0.0232605	0.000755968884738268
rs1077834	C	T	C	T	-0.1141	-0.0446	NA	0.2586	FALSE	FALSE	FALSE	finn-b-O15_PUERP_SEPSIS	15	58723479	0.0346	121441	0.197	Puerperal sepsis || id:finn-b-O15_PUERP_SEPSIS	Puerperal sepsis	Puerperal sepsis || ||	TRUE	igd	NA	NA	NA	ebi-a-GCST000755	15	58723479	0.0061	9.64495e-84	99900	HDL cholesterol || id:ebi-a-GCST000755	TRUE	reported	igd	2	1	TRUE	-0.059077	349.873958613276	-0.059077	-0.00369893
rs10808546	T	C	T	C	-0.0425	0.0026	NA	0.4319	FALSE	FALSE	FALSE	finn-b-O15_PUERP_SEPSIS	8	126495818	0.0305	121441	0.9332	Puerperal sepsis || id:finn-b-O15_PUERP_SEPSIS	Puerperal sepsis	Puerperal sepsis || ||	TRUE	igd	NA	NA	NA	ebi-a-GCST000755	8	126495818	0.0049	6.34454e-19	99900	HDL cholesterol || id:ebi-a-GCST000755	TRUE	reported	igd	2	1	TRUE	-0.0274316	75.2290712203249	-0.0274316	0.00024462137583508
rs10838663	T	C	T	C	-0.0555	0.0053	NA	0.2403	FALSE	FALSE	FALSE	finn-b-O15_PUERP_SEPSIS	11	47184971	0.0376	121441	0.8871	Puerperal sepsis || id:finn-b-O15_PUERP_SEPSIS	Puerperal sepsis	Puerperal sepsis || ||	TRUE	igd	NA	NA	NA	ebi-a-GCST000755	11	47184971	0.007	2.84315e-16	99900	HDL cholesterol || id:ebi-a-GCST000755	TRUE	reported	igd	2	1	TRUE	-0.0250773	62.8622448979592	-0.0250773	0.000404491032651215
rs11039002	C	T	C	T	-0.0523	0.0245	NA	0.2211	FALSE	FALSE	FALSE	finn-b-O15_PUERP_SEPSIS	11	46857279	0.0387	121441	0.5265	Puerperal sepsis || id:finn-b-O15_PUERP_SEPSIS	Puerperal sepsis	Puerperal sepsis || ||	TRUE	igd	NA	NA	NA	ebi-a-GCST000755	11	46857279	0.007	2.48714e-15	99900	HDL cholesterol || id:ebi-a-GCST000755	TRUE	reported	igd	2	1	TRUE	-0.0236322	55.8222448979592	-0.0236322	0.00181666693427934
rs11039024	T	C	T	C	-0.0539	0.0208	NA	0.2238	FALSE	FALSE	FALSE	finn-b-O15_PUERP_SEPSIS	11	46923168	0.0387	121441	0.5923	Puerperal sepsis || id:finn-b-O15_PUERP_SEPSIS	Puerperal sepsis	Puerperal sepsis || ||	TRUE	igd	NA	NA	NA	ebi-a-GCST000755	11	46923168	0.0069	2.47514e-16	99900	HDL cholesterol || id:ebi-a-GCST000755	TRUE	reported	igd	2	1	TRUE	-0.0247075	61.0210039907583	-0.0247075	0.00154231386302674
rs11071371	T	C	T	C	0.0747	-0.0739	NA	0.0978	FALSE	FALSE	FALSE	finn-b-O15_PUERP_SEPSIS	15	58576226	0.0509	121441	0.1459	Puerperal sepsis || id:finn-b-O15_PUERP_SEPSIS	Puerperal sepsis	Puerperal sepsis || ||	TRUE	igd	NA	NA	NA	ebi-a-GCST000755	15	58576226	0.0072	1.35706e-24	99900	HDL cholesterol || id:ebi-a-GCST000755	TRUE	reported	igd	2	1	TRUE	0.0328077054574765	107.641	0.0328077054574765	-0.00416624
rs11075665	T	C	T	C	-0.0744	0.0654	NA	0.1628	FALSE	FALSE	FALSE	finn-b-O15_PUERP_SEPSIS	16	68073834	0.0408	121441	0.1093	Puerperal sepsis || id:finn-b-O15_PUERP_SEPSIS	Puerperal sepsis	Puerperal sepsis || ||	TRUE	igd	rs11075665	T	C	ebi-a-GCST000755	16	68070774	0.007	9.42106e-27	99900	HDL cholesterol || id:ebi-a-GCST000755	TRUE	reported	igd	2	1	TRUE	-0.0336087	112.966530612245	-0.0336087	0.00459974652194146
rs11216103	A	G	A	G	0.083	-0.0121	NA	0.1303	FALSE	FALSE	FALSE	finn-b-O15_PUERP_SEPSIS	11	116574488	0.0451	121441	0.788301	Puerperal sepsis || id:finn-b-O15_PUERP_SEPSIS	Puerperal sepsis	Puerperal sepsis || ||	TRUE	igd	NA	NA	NA	ebi-a-GCST000755	11	116574488	0.0118	4.38733e-15	99900	HDL cholesterol || id:ebi-a-GCST000755	TRUE	reported	igd	2	1	TRUE	0.0222489833000692	49.4757253662741	0.0222489833000692	-0.000769892
rs1124324	T	C	T	C	-0.0863	0.0554	NA	0.1542	FALSE	FALSE	FALSE	finn-b-O15_PUERP_SEPSIS	16	67897487	0.0418	121441	0.1852	Puerperal sepsis || id:finn-b-O15_PUERP_SEPSIS	Puerperal sepsis	Puerperal sepsis || ||	TRUE	igd	NA	NA	NA	ebi-a-GCST000755	16	67897487	0.0074	1.3369e-32	99900	HDL cholesterol || id:ebi-a-GCST000755	TRUE	reported	igd	2	1	TRUE	-0.0368727	136.006026296567	-0.0368727	0.00380321827158929
rs1125332	G	A	G	A	-0.0726	0.0606	NA	0.1612	FALSE	FALSE	FALSE	finn-b-O15_PUERP_SEPSIS	16	68238965	0.041	121441	0.1395	Puerperal sepsis || id:finn-b-O15_PUERP_SEPSIS	Puerperal sepsis	Puerperal sepsis || ||	TRUE	igd	rs1125332	G	A	ebi-a-GCST000755	16	68227780	0.007	7.94145e-26	99900	HDL cholesterol || id:ebi-a-GCST000755	TRUE	reported	igd	2	1	TRUE	-0.0327964	107.566530612245	-0.0327964	0.00424136618861677
rs11350	C	T	C	T	-0.0643	0.0228	NA	0.162	FALSE	FALSE	FALSE	finn-b-O15_PUERP_SEPSIS	16	68335392	0.041	121441	0.5774	Puerperal sepsis || id:finn-b-O15_PUERP_SEPSIS	Puerperal sepsis	Puerperal sepsis || ||	TRUE	igd	NA	NA	NA	ebi-a-GCST000755	16	68335392	0.0073	5.21195e-19	99900	HDL cholesterol || id:ebi-a-GCST000755	TRUE	reported	igd	2	1	TRUE	-0.0278574	77.5847250891349	-0.0278574	0.00159577385791305
rs11765979	C	A	C	A	-0.0376	-0.0107	NA	0.4638	FALSE	FALSE	FALSE	finn-b-O15_PUERP_SEPSIS	7	130445877	0.0303	121441	0.724201	Puerperal sepsis || id:finn-b-O15_PUERP_SEPSIS	Puerperal sepsis	Puerperal sepsis || ||	TRUE	igd	NA	NA	NA	ebi-a-GCST000755	7	130445877	0.0049	1.49796e-15	99900	HDL cholesterol || id:ebi-a-GCST000755	TRUE	reported	igd	2	1	TRUE	-0.0242709	58.8821324448147	-0.0242709	-0.00101336
rs12272004	A	C	A	C	0.1023	0.1003	NA	0.07025	FALSE	FALSE	FALSE	finn-b-O15_PUERP_SEPSIS	11	116603724	0.0591	121441	0.0896995	Puerperal sepsis || id:finn-b-O15_PUERP_SEPSIS	Puerperal sepsis	Puerperal sepsis || ||	TRUE	igd	NA	NA	NA	ebi-a-GCST000755	11	116603724	0.0097	5.44252e-28	99900	HDL cholesterol || id:ebi-a-GCST000755	TRUE	reported	igd	2	1	TRUE	0.0333490806137586	111.226378998831	0.0333490806137586	0.00487000279928164
rs12292921	G	T	G	T	0.1046	0.101	NA	0.06975	FALSE	FALSE	FALSE	finn-b-O15_PUERP_SEPSIS	11	116621963	0.0593	121441	0.0884097	Puerperal sepsis || id:finn-b-O15_PUERP_SEPSIS	Puerperal sepsis	Puerperal sepsis || ||	TRUE	igd	NA	NA	NA	ebi-a-GCST000755	11	116621963	0.0098	1.18987e-28	99900	HDL cholesterol || id:ebi-a-GCST000755	TRUE	reported	igd	2	1	TRUE	0.0337504618362212	113.922948771345	0.0337504618362212	0.00488745084049902
rs12294259	T	C	T	C	0.1111	0.1189	NA	0.06363	FALSE	FALSE	FALSE	finn-b-O15_PUERP_SEPSIS	11	116637146	0.0618	121441	0.0545896	Puerperal sepsis || id:finn-b-O15_PUERP_SEPSIS	Puerperal sepsis	Puerperal sepsis || ||	TRUE	igd	NA	NA	NA	ebi-a-GCST000755	11	116637146	0.0101	1.49589e-29	99900	HDL cholesterol || id:ebi-a-GCST000755	TRUE	reported	igd	2	1	TRUE	0.0347817501525254	121	0.0347817501525254	0.00552087189015749
rs12447640	G	A	G	A	-0.0724	0.0605	NA	0.1608	FALSE	FALSE	FALSE	finn-b-O15_PUERP_SEPSIS	16	68150527	0.041	121441	0.1405	Puerperal sepsis || id:finn-b-O15_PUERP_SEPSIS	Puerperal sepsis	Puerperal sepsis || ||	TRUE	igd	NA	NA	NA	ebi-a-GCST000755	16	68150527	0.007	1.02e-25	99900	HDL cholesterol || id:ebi-a-GCST000755	TRUE	reported	igd	2	1	TRUE	-0.0327062	106.974693877551	-0.0327062	0.00423436736010417
rs12447931	T	C	T	C	-0.0725	0.0595	NA	0.1606	FALSE	FALSE	FALSE	finn-b-O15_PUERP_SEPSIS	16	68179195	0.0411	121441	0.1473	Puerperal sepsis || id:finn-b-O15_PUERP_SEPSIS	Puerperal sepsis	Puerperal sepsis || ||	TRUE	igd	NA	NA	NA	ebi-a-GCST000755	16	68179195	0.007	7.46277e-26	99900	HDL cholesterol || id:ebi-a-GCST000755	TRUE	reported	igd	2	1	TRUE	-0.0327513	107.270408163265	-0.0327513	0.00415424690689608
rs12449157	G	A	G	A	-0.0661	0.0249	NA	0.1747	FALSE	FALSE	FALSE	finn-b-O15_PUERP_SEPSIS	16	67708897	0.0398	121441	0.5315	Puerperal sepsis || id:finn-b-O15_PUERP_SEPSIS	Puerperal sepsis	Puerperal sepsis || ||	TRUE	igd	NA	NA	NA	ebi-a-GCST000755	16	67708897	0.0067	1.55096e-23	99900	HDL cholesterol || id:ebi-a-GCST000755	TRUE	reported	igd	2	1	TRUE	-0.0311987	97.3315	-0.0311987	0.00179529773914414
rs12543154	T	G	T	G	-0.0655	0.0779	NA	0.1472	FALSE	FALSE	FALSE	finn-b-O15_PUERP_SEPSIS	8	19755977	0.0428	121441	0.0690097	Puerperal sepsis || id:finn-b-O15_PUERP_SEPSIS	Puerperal sepsis	Puerperal sepsis || ||	TRUE	igd	NA	NA	NA	ebi-a-GCST000755	8	19755977	0.0064	2.60675e-25	99900	HDL cholesterol || id:ebi-a-GCST000755	TRUE	reported	igd	2	1	TRUE	-0.0323635	104.742431640625	-0.0323635	0.00522286348009165
rs12597573	A	C	A	C	-0.0701	0.0684	NA	0.1402	FALSE	FALSE	FALSE	finn-b-O15_PUERP_SEPSIS	16	68167521	0.0435	121441	0.1156	Puerperal sepsis || id:finn-b-O15_PUERP_SEPSIS	Puerperal sepsis	Puerperal sepsis || ||	TRUE	igd	NA	NA	NA	ebi-a-GCST000755	16	68167521	0.0074	1.16091e-22	99900	HDL cholesterol || id:ebi-a-GCST000755	TRUE	reported	igd	2	1	TRUE	-0.029958	89.7372169466764	-0.029958	0.00451214796190977
rs12598256	A	G	A	G	-0.0739	0.0567	NA	0.1643	FALSE	FALSE	FALSE	finn-b-O15_PUERP_SEPSIS	16	68084021	0.0407	121441	0.1639	Puerperal sepsis || id:finn-b-O15_PUERP_SEPSIS	Puerperal sepsis	Puerperal sepsis || ||	TRUE	igd	NA	NA	NA	ebi-a-GCST000755	16	68084021	0.007	1.66802e-26	99900	HDL cholesterol || id:ebi-a-GCST000755	TRUE	reported	igd	2	1	TRUE	-0.033383	111.453265306122	-0.033383	0.0039976621490357
rs12678919	G	A	G	A	-0.1682	0.1006	NA	0.08539	FALSE	FALSE	FALSE	finn-b-O15_PUERP_SEPSIS	8	19844222	0.054	121441	0.0627596	Puerperal sepsis || id:finn-b-O15_PUERP_SEPSIS	Puerperal sepsis	Puerperal sepsis || ||	TRUE	igd	NA	NA	NA	ebi-a-GCST000755	8	19844222	0.0081	9.70957e-98	99900	HDL cholesterol || id:ebi-a-GCST000755	TRUE	reported	igd	2	1	TRUE	-0.0655582	431.203170248438	-0.0655582	0.00534587652981653
rs12908474	T	C	T	C	0.0821	0.004	NA	0.5159	FALSE	FALSE	FALSE	finn-b-O15_PUERP_SEPSIS	15	58672134	0.0302	121441	0.8941	Puerperal sepsis || id:finn-b-O15_PUERP_SEPSIS	Puerperal sepsis	Puerperal sepsis || ||	TRUE	igd	NA	NA	NA	ebi-a-GCST000755	15	58672134	0.0054	5.55137e-59	99900	HDL cholesterol || id:ebi-a-GCST000755	TRUE	reported	igd	2	1	TRUE	0.0480473154056261	231.152606310014	0.0480473154056261	0.000380079044691559
rs13265179	A	C	A	C	0.0594	-0.0387	NA	0.1596	FALSE	FALSE	FALSE	finn-b-O15_PUERP_SEPSIS	8	9194694	0.0447	121441	0.3876	Puerperal sepsis || id:finn-b-O15_PUERP_SEPSIS	Puerperal sepsis	Puerperal sepsis || ||	TRUE	igd	NA	NA	NA	ebi-a-GCST000755	8	9194694	0.0079	7.21938e-16	99900	HDL cholesterol || id:ebi-a-GCST000755	TRUE	reported	igd	2	1	TRUE	0.0237825326565551	56.5351706457298	0.0237825326565551	-0.00248441
rs13306673	T	C	T	C	0.114	0.0342	NA	0.08863	FALSE	FALSE	FALSE	finn-b-O15_PUERP_SEPSIS	16	56900931	0.0533	121441	0.5208	Puerperal sepsis || id:finn-b-O15_PUERP_SEPSIS	Puerperal sepsis	Puerperal sepsis || ||	TRUE	igd	NA	NA	NA	ebi-a-GCST000755	16	56900931	0.0096	1.59294e-34	99900	HDL cholesterol || id:ebi-a-GCST000755	TRUE	reported	igd	2	1	TRUE	0.0375447237744338	141.016	0.0375447237744338	0.00184127675151868
rs13306677	A	G	A	G	-0.0949	-0.0597	NA	0.1181	FALSE	FALSE	FALSE	finn-b-O15_PUERP_SEPSIS	16	56926195	0.0471	121441	0.2052	Puerperal sepsis || id:finn-b-O15_PUERP_SEPSIS	Puerperal sepsis	Puerperal sepsis || ||	TRUE	igd	NA	NA	NA	ebi-a-GCST000755	16	56926195	0.0081	7.2527e-33	99900	HDL cholesterol || id:ebi-a-GCST000755	TRUE	reported	igd	2	1	TRUE	-0.0370429	137.265813138241	-0.0370429	-0.00363724
rs13334205	G	A	G	A	-0.0565	0.0012	NA	0.1541	FALSE	FALSE	FALSE	finn-b-O15_PUERP_SEPSIS	16	67581883	0.042	121441	0.9772	Puerperal sepsis || id:finn-b-O15_PUERP_SEPSIS	Puerperal sepsis	Puerperal sepsis || ||	TRUE	igd	NA	NA	NA	ebi-a-GCST000755	16	67581883	0.0073	3.86634e-15	99900	HDL cholesterol || id:ebi-a-GCST000755	TRUE	reported	igd	2	1	TRUE	-0.0244803	59.9033589791706	-0.0244803	8.19884852870717e-05
rs1366544	A	G	A	G	-0.191	-0.0136	NA	0.1448	FALSE	FALSE	FALSE	finn-b-O15_PUERP_SEPSIS	16	56964719	0.0431	121441	0.753101	Puerperal sepsis || id:finn-b-O15_PUERP_SEPSIS	Puerperal sepsis	Puerperal sepsis || ||	TRUE	igd	NA	NA	NA	ebi-a-GCST000755	16	56964719	0.0148	2.73086e-44	99900	HDL cholesterol || id:ebi-a-GCST000755	TRUE	reported	igd	2	1	TRUE	-0.0407973	166.549488677867	-0.0407973	-0.000905487
rs1375688	A	G	A	G	-0.0364	0.0169	NA	0.405	FALSE	FALSE	FALSE	finn-b-O15_PUERP_SEPSIS	11	47327217	0.0321	121441	0.599	Puerperal sepsis || id:finn-b-O15_PUERP_SEPSIS	Puerperal sepsis	Puerperal sepsis || ||	TRUE	igd	NA	NA	NA	ebi-a-GCST000755	11	47327217	0.0051	4.12572e-15	99900	HDL cholesterol || id:ebi-a-GCST000755	TRUE	reported	igd	2	1	TRUE	-0.0225757	50.9404075355632	-0.0225757	0.00151078298644352
rs1470186	C	T	C	T	0.2055	-0.15	NA	0.002733	FALSE	FALSE	FALSE	finn-b-O15_PUERP_SEPSIS	8	19795789	0.293	121441	0.6086	Puerperal sepsis || id:finn-b-O15_PUERP_SEPSIS	Puerperal sepsis	Puerperal sepsis || ||	TRUE	igd	NA	NA	NA	ebi-a-GCST000755	8	19795789	0.0206	3.1268e-22	99900	HDL cholesterol || id:ebi-a-GCST000755	TRUE	reported	igd	2	1	TRUE	0.031546414232164	99.5151522292393	0.031546414232164	-0.00146908
rs1532085	G	A	G	A	0.1028	-0.0564	NA	0.5762	FALSE	FALSE	FALSE	finn-b-O15_PUERP_SEPSIS	15	58683366	0.0306	121441	0.0652499	Puerperal sepsis || id:finn-b-O15_PUERP_SEPSIS	Puerperal sepsis	Puerperal sepsis || ||	TRUE	igd	NA	NA	NA	ebi-a-GCST000755	15	58683366	0.005	2.92012e-96	99900	HDL cholesterol || id:ebi-a-GCST000755	TRUE	reported	igd	2	1	TRUE	0.0649124205380038	422.714	0.0649124205380038	-0.00528899
rs16942887	A	G	A	G	-0.0867	0.0528	NA	0.1519	FALSE	FALSE	FALSE	finn-b-O15_PUERP_SEPSIS	16	67928042	0.042	121441	0.2093	Puerperal sepsis || id:finn-b-O15_PUERP_SEPSIS	Puerperal sepsis	Puerperal sepsis || ||	TRUE	igd	NA	NA	NA	ebi-a-GCST000755	16	67928042	0.0074	8.38687e-33	99900	HDL cholesterol || id:ebi-a-GCST000755	TRUE	reported	igd	2	1	TRUE	-0.0370434	137.269722425128	-0.0370434	0.00360746989101082
rs16957696	T	C	T	C	-0.0743	0.0634	NA	0.1606	FALSE	FALSE	FALSE	finn-b-O15_PUERP_SEPSIS	16	68039850	0.0411	121441	0.1228	Puerperal sepsis || id:finn-b-O15_PUERP_SEPSIS	Puerperal sepsis	Puerperal sepsis || ||	TRUE	igd	NA	NA	NA	ebi-a-GCST000755	16	68039850	0.0071	1.18905e-26	99900	HDL cholesterol || id:ebi-a-GCST000755	TRUE	reported	igd	2	1	TRUE	-0.0330913	109.511803213648	-0.0330913	0.00442653691099087
rs16957831	T	C	T	C	-0.0622	0.0228	NA	0.1594	FALSE	FALSE	FALSE	finn-b-O15_PUERP_SEPSIS	16	68378341	0.0413	121441	0.5817	Puerperal sepsis || id:finn-b-O15_PUERP_SEPSIS	Puerperal sepsis	Puerperal sepsis || ||	TRUE	igd	NA	NA	NA	ebi-a-GCST000755	16	68378341	0.0073	1.71317e-17	99900	HDL cholesterol || id:ebi-a-GCST000755	TRUE	reported	igd	2	1	TRUE	-0.0269483	72.5997372865453	-0.0269483	0.00158418230944971
rs16962014	T	C	T	C	0.0962	0.0449	NA	0.09381	FALSE	FALSE	FALSE	finn-b-O15_PUERP_SEPSIS	16	56819919	0.052	121441	0.3876	Puerperal sepsis || id:finn-b-O15_PUERP_SEPSIS	Puerperal sepsis	Puerperal sepsis || ||	TRUE	igd	NA	NA	NA	ebi-a-GCST000755	16	56819919	0.0087	1.35114e-28	99900	HDL cholesterol || id:ebi-a-GCST000755	TRUE	reported	igd	2	1	TRUE	0.0349632514184302	122.26767076232	0.0349632514184302	0.00247777902974211
rs16962399	T	C	T	C	0.0974	0.0422	NA	0.09433	FALSE	FALSE	FALSE	finn-b-O15_PUERP_SEPSIS	16	56846804	0.0518	121441	0.4156	Puerperal sepsis || id:finn-b-O15_PUERP_SEPSIS	Puerperal sepsis	Puerperal sepsis || ||	TRUE	igd	NA	NA	NA	ebi-a-GCST000755	16	56846804	0.0084	8.1508e-31	99900	HDL cholesterol || id:ebi-a-GCST000755	TRUE	reported	igd	2	1	TRUE	0.0366614146439765	134.449546485261	0.0366614146439765	0.00233777340283518
rs17120244	T	C	T	C	-0.0487	0.0323	NA	0.2091	FALSE	FALSE	FALSE	finn-b-O15_PUERP_SEPSIS	11	116919511	0.0372	121441	0.3852	Puerperal sepsis || id:finn-b-O15_PUERP_SEPSIS	Puerperal sepsis	Puerperal sepsis || ||	TRUE	igd	NA	NA	NA	ebi-a-GCST000755	11	116919511	0.0067	3.03879e-15	99900	HDL cholesterol || id:ebi-a-GCST000755	TRUE	reported	igd	2	1	TRUE	-0.0229912	52.8333704611272	-0.0229912	0.00249160471022206
rs173539	T	C	T	C	-0.2385	-0.0048	NA	0.2836	FALSE	FALSE	FALSE	finn-b-O15_PUERP_SEPSIS	16	56988044	0.0338	121441	0.8861	Puerperal sepsis || id:finn-b-O15_PUERP_SEPSIS	Puerperal sepsis	Puerperal sepsis || ||	TRUE	igd	NA	NA	NA	ebi-a-GCST000755	16	56988044	0.006	1e-200	99900	HDL cholesterol || id:ebi-a-GCST000755	TRUE	reported	igd	2	1	TRUE	-0.124782	1580.06	-0.124782	-0.000407517
rs174528	C	T	C	T	0.044	0.0356	NA	0.4194	FALSE	FALSE	FALSE	finn-b-O15_PUERP_SEPSIS	11	61543499	0.0307	121441	0.2453	Puerperal sepsis || id:finn-b-O15_PUERP_SEPSIS	Puerperal sepsis	Puerperal sepsis || ||	TRUE	igd	NA	NA	NA	ebi-a-GCST000755	11	61543499	0.0052	1.25401e-18	99900	HDL cholesterol || id:ebi-a-GCST000755	TRUE	reported	igd	2	1	TRUE	0.0267618024675089	71.5976331360947	0.0267618024675089	0.00332759242411104
rs174546	T	C	T	C	0.0476	0.0361	NA	0.4129	FALSE	FALSE	FALSE	finn-b-O15_PUERP_SEPSIS	11	61569830	0.0307	121441	0.239	Puerperal sepsis || id:finn-b-O15_PUERP_SEPSIS	Puerperal sepsis	Puerperal sepsis || ||	TRUE	igd	NA	NA	NA	ebi-a-GCST000755	11	61569830	0.0051	2.6218e-22	99900	HDL cholesterol || id:ebi-a-GCST000755	TRUE	reported	igd	2	1	TRUE	0.0295167889376559	87.1111111111111	0.0295167889376559	0.00337432774431094
rs174556	T	C	T	C	0.0462	0.045	NA	0.3854	FALSE	FALSE	FALSE	finn-b-O15_PUERP_SEPSIS	11	61580635	0.0311	121441	0.1476	Puerperal sepsis || id:finn-b-O15_PUERP_SEPSIS	Puerperal sepsis	Puerperal sepsis || ||	TRUE	igd	NA	NA	NA	ebi-a-GCST000755	11	61580635	0.0053	5.62341e-20	99900	HDL cholesterol || id:ebi-a-GCST000755	TRUE	reported	igd	2	1	TRUE	0.0275691008773422	75.9857600569597	0.0275691008773422	0.00415211420052432
rs174577	A	C	A	C	0.0481	0.0306	NA	0.4137	FALSE	FALSE	FALSE	finn-b-O15_PUERP_SEPSIS	11	61604814	0.0307	121441	0.3186	Puerperal sepsis || id:finn-b-O15_PUERP_SEPSIS	Puerperal sepsis	Puerperal sepsis || ||	TRUE	igd	NA	NA	NA	ebi-a-GCST000755	11	61604814	0.0051	4.2776e-22	99900	HDL cholesterol || id:ebi-a-GCST000755	TRUE	reported	igd	2	1	TRUE	0.0298265648457966	88.9507881584006	0.0298265648457966	0.00286023807339025
rs174601	T	C	T	C	0.0519	0.0346	NA	0.4259	FALSE	FALSE	FALSE	finn-b-O15_PUERP_SEPSIS	11	61623140	0.0306	121441	0.2589	Puerperal sepsis || id:finn-b-O15_PUERP_SEPSIS	Puerperal sepsis	Puerperal sepsis || ||	TRUE	igd	NA	NA	NA	ebi-a-GCST000755	11	61623140	0.0054	1.50383e-22	99900	HDL cholesterol || id:ebi-a-GCST000755	TRUE	reported	igd	2	1	TRUE	0.0303944649594241	92.3734567901234	0.0303944649594241	0.0032446906327384
rs17482753	T	G	T	G	-0.1634	0.0927	NA	0.0883	FALSE	FALSE	FALSE	finn-b-O15_PUERP_SEPSIS	8	19832646	0.0532	121441	0.0815192	Puerperal sepsis || id:finn-b-O15_PUERP_SEPSIS	Puerperal sepsis	Puerperal sepsis || ||	TRUE	igd	NA	NA	NA	ebi-a-GCST000755	8	19832646	0.008	2.40991e-94	99900	HDL cholesterol || id:ebi-a-GCST000755	TRUE	reported	igd	2	1	TRUE	-0.064488	417.181	-0.064488	0.00500015631642421
rs17686899	T	G	T	G	-0.076	-0.0438	NA	0.03154	FALSE	FALSE	FALSE	finn-b-O15_PUERP_SEPSIS	16	67627635	0.0873	121441	0.6155	Puerperal sepsis || id:finn-b-O15_PUERP_SEPSIS	Puerperal sepsis	Puerperal sepsis || ||	TRUE	igd	NA	NA	NA	ebi-a-GCST000755	16	67627635	0.0095	1.04906e-16	99900	HDL cholesterol || id:ebi-a-GCST000755	TRUE	reported	igd	2	1	TRUE	-0.025303	64	-0.025303	-0.00143973
rs1787328	C	T	C	T	-0.0497	0.0306	NA	0.4445	FALSE	FALSE	FALSE	finn-b-O15_PUERP_SEPSIS	18	47457559	0.0308	121441	0.3193	Puerperal sepsis || id:finn-b-O15_PUERP_SEPSIS	Puerperal sepsis	Puerperal sepsis || ||	TRUE	igd	NA	NA	NA	ebi-a-GCST000755	18	47457559	0.0058	1.80302e-17	99900	HDL cholesterol || id:ebi-a-GCST000755	TRUE	reported	igd	2	1	TRUE	-0.0271013	73.4271700356718	-0.0271013	0.00285095166174179
rs1800961	T	C	T	C	0.1293	-0.1101	NA	0.04522	FALSE	FALSE	FALSE	finn-b-O15_PUERP_SEPSIS	20	43042364	0.0728	121441	0.1302	Puerperal sepsis || id:finn-b-O15_PUERP_SEPSIS	Puerperal sepsis	Puerperal sepsis || ||	TRUE	igd	NA	NA	NA	ebi-a-GCST000755	20	43042364	0.0166	1.05099e-15	99900	HDL cholesterol || id:ebi-a-GCST000755	TRUE	reported	igd	2	1	TRUE	0.02463656754599	60.6709609522427	0.02463656754599	-0.00433983
rs1872167	T	C	T	C	-0.053	0.0189	NA	0.2407	FALSE	FALSE	FALSE	finn-b-O15_PUERP_SEPSIS	11	47901269	0.0385	121441	0.6231	Puerperal sepsis || id:finn-b-O15_PUERP_SEPSIS	Puerperal sepsis	Puerperal sepsis || ||	TRUE	igd	NA	NA	NA	ebi-a-GCST000755	11	47901269	0.0071	4.42283e-15	99900	HDL cholesterol || id:ebi-a-GCST000755	TRUE	reported	igd	2	1	TRUE	-0.0236112	55.7230708192819	-0.0236112	0.00140870985417121
rs1883025	T	C	T	C	0.0638	0.0757	NA	0.194	FALSE	FALSE	FALSE	finn-b-O15_PUERP_SEPSIS	9	107664301	0.0382	121441	0.0477397	Puerperal sepsis || id:finn-b-O15_PUERP_SEPSIS	Puerperal sepsis	Puerperal sepsis || ||	TRUE	igd	NA	NA	NA	ebi-a-GCST000755	9	107664301	0.0061	1.75388e-33	99900	HDL cholesterol || id:ebi-a-GCST000755	TRUE	reported	igd	2	1	TRUE	0.0330730916908426	109.391023918301	0.0330730916908426	0.00568651780803401
rs2040293	A	G	A	G	-0.0446	-0.0019	NA	0.2511	FALSE	FALSE	FALSE	finn-b-O15_PUERP_SEPSIS	18	47279077	0.0347	121441	0.9563	Puerperal sepsis || id:finn-b-O15_PUERP_SEPSIS	Puerperal sepsis	Puerperal sepsis || ||	TRUE	igd	rs2040293	A	G	ebi-a-GCST000755	18	47278345	0.0055	7.5024e-16	99900	HDL cholesterol || id:ebi-a-GCST000755	TRUE	reported	igd	2	1	TRUE	-0.0256478	65.7573553719008	-0.0256478	-0.000157125
rs2187375	G	A	G	A	-0.0925	0.0027	NA	0.8299	FALSE	FALSE	FALSE	finn-b-O15_PUERP_SEPSIS	18	47172283	0.0403	121441	0.9457	Puerperal sepsis || id:finn-b-O15_PUERP_SEPSIS	Puerperal sepsis	Puerperal sepsis || ||	TRUE	igd	NA	NA	NA	ebi-a-GCST000755	18	47172283	0.0066	1.05293e-47	99900	HDL cholesterol || id:ebi-a-GCST000755	TRUE	reported	igd	2	1	TRUE	-0.0442989	196.424471992654	-0.0442989	0.000192255874503202
rs2279238	T	C	T	C	-0.0522	0.0204	NA	0.2556	FALSE	FALSE	FALSE	finn-b-O15_PUERP_SEPSIS	11	47282024	0.0372	121441	0.583899	Puerperal sepsis || id:finn-b-O15_PUERP_SEPSIS	Puerperal sepsis	Puerperal sepsis || ||	TRUE	igd	NA	NA	NA	ebi-a-GCST000755	11	47282024	0.0067	4.25011e-16	99900	HDL cholesterol || id:ebi-a-GCST000755	TRUE	reported	igd	2	1	TRUE	-0.0246425	60.7003787034974	-0.0246425	0.00157364801636183
rs2289119	T	C	T	C	-0.057	-0.0849	NA	0.1948	FALSE	FALSE	FALSE	finn-b-O15_PUERP_SEPSIS	16	56912903	0.0385	121441	0.0272101	Puerperal sepsis || id:finn-b-O15_PUERP_SEPSIS	Puerperal sepsis	Puerperal sepsis || ||	TRUE	igd	NA	NA	NA	ebi-a-GCST000755	16	56912903	0.0066	9.28325e-19	99900	HDL cholesterol || id:ebi-a-GCST000755	TRUE	reported	igd	2	1	TRUE	-0.0273143	74.5867768595041	-0.0273143	-0.00632789
rs2292318	T	C	T	C	-0.084	0.0568	NA	0.1575	FALSE	FALSE	FALSE	finn-b-O15_PUERP_SEPSIS	16	67985706	0.0414	121441	0.1696	Puerperal sepsis || id:finn-b-O15_PUERP_SEPSIS	Puerperal sepsis	Puerperal sepsis || ||	TRUE	igd	NA	NA	NA	ebi-a-GCST000755	16	67985706	0.0074	1.21787e-31	99900	HDL cholesterol || id:ebi-a-GCST000755	TRUE	reported	igd	2	1	TRUE	-0.0358913	128.853177501826	-0.0358913	0.00393700111349873
rs2306033	A	G	A	G	-0.0536	0.0257	NA	0.2209	FALSE	FALSE	FALSE	finn-b-O15_PUERP_SEPSIS	11	46897446	0.0387	121441	0.5059	Puerperal sepsis || id:finn-b-O15_PUERP_SEPSIS	Puerperal sepsis	Puerperal sepsis || ||	TRUE	igd	NA	NA	NA	ebi-a-GCST000755	11	46897446	0.0069	3.25612e-16	99900	HDL cholesterol || id:ebi-a-GCST000755	TRUE	reported	igd	2	1	TRUE	-0.0245701	60.3436252888049	-0.0245701	0.00190564622363913
rs255049	C	T	C	T	-0.0565	0.0276	NA	0.2064	FALSE	FALSE	FALSE	finn-b-O15_PUERP_SEPSIS	16	68013471	0.0373	121441	0.4592	Puerperal sepsis || id:finn-b-O15_PUERP_SEPSIS	Puerperal sepsis	Puerperal sepsis || ||	TRUE	igd	NA	NA	NA	ebi-a-GCST000755	16	68013471	0.0062	1.65997e-20	99900	HDL cholesterol || id:ebi-a-GCST000755	TRUE	reported	igd	2	1	TRUE	-0.0288203	83.0450052029136	-0.0288203	0.00212334312362802
rs255052	A	G	A	G	-0.0703	0.059	NA	0.1807	FALSE	FALSE	FALSE	finn-b-O15_PUERP_SEPSIS	16	68024995	0.0392	121441	0.1328	Puerperal sepsis || id:finn-b-O15_PUERP_SEPSIS	Puerperal sepsis	Puerperal sepsis || ||	TRUE	igd	NA	NA	NA	ebi-a-GCST000755	16	68024995	0.0069	8.65566e-26	99900	HDL cholesterol || id:ebi-a-GCST000755	TRUE	reported	igd	2	1	TRUE	-0.0322183	103.80361268641	-0.0322183	0.0043189960097831
rs261338	G	A	G	A	0.107	0.0287	NA	0.8419	FALSE	FALSE	FALSE	finn-b-O15_PUERP_SEPSIS	15	58735005	0.0415	121441	0.4889	Puerperal sepsis || id:finn-b-O15_PUERP_SEPSIS	Puerperal sepsis	Puerperal sepsis || ||	TRUE	igd	NA	NA	NA	ebi-a-GCST000755	15	58735005	0.007	2.51304e-56	99900	HDL cholesterol || id:ebi-a-GCST000755	TRUE	reported	igd	2	1	TRUE	0.0483058851760436	233.65306122449	0.0483058851760436	0.00198451256804283
rs2895432	A	G	A	G	0.105	0.0422	NA	0.09432	FALSE	FALSE	FALSE	finn-b-O15_PUERP_SEPSIS	16	56856955	0.0518	121441	0.4146	Puerperal sepsis || id:finn-b-O15_PUERP_SEPSIS	Puerperal sepsis	Puerperal sepsis || ||	TRUE	igd	NA	NA	NA	ebi-a-GCST000755	16	56856955	0.0089	1.32495e-32	99900	HDL cholesterol || id:ebi-a-GCST000755	TRUE	reported	igd	2	1	TRUE	0.0373008352672514	139.186971342002	0.0373008352672514	0.00233777340283518
rs3136441	C	T	C	T	-0.0555	0.0252	NA	0.222	FALSE	FALSE	FALSE	finn-b-O15_PUERP_SEPSIS	11	46743247	0.0387	121441	0.515	Puerperal sepsis || id:finn-b-O15_PUERP_SEPSIS	Puerperal sepsis	Puerperal sepsis || ||	TRUE	igd	NA	NA	NA	ebi-a-GCST000755	11	46743247	0.0067	3.48177e-18	99900	HDL cholesterol || id:ebi-a-GCST000755	TRUE	reported	igd	2	1	TRUE	-0.0261994	68.6177322343506	-0.0261994	0.00186857152511864
rs3743739	C	T	C	T	-0.0605	0.0504	NA	0.1737	FALSE	FALSE	FALSE	finn-b-O15_PUERP_SEPSIS	16	68293320	0.0399	121441	0.207	Puerperal sepsis || id:finn-b-O15_PUERP_SEPSIS	Puerperal sepsis	Puerperal sepsis || ||	TRUE	igd	NA	NA	NA	ebi-a-GCST000755	16	68293320	0.0068	9.26403e-20	99900	HDL cholesterol || id:ebi-a-GCST000755	TRUE	reported	igd	2	1	TRUE	-0.0281382	79.1576557093426	-0.0281382	0.00362473028625726
rs3764266	A	G	A	G	0.0962	0.0446	NA	0.09771	FALSE	FALSE	FALSE	finn-b-O15_PUERP_SEPSIS	16	56872824	0.0509	121441	0.3817	Puerperal sepsis || id:finn-b-O15_PUERP_SEPSIS	Puerperal sepsis	Puerperal sepsis || ||	TRUE	igd	NA	NA	NA	ebi-a-GCST000755	16	56872824	0.0083	9.82426e-32	99900	HDL cholesterol || id:ebi-a-GCST000755	TRUE	reported	igd	2	1	TRUE	0.0366460165365659	134.336478443896	0.0366460165365659	0.00251441299386412
rs3779788	T	C	T	C	-0.0938	-0.0026	NA	0.119	FALSE	FALSE	FALSE	finn-b-O15_PUERP_SEPSIS	8	19803093	0.047	121441	0.9552	Puerperal sepsis || id:finn-b-O15_PUERP_SEPSIS	Puerperal sepsis	Puerperal sepsis || ||	TRUE	igd	NA	NA	NA	ebi-a-GCST000755	8	19803093	0.0074	3.971e-36	99900	HDL cholesterol || id:ebi-a-GCST000755	TRUE	reported	igd	2	1	TRUE	-0.0400723	160.672753834916	-0.0400723	-0.000158744
rs3785100	C	T	C	T	-0.0833	0.055	NA	0.1578	FALSE	FALSE	FALSE	finn-b-O15_PUERP_SEPSIS	16	67997920	0.0414	121441	0.1843	Puerperal sepsis || id:finn-b-O15_PUERP_SEPSIS	Puerperal sepsis	Puerperal sepsis || ||	TRUE	igd	NA	NA	NA	ebi-a-GCST000755	16	67997920	0.0074	3.23966e-31	99900	HDL cholesterol || id:ebi-a-GCST000755	TRUE	reported	igd	2	1	TRUE	-0.0355926	126.714572680789	-0.0355926	0.00381223883659267
rs3785108	T	C	T	C	-0.0777	0.0308	NA	0.1485	FALSE	FALSE	FALSE	finn-b-O15_PUERP_SEPSIS	16	68106846	0.0424	121441	0.4683	Puerperal sepsis || id:finn-b-O15_PUERP_SEPSIS	Puerperal sepsis	Puerperal sepsis || ||	TRUE	igd	NA	NA	NA	ebi-a-GCST000755	16	68106846	0.0073	1.20698e-27	99900	HDL cholesterol || id:ebi-a-GCST000755	TRUE	reported	igd	2	1	TRUE	-0.0336569	113.291236629762	-0.0336569	0.00208451404278745
rs3785109	A	G	A	G	-0.0731	0.0621	NA	0.1629	FALSE	FALSE	FALSE	finn-b-O15_PUERP_SEPSIS	16	68118311	0.0408	121441	0.1281	Puerperal sepsis || id:finn-b-O15_PUERP_SEPSIS	Puerperal sepsis	Puerperal sepsis || ||	TRUE	igd	NA	NA	NA	ebi-a-GCST000755	16	68118311	0.007	2.9181e-26	99900	HDL cholesterol || id:ebi-a-GCST000755	TRUE	reported	igd	2	1	TRUE	-0.033022	109.053265306122	-0.033022	0.00436765376559511
rs3809630	A	G	A	G	-0.0866	0.0559	NA	0.1539	FALSE	FALSE	FALSE	finn-b-O15_PUERP_SEPSIS	16	67879400	0.0418	121441	0.1812	Puerperal sepsis || id:finn-b-O15_PUERP_SEPSIS	Puerperal sepsis	Puerperal sepsis || ||	TRUE	igd	NA	NA	NA	ebi-a-GCST000755	16	67879400	0.0074	9.69393e-33	99900	HDL cholesterol || id:ebi-a-GCST000755	TRUE	reported	igd	2	1	TRUE	-0.0370007	136.953250547845	-0.0370007	0.00383754284300702
rs3824866	T	C	T	C	-0.0526	0.0218	NA	0.2556	FALSE	FALSE	FALSE	finn-b-O15_PUERP_SEPSIS	11	47258853	0.0372	121441	0.558	Puerperal sepsis || id:finn-b-O15_PUERP_SEPSIS	Puerperal sepsis	Puerperal sepsis || ||	TRUE	igd	NA	NA	NA	ebi-a-GCST000755	11	47258853	0.0066	1.66994e-16	99900	HDL cholesterol || id:ebi-a-GCST000755	TRUE	reported	igd	2	1	TRUE	-0.0252072	63.5160697887971	-0.0252072	0.00168164317286868
rs3826164	A	G	A	G	-0.0722	0.0686	NA	0.1402	FALSE	FALSE	FALSE	finn-b-O15_PUERP_SEPSIS	16	68280317	0.0435	121441	0.1151	Puerperal sepsis || id:finn-b-O15_PUERP_SEPSIS	Puerperal sepsis	Puerperal sepsis || ||	TRUE	igd	NA	NA	NA	ebi-a-GCST000755	16	68280317	0.0076	9.54993e-23	99900	HDL cholesterol || id:ebi-a-GCST000755	TRUE	reported	igd	2	1	TRUE	-0.0300434	90.25	-0.0300434	0.00452534110721277
rs3847302	G	A	G	A	0.0806	0.071	NA	0.114	FALSE	FALSE	FALSE	finn-b-O15_PUERP_SEPSIS	9	107648595	0.0479	121441	0.1379	Puerperal sepsis || id:finn-b-O15_PUERP_SEPSIS	Puerperal sepsis	Puerperal sepsis || ||	TRUE	igd	NA	NA	NA	ebi-a-GCST000755	9	107648595	0.0071	4.36817e-33	99900	HDL cholesterol || id:ebi-a-GCST000755	TRUE	reported	igd	2	1	TRUE	0.0358937102321924	128.870462209879	0.0358937102321924	0.00425343514821974
rs4076557	T	C	T	C	-0.0538	0.0301	NA	0.2208	FALSE	FALSE	FALSE	finn-b-O15_PUERP_SEPSIS	11	46764649	0.0387	121441	0.4365	Puerperal sepsis || id:finn-b-O15_PUERP_SEPSIS	Puerperal sepsis	Puerperal sepsis || ||	TRUE	igd	NA	NA	NA	ebi-a-GCST000755	11	46764649	0.0069	2.72521e-16	99900	HDL cholesterol || id:ebi-a-GCST000755	TRUE	reported	igd	2	1	TRUE	-0.0246617	60.794791010292	-0.0246617	0.0022319032146365
rs4128744	T	C	T	C	-0.1334	0.0928	NA	0.106	FALSE	FALSE	FALSE	finn-b-O15_PUERP_SEPSIS	8	19919655	0.0492	121441	0.0589603	Puerperal sepsis || id:finn-b-O15_PUERP_SEPSIS	Puerperal sepsis	Puerperal sepsis || ||	TRUE	igd	NA	NA	NA	ebi-a-GCST000755	8	19919655	0.0077	1.02707e-68	99900	HDL cholesterol || id:ebi-a-GCST000755	TRUE	reported	igd	2	1	TRUE	-0.0547312	300.144375105414	-0.0547312	0.00541249391174993
rs4371151	C	T	C	T	-0.05	-0.0078	NA	0.2301	FALSE	FALSE	FALSE	finn-b-O15_PUERP_SEPSIS	16	56808612	0.0358	121441	0.8274	Puerperal sepsis || id:finn-b-O15_PUERP_SEPSIS	Puerperal sepsis	Puerperal sepsis || ||	TRUE	igd	NA	NA	NA	ebi-a-GCST000755	16	56808612	0.0055	2.18978e-20	99900	HDL cholesterol || id:ebi-a-GCST000755	TRUE	reported	igd	2	1	TRUE	-0.0287508	82.6446280991736	-0.0287508	-0.000625219
rs4407894	C	T	C	T	-0.055	-0.0361	NA	0.6355	FALSE	FALSE	FALSE	finn-b-O15_PUERP_SEPSIS	8	19933896	0.0316	121441	0.2532	Puerperal sepsis || id:finn-b-O15_PUERP_SEPSIS	Puerperal sepsis	Puerperal sepsis || ||	TRUE	igd	NA	NA	NA	ebi-a-GCST000755	8	19933896	0.0054	4.03274e-25	99900	HDL cholesterol || id:ebi-a-GCST000755	TRUE	reported	igd	2	1	TRUE	-0.0322081	103.737997256516	-0.0322081	-0.00327822
rs4420638	G	A	G	A	0.0708	0.0385	NA	0.2712	FALSE	FALSE	FALSE	finn-b-O15_PUERP_SEPSIS	19	45422946	0.0342	121441	0.2601	Puerperal sepsis || id:finn-b-O15_PUERP_SEPSIS	Puerperal sepsis	Puerperal sepsis || ||	TRUE	igd	NA	NA	NA	ebi-a-GCST000755	19	45422946	0.0079	4.39744e-21	99900	HDL cholesterol || id:ebi-a-GCST000755	TRUE	reported	igd	2	1	TRUE	0.0283434853464013	80.3178977727928	0.0283434853464013	0.00323037742247826
rs4465830	G	A	G	A	0.0585	0.0067	NA	0.1487	FALSE	FALSE	FALSE	finn-b-O15_PUERP_SEPSIS	20	44585420	0.0426	121441	0.8742	Puerperal sepsis || id:finn-b-O15_PUERP_SEPSIS	Puerperal sepsis	Puerperal sepsis || ||	TRUE	igd	NA	NA	NA	ebi-a-GCST000755	20	44585420	0.0064	2.64423e-22	99900	HDL cholesterol || id:ebi-a-GCST000755	TRUE	reported	igd	2	1	TRUE	0.0289078609624427	83.551025390625	0.0289078609624427	0.000451321547096841
rs4474673	T	C	T	C	-0.0881	0.053	NA	0.1468	FALSE	FALSE	FALSE	finn-b-O15_PUERP_SEPSIS	16	67758778	0.0427	121441	0.215	Puerperal sepsis || id:finn-b-O15_PUERP_SEPSIS	Puerperal sepsis	Puerperal sepsis || ||	TRUE	igd	NA	NA	NA	ebi-a-GCST000755	16	67758778	0.0078	1.00392e-31	99900	HDL cholesterol || id:ebi-a-GCST000755	TRUE	reported	igd	2	1	TRUE	-0.035713	127.57412886259	-0.035713	0.00356177227167514
rs4494268	G	A	G	A	0.0522	-0.022	NA	0.781	FALSE	FALSE	FALSE	finn-b-O15_PUERP_SEPSIS	11	47038220	0.0394	121441	0.5757	Puerperal sepsis || id:finn-b-O15_PUERP_SEPSIS	Puerperal sepsis	Puerperal sepsis || ||	TRUE	igd	NA	NA	NA	ebi-a-GCST000755	11	47038220	0.0069	2.67301e-15	99900	HDL cholesterol || id:ebi-a-GCST000755	TRUE	reported	igd	2	1	TRUE	0.023928674683448	57.2325141776938	0.023928674683448	-0.00160231
rs4731702	T	C	T	C	-0.0375	-0.0152	NA	0.4634	FALSE	FALSE	FALSE	finn-b-O15_PUERP_SEPSIS	7	130433384	0.0303	121441	0.6152	Puerperal sepsis || id:finn-b-O15_PUERP_SEPSIS	Puerperal sepsis	Puerperal sepsis || ||	TRUE	igd	NA	NA	NA	ebi-a-GCST000755	7	130433384	0.0049	1.20809e-15	99900	HDL cholesterol || id:ebi-a-GCST000755	TRUE	reported	igd	2	1	TRUE	-0.0242064	58.5693461057893	-0.0242064	-0.00143953
rs4743764	C	T	C	T	0.0431	0.0785	NA	0.3201	FALSE	FALSE	FALSE	finn-b-O15_PUERP_SEPSIS	9	107629104	0.0329	121441	0.017	Puerperal sepsis || id:finn-b-O15_PUERP_SEPSIS	Puerperal sepsis	Puerperal sepsis || ||	TRUE	igd	NA	NA	NA	ebi-a-GCST000755	9	107629104	0.006	1.40314e-16	99900	HDL cholesterol || id:ebi-a-GCST000755	TRUE	reported	igd	2	1	TRUE	0.0227214210137053	51.6002777777778	0.0227214210137053	0.00684675027582621
rs4752933	A	G	A	G	-0.0526	0.031	NA	0.2208	FALSE	FALSE	FALSE	finn-b-O15_PUERP_SEPSIS	11	46803785	0.0387	121441	0.424	Puerperal sepsis || id:finn-b-O15_PUERP_SEPSIS	Puerperal sepsis	Puerperal sepsis || ||	TRUE	igd	NA	NA	NA	ebi-a-GCST000755	11	46803785	0.007	2.88802e-15	99900	HDL cholesterol || id:ebi-a-GCST000755	TRUE	reported	igd	2	1	TRUE	-0.0237677	56.4644897959184	-0.0237677	0.00229863751476054
rs4752936	C	A	C	A	-0.0542	0.0306	NA	0.2208	FALSE	FALSE	FALSE	finn-b-O15_PUERP_SEPSIS	11	46821078	0.0387	121441	0.4299	Puerperal sepsis || id:finn-b-O15_PUERP_SEPSIS	Puerperal sepsis	Puerperal sepsis || ||	TRUE	igd	NA	NA	NA	ebi-a-GCST000755	11	46821078	0.007	2.14388e-16	99900	HDL cholesterol || id:ebi-a-GCST000755	TRUE	reported	igd	2	1	TRUE	-0.0244902	59.9518367346939	-0.0244902	0.00226897782955499
rs4752965	A	G	A	G	-0.0542	0.0255	NA	0.2286	FALSE	FALSE	FALSE	finn-b-O15_PUERP_SEPSIS	11	47159053	0.0386	121441	0.5079	Puerperal sepsis || id:finn-b-O15_PUERP_SEPSIS	Puerperal sepsis	Puerperal sepsis || ||	TRUE	igd	NA	NA	NA	ebi-a-GCST000755	11	47159053	0.0069	1.2939e-15	99900	HDL cholesterol || id:ebi-a-GCST000755	TRUE	reported	igd	2	1	TRUE	-0.0248449	61.7021634110481	-0.0248449	0.00189571481552507
rs4846914	A	G	A	G	-0.0448	-0.0069	NA	0.547	FALSE	FALSE	FALSE	finn-b-O15_PUERP_SEPSIS	1	230295691	0.0304	121441	0.8207	Puerperal sepsis || id:finn-b-O15_PUERP_SEPSIS	Puerperal sepsis	Puerperal sepsis || ||	TRUE	igd	NA	NA	NA	ebi-a-GCST000755	1	230295691	0.005	3.65932e-21	99900	HDL cholesterol || id:ebi-a-GCST000755	TRUE	reported	igd	2	1	TRUE	-0.0283371	80.2816	-0.0283371	-0.000651323
rs6065906	C	T	C	T	0.0582	0.0107	NA	0.1483	FALSE	FALSE	FALSE	finn-b-O15_PUERP_SEPSIS	20	44554015	0.0426	121441	0.8019	Puerperal sepsis || id:finn-b-O15_PUERP_SEPSIS	Puerperal sepsis	Puerperal sepsis || ||	TRUE	igd	NA	NA	NA	ebi-a-GCST000755	20	44554015	0.0063	1.90283e-22	99900	HDL cholesterol || id:ebi-a-GCST000755	TRUE	reported	igd	2	1	TRUE	0.0292158556249318	85.3424036281179	0.0292158556249318	0.000720767133041879
rs6073952	A	G	A	G	0.0547	-0.0099	NA	0.1452	FALSE	FALSE	FALSE	finn-b-O15_PUERP_SEPSIS	20	44536932	0.0431	121441	0.818	Puerperal sepsis || id:finn-b-O15_PUERP_SEPSIS	Puerperal sepsis	Puerperal sepsis || ||	TRUE	igd	NA	NA	NA	ebi-a-GCST000755	20	44536932	0.0064	7.99834e-20	99900	HDL cholesterol || id:ebi-a-GCST000755	TRUE	reported	igd	2	1	TRUE	0.0270315050957533	73.049072265625	0.0270315050957533	-0.000659142
rs619054	A	G	A	G	-0.05	-0.0055	NA	0.2289	FALSE	FALSE	FALSE	finn-b-O15_PUERP_SEPSIS	11	116660813	0.0359	121441	0.8783	Puerperal sepsis || id:finn-b-O15_PUERP_SEPSIS	Puerperal sepsis	Puerperal sepsis || ||	TRUE	igd	NA	NA	NA	ebi-a-GCST000755	11	116660813	0.006	1.19399e-18	99900	HDL cholesterol || id:ebi-a-GCST000755	TRUE	reported	igd	2	1	TRUE	-0.0263566	69.4444444444445	-0.0263566	-0.000439632
rs6485716	G	A	G	A	0.0526	-0.0221	NA	0.781	FALSE	FALSE	FALSE	finn-b-O15_PUERP_SEPSIS	11	46981646	0.0394	121441	0.574399	Puerperal sepsis || id:finn-b-O15_PUERP_SEPSIS	Puerperal sepsis	Puerperal sepsis || ||	TRUE	igd	NA	NA	NA	ebi-a-GCST000755	11	46981646	0.007	3.37132e-15	99900	HDL cholesterol || id:ebi-a-GCST000755	TRUE	reported	igd	2	1	TRUE	0.0237676698274313	56.4644897959184	0.0237676698274313	-0.00160959
rs6499137	G	T	G	T	-0.082	0.0204	NA	0.1149	FALSE	FALSE	FALSE	finn-b-O15_PUERP_SEPSIS	16	67671804	0.0475	121441	0.668199	Puerperal sepsis || id:finn-b-O15_PUERP_SEPSIS	Puerperal sepsis	Puerperal sepsis || ||	TRUE	igd	NA	NA	NA	ebi-a-GCST000755	16	67671804	0.009	2.52988e-20	99900	HDL cholesterol || id:ebi-a-GCST000755	TRUE	reported	igd	2	1	TRUE	-0.0288146	83.0123456790124	-0.0288146	0.00123241545758314
rs6499163	T	G	T	G	-0.0607	0.0376	NA	0.1892	FALSE	FALSE	FALSE	finn-b-O15_PUERP_SEPSIS	16	68243486	0.0386	121441	0.3298	Puerperal sepsis || id:finn-b-O15_PUERP_SEPSIS	Puerperal sepsis	Puerperal sepsis || ||	TRUE	igd	NA	NA	NA	ebi-a-GCST000755	16	68243486	0.0064	2.49517e-22	99900	HDL cholesterol || id:ebi-a-GCST000755	TRUE	reported	igd	2	1	TRUE	-0.029994	89.953369140625	-0.029994	0.00279524418340765
rs6507945	C	A	C	A	-0.0457	-0.0184	NA	0.5074	FALSE	FALSE	FALSE	finn-b-O15_PUERP_SEPSIS	18	47243912	0.0302	121441	0.5424	Puerperal sepsis || id:finn-b-O15_PUERP_SEPSIS	Puerperal sepsis	Puerperal sepsis || ||	TRUE	igd	NA	NA	NA	ebi-a-GCST000755	18	47243912	0.005	5.1428e-21	99900	HDL cholesterol || id:ebi-a-GCST000755	TRUE	reported	igd	2	1	TRUE	-0.0289059	83.5396	-0.0289059	-0.00174836
rs6589563	A	G	A	G	0.0897	0.0073	NA	0.1315	FALSE	FALSE	FALSE	finn-b-O15_PUERP_SEPSIS	11	116590787	0.0447	121441	0.8694	Puerperal sepsis || id:finn-b-O15_PUERP_SEPSIS	Puerperal sepsis	Puerperal sepsis || ||	TRUE	igd	NA	NA	NA	ebi-a-GCST000755	11	116590787	0.0095	1.9002e-23	99900	HDL cholesterol || id:ebi-a-GCST000755	TRUE	reported	igd	2	1	TRUE	0.0298604766354393	89.153351800554	0.0298604766354393	0.000468636594204593
rs6711016	A	C	A	C	-0.0563	-0.0029	NA	0.2815	FALSE	FALSE	FALSE	finn-b-O15_PUERP_SEPSIS	2	21123352	0.0337	121441	0.9316	Puerperal sepsis || id:finn-b-O15_PUERP_SEPSIS	Puerperal sepsis	Puerperal sepsis || ||	TRUE	igd	NA	NA	NA	ebi-a-GCST000755	2	21123352	0.0058	1.35301e-23	99900	HDL cholesterol || id:ebi-a-GCST000755	TRUE	reported	igd	2	1	TRUE	-0.0306971	94.223840665874	-0.0306971	-0.000246939
rs6728178	A	G	A	G	-0.0601	-0.0399	NA	0.2788	FALSE	FALSE	FALSE	finn-b-O15_PUERP_SEPSIS	2	21193946	0.0337	121441	0.2365	Puerperal sepsis || id:finn-b-O15_PUERP_SEPSIS	Puerperal sepsis	Puerperal sepsis || ||	TRUE	igd	NA	NA	NA	ebi-a-GCST000755	2	21193946	0.0056	4.90795e-28	99900	HDL cholesterol || id:ebi-a-GCST000755	TRUE	reported	igd	2	1	TRUE	-0.0339358	115.178890306122	-0.0339358	-0.00339752
rs673548	A	G	A	G	-0.065	-0.0267	NA	0.2664	FALSE	FALSE	FALSE	finn-b-O15_PUERP_SEPSIS	2	21237544	0.0342	121441	0.4347	Puerperal sepsis || id:finn-b-O15_PUERP_SEPSIS	Puerperal sepsis	Puerperal sepsis || ||	TRUE	igd	NA	NA	NA	ebi-a-GCST000755	2	21237544	0.0058	4.05789e-30	99900	HDL cholesterol || id:ebi-a-GCST000755	TRUE	reported	igd	2	1	TRUE	-0.0354351	125.594530321046	-0.0354351	-0.00224029
rs6754295	G	T	G	T	-0.0618	-0.0416	NA	0.2778	FALSE	FALSE	FALSE	finn-b-O15_PUERP_SEPSIS	2	21206183	0.0338	121441	0.2174	Puerperal sepsis || id:finn-b-O15_PUERP_SEPSIS	Puerperal sepsis	Puerperal sepsis || ||	TRUE	igd	NA	NA	NA	ebi-a-GCST000755	2	21206183	0.0056	2.59478e-29	99900	HDL cholesterol || id:ebi-a-GCST000755	TRUE	reported	igd	2	1	TRUE	-0.0348945	121.786989795918	-0.0348945	-0.00353179
rs6857	T	C	T	C	0.0697	0.0459	NA	0.1944	FALSE	FALSE	FALSE	finn-b-O15_PUERP_SEPSIS	19	45392254	0.0385	121441	0.233	Puerperal sepsis || id:finn-b-O15_PUERP_SEPSIS	Puerperal sepsis	Puerperal sepsis || ||	TRUE	igd	NA	NA	NA	ebi-a-GCST000755	19	45392254	0.0083	5.51442e-18	99900	HDL cholesterol || id:ebi-a-GCST000755	TRUE	reported	igd	2	1	TRUE	0.0265596932872637	70.5195238786471	0.0265596932872637	0.00342113587661346
rs6982502	T	C	T	C	-0.0408	-0.0034	NA	0.5507	FALSE	FALSE	FALSE	finn-b-O15_PUERP_SEPSIS	8	126479362	0.0304	121441	0.9107	Puerperal sepsis || id:finn-b-O15_PUERP_SEPSIS	Puerperal sepsis	Puerperal sepsis || ||	TRUE	igd	NA	NA	NA	ebi-a-GCST000755	8	126479362	0.0049	8.02602e-18	99900	HDL cholesterol || id:ebi-a-GCST000755	TRUE	reported	igd	2	1	TRUE	-0.0263351	69.3311120366514	-0.0263351	-0.000320942
rs6993414	G	A	G	A	-0.1644	0.0931	NA	0.0892	FALSE	FALSE	FALSE	finn-b-O15_PUERP_SEPSIS	8	19902918	0.053	121441	0.0792793	Puerperal sepsis || id:finn-b-O15_PUERP_SEPSIS	Puerperal sepsis	Puerperal sepsis || ||	TRUE	igd	NA	NA	NA	ebi-a-GCST000755	8	19902918	0.0083	3.22404e-87	99900	HDL cholesterol || id:ebi-a-GCST000755	TRUE	reported	igd	2	1	TRUE	-0.0625452	392.326317317463	-0.0625452	0.00504068087034589
rs7004149	G	A	G	A	-0.1641	0.099	NA	0.08737	FALSE	FALSE	FALSE	finn-b-O15_PUERP_SEPSIS	8	19877208	0.0535	121441	0.0642806	Puerperal sepsis || id:finn-b-O15_PUERP_SEPSIS	Puerperal sepsis	Puerperal sepsis || ||	TRUE	igd	NA	NA	NA	ebi-a-GCST000755	8	19877208	0.0081	4.7698e-91	99900	HDL cholesterol || id:ebi-a-GCST000755	TRUE	reported	igd	2	1	TRUE	-0.0639668	410.437585733882	-0.0639668	0.00531002051025988
rs7016529	C	T	C	T	0.2336	-0.0698	NA	0.002955	FALSE	FALSE	FALSE	finn-b-O15_PUERP_SEPSIS	8	19806631	0.2842	121441	0.806	Puerperal sepsis || id:finn-b-O15_PUERP_SEPSIS	Puerperal sepsis	Puerperal sepsis || ||	TRUE	igd	NA	NA	NA	ebi-a-GCST000755	8	19806631	0.0179	2.38891e-39	99900	HDL cholesterol || id:ebi-a-GCST000755	TRUE	reported	igd	2	1	TRUE	0.0412545187507632	170.309790580818	0.0412545187507632	-0.000704778
rs7187289	C	A	C	A	-0.066	0.0277	NA	0.1902	FALSE	FALSE	FALSE	finn-b-O15_PUERP_SEPSIS	16	67967878	0.0385	121441	0.4724	Puerperal sepsis || id:finn-b-O15_PUERP_SEPSIS	Puerperal sepsis	Puerperal sepsis || ||	TRUE	igd	NA	NA	NA	ebi-a-GCST000755	16	67967878	0.0065	9.63163e-25	99900	HDL cholesterol || id:ebi-a-GCST000755	TRUE	reported	igd	2	1	TRUE	-0.0321091	103.100591715976	-0.0321091	0.00206461473607845
rs7190070	T	C	T	C	-0.063	0.0197	NA	0.1599	FALSE	FALSE	FALSE	finn-b-O15_PUERP_SEPSIS	16	68353983	0.0412	121441	0.6337	Puerperal sepsis || id:finn-b-O15_PUERP_SEPSIS	Puerperal sepsis	Puerperal sepsis || ||	TRUE	igd	NA	NA	NA	ebi-a-GCST000755	16	68353983	0.0073	7.13674e-18	99900	HDL cholesterol || id:ebi-a-GCST000755	TRUE	reported	igd	2	1	TRUE	-0.0272946	74.4792644023269	-0.0272946	0.00137211183446987
rs7191281	C	T	C	T	-0.0585	0.0033	NA	0.1538	FALSE	FALSE	FALSE	finn-b-O15_PUERP_SEPSIS	16	67655133	0.0421	121441	0.9366	Puerperal sepsis || id:finn-b-O15_PUERP_SEPSIS	Puerperal sepsis	Puerperal sepsis || ||	TRUE	igd	NA	NA	NA	ebi-a-GCST000755	16	67655133	0.0073	4.3401e-16	99900	HDL cholesterol || id:ebi-a-GCST000755	TRUE	reported	igd	2	1	TRUE	-0.0253463	64.2193657346594	-0.0253463	0.000224932775366438
rs7193072	A	G	A	G	-0.0515	-0.0064	NA	0.23	FALSE	FALSE	FALSE	finn-b-O15_PUERP_SEPSIS	16	56778067	0.0358	121441	0.8586	Puerperal sepsis || id:finn-b-O15_PUERP_SEPSIS	Puerperal sepsis	Puerperal sepsis || ||	TRUE	igd	NA	NA	NA	ebi-a-GCST000755	16	56778067	0.0055	1.55096e-21	99900	HDL cholesterol || id:ebi-a-GCST000755	TRUE	reported	igd	2	1	TRUE	-0.0296125	87.6776859504132	-0.0296125	-0.000513001
rs7205804	A	G	A	G	-0.1962	0.0101	NA	0.4193	FALSE	FALSE	FALSE	finn-b-O15_PUERP_SEPSIS	16	57004889	0.0307	121441	0.7416	Puerperal sepsis || id:finn-b-O15_PUERP_SEPSIS	Puerperal sepsis	Puerperal sepsis || ||	TRUE	igd	NA	NA	NA	ebi-a-GCST000755	16	57004889	0.0053	1e-200	99900	HDL cholesterol || id:ebi-a-GCST000755	TRUE	reported	igd	2	1	TRUE	-0.116329	1370.39658241367	-0.116329	0.000944068948880707
rs723967	C	T	C	T	0.0879	-0.0387	NA	0.4799	FALSE	FALSE	FALSE	finn-b-O15_PUERP_SEPSIS	15	58696300	0.0303	121441	0.2013	Puerperal sepsis || id:finn-b-O15_PUERP_SEPSIS	Puerperal sepsis	Puerperal sepsis || ||	TRUE	igd	NA	NA	NA	ebi-a-GCST000755	15	58696300	0.0052	2.64972e-67	99900	HDL cholesterol || id:ebi-a-GCST000755	TRUE	reported	igd	2	1	TRUE	0.0534056138385973	285.74	0.0534056138385973	-0.0036651
rs7241918	T	G	T	G	-0.093	0.0056	NA	0.8293	FALSE	FALSE	FALSE	finn-b-O15_PUERP_SEPSIS	18	47160953	0.0402	121441	0.8899	Puerperal sepsis || id:finn-b-O15_PUERP_SEPSIS	Puerperal sepsis	Puerperal sepsis || ||	TRUE	igd	NA	NA	NA	ebi-a-GCST000755	18	47160953	0.0065	2.73401e-49	99900	HDL cholesterol || id:ebi-a-GCST000755	TRUE	reported	igd	2	1	TRUE	-0.0452217	204.710059171598	-0.0452217	0.000399744823043223
rs7350481	C	T	C	T	-0.0882	3e-04	NA	0.9237	FALSE	FALSE	FALSE	finn-b-O15_PUERP_SEPSIS	11	116586283	0.0572	121441	0.9955	Puerperal sepsis || id:finn-b-O15_PUERP_SEPSIS	Puerperal sepsis	Puerperal sepsis || ||	TRUE	igd	NA	NA	NA	ebi-a-GCST000755	11	116586283	0.0099	1.26386e-18	99900	HDL cholesterol || id:ebi-a-GCST000755	TRUE	reported	igd	2	1	TRUE	-0.0281762	79.3719008264463	-0.0281762	1.50503338865422e-05
rs7395581	A	G	A	G	0.0394	-0.0228	NA	0.5981	FALSE	FALSE	FALSE	finn-b-O15_PUERP_SEPSIS	11	47246397	0.0321	121441	0.4781	Puerperal sepsis || id:finn-b-O15_PUERP_SEPSIS	Puerperal sepsis	Puerperal sepsis || ||	TRUE	igd	NA	NA	NA	ebi-a-GCST000755	11	47246397	0.0054	1.80801e-15	99900	HDL cholesterol || id:ebi-a-GCST000755	TRUE	reported	igd	2	1	TRUE	0.0230785424830978	53.2359396433471	0.0230785424830978	-0.00203821
rs753992	A	G	A	G	-0.0488	0.0134	NA	0.2581	FALSE	FALSE	FALSE	finn-b-O15_PUERP_SEPSIS	11	47349846	0.0371	121441	0.7175	Puerperal sepsis || id:finn-b-O15_PUERP_SEPSIS	Puerperal sepsis	Puerperal sepsis || ||	TRUE	igd	NA	NA	NA	ebi-a-GCST000755	11	47349846	0.0064	6.18443e-16	99900	HDL cholesterol || id:ebi-a-GCST000755	TRUE	reported	igd	2	1	TRUE	-0.0241177	58.1406	-0.0241177	0.00103645765701148
rs7834995	C	A	C	A	0.2018	-0.0683	NA	0.002153	FALSE	FALSE	FALSE	finn-b-O15_PUERP_SEPSIS	8	19776879	0.3598	121441	0.8494	Puerperal sepsis || id:finn-b-O15_PUERP_SEPSIS	Puerperal sepsis	Puerperal sepsis || ||	TRUE	igd	NA	NA	NA	ebi-a-GCST000755	8	19776879	0.0203	3.748e-22	99900	HDL cholesterol || id:ebi-a-GCST000755	TRUE	reported	igd	2	1	TRUE	0.0314363435808731	98.8212283724429	0.0314363435808731	-0.000544729
rs8044014	C	T	C	T	-0.0726	0.0616	NA	0.163	FALSE	FALSE	FALSE	finn-b-O15_PUERP_SEPSIS	16	68209872	0.0408	121441	0.1314	Puerperal sepsis || id:finn-b-O15_PUERP_SEPSIS	Puerperal sepsis	Puerperal sepsis || ||	TRUE	igd	NA	NA	NA	ebi-a-GCST000755	16	68209872	0.007	8.90635e-26	99900	HDL cholesterol || id:ebi-a-GCST000755	TRUE	reported	igd	2	1	TRUE	-0.0327964	107.566530612245	-0.0327964	0.0043324881339523
rs8051587	C	A	C	A	-0.0668	0.0321	NA	0.1792	FALSE	FALSE	FALSE	finn-b-O15_PUERP_SEPSIS	16	67796315	0.0394	121441	0.415	Puerperal sepsis || id:finn-b-O15_PUERP_SEPSIS	Puerperal sepsis	Puerperal sepsis || ||	TRUE	igd	NA	NA	NA	ebi-a-GCST000755	16	67796315	0.0065	4.89553e-25	99900	HDL cholesterol || id:ebi-a-GCST000755	TRUE	reported	igd	2	1	TRUE	-0.0324979	105.615147928994	-0.0324979	0.00233791400479258
rs8051691	T	G	T	G	-0.0508	-0.0082	NA	0.23	FALSE	FALSE	FALSE	finn-b-O15_PUERP_SEPSIS	16	56835712	0.0358	121441	0.8195	Puerperal sepsis || id:finn-b-O15_PUERP_SEPSIS	Puerperal sepsis	Puerperal sepsis || ||	TRUE	igd	NA	NA	NA	ebi-a-GCST000755	16	56835712	0.0054	3.01926e-21	99900	HDL cholesterol || id:ebi-a-GCST000755	TRUE	reported	igd	2	1	TRUE	-0.0297508	88.4993141289437	-0.0297508	-0.000657282
rs8057119	T	C	T	C	-0.0705	0.0695	NA	0.1421	FALSE	FALSE	FALSE	finn-b-O15_PUERP_SEPSIS	16	68268836	0.0433	121441	0.1085	Puerperal sepsis || id:finn-b-O15_PUERP_SEPSIS	Puerperal sepsis	Puerperal sepsis || ||	TRUE	igd	NA	NA	NA	ebi-a-GCST000755	16	68268836	0.0074	1.03705e-22	99900	HDL cholesterol || id:ebi-a-GCST000755	TRUE	reported	igd	2	1	TRUE	-0.0301288	90.7642439737034	-0.0301288	0.00460588627420213
rs8060686	C	T	C	T	-0.0649	0.0294	NA	0.1825	FALSE	FALSE	FALSE	finn-b-O15_PUERP_SEPSIS	16	67911517	0.0391	121441	0.4517	Puerperal sepsis || id:finn-b-O15_PUERP_SEPSIS	Puerperal sepsis	Puerperal sepsis || ||	TRUE	igd	NA	NA	NA	ebi-a-GCST000755	16	67911517	0.0065	1.88018e-24	99900	HDL cholesterol || id:ebi-a-GCST000755	TRUE	reported	igd	2	1	TRUE	-0.0315745	99.6925443786982	-0.0315745	0.00215769706531486
rs8090363	G	A	G	A	-0.0484	-0.0018	NA	0.6544	FALSE	FALSE	FALSE	finn-b-O15_PUERP_SEPSIS	18	47133828	0.0319	121441	0.954	Puerperal sepsis || id:finn-b-O15_PUERP_SEPSIS	Puerperal sepsis	Puerperal sepsis || ||	TRUE	igd	NA	NA	NA	ebi-a-GCST000755	18	47133828	0.005	7.42848e-24	99900	HDL cholesterol || id:ebi-a-GCST000755	TRUE	reported	igd	2	1	TRUE	-0.0306121	93.7024	-0.0306121	-0.000161921
rs952439	C	A	C	A	0.0794	-0.0184	NA	0.1442	FALSE	FALSE	FALSE	finn-b-O15_PUERP_SEPSIS	16	56975277	0.0432	121441	0.670199	Puerperal sepsis || id:finn-b-O15_PUERP_SEPSIS	Puerperal sepsis	Puerperal sepsis || ||	TRUE	igd	NA	NA	NA	ebi-a-GCST000755	16	56975277	0.0073	2.16421e-29	99900	HDL cholesterol || id:ebi-a-GCST000755	TRUE	reported	igd	2	1	TRUE	0.0343923810548178	118.302871082755	0.0343923810548178	-0.00122223
rs9931987	A	G	A	G	-0.0703	0.0694	NA	0.1424	FALSE	FALSE	FALSE	finn-b-O15_PUERP_SEPSIS	16	68256639	0.0432	121441	0.1087	Puerperal sepsis || id:finn-b-O15_PUERP_SEPSIS	Puerperal sepsis	Puerperal sepsis || ||	TRUE	igd	NA	NA	NA	ebi-a-GCST000755	16	68256639	0.0074	1.08393e-22	99900	HDL cholesterol || id:ebi-a-GCST000755	TRUE	reported	igd	2	1	TRUE	-0.0300434	90.25	-0.0300434	0.0046099054474311
rs9932251	A	G	A	G	-0.0724	0.0612	NA	0.1625	FALSE	FALSE	FALSE	finn-b-O15_PUERP_SEPSIS	16	68131732	0.0409	121441	0.1344	Puerperal sepsis || id:finn-b-O15_PUERP_SEPSIS	Puerperal sepsis	Puerperal sepsis || ||	TRUE	igd	NA	NA	NA	ebi-a-GCST000755	16	68131732	0.007	7.80189e-26	99900	HDL cholesterol || id:ebi-a-GCST000755	TRUE	reported	igd	2	1	TRUE	-0.0327062	106.974693877551	-0.0327062	0.00429383171446627
rs9987289	G	A	G	A	-0.0831	-0.0373	NA	0.8571	FALSE	FALSE	FALSE	finn-b-O15_PUERP_SEPSIS	8	9183358	0.0458	121441	0.4153	Puerperal sepsis || id:finn-b-O15_PUERP_SEPSIS	Puerperal sepsis	Puerperal sepsis || ||	TRUE	igd	NA	NA	NA	ebi-a-GCST000755	8	9183358	0.0086	6.40472e-25	99900	HDL cholesterol || id:ebi-a-GCST000755	TRUE	reported	igd	2	1	TRUE	-0.0305577	93.3695240670633	-0.0305577	-0.00233702
rs10047462	T	G	T	G	-0.1634	0.0348	NA	0.8379	FALSE	FALSE	FALSE	finn-b-O15_PUERP_SEPSIS	11	116722041	0.0411	121441	0.3975	Puerperal sepsis || id:finn-b-O15_PUERP_SEPSIS	Puerperal sepsis	Puerperal sepsis || ||	TRUE	igd	NA	NA	NA	ebi-a-GCST000758	11	116722041	0.0093	3.434e-71	96598	Triglycerides || id:ebi-a-GCST000758	TRUE	reported	igd	2	1	TRUE	-0.0564413	308.701121516938	-0.0564413	0.00242972458988319
rs1011685	T	C	T	C	-0.1715	0.0936	NA	0.08831	FALSE	FALSE	FALSE	finn-b-O15_PUERP_SEPSIS	8	19830769	0.0532	121441	0.0787898	Puerperal sepsis || id:finn-b-O15_PUERP_SEPSIS	Puerperal sepsis	Puerperal sepsis || ||	TRUE	igd	NA	NA	NA	ebi-a-GCST000758	8	19830769	0.0079	2.93089e-112	96598	Triglycerides || id:ebi-a-GCST000758	TRUE	reported	igd	2	1	TRUE	-0.0696788	471.274635475084	-0.0696788	0.00504870029194165
rs10173848	T	G	T	G	0.046	-0.0073	NA	0.6973	FALSE	FALSE	FALSE	finn-b-O15_PUERP_SEPSIS	2	28143017	0.0329	121441	0.8249	Puerperal sepsis || id:finn-b-O15_PUERP_SEPSIS	Puerperal sepsis	Puerperal sepsis || ||	TRUE	igd	NA	NA	NA	ebi-a-GCST000758	2	28143017	0.0058	1.19207e-16	96598	Triglycerides || id:ebi-a-GCST000758	TRUE	reported	igd	2	1	TRUE	0.0255099090922076	62.9013079667063	0.0255099090922076	-0.000636719
rs10175508	T	C	T	C	0.0423	-0.0157	NA	0.6777	FALSE	FALSE	FALSE	finn-b-O15_PUERP_SEPSIS	2	28213424	0.0323	121441	0.627401	Puerperal sepsis || id:finn-b-O15_PUERP_SEPSIS	Puerperal sepsis	Puerperal sepsis || ||	TRUE	igd	NA	NA	NA	ebi-a-GCST000758	2	28213424	0.0056	2.2532e-15	96598	Triglycerides || id:ebi-a-GCST000758	TRUE	reported	igd	2	1	TRUE	0.0242965463156996	57.0564413265306	0.0242965463156996	-0.00139482
rs102275	C	T	C	T	0.0478	0.0343	NA	0.4152	FALSE	FALSE	FALSE	finn-b-O15_PUERP_SEPSIS	11	61557803	0.0307	121441	0.2634	Puerperal sepsis || id:finn-b-O15_PUERP_SEPSIS	Puerperal sepsis	Puerperal sepsis || ||	TRUE	igd	NA	NA	NA	ebi-a-GCST000758	11	61557803	0.0049	1.58198e-23	96598	Triglycerides || id:ebi-a-GCST000758	TRUE	reported	igd	2	1	TRUE	0.031371726981138	95.1620158267389	0.031371726981138	0.00320608049031042
rs10401969	C	T	C	T	-0.1117	0.0608	NA	0.0637	FALSE	FALSE	FALSE	finn-b-O15_PUERP_SEPSIS	19	19407718	0.0622	121441	0.3283	Puerperal sepsis || id:finn-b-O15_PUERP_SEPSIS	Puerperal sepsis	Puerperal sepsis || ||	TRUE	igd	NA	NA	NA	ebi-a-GCST000758	19	19407718	0.0103	1.61287e-29	96598	Triglycerides || id:ebi-a-GCST000758	TRUE	reported	igd	2	1	TRUE	-0.0348716	117.606654727118	-0.0348716	0.00280499695987755
rs10415849	T	C	T	C	-0.0604	0.0775	NA	0.09266	FALSE	FALSE	FALSE	finn-b-O15_PUERP_SEPSIS	19	19505087	0.0523	121441	0.1378	Puerperal sepsis || id:finn-b-O15_PUERP_SEPSIS	Puerperal sepsis	Puerperal sepsis || ||	TRUE	igd	NA	NA	NA	ebi-a-GCST000758	19	19505087	0.0074	7.24603e-19	96598	Triglycerides || id:ebi-a-GCST000758	TRUE	reported	igd	2	1	TRUE	-0.0262528	66.6208911614317	-0.0262528	0.0042522324373856
rs1042034	T	C	T	C	0.0786	0.0262	NA	0.7331	FALSE	FALSE	FALSE	finn-b-O15_PUERP_SEPSIS	2	21225281	0.0342	121441	0.4434	Puerperal sepsis || id:finn-b-O15_PUERP_SEPSIS	Puerperal sepsis	Puerperal sepsis || ||	TRUE	igd	NA	NA	NA	ebi-a-GCST000758	2	21225281	0.0056	1.358e-45	96598	Triglycerides || id:ebi-a-GCST000758	TRUE	reported	igd	2	1	TRUE	0.0451141252440026	197.001275510204	0.0451141252440026	0.00219834092371657
rs10500212	T	C	T	C	-0.0873	0.0996	NA	0.06554	FALSE	FALSE	FALSE	finn-b-O15_PUERP_SEPSIS	19	19723215	0.0613	121441	0.1042	Puerperal sepsis || id:finn-b-O15_PUERP_SEPSIS	Puerperal sepsis	Puerperal sepsis || ||	TRUE	igd	NA	NA	NA	ebi-a-GCST000758	19	19723215	0.0089	8.86135e-25	96598	Triglycerides || id:ebi-a-GCST000758	TRUE	reported	igd	2	1	TRUE	-0.0315449	96.2163	-0.0315449	0.00466245928368865
rs1051921	A	G	A	G	-0.0958	0.0278	NA	0.1784	FALSE	FALSE	FALSE	finn-b-O15_PUERP_SEPSIS	7	73007943	0.0396	121441	0.4819	Puerperal sepsis || id:finn-b-O15_PUERP_SEPSIS	Puerperal sepsis	Puerperal sepsis || ||	TRUE	igd	NA	NA	NA	ebi-a-GCST000758	7	73007943	0.006	1.54597e-58	96598	Triglycerides || id:ebi-a-GCST000758	TRUE	reported	igd	2	1	TRUE	-0.0513053	254.934444444444	-0.0513053	0.00201451097421899
rs10732856	C	T	C	T	-0.1039	0.0253	NA	0.8337	FALSE	FALSE	FALSE	finn-b-O15_PUERP_SEPSIS	11	116907113	0.0407	121441	0.5337	Puerperal sepsis || id:finn-b-O15_PUERP_SEPSIS	Puerperal sepsis	Puerperal sepsis || ||	TRUE	igd	NA	NA	NA	ebi-a-GCST000758	11	116907113	0.0075	2.20394e-44	96598	Triglycerides || id:ebi-a-GCST000758	TRUE	reported	igd	2	1	TRUE	-0.0445291	191.914844444444	-0.0445291	0.00178380069925664
rs10750100	C	T	C	T	-0.1021	0.0253	NA	0.8337	FALSE	FALSE	FALSE	finn-b-O15_PUERP_SEPSIS	11	116917244	0.0407	121441	0.534101	Puerperal sepsis || id:finn-b-O15_PUERP_SEPSIS	Puerperal sepsis	Puerperal sepsis || ||	TRUE	igd	NA	NA	NA	ebi-a-GCST000758	11	116917244	0.0073	3.27265e-45	96598	Triglycerides || id:ebi-a-GCST000758	TRUE	reported	igd	2	1	TRUE	-0.0449556	195.616626008632	-0.0449556	0.00178380069925664
rs10889333	A	G	A	G	-0.0653	0.0258	NA	0.2636	FALSE	FALSE	FALSE	finn-b-O15_PUERP_SEPSIS	1	62957030	0.0344	121441	0.453401	Puerperal sepsis || id:finn-b-O15_PUERP_SEPSIS	Puerperal sepsis	Puerperal sepsis || ||	TRUE	igd	NA	NA	NA	ebi-a-GCST000758	1	62957030	0.005	3.182e-41	96598	Triglycerides || id:ebi-a-GCST000758	TRUE	reported	igd	2	1	TRUE	-0.0419837	170.564	-0.0419837	0.0021521927615949
rs10889337	A	G	A	G	-0.0655	0.0151	NA	0.285	FALSE	FALSE	FALSE	finn-b-O15_PUERP_SEPSIS	1	62980607	0.0335	121441	0.652001	Puerperal sepsis || id:finn-b-O15_PUERP_SEPSIS	Puerperal sepsis	Puerperal sepsis || ||	TRUE	igd	NA	NA	NA	ebi-a-GCST000758	1	62980607	0.005	1.67494e-41	96598	Triglycerides || id:ebi-a-GCST000758	TRUE	reported	igd	2	1	TRUE	-0.042112	171.61	-0.042112	0.00129345905590277
rs10889347	A	G	A	G	-0.0663	0.0261	NA	0.2638	FALSE	FALSE	FALSE	finn-b-O15_PUERP_SEPSIS	1	63075826	0.0344	121441	0.448	Puerperal sepsis || id:finn-b-O15_PUERP_SEPSIS	Puerperal sepsis	Puerperal sepsis || ||	TRUE	igd	NA	NA	NA	ebi-a-GCST000758	1	63075826	0.005	1.22603e-42	96598	Triglycerides || id:ebi-a-GCST000758	TRUE	reported	igd	2	1	TRUE	-0.0426255	175.828	-0.0426255	0.00217721814087668
rs10892063	C	A	C	A	-0.0604	-0.0009	NA	0.5511	FALSE	FALSE	FALSE	finn-b-O15_PUERP_SEPSIS	11	116896155	0.0305	121441	0.9763	Puerperal sepsis || id:finn-b-O15_PUERP_SEPSIS	Puerperal sepsis	Puerperal sepsis || ||	TRUE	igd	NA	NA	NA	ebi-a-GCST000758	11	116896155	0.0051	8.97016e-34	96598	Triglycerides || id:ebi-a-GCST000758	TRUE	reported	igd	2	1	TRUE	-0.0380778	140.259900038447	-0.0380778	-8.46766e-05
rs11207997	T	C	T	C	-0.0673	0.0261	NA	0.2638	FALSE	FALSE	FALSE	finn-b-O15_PUERP_SEPSIS	1	63061906	0.0344	121441	0.4478	Puerperal sepsis || id:finn-b-O15_PUERP_SEPSIS	Puerperal sepsis	Puerperal sepsis || ||	TRUE	igd	NA	NA	NA	ebi-a-GCST000758	1	63061906	0.0052	4.7665e-42	96598	Triglycerides || id:ebi-a-GCST000758	TRUE	reported	igd	2	1	TRUE	-0.041606	167.503328402367	-0.041606	0.00217721814087668
rs11208004	A	G	A	G	-0.0654	0.0236	NA	0.2633	FALSE	FALSE	FALSE	finn-b-O15_PUERP_SEPSIS	1	63145439	0.0344	121441	0.4925	Puerperal sepsis || id:finn-b-O15_PUERP_SEPSIS	Puerperal sepsis	Puerperal sepsis || ||	TRUE	igd	NA	NA	NA	ebi-a-GCST000758	1	63145439	0.005	6.77642e-41	96598	Triglycerides || id:ebi-a-GCST000758	TRUE	reported	igd	2	1	TRUE	-0.0420479	171.086	-0.0420479	0.00196867319300765
rs11208010	C	T	C	T	-0.056	0.039	NA	0.1649	FALSE	FALSE	FALSE	finn-b-O15_PUERP_SEPSIS	1	63203221	0.0408	121441	0.3392	Puerperal sepsis || id:finn-b-O15_PUERP_SEPSIS	Puerperal sepsis	Puerperal sepsis || ||	TRUE	igd	NA	NA	NA	ebi-a-GCST000758	1	63203221	0.0059	5.80497e-23	96598	Triglycerides || id:ebi-a-GCST000758	TRUE	reported	igd	2	1	TRUE	-0.0305249	90.0890548692904	-0.0305249	0.00274298680813693
rs11216103	A	G	A	G	0.193	-0.0121	NA	0.1303	FALSE	FALSE	FALSE	finn-b-O15_PUERP_SEPSIS	11	116574488	0.0451	121441	0.788301	Puerperal sepsis || id:finn-b-O15_PUERP_SEPSIS	Puerperal sepsis	Puerperal sepsis || ||	TRUE	igd	NA	NA	NA	ebi-a-GCST000758	11	116574488	0.0115	7.58228e-66	96598	Triglycerides || id:ebi-a-GCST000758	TRUE	reported	igd	2	1	TRUE	0.053919723640268	281.65595463138	0.053919723640268	-0.000769892
rs11216187	T	C	T	C	0.0685	0.0566	NA	0.1156	FALSE	FALSE	FALSE	finn-b-O15_PUERP_SEPSIS	11	116787148	0.0474	121441	0.2323	Puerperal sepsis || id:finn-b-O15_PUERP_SEPSIS	Puerperal sepsis	Puerperal sepsis || ||	TRUE	igd	NA	NA	NA	ebi-a-GCST000758	11	116787148	0.0077	1.69707e-19	96598	Triglycerides || id:ebi-a-GCST000758	TRUE	reported	igd	2	1	TRUE	0.0286116194456172	79.1406645302749	0.0286116194456172	0.00342654507168334
rs11577840	C	T	C	T	0.0657	-0.0261	NA	0.7362	FALSE	FALSE	FALSE	finn-b-O15_PUERP_SEPSIS	1	62991369	0.0344	121441	0.4469	Puerperal sepsis || id:finn-b-O15_PUERP_SEPSIS	Puerperal sepsis	Puerperal sepsis || ||	TRUE	igd	NA	NA	NA	ebi-a-GCST000758	1	62991369	0.005	6.37676e-42	96598	Triglycerides || id:ebi-a-GCST000758	TRUE	reported	igd	2	1	TRUE	0.0422403980906938	172.66	0.0422403980906938	-0.00217722
rs11668104	A	G	A	G	-0.0656	0.0561	NA	0.08966	FALSE	FALSE	FALSE	finn-b-O15_PUERP_SEPSIS	19	19436229	0.0531	121441	0.2911	Puerperal sepsis || id:finn-b-O15_PUERP_SEPSIS	Puerperal sepsis	Puerperal sepsis || ||	TRUE	igd	rs11668104	A	G	ebi-a-GCST000758	19	19426181	0.0076	1.49589e-20	96598	Triglycerides || id:ebi-a-GCST000758	TRUE	reported	igd	2	1	TRUE	-0.0277615	74.5041551246537	-0.0277615	0.00303170718600325
rs1168031	T	C	T	C	0.0658	-0.0152	NA	0.7149	FALSE	FALSE	FALSE	finn-b-O15_PUERP_SEPSIS	1	62967987	0.0335	121441	0.650401	Puerperal sepsis || id:finn-b-O15_PUERP_SEPSIS	Puerperal sepsis	Puerperal sepsis || ||	TRUE	igd	NA	NA	NA	ebi-a-GCST000758	1	62967987	0.005	6.58567e-42	96598	Triglycerides || id:ebi-a-GCST000758	TRUE	reported	igd	2	1	TRUE	0.0423045759579041	173.186	0.0423045759579041	-0.00130202
rs1168099	A	C	A	C	0.0664	-0.0269	NA	0.7362	FALSE	FALSE	FALSE	finn-b-O15_PUERP_SEPSIS	1	63122859	0.0344	121441	0.4338	Puerperal sepsis || id:finn-b-O15_PUERP_SEPSIS	Puerperal sepsis	Puerperal sepsis || ||	TRUE	igd	NA	NA	NA	ebi-a-GCST000758	1	63122859	0.005	1.4669e-42	96598	Triglycerides || id:ebi-a-GCST000758	TRUE	reported	igd	2	1	TRUE	0.0426896321365971	176.358	0.0426896321365971	-0.00224395
rs1168114	G	A	G	A	0.0633	-0.0207	NA	0.7486	FALSE	FALSE	FALSE	finn-b-O15_PUERP_SEPSIS	1	63156043	0.0349	121441	0.5535	Puerperal sepsis || id:finn-b-O15_PUERP_SEPSIS	Puerperal sepsis	Puerperal sepsis || ||	TRUE	igd	NA	NA	NA	ebi-a-GCST000758	1	63156043	0.005	1.08693e-38	96598	Triglycerides || id:ebi-a-GCST000758	TRUE	reported	igd	2	1	TRUE	0.0406999742293401	160.276	0.0406999742293401	-0.00170202
rs1178979	C	T	C	T	-0.0954	0.0248	NA	0.1763	FALSE	FALSE	FALSE	finn-b-O15_PUERP_SEPSIS	7	72856430	0.0398	121441	0.5325	Puerperal sepsis || id:finn-b-O15_PUERP_SEPSIS	Puerperal sepsis	Puerperal sepsis || ||	TRUE	igd	NA	NA	NA	ebi-a-GCST000758	7	72856430	0.0062	4.39845e-56	96598	Triglycerides || id:ebi-a-GCST000758	TRUE	reported	igd	2	1	TRUE	-0.0494476	236.762747138398	-0.0494476	0.00178808773116205
rs11826999	A	G	A	G	0.09	0.0385	NA	0.2802	FALSE	FALSE	FALSE	finn-b-O15_PUERP_SEPSIS	11	116553778	0.0337	121441	0.2529	Puerperal sepsis || id:finn-b-O15_PUERP_SEPSIS	Puerperal sepsis	Puerperal sepsis || ||	TRUE	igd	NA	NA	NA	ebi-a-GCST000758	11	116553778	0.0056	5.70427e-59	96598	Triglycerides || id:ebi-a-GCST000758	TRUE	reported	igd	2	1	TRUE	0.0516410482923422	258.290816326531	0.0516410482923422	0.00327830535954755
rs11974409	G	A	G	A	-0.095	0.0297	NA	0.1774	FALSE	FALSE	FALSE	finn-b-O15_PUERP_SEPSIS	7	72989390	0.0396	121441	0.4536	Puerperal sepsis || id:finn-b-O15_PUERP_SEPSIS	Puerperal sepsis	Puerperal sepsis || ||	TRUE	igd	NA	NA	NA	ebi-a-GCST000758	7	72989390	0.006	1.25401e-58	96598	Triglycerides || id:ebi-a-GCST000758	TRUE	reported	igd	2	1	TRUE	-0.050878	250.694444444445	-0.050878	0.0021521927615949
rs11984636	C	T	C	T	-0.1709	0.0975	NA	0.08746	FALSE	FALSE	FALSE	finn-b-O15_PUERP_SEPSIS	8	19885726	0.0535	121441	0.0681899	Puerperal sepsis || id:finn-b-O15_PUERP_SEPSIS	Puerperal sepsis	Puerperal sepsis || ||	TRUE	igd	NA	NA	NA	ebi-a-GCST000758	8	19885726	0.0079	8.27942e-109	96598	Triglycerides || id:ebi-a-GCST000758	TRUE	reported	igd	2	1	TRUE	-0.0694362	467.982855311649	-0.0694362	0.0052295678712788
rs1242229	C	T	C	T	-0.0938	0.0331	NA	0.8661	FALSE	FALSE	FALSE	finn-b-O15_PUERP_SEPSIS	11	117062370	0.0444	121441	0.4565	Puerperal sepsis || id:finn-b-O15_PUERP_SEPSIS	Puerperal sepsis	Puerperal sepsis || ||	TRUE	igd	NA	NA	NA	ebi-a-GCST000758	11	117062370	0.0075	9.94947e-38	96598	Triglycerides || id:ebi-a-GCST000758	TRUE	reported	igd	2	1	TRUE	-0.0402078	156.416711111111	-0.0402078	0.00213926673827712
rs12476704	A	C	A	C	-0.0611	-0.0088	NA	0.4279	FALSE	FALSE	FALSE	finn-b-O15_PUERP_SEPSIS	2	27613031	0.0306	121441	0.775001	Puerperal sepsis || id:finn-b-O15_PUERP_SEPSIS	Puerperal sepsis	Puerperal sepsis || ||	TRUE	igd	NA	NA	NA	ebi-a-GCST000758	2	27613031	0.0049	3.52696e-37	96598	Triglycerides || id:ebi-a-GCST000758	TRUE	reported	igd	2	1	TRUE	-0.0400882	155.485630987089	-0.0400882	-0.000825243
rs12543154	T	G	T	G	-0.071	0.0779	NA	0.1472	FALSE	FALSE	FALSE	finn-b-O15_PUERP_SEPSIS	8	19755977	0.0428	121441	0.0690097	Puerperal sepsis || id:finn-b-O15_PUERP_SEPSIS	Puerperal sepsis	Puerperal sepsis || ||	TRUE	igd	NA	NA	NA	ebi-a-GCST000758	8	19755977	0.0062	6.223e-31	96598	Triglycerides || id:ebi-a-GCST000758	TRUE	reported	igd	2	1	TRUE	-0.0368207	131.139438085328	-0.0368207	0.00522286348009165
rs1260326	C	T	C	T	-0.1159	-0.0102	NA	0.6502	FALSE	FALSE	FALSE	finn-b-O15_PUERP_SEPSIS	2	27730940	0.0318	121441	0.748201	Puerperal sepsis || id:finn-b-O15_PUERP_SEPSIS	Puerperal sepsis	Puerperal sepsis || ||	TRUE	igd	NA	NA	NA	ebi-a-GCST000758	2	27730940	0.0049	5.67545e-133	96598	Triglycerides || id:ebi-a-GCST000758	TRUE	reported	igd	2	1	TRUE	-0.0758846	559.467305289463	-0.0758846	-0.000920436
rs1263167	G	A	G	A	-0.0503	0.0255	NA	0.1464	FALSE	FALSE	FALSE	finn-b-O15_PUERP_SEPSIS	11	116677723	0.0428	121441	0.5521	Puerperal sepsis || id:finn-b-O15_PUERP_SEPSIS	Puerperal sepsis	Puerperal sepsis || ||	TRUE	igd	NA	NA	NA	ebi-a-GCST000758	11	116677723	0.0064	1.9829e-16	96598	Triglycerides || id:ebi-a-GCST000758	TRUE	reported	igd	2	1	TRUE	-0.0252796	61.769775390625	-0.0252796	0.00170968729949994
rs12678919	G	A	G	A	-0.1735	0.1006	NA	0.08539	FALSE	FALSE	FALSE	finn-b-O15_PUERP_SEPSIS	8	19844222	0.054	121441	0.0627596	Puerperal sepsis || id:finn-b-O15_PUERP_SEPSIS	Puerperal sepsis	Puerperal sepsis || ||	TRUE	igd	NA	NA	NA	ebi-a-GCST000758	8	19844222	0.0078	1.49968e-115	96598	Triglycerides || id:ebi-a-GCST000758	TRUE	reported	igd	2	1	TRUE	-0.0713865	494.777284681131	-0.0713865	0.00534587652981653
rs1275530	G	A	G	A	0.0442	-0.0159	NA	0.7459	FALSE	FALSE	FALSE	finn-b-O15_PUERP_SEPSIS	2	27432547	0.0348	121441	0.649	Puerperal sepsis || id:finn-b-O15_PUERP_SEPSIS	Puerperal sepsis	Puerperal sepsis || ||	TRUE	igd	NA	NA	NA	ebi-a-GCST000758	2	27432547	0.0052	1.21899e-17	96598	Triglycerides || id:ebi-a-GCST000758	TRUE	reported	igd	2	1	TRUE	0.027338645745199	72.25	0.027338645745199	-0.00131111
rs13023094	C	A	C	A	0.0802	-0.0093	NA	0.1931	FALSE	FALSE	FALSE	finn-b-O15_PUERP_SEPSIS	2	27910706	0.0383	121441	0.8089	Puerperal sepsis || id:finn-b-O15_PUERP_SEPSIS	Puerperal sepsis	Puerperal sepsis || ||	TRUE	igd	NA	NA	NA	ebi-a-GCST000758	2	27910706	0.0059	2.67178e-43	96598	Triglycerides || id:ebi-a-GCST000758	TRUE	reported	igd	2	1	TRUE	0.0436946039711635	184.775639184143	0.0436946039711635	-0.000696795
rs13030345	T	G	T	G	0.0767	-0.0044	NA	0.187	FALSE	FALSE	FALSE	finn-b-O15_PUERP_SEPSIS	2	28003174	0.0388	121441	0.9105	Puerperal sepsis || id:finn-b-O15_PUERP_SEPSIS	Puerperal sepsis	Puerperal sepsis || ||	TRUE	igd	NA	NA	NA	ebi-a-GCST000758	2	28003174	0.0065	2.51189e-33	96598	Triglycerides || id:ebi-a-GCST000758	TRUE	reported	igd	2	1	TRUE	0.0379393294312124	139.24	0.0379393294312124	-0.000325418
rs13030973	C	T	C	T	0.0793	-0.0068	NA	0.1931	FALSE	FALSE	FALSE	finn-b-O15_PUERP_SEPSIS	2	27928797	0.0383	121441	0.8583	Puerperal sepsis || id:finn-b-O15_PUERP_SEPSIS	Puerperal sepsis	Puerperal sepsis || ||	TRUE	igd	NA	NA	NA	ebi-a-GCST000758	2	27928797	0.0058	1.11789e-43	96598	Triglycerides || id:ebi-a-GCST000758	TRUE	reported	igd	2	1	TRUE	0.043948676389249	186.934898929845	0.043948676389249	-0.000509485
rs1320668	T	C	T	C	-0.0999	0.0451	NA	0.8646	FALSE	FALSE	FALSE	finn-b-O15_PUERP_SEPSIS	11	116967666	0.0443	121441	0.3091	Puerperal sepsis || id:finn-b-O15_PUERP_SEPSIS	Puerperal sepsis	Puerperal sepsis || ||	TRUE	igd	NA	NA	NA	ebi-a-GCST000758	11	116967666	0.0074	4.51128e-43	96598	Triglycerides || id:ebi-a-GCST000758	TRUE	reported	igd	2	1	TRUE	-0.0433955	182.25	-0.0433955	0.00292140569277139
rs13233571	T	C	T	C	-0.1139	0.0153	NA	0.1266	FALSE	FALSE	FALSE	finn-b-O15_PUERP_SEPSIS	7	72971231	0.0455	121441	0.736999	Puerperal sepsis || id:finn-b-O15_PUERP_SEPSIS	Puerperal sepsis	Puerperal sepsis || ||	TRUE	igd	NA	NA	NA	ebi-a-GCST000758	7	72971231	0.0073	9.30894e-58	96598	Triglycerides || id:ebi-a-GCST000758	TRUE	reported	igd	2	1	TRUE	-0.0501389	243.445486958154	-0.0501389	0.000964940957772541
rs13244268	C	T	C	T	-0.113	0.0082	NA	0.1256	FALSE	FALSE	FALSE	finn-b-O15_PUERP_SEPSIS	7	72911843	0.0457	121441	0.857	Puerperal sepsis || id:finn-b-O15_PUERP_SEPSIS	Puerperal sepsis	Puerperal sepsis || ||	TRUE	igd	NA	NA	NA	ebi-a-GCST000758	7	72911843	0.0073	7.45933e-57	96598	Triglycerides || id:ebi-a-GCST000758	TRUE	reported	igd	2	1	TRUE	-0.0497437	239.613435916682	-0.0497437	0.00051489479731483
rs13404446	A	G	A	G	-0.0513	-0.0018	NA	0.2263	FALSE	FALSE	FALSE	finn-b-O15_PUERP_SEPSIS	2	27519254	0.0363	121441	0.9605	Puerperal sepsis || id:finn-b-O15_PUERP_SEPSIS	Puerperal sepsis	Puerperal sepsis || ||	TRUE	igd	NA	NA	NA	ebi-a-GCST000758	2	27519254	0.0054	1.11096e-20	96598	Triglycerides || id:ebi-a-GCST000758	TRUE	reported	igd	2	1	TRUE	-0.0305521	90.25	-0.0305521	-0.000142294
rs13472	A	G	A	G	-0.061	-0.0067	NA	0.4283	FALSE	FALSE	FALSE	finn-b-O15_PUERP_SEPSIS	2	27600239	0.0306	121441	0.8262	Puerperal sepsis || id:finn-b-O15_PUERP_SEPSIS	Puerperal sepsis	Puerperal sepsis || ||	TRUE	igd	NA	NA	NA	ebi-a-GCST000758	2	27600239	0.0049	2.91407e-37	96598	Triglycerides || id:ebi-a-GCST000758	TRUE	reported	igd	2	1	TRUE	-0.0400227	154.977092877968	-0.0400227	-0.00062831
rs1351452	C	A	C	A	-0.1013	0.0253	NA	0.8336	FALSE	FALSE	FALSE	finn-b-O15_PUERP_SEPSIS	11	116943354	0.0407	121441	0.5345	Puerperal sepsis || id:finn-b-O15_PUERP_SEPSIS	Puerperal sepsis	Puerperal sepsis || ||	TRUE	igd	NA	NA	NA	ebi-a-GCST000758	11	116943354	0.0073	1.53709e-44	96598	Triglycerides || id:ebi-a-GCST000758	TRUE	reported	igd	2	1	TRUE	-0.0446041	192.563145055357	-0.0446041	0.00178380069925664
rs1535	G	A	G	A	0.0474	0.0322	NA	0.4126	FALSE	FALSE	FALSE	finn-b-O15_PUERP_SEPSIS	11	61597972	0.0307	121441	0.2935	Puerperal sepsis || id:finn-b-O15_PUERP_SEPSIS	Puerperal sepsis	Puerperal sepsis || ||	TRUE	igd	NA	NA	NA	ebi-a-GCST000758	11	61597972	0.005	5.00726e-23	96598	Triglycerides || id:ebi-a-GCST000758	TRUE	reported	igd	2	1	TRUE	0.0304878522933191	89.8704	0.0304878522933191	0.00300979168419635
rs1561535	T	C	T	C	-0.0434	0.0283	NA	0.2405	FALSE	FALSE	FALSE	finn-b-O15_PUERP_SEPSIS	2	27471025	0.0355	121441	0.4255	Puerperal sepsis || id:finn-b-O15_PUERP_SEPSIS	Puerperal sepsis	Puerperal sepsis || ||	TRUE	igd	NA	NA	NA	ebi-a-GCST000758	2	27471025	0.0053	7.59626e-17	96598	Triglycerides || id:ebi-a-GCST000758	TRUE	reported	igd	2	1	TRUE	-0.026338	67.0544677821289	-0.026338	0.00228758823837119
rs1659685	T	C	T	C	0.0461	-0.0152	NA	0.7454	FALSE	FALSE	FALSE	finn-b-O15_PUERP_SEPSIS	2	27420690	0.0348	121441	0.662599	Puerperal sepsis || id:finn-b-O15_PUERP_SEPSIS	Puerperal sepsis	Puerperal sepsis || ||	TRUE	igd	NA	NA	NA	ebi-a-GCST000758	2	27420690	0.0052	8.7438e-19	96598	Triglycerides || id:ebi-a-GCST000758	TRUE	reported	igd	2	1	TRUE	0.0285129006596375	78.5950443786982	0.0285129006596375	-0.00125339
rs17120139	A	G	A	G	0.1017	-0.0192	NA	0.172	FALSE	FALSE	FALSE	finn-b-O15_PUERP_SEPSIS	11	116774201	0.0402	121441	0.633	Puerperal sepsis || id:finn-b-O15_PUERP_SEPSIS	Puerperal sepsis	Puerperal sepsis || ||	TRUE	igd	NA	NA	NA	ebi-a-GCST000758	11	116774201	0.0075	5.87354e-42	96598	Triglycerides || id:ebi-a-GCST000758	TRUE	reported	igd	2	1	TRUE	0.0435880222836734	183.874	0.0435880222836734	-0.00137055
rs17145750	T	C	T	C	-0.1124	-0.0194	NA	0.1481	FALSE	FALSE	FALSE	finn-b-O15_PUERP_SEPSIS	7	73026378	0.0427	121441	0.649201	Puerperal sepsis || id:finn-b-O15_PUERP_SEPSIS	Puerperal sepsis	Puerperal sepsis || ||	TRUE	igd	NA	NA	NA	ebi-a-GCST000758	7	73026378	0.0072	1.56892e-58	96598	Triglycerides || id:ebi-a-GCST000758	TRUE	reported	igd	2	1	TRUE	-0.0501657	243.706790123457	-0.0501657	-0.00130375
rs17145817	G	A	G	A	-0.0801	0.0595	NA	0.2588	FALSE	FALSE	FALSE	finn-b-O15_PUERP_SEPSIS	7	73046779	0.0346	121441	0.0855598	Puerperal sepsis || id:finn-b-O15_PUERP_SEPSIS	Puerperal sepsis	Puerperal sepsis || ||	TRUE	igd	NA	NA	NA	ebi-a-GCST000758	7	73046779	0.006	2.80285e-41	96598	Triglycerides || id:ebi-a-GCST000758	TRUE	reported	igd	2	1	TRUE	-0.0429142	178.222	-0.0429142	0.00493465151250132
rs17174502	A	G	A	G	0.105	-0.0227	NA	0.169	FALSE	FALSE	FALSE	finn-b-O15_PUERP_SEPSIS	11	116759655	0.0405	121441	0.5743	Puerperal sepsis || id:finn-b-O15_PUERP_SEPSIS	Puerperal sepsis	Puerperal sepsis || ||	TRUE	igd	NA	NA	NA	ebi-a-GCST000758	11	116759655	0.0074	2.4632e-46	96598	Triglycerides || id:ebi-a-GCST000758	TRUE	reported	igd	2	1	TRUE	0.0456064095910296	201.333089846603	0.0456064095910296	-0.00160839
rs17216525	T	C	T	C	-0.0911	0.0655	NA	0.06615	FALSE	FALSE	FALSE	finn-b-O15_PUERP_SEPSIS	19	19662220	0.061	121441	0.2833	Puerperal sepsis || id:finn-b-O15_PUERP_SEPSIS	Puerperal sepsis	Puerperal sepsis || ||	TRUE	igd	NA	NA	NA	ebi-a-GCST000758	19	19662220	0.0089	8.25277e-27	96598	Triglycerides || id:ebi-a-GCST000758	TRUE	reported	igd	2	1	TRUE	-0.0329165	104.774775912132	-0.0329165	0.00308127394897261
rs174528	C	T	C	T	0.0458	0.0356	NA	0.4194	FALSE	FALSE	FALSE	finn-b-O15_PUERP_SEPSIS	11	61543499	0.0307	121441	0.2453	Puerperal sepsis || id:finn-b-O15_PUERP_SEPSIS	Puerperal sepsis	Puerperal sepsis || ||	TRUE	igd	NA	NA	NA	ebi-a-GCST000758	11	61543499	0.0051	1.33107e-20	96598	Triglycerides || id:ebi-a-GCST000758	TRUE	reported	igd	2	1	TRUE	0.0288824819862196	80.6474432910419	0.0288824819862196	0.00332759242411104
rs174546	T	C	T	C	0.0484	0.0361	NA	0.4129	FALSE	FALSE	FALSE	finn-b-O15_PUERP_SEPSIS	11	61569830	0.0307	121441	0.239	Puerperal sepsis || id:finn-b-O15_PUERP_SEPSIS	Puerperal sepsis	Puerperal sepsis || ||	TRUE	igd	NA	NA	NA	ebi-a-GCST000758	11	61569830	0.0049	5.41253e-24	96598	Triglycerides || id:ebi-a-GCST000758	TRUE	reported	igd	2	1	TRUE	0.0317651194690632	97.5660141607663	0.0317651194690632	0.00337432774431094
rs174556	T	C	T	C	0.0486	0.045	NA	0.3854	FALSE	FALSE	FALSE	finn-b-O15_PUERP_SEPSIS	11	61580635	0.0311	121441	0.1476	Puerperal sepsis || id:finn-b-O15_PUERP_SEPSIS	Puerperal sepsis	Puerperal sepsis || ||	TRUE	igd	NA	NA	NA	ebi-a-GCST000758	11	61580635	0.0051	5.37898e-23	96598	Triglycerides || id:ebi-a-GCST000758	TRUE	reported	igd	2	1	TRUE	0.0306466125634052	90.8096885813148	0.0306466125634052	0.00415211420052432
rs174583	T	C	T	C	0.0477	0.0309	NA	0.4139	FALSE	FALSE	FALSE	finn-b-O15_PUERP_SEPSIS	11	61609750	0.0307	121441	0.3142	Puerperal sepsis || id:finn-b-O15_PUERP_SEPSIS	Puerperal sepsis	Puerperal sepsis || ||	TRUE	igd	NA	NA	NA	ebi-a-GCST000758	11	61609750	0.005	3.24265e-22	96598	Triglycerides || id:ebi-a-GCST000758	TRUE	reported	igd	2	1	TRUE	0.0306806323199206	91.0116	0.0306806323199206	0.0028882793903379
rs174601	T	C	T	C	0.0509	0.0346	NA	0.4259	FALSE	FALSE	FALSE	finn-b-O15_PUERP_SEPSIS	11	61623140	0.0306	121441	0.2589	Puerperal sepsis || id:finn-b-O15_PUERP_SEPSIS	Puerperal sepsis	Puerperal sepsis || ||	TRUE	igd	NA	NA	NA	ebi-a-GCST000758	11	61623140	0.0053	1.19895e-22	96598	Triglycerides || id:ebi-a-GCST000758	TRUE	reported	igd	2	1	TRUE	0.0308855331224112	92.2324670701317	0.0308855331224112	0.0032446906327384
rs17730649	A	C	A	C	0.0498	0.0192	NA	0.4214	FALSE	FALSE	FALSE	finn-b-O15_PUERP_SEPSIS	8	126465305	0.0307	121441	0.5309	Puerperal sepsis || id:finn-b-O15_PUERP_SEPSIS	Puerperal sepsis	Puerperal sepsis || ||	TRUE	igd	NA	NA	NA	ebi-a-GCST000758	8	126465305	0.0051	1.92398e-23	96598	Triglycerides || id:ebi-a-GCST000758	TRUE	reported	igd	2	1	TRUE	0.0314025818232003	95.3494809688581	0.0314025818232003	0.00179466363421882
rs1781221	C	A	C	A	0.0661	-0.0261	NA	0.7362	FALSE	FALSE	FALSE	finn-b-O15_PUERP_SEPSIS	1	63006842	0.0344	121441	0.447	Puerperal sepsis || id:finn-b-O15_PUERP_SEPSIS	Puerperal sepsis	Puerperal sepsis || ||	TRUE	igd	NA	NA	NA	ebi-a-GCST000758	1	63006842	0.005	3.98016e-42	96598	Triglycerides || id:ebi-a-GCST000758	TRUE	reported	igd	2	1	TRUE	0.0424971064143902	174.768	0.0424971064143902	-0.00217722
rs1841068	T	C	T	C	0.0423	-0.0159	NA	0.6778	FALSE	FALSE	FALSE	finn-b-O15_PUERP_SEPSIS	2	28191629	0.0323	121441	0.622499	Puerperal sepsis || id:finn-b-O15_PUERP_SEPSIS	Puerperal sepsis	Puerperal sepsis || ||	TRUE	igd	NA	NA	NA	ebi-a-GCST000758	2	28191629	0.0056	1.8412e-15	96598	Triglycerides || id:ebi-a-GCST000758	TRUE	reported	igd	2	1	TRUE	0.0242965463156996	57.0564413265306	0.0242965463156996	-0.00141259
rs1919127	C	T	C	T	0.0867	-0.0307	NA	0.2804	FALSE	FALSE	FALSE	finn-b-O15_PUERP_SEPSIS	2	27801493	0.0336	121441	0.3613	Puerperal sepsis || id:finn-b-O15_PUERP_SEPSIS	Puerperal sepsis	Puerperal sepsis || ||	TRUE	igd	NA	NA	NA	ebi-a-GCST000758	2	27801493	0.0053	2.81968e-62	96598	Triglycerides || id:ebi-a-GCST000758	TRUE	reported	igd	2	1	TRUE	0.0525609159067533	267.600213599146	0.0525609159067533	-0.00262191
rs1919484	A	G	A	G	-0.1134	0.0402	NA	0.2492	FALSE	FALSE	FALSE	finn-b-O15_PUERP_SEPSIS	8	19869676	0.0349	121441	0.2494	Puerperal sepsis || id:finn-b-O15_PUERP_SEPSIS	Puerperal sepsis	Puerperal sepsis || ||	TRUE	igd	NA	NA	NA	ebi-a-GCST000758	8	19869676	0.0053	8.01678e-107	96598	Triglycerides || id:ebi-a-GCST000758	TRUE	reported	igd	2	1	TRUE	-0.0686801	457.798504805981	-0.0686801	0.00330536300912444
rs1979722	A	G	A	G	-0.0652	0.0258	NA	0.2636	FALSE	FALSE	FALSE	finn-b-O15_PUERP_SEPSIS	1	62940097	0.0344	121441	0.4531	Puerperal sepsis || id:finn-b-O15_PUERP_SEPSIS	Puerperal sepsis	Puerperal sepsis || ||	TRUE	igd	NA	NA	NA	ebi-a-GCST000758	1	62940097	0.005	4.44734e-41	96598	Triglycerides || id:ebi-a-GCST000758	TRUE	reported	igd	2	1	TRUE	-0.0419195	170.042	-0.0419195	0.0021521927615949
rs2010087	T	C	T	C	-0.0607	-0.0087	NA	0.428	FALSE	FALSE	FALSE	finn-b-O15_PUERP_SEPSIS	2	27637235	0.0306	121441	0.7756	Puerperal sepsis || id:finn-b-O15_PUERP_SEPSIS	Puerperal sepsis	Puerperal sepsis || ||	TRUE	igd	NA	NA	NA	ebi-a-GCST000758	2	27637235	0.0049	7.26775e-37	96598	Triglycerides || id:ebi-a-GCST000758	TRUE	reported	igd	2	1	TRUE	-0.0398262	153.456476468138	-0.0398262	-0.000815866
rs2075292	T	G	T	G	-0.106	0.0209	NA	0.8268	FALSE	FALSE	FALSE	finn-b-O15_PUERP_SEPSIS	11	116732512	0.04	121441	0.6018	Puerperal sepsis || id:finn-b-O15_PUERP_SEPSIS	Puerperal sepsis	Puerperal sepsis || ||	TRUE	igd	NA	NA	NA	ebi-a-GCST000758	11	116732512	0.0073	8.33681e-50	96598	Triglycerides || id:ebi-a-GCST000758	TRUE	reported	igd	2	1	TRUE	-0.0466692	210.846312629011	-0.0466692	0.00149936274437375
rs2131925	T	G	T	G	0.0665	-0.0263	NA	0.7362	FALSE	FALSE	FALSE	finn-b-O15_PUERP_SEPSIS	1	63025942	0.0344	121441	0.4447	Puerperal sepsis || id:finn-b-O15_PUERP_SEPSIS	Puerperal sepsis	Puerperal sepsis || ||	TRUE	igd	NA	NA	NA	ebi-a-GCST000758	1	63025942	0.005	8.83487e-43	96598	Triglycerides || id:ebi-a-GCST000758	TRUE	reported	igd	2	1	TRUE	0.0427538063215907	176.89	0.0427538063215907	-0.0021939
rs2228603	T	C	T	C	-0.0875	0.0748	NA	0.06967	FALSE	FALSE	FALSE	finn-b-O15_PUERP_SEPSIS	19	19329924	0.0598	121441	0.2115	Puerperal sepsis || id:finn-b-O15_PUERP_SEPSIS	Puerperal sepsis	Puerperal sepsis || ||	TRUE	igd	NA	NA	NA	ebi-a-GCST000758	19	19329924	0.0094	1.49005e-23	96598	Triglycerides || id:ebi-a-GCST000758	TRUE	reported	igd	2	1	TRUE	-0.0299368	86.6483703033046	-0.0299368	0.00358937244972321
rs2247056	C	T	C	T	0.0424	-0.0291	NA	0.7637	FALSE	FALSE	FALSE	finn-b-O15_PUERP_SEPSIS	6	31265490	0.0386	121441	0.4507	Puerperal sepsis || id:finn-b-O15_PUERP_SEPSIS	Puerperal sepsis	Puerperal sepsis || ||	TRUE	igd	NA	NA	NA	ebi-a-GCST000758	6	31265490	0.0054	1.59809e-15	96598	Triglycerides || id:ebi-a-GCST000758	TRUE	reported	igd	2	1	TRUE	0.0252553840564258	61.6515775034293	0.0252553840564258	-0.00216334
rs2266788	A	G	A	G	-0.2157	-0.0388	NA	0.9178	FALSE	FALSE	FALSE	finn-b-O15_PUERP_SEPSIS	11	116660686	0.0551	121441	0.4817	Puerperal sepsis || id:finn-b-O15_PUERP_SEPSIS	Puerperal sepsis	Puerperal sepsis || ||	TRUE	igd	NA	NA	NA	ebi-a-GCST000758	11	116660686	0.0095	5.42001e-115	96598	Triglycerides || id:ebi-a-GCST000758	TRUE	reported	igd	2	1	TRUE	-0.0728603	515.528975069252	-0.0728603	-0.00202069
rs2303369	T	C	T	C	-0.0605	-0.0076	NA	0.4286	FALSE	FALSE	FALSE	finn-b-O15_PUERP_SEPSIS	2	27715416	0.0306	121441	0.8046	Puerperal sepsis || id:finn-b-O15_PUERP_SEPSIS	Puerperal sepsis	Puerperal sepsis || ||	TRUE	igd	NA	NA	NA	ebi-a-GCST000758	2	27715416	0.0049	8.3888e-37	96598	Triglycerides || id:ebi-a-GCST000758	TRUE	reported	igd	2	1	TRUE	-0.0396951	152.446897126197	-0.0396951	-0.00071271
rs2304128	T	G	T	G	-0.0842	0.0366	NA	0.07704	FALSE	FALSE	FALSE	finn-b-O15_PUERP_SEPSIS	19	19746151	0.057	121441	0.520701	Puerperal sepsis || id:finn-b-O15_PUERP_SEPSIS	Puerperal sepsis	Puerperal sepsis || ||	TRUE	igd	NA	NA	NA	ebi-a-GCST000758	19	19746151	0.0094	1.27791e-20	96598	Triglycerides || id:ebi-a-GCST000758	TRUE	reported	igd	2	1	TRUE	-0.0288087	80.2358533272974	-0.0288087	0.00184258020555239
rs2304130	G	A	G	A	-0.0685	0.046	NA	0.05782	FALSE	FALSE	FALSE	finn-b-O15_PUERP_SEPSIS	19	19789528	0.0652	121441	0.4803	Puerperal sepsis || id:finn-b-O15_PUERP_SEPSIS	Puerperal sepsis	Puerperal sepsis || ||	TRUE	igd	NA	NA	NA	ebi-a-GCST000758	19	19789528	0.0093	2.0408e-15	96598	Triglycerides || id:ebi-a-GCST000758	TRUE	reported	igd	2	1	TRUE	-0.0236922	54.251936640074	-0.0236922	0.00202455814769051
rs2305929	G	A	G	A	0.0672	0.0018	NA	0.1695	FALSE	FALSE	FALSE	finn-b-O15_PUERP_SEPSIS	2	28113911	0.0404	121441	0.9651	Puerperal sepsis || id:finn-b-O15_PUERP_SEPSIS	Puerperal sepsis	Puerperal sepsis || ||	TRUE	igd	NA	NA	NA	ebi-a-GCST000758	2	28113911	0.0062	4.21697e-28	96598	Triglycerides || id:ebi-a-GCST000758	TRUE	reported	igd	2	1	TRUE	0.034852511853839	117.477627471384	0.034852511853839	0.000127853330401715
rs2384656	G	A	G	A	0.0866	-0.0324	NA	0.2795	FALSE	FALSE	FALSE	finn-b-O15_PUERP_SEPSIS	2	27832055	0.0337	121441	0.3365	Puerperal sepsis || id:finn-b-O15_PUERP_SEPSIS	Puerperal sepsis	Puerperal sepsis || ||	TRUE	igd	NA	NA	NA	ebi-a-GCST000758	2	27832055	0.0053	7.12033e-62	96598	Triglycerides || id:ebi-a-GCST000758	TRUE	reported	igd	2	1	TRUE	0.0525004592067146	266.983268066928	0.0525004592067146	-0.00275889
rs2385114	T	C	T	C	0.0455	-0.0393	NA	0.5148	FALSE	FALSE	FALSE	finn-b-O15_PUERP_SEPSIS	8	126447308	0.0304	121441	0.1965	Puerperal sepsis || id:finn-b-O15_PUERP_SEPSIS	Puerperal sepsis	Puerperal sepsis || ||	TRUE	igd	NA	NA	NA	ebi-a-GCST000758	8	126447308	0.0052	1.95389e-19	96598	Triglycerides || id:ebi-a-GCST000758	TRUE	reported	igd	2	1	TRUE	0.0281420958399566	76.5625	0.0281420958399566	-0.00370968
rs2839791	C	A	C	A	0.0425	-0.0159	NA	0.6778	FALSE	FALSE	FALSE	finn-b-O15_PUERP_SEPSIS	2	28232279	0.0323	121441	0.622801	Puerperal sepsis || id:finn-b-O15_PUERP_SEPSIS	Puerperal sepsis	Puerperal sepsis || ||	TRUE	igd	NA	NA	NA	ebi-a-GCST000758	2	28232279	0.0056	1.92708e-15	96598	Triglycerides || id:ebi-a-GCST000758	TRUE	reported	igd	2	1	TRUE	0.0244113553072094	57.5972576530612	0.0244113553072094	-0.00141259
rs2954038	A	C	A	C	-0.0673	-0.0158	NA	0.7407	FALSE	FALSE	FALSE	finn-b-O15_PUERP_SEPSIS	8	126507389	0.0344	121441	0.6459	Puerperal sepsis || id:finn-b-O15_PUERP_SEPSIS	Puerperal sepsis	Puerperal sepsis || ||	TRUE	igd	NA	NA	NA	ebi-a-GCST000758	8	126507389	0.0057	1.01508e-31	96598	Triglycerides || id:ebi-a-GCST000758	TRUE	reported	igd	2	1	TRUE	-0.0379619	139.40566328101	-0.0379619	-0.00131801
rs3739095	A	G	A	G	-0.0724	-0.0061	NA	0.4617	FALSE	FALSE	FALSE	finn-b-O15_PUERP_SEPSIS	2	27556721	0.0304	121441	0.8414	Puerperal sepsis || id:finn-b-O15_PUERP_SEPSIS	Puerperal sepsis	Puerperal sepsis || ||	TRUE	igd	NA	NA	NA	ebi-a-GCST000758	2	27556721	0.0051	2.96278e-46	96598	Triglycerides || id:ebi-a-GCST000758	TRUE	reported	igd	2	1	TRUE	-0.0456285	201.528642829681	-0.0456285	-0.000575807
rs3779788	T	C	T	C	-0.0876	-0.0026	NA	0.119	FALSE	FALSE	FALSE	finn-b-O15_PUERP_SEPSIS	8	19803093	0.047	121441	0.9552	Puerperal sepsis || id:finn-b-O15_PUERP_SEPSIS	Puerperal sepsis	Puerperal sepsis || ||	TRUE	igd	NA	NA	NA	ebi-a-GCST000758	8	19803093	0.0073	6.25749e-36	96598	Triglycerides || id:ebi-a-GCST000758	TRUE	reported	igd	2	1	TRUE	-0.0385814	144	-0.0385814	-0.000158744
rs3794991	T	C	T	C	-0.0909	0.0605	NA	0.06637	FALSE	FALSE	FALSE	finn-b-O15_PUERP_SEPSIS	19	19610596	0.0609	121441	0.3202	Puerperal sepsis || id:finn-b-O15_PUERP_SEPSIS	Puerperal sepsis	Puerperal sepsis || ||	TRUE	igd	NA	NA	NA	ebi-a-GCST000758	19	19610596	0.0089	1.46386e-26	96598	Triglycerides || id:ebi-a-GCST000758	TRUE	reported	igd	2	1	TRUE	-0.0328443	104.315237975003	-0.0328443	0.00285073748335609
rs3825041	C	T	C	T	-0.2026	-0.0348	NA	0.9206	FALSE	FALSE	FALSE	finn-b-O15_PUERP_SEPSIS	11	116631707	0.056	121441	0.5347	Puerperal sepsis || id:finn-b-O15_PUERP_SEPSIS	Puerperal sepsis	Puerperal sepsis || ||	TRUE	igd	NA	NA	NA	ebi-a-GCST000758	11	116631707	0.0089	2.5527e-121	96598	Triglycerides || id:ebi-a-GCST000758	TRUE	reported	igd	2	1	TRUE	-0.073048	518.201742204267	-0.073048	-0.00178325
rs389883	T	G	T	G	0.039	-0.0221	NA	0.7181	FALSE	FALSE	FALSE	finn-b-O15_PUERP_SEPSIS	6	31947460	0.0363	121441	0.5433	Puerperal sepsis || id:finn-b-O15_PUERP_SEPSIS	Puerperal sepsis	Puerperal sepsis || ||	TRUE	igd	NA	NA	NA	ebi-a-GCST000758	6	31947460	0.0053	3.95276e-15	96598	Triglycerides || id:ebi-a-GCST000758	TRUE	reported	igd	2	1	TRUE	0.0236694124291473	54.1473834104663	0.0236694124291473	-0.00174705
rs4128744	T	C	T	C	-0.1347	0.0928	NA	0.106	FALSE	FALSE	FALSE	finn-b-O15_PUERP_SEPSIS	8	19919655	0.0492	121441	0.0589603	Puerperal sepsis || id:finn-b-O15_PUERP_SEPSIS	Puerperal sepsis	Puerperal sepsis || ||	TRUE	igd	NA	NA	NA	ebi-a-GCST000758	8	19919655	0.0075	6.16737e-76	96598	Triglycerides || id:ebi-a-GCST000758	TRUE	reported	igd	2	1	TRUE	-0.0576903	322.562	-0.0576903	0.00541249391174993
rs4360309	T	C	T	C	0.0474	0.0153	NA	0.505	FALSE	FALSE	FALSE	finn-b-O15_PUERP_SEPSIS	8	126523523	0.0305	121441	0.6152	Puerperal sepsis || id:finn-b-O15_PUERP_SEPSIS	Puerperal sepsis	Puerperal sepsis || ||	TRUE	igd	NA	NA	NA	ebi-a-GCST000758	8	126523523	0.0051	3.68383e-21	96598	Triglycerides || id:ebi-a-GCST000758	TRUE	reported	igd	2	1	TRUE	0.0298905907079094	86.3806228373702	0.0298905907079094	0.00143950126327096
rs439401	C	T	C	T	0.0647	0.016	NA	0.7108	FALSE	FALSE	FALSE	finn-b-O15_PUERP_SEPSIS	19	45414451	0.0334	121441	0.632501	Puerperal sepsis || id:finn-b-O15_PUERP_SEPSIS	Puerperal sepsis	Puerperal sepsis || ||	TRUE	igd	NA	NA	NA	ebi-a-GCST000758	19	45414451	0.0062	1.14209e-30	96598	Triglycerides || id:ebi-a-GCST000758	TRUE	reported	igd	2	1	TRUE	0.0335574037030536	108.899323621228	0.0335574037030536	0.00137465594413536
rs4401177	A	G	A	G	0.0645	0.025	NA	0.1037	FALSE	FALSE	FALSE	finn-b-O15_PUERP_SEPSIS	2	28344285	0.0497	121441	0.614601	Puerperal sepsis || id:finn-b-O15_PUERP_SEPSIS	Puerperal sepsis	Puerperal sepsis || ||	TRUE	igd	NA	NA	NA	ebi-a-GCST000758	2	28344285	0.0079	4.1419e-18	96598	Triglycerides || id:ebi-a-GCST000758	TRUE	reported	igd	2	1	TRUE	0.0262605158146508	66.6599903861561	0.0262605158146508	0.00144345774908819
rs4407894	C	T	C	T	-0.061	-0.0361	NA	0.6355	FALSE	FALSE	FALSE	finn-b-O15_PUERP_SEPSIS	8	19933896	0.0316	121441	0.2532	Puerperal sepsis || id:finn-b-O15_PUERP_SEPSIS	Puerperal sepsis	Puerperal sepsis || ||	TRUE	igd	NA	NA	NA	ebi-a-GCST000758	8	19933896	0.0053	1.29688e-32	96598	Triglycerides || id:ebi-a-GCST000758	TRUE	reported	igd	2	1	TRUE	-0.0370064	132.467070131719	-0.0370064	-0.00327822
rs4465830	G	A	G	A	0.0498	0.0067	NA	0.1487	FALSE	FALSE	FALSE	finn-b-O15_PUERP_SEPSIS	20	44585420	0.0426	121441	0.8742	Puerperal sepsis || id:finn-b-O15_PUERP_SEPSIS	Puerperal sepsis	Puerperal sepsis || ||	TRUE	igd	NA	NA	NA	ebi-a-GCST000758	20	44585420	0.0061	1.96879e-17	96598	Triglycerides || id:ebi-a-GCST000758	TRUE	reported	igd	2	1	TRUE	0.0262585148685397	66.6498253157753	0.0262585148685397	0.000451321547096841
rs4587594	A	G	A	G	-0.0665	0.0269	NA	0.2636	FALSE	FALSE	FALSE	finn-b-O15_PUERP_SEPSIS	1	63133930	0.0344	121441	0.4341	Puerperal sepsis || id:finn-b-O15_PUERP_SEPSIS	Puerperal sepsis	Puerperal sepsis || ||	TRUE	igd	NA	NA	NA	ebi-a-GCST000758	1	63133930	0.005	2.11885e-42	96598	Triglycerides || id:ebi-a-GCST000758	TRUE	reported	igd	2	1	TRUE	-0.0427538	176.89	-0.0427538	0.00224395246550192
rs4665382	C	T	C	T	0.0875	-0.0322	NA	0.2806	FALSE	FALSE	FALSE	finn-b-O15_PUERP_SEPSIS	2	27783801	0.0336	121441	0.3384	Puerperal sepsis || id:finn-b-O15_PUERP_SEPSIS	Puerperal sepsis	Puerperal sepsis || ||	TRUE	igd	NA	NA	NA	ebi-a-GCST000758	2	27783801	0.0053	7.48686e-63	96598	Triglycerides || id:ebi-a-GCST000758	TRUE	reported	igd	2	1	TRUE	0.0530445486466023	272.561409754361	0.0530445486466023	-0.00275002
rs4665965	C	T	C	T	-0.0518	-0.0038	NA	0.2256	FALSE	FALSE	FALSE	finn-b-O15_PUERP_SEPSIS	2	27536380	0.0363	121441	0.9169	Puerperal sepsis || id:finn-b-O15_PUERP_SEPSIS	Puerperal sepsis	Puerperal sepsis || ||	TRUE	igd	NA	NA	NA	ebi-a-GCST000758	2	27536380	0.0054	7.12853e-21	96598	Triglycerides || id:ebi-a-GCST000758	TRUE	reported	igd	2	1	TRUE	-0.0308496	92.0178326474623	-0.0308496	-0.000300399
rs4665978	C	T	C	T	-0.073	-0.0128	NA	0.4529	FALSE	FALSE	FALSE	finn-b-O15_PUERP_SEPSIS	2	27648726	0.0304	121441	0.6743	Puerperal sepsis || id:finn-b-O15_PUERP_SEPSIS	Puerperal sepsis	Puerperal sepsis || ||	TRUE	igd	NA	NA	NA	ebi-a-GCST000758	2	27648726	0.0049	3.32124e-52	96598	Triglycerides || id:ebi-a-GCST000758	TRUE	reported	igd	2	1	TRUE	-0.0478794	221.949187838401	-0.0478794	-0.00120825
rs4665987	A	G	A	G	0.0905	-0.0318	NA	0.2801	FALSE	FALSE	FALSE	finn-b-O15_PUERP_SEPSIS	2	27755825	0.0337	121441	0.3446	Puerperal sepsis || id:finn-b-O15_PUERP_SEPSIS	Puerperal sepsis	Puerperal sepsis || ||	TRUE	igd	NA	NA	NA	ebi-a-GCST000758	2	27755825	0.0054	6.42688e-66	96598	Triglycerides || id:ebi-a-GCST000758	TRUE	reported	igd	2	1	TRUE	0.0538449234425942	280.872770919067	0.0538449234425942	-0.0027078
rs4665991	A	G	A	G	0.0889	-0.033	NA	0.2807	FALSE	FALSE	FALSE	finn-b-O15_PUERP_SEPSIS	2	27766284	0.0336	121441	0.3266	Puerperal sepsis || id:finn-b-O15_PUERP_SEPSIS	Puerperal sepsis	Puerperal sepsis || ||	TRUE	igd	NA	NA	NA	ebi-a-GCST000758	2	27766284	0.0054	2.62906e-64	96598	Triglycerides || id:ebi-a-GCST000758	TRUE	reported	igd	2	1	TRUE	0.0528956564168065	271.02914951989	0.0528956564168065	-0.00281834
rs4666012	G	A	G	A	-0.0455	0.0136	NA	0.2745	FALSE	FALSE	FALSE	finn-b-O15_PUERP_SEPSIS	2	28018293	0.0338	121441	0.687299	Puerperal sepsis || id:finn-b-O15_PUERP_SEPSIS	Puerperal sepsis	Puerperal sepsis || ||	TRUE	igd	NA	NA	NA	ebi-a-GCST000758	2	28018293	0.0058	5.65848e-16	96598	Triglycerides || id:ebi-a-GCST000758	TRUE	reported	igd	2	1	TRUE	-0.0252328	61.5413198573127	-0.0252328	0.00115462997376651
rs4803	G	A	G	A	-0.0584	-0.0071	NA	0.4282	FALSE	FALSE	FALSE	finn-b-O15_PUERP_SEPSIS	2	27667297	0.0306	121441	0.8154	Puerperal sepsis || id:finn-b-O15_PUERP_SEPSIS	Puerperal sepsis	Puerperal sepsis || ||	TRUE	igd	NA	NA	NA	ebi-a-GCST000758	2	27667297	0.0049	1.02494e-34	96598	Triglycerides || id:ebi-a-GCST000758	TRUE	reported	igd	2	1	TRUE	-0.0383193	142.047480216576	-0.0383193	-0.000665821
rs4810479	T	C	T	C	-0.0459	0.0162	NA	0.7471	FALSE	FALSE	FALSE	finn-b-O15_PUERP_SEPSIS	20	44545048	0.0349	121441	0.6414	Puerperal sepsis || id:finn-b-O15_PUERP_SEPSIS	Puerperal sepsis	Puerperal sepsis || ||	TRUE	igd	NA	NA	NA	ebi-a-GCST000758	20	44545048	0.0055	4.68813e-18	96598	Triglycerides || id:ebi-a-GCST000758	TRUE	reported	igd	2	1	TRUE	-0.0268419	69.6466115702479	-0.0268419	0.00133201805367584
rs4915853	A	C	A	C	0.0539	0.0019	NA	0.631	FALSE	FALSE	FALSE	finn-b-O15_PUERP_SEPSIS	1	63191577	0.0315	121441	0.9523	Puerperal sepsis || id:finn-b-O15_PUERP_SEPSIS	Puerperal sepsis	Puerperal sepsis || ||	TRUE	igd	NA	NA	NA	ebi-a-GCST000758	1	63191577	0.005	3.30522e-30	96598	Triglycerides || id:ebi-a-GCST000758	TRUE	reported	igd	2	1	TRUE	0.034663954873043	116.208	0.034663954873043	0.000173086800261704
rs508487	T	C	T	C	0.2208	-0.0404	NA	0.06028	FALSE	FALSE	FALSE	finn-b-O15_PUERP_SEPSIS	11	117075566	0.0638	121441	0.5264	Puerperal sepsis || id:finn-b-O15_PUERP_SEPSIS	Puerperal sepsis	Puerperal sepsis || ||	TRUE	igd	NA	NA	NA	ebi-a-GCST000758	11	117075566	0.0126	9.7051e-71	96598	Triglycerides || id:ebi-a-GCST000758	TRUE	reported	igd	2	1	TRUE	0.0562936909700469	307.083900226757	0.0562936909700469	-0.00181711
rs5110	A	C	A	C	0.1546	-0.1087	NA	0.04762	FALSE	FALSE	FALSE	finn-b-O15_PUERP_SEPSIS	11	116691634	0.0715	121441	0.1286	Puerperal sepsis || id:finn-b-O15_PUERP_SEPSIS	Puerperal sepsis	Puerperal sepsis || ||	TRUE	igd	NA	NA	NA	ebi-a-GCST000758	11	116691634	0.0124	1.62106e-34	96598	Triglycerides || id:ebi-a-GCST000758	TRUE	reported	igd	2	1	TRUE	0.0400828944729534	155.444588969823	0.0400828944729534	-0.00436255
rs511676	G	T	G	T	-0.1028	0.0262	NA	0.8349	FALSE	FALSE	FALSE	finn-b-O15_PUERP_SEPSIS	11	116824884	0.0408	121441	0.521	Puerperal sepsis || id:finn-b-O15_PUERP_SEPSIS	Puerperal sepsis	Puerperal sepsis || ||	TRUE	igd	NA	NA	NA	ebi-a-GCST000758	11	116824884	0.0074	2.05779e-44	96598	Triglycerides || id:ebi-a-GCST000758	TRUE	reported	igd	2	1	TRUE	-0.0446528	192.984660336012	-0.0446528	0.00184272827481863
rs579890	G	A	G	A	-0.1011	0.0194	NA	0.8346	FALSE	FALSE	FALSE	finn-b-O15_PUERP_SEPSIS	11	116798963	0.0408	121441	0.6337	Puerperal sepsis || id:finn-b-O15_PUERP_SEPSIS	Puerperal sepsis	Puerperal sepsis || ||	TRUE	igd	NA	NA	NA	ebi-a-GCST000758	11	116798963	0.0074	1.03205e-43	96598	Triglycerides || id:ebi-a-GCST000758	TRUE	reported	igd	2	1	TRUE	-0.0439158	186.654674945215	-0.0439158	0.00136446396751706
rs588918	C	T	C	T	-0.1016	0.0253	NA	0.8337	FALSE	FALSE	FALSE	finn-b-O15_PUERP_SEPSIS	11	116856642	0.0407	121441	0.5342	Puerperal sepsis || id:finn-b-O15_PUERP_SEPSIS	Puerperal sepsis	Puerperal sepsis || ||	TRUE	igd	NA	NA	NA	ebi-a-GCST000758	11	116856642	0.0072	3.38532e-46	96598	Triglycerides || id:ebi-a-GCST000758	TRUE	reported	igd	2	1	TRUE	-0.045356	199.123456790123	-0.045356	0.00178380069925664
rs634341	C	T	C	T	-0.0653	0.0261	NA	0.2638	FALSE	FALSE	FALSE	finn-b-O15_PUERP_SEPSIS	1	62921422	0.0344	121441	0.4474	Puerperal sepsis || id:finn-b-O15_PUERP_SEPSIS	Puerperal sepsis	Puerperal sepsis || ||	TRUE	igd	NA	NA	NA	ebi-a-GCST000758	1	62921422	0.005	9.71628e-41	96598	Triglycerides || id:ebi-a-GCST000758	TRUE	reported	igd	2	1	TRUE	-0.0419837	170.564	-0.0419837	0.00217721814087668
rs642845	C	T	C	T	-0.066	0.0261	NA	0.2639	FALSE	FALSE	FALSE	finn-b-O15_PUERP_SEPSIS	1	62908235	0.0344	121441	0.448	Puerperal sepsis || id:finn-b-O15_PUERP_SEPSIS	Puerperal sepsis	Puerperal sepsis || ||	TRUE	igd	NA	NA	NA	ebi-a-GCST000758	1	62908235	0.0052	1.81384e-40	96598	Triglycerides || id:ebi-a-GCST000758	TRUE	reported	igd	2	1	TRUE	-0.0408037	161.094674556213	-0.0408037	0.00217721814087668
rs6547820	A	G	A	G	0.0444	-0.0127	NA	0.6905	FALSE	FALSE	FALSE	finn-b-O15_PUERP_SEPSIS	2	28281545	0.0327	121441	0.698101	Puerperal sepsis || id:finn-b-O15_PUERP_SEPSIS	Puerperal sepsis	Puerperal sepsis || ||	TRUE	igd	NA	NA	NA	ebi-a-GCST000758	2	28281545	0.0058	4.72172e-16	96598	Triglycerides || id:ebi-a-GCST000758	TRUE	reported	igd	2	1	TRUE	0.0246231555639863	58.6016646848989	0.0246231555639863	-0.00111449
rs6587980	T	C	T	C	-0.0661	0.0261	NA	0.2638	FALSE	FALSE	FALSE	finn-b-O15_PUERP_SEPSIS	1	63090858	0.0344	121441	0.4474	Puerperal sepsis || id:finn-b-O15_PUERP_SEPSIS	Puerperal sepsis	Puerperal sepsis || ||	TRUE	igd	NA	NA	NA	ebi-a-GCST000758	1	63090858	0.005	3.71706e-42	96598	Triglycerides || id:ebi-a-GCST000758	TRUE	reported	igd	2	1	TRUE	-0.0424971	174.768	-0.0424971	0.00217721814087668
rs6589563	A	G	A	G	0.1811	0.0073	NA	0.1315	FALSE	FALSE	FALSE	finn-b-O15_PUERP_SEPSIS	11	116590787	0.0447	121441	0.8694	Puerperal sepsis || id:finn-b-O15_PUERP_SEPSIS	Puerperal sepsis	Puerperal sepsis || ||	TRUE	igd	NA	NA	NA	ebi-a-GCST000758	11	116590787	0.0092	6.01589e-88	96598	Triglycerides || id:ebi-a-GCST000758	TRUE	reported	igd	2	1	TRUE	0.0632094071871816	387.490666351607	0.0632094071871816	0.000468636594204593
rs6589589	C	T	C	T	-0.1025	0.0254	NA	0.8337	FALSE	FALSE	FALSE	finn-b-O15_PUERP_SEPSIS	11	116932428	0.0407	121441	0.5334	Puerperal sepsis || id:finn-b-O15_PUERP_SEPSIS	Puerperal sepsis	Puerperal sepsis || ||	TRUE	igd	NA	NA	NA	ebi-a-GCST000758	11	116932428	0.0074	1.02991e-44	96598	Triglycerides || id:ebi-a-GCST000758	TRUE	reported	igd	2	1	TRUE	-0.0445227	191.859934258583	-0.0445227	0.00179085127233808
rs6589597	T	C	T	C	-0.0948	0.0354	NA	0.8662	FALSE	FALSE	FALSE	finn-b-O15_PUERP_SEPSIS	11	116997798	0.0445	121441	0.4256	Puerperal sepsis || id:finn-b-O15_PUERP_SEPSIS	Puerperal sepsis	Puerperal sepsis || ||	TRUE	igd	NA	NA	NA	ebi-a-GCST000758	11	116997798	0.0076	1.45111e-37	96598	Triglycerides || id:ebi-a-GCST000758	TRUE	reported	igd	2	1	TRUE	-0.040102	155.592797783933	-0.040102	0.00228277458274855
rs6706209	T	C	T	C	0.0425	-0.017	NA	0.6778	FALSE	FALSE	FALSE	finn-b-O15_PUERP_SEPSIS	2	28101938	0.0323	121441	0.599601	Puerperal sepsis || id:finn-b-O15_PUERP_SEPSIS	Puerperal sepsis	Puerperal sepsis || ||	TRUE	igd	NA	NA	NA	ebi-a-GCST000758	2	28101938	0.0056	3.01301e-15	96598	Triglycerides || id:ebi-a-GCST000758	TRUE	reported	igd	2	1	TRUE	0.0244113553072094	57.5972576530612	0.0244113553072094	-0.00151031
rs6711016	A	C	A	C	-0.0715	-0.0029	NA	0.2815	FALSE	FALSE	FALSE	finn-b-O15_PUERP_SEPSIS	2	21123352	0.0337	121441	0.9316	Puerperal sepsis || id:finn-b-O15_PUERP_SEPSIS	Puerperal sepsis	Puerperal sepsis || ||	TRUE	igd	NA	NA	NA	ebi-a-GCST000758	2	21123352	0.0056	1.30407e-38	96598	Triglycerides || id:ebi-a-GCST000758	TRUE	reported	igd	2	1	TRUE	-0.0410461	163.018176020408	-0.0410461	-0.000246939
rs6717980	C	T	C	T	-0.0446	0.0283	NA	0.2405	FALSE	FALSE	FALSE	finn-b-O15_PUERP_SEPSIS	2	27471025	0.0355	121441	0.4255	Puerperal sepsis || id:finn-b-O15_PUERP_SEPSIS	Puerperal sepsis	Puerperal sepsis || ||	TRUE	igd	rs6717980	C	T	ebi-a-GCST000758	2	27452784	0.0052	8.44695e-18	96598	Triglycerides || id:ebi-a-GCST000758	TRUE	reported	igd	2	1	TRUE	-0.0275859	73.5636094674556	-0.0275859	0.00228758823837119
rs6728178	A	G	A	G	-0.0749	-0.0399	NA	0.2788	FALSE	FALSE	FALSE	finn-b-O15_PUERP_SEPSIS	2	21193946	0.0337	121441	0.2365	Puerperal sepsis || id:finn-b-O15_PUERP_SEPSIS	Puerperal sepsis	Puerperal sepsis || ||	TRUE	igd	NA	NA	NA	ebi-a-GCST000758	2	21193946	0.0054	4.01421e-44	96598	Triglycerides || id:ebi-a-GCST000758	TRUE	reported	igd	2	1	TRUE	-0.0445837	192.387174211248	-0.0445837	-0.00339752
rs6731650	A	C	A	C	0.0425	-0.0159	NA	0.6775	FALSE	FALSE	FALSE	finn-b-O15_PUERP_SEPSIS	2	28261163	0.0323	121441	0.623499	Puerperal sepsis || id:finn-b-O15_PUERP_SEPSIS	Puerperal sepsis	Puerperal sepsis || ||	TRUE	igd	NA	NA	NA	ebi-a-GCST000758	2	28261163	0.0057	2.08497e-15	96598	Triglycerides || id:ebi-a-GCST000758	TRUE	reported	igd	2	1	TRUE	0.0239833344547334	55.5940289319791	0.0239833344547334	-0.00141259
rs6732011	T	G	T	G	-0.0441	-0.0108	NA	0.3862	FALSE	FALSE	FALSE	finn-b-O15_PUERP_SEPSIS	2	21146521	0.0311	121441	0.7286	Puerperal sepsis || id:finn-b-O15_PUERP_SEPSIS	Puerperal sepsis	Puerperal sepsis || ||	TRUE	igd	NA	NA	NA	ebi-a-GCST000758	2	21146521	0.0049	1.7398e-19	96598	Triglycerides || id:ebi-a-GCST000758	TRUE	reported	igd	2	1	TRUE	-0.0289455	81	-0.0289455	-0.000996516
rs673548	A	G	A	G	-0.0784	-0.0267	NA	0.2664	FALSE	FALSE	FALSE	finn-b-O15_PUERP_SEPSIS	2	21237544	0.0342	121441	0.4347	Puerperal sepsis || id:finn-b-O15_PUERP_SEPSIS	Puerperal sepsis	Puerperal sepsis || ||	TRUE	igd	NA	NA	NA	ebi-a-GCST000758	2	21237544	0.0056	3.41429e-45	96598	Triglycerides || id:ebi-a-GCST000758	TRUE	reported	igd	2	1	TRUE	-0.0449996	196	-0.0449996	-0.00224029
rs6743819	T	G	T	G	-0.06	0.0034	NA	0.4447	FALSE	FALSE	FALSE	finn-b-O15_PUERP_SEPSIS	2	27567407	0.0305	121441	0.9115	Puerperal sepsis || id:finn-b-O15_PUERP_SEPSIS	Puerperal sepsis	Puerperal sepsis || ||	TRUE	igd	NA	NA	NA	ebi-a-GCST000758	2	27567407	0.0049	1.71002e-35	96598	Triglycerides || id:ebi-a-GCST000758	TRUE	reported	igd	2	1	TRUE	-0.0393676	149.93752603082	-0.0393676	0.000319889484680644
rs6754295	G	T	G	T	-0.0747	-0.0416	NA	0.2778	FALSE	FALSE	FALSE	finn-b-O15_PUERP_SEPSIS	2	21206183	0.0338	121441	0.2174	Puerperal sepsis || id:finn-b-O15_PUERP_SEPSIS	Puerperal sepsis	Puerperal sepsis || ||	TRUE	igd	NA	NA	NA	ebi-a-GCST000758	2	21206183	0.0055	2.97715e-44	96598	Triglycerides || id:ebi-a-GCST000758	TRUE	reported	igd	2	1	TRUE	-0.043658	184.465785123967	-0.043658	-0.00353179
rs6760250	A	G	A	G	0.087	-0.0322	NA	0.2806	FALSE	FALSE	FALSE	finn-b-O15_PUERP_SEPSIS	2	27812252	0.0336	121441	0.3377	Puerperal sepsis || id:finn-b-O15_PUERP_SEPSIS	Puerperal sepsis	Puerperal sepsis || ||	TRUE	igd	NA	NA	NA	ebi-a-GCST000758	2	27812252	0.0053	2.16322e-62	96598	Triglycerides || id:ebi-a-GCST000758	TRUE	reported	igd	2	1	TRUE	0.0527422825366988	269.455322178711	0.0527422825366988	-0.00275002
rs6857	T	C	T	C	0.0636	0.0459	NA	0.1944	FALSE	FALSE	FALSE	finn-b-O15_PUERP_SEPSIS	19	45392254	0.0385	121441	0.233	Puerperal sepsis || id:finn-b-O15_PUERP_SEPSIS	Puerperal sepsis	Puerperal sepsis || ||	TRUE	igd	NA	NA	NA	ebi-a-GCST000758	19	45392254	0.0078	4.27661e-21	96598	Triglycerides || id:ebi-a-GCST000758	TRUE	reported	igd	2	1	TRUE	0.026226089236296	66.4852071005917	0.026226089236296	0.00342113587661346
rs6976930	A	G	A	G	-0.095	0.0254	NA	0.1762	FALSE	FALSE	FALSE	finn-b-O15_PUERP_SEPSIS	7	72885810	0.0398	121441	0.5231	Puerperal sepsis || id:finn-b-O15_PUERP_SEPSIS	Puerperal sepsis	Puerperal sepsis || ||	TRUE	igd	NA	NA	NA	ebi-a-GCST000758	7	72885810	0.0061	1.57e-56	96598	Triglycerides || id:ebi-a-GCST000758	TRUE	reported	igd	2	1	TRUE	-0.050046	242.542327331363	-0.050046	0.0018313477748324
rs6982636	A	G	A	G	-0.0722	-0.0011	NA	0.471	FALSE	FALSE	FALSE	finn-b-O15_PUERP_SEPSIS	8	126479315	0.0303	121441	0.971	Puerperal sepsis || id:finn-b-O15_PUERP_SEPSIS	Puerperal sepsis	Puerperal sepsis || ||	TRUE	igd	NA	NA	NA	ebi-a-GCST000758	8	126479315	0.0048	8.66563e-54	96598	Triglycerides || id:ebi-a-GCST000758	TRUE	reported	igd	2	1	TRUE	-0.0483402	226.251736111111	-0.0483402	-0.000104177
rs6993414	G	A	G	A	-0.1711	0.0931	NA	0.0892	FALSE	FALSE	FALSE	finn-b-O15_PUERP_SEPSIS	8	19902918	0.053	121441	0.0792793	Puerperal sepsis || id:finn-b-O15_PUERP_SEPSIS	Puerperal sepsis	Puerperal sepsis || ||	TRUE	igd	NA	NA	NA	ebi-a-GCST000758	8	19902918	0.0082	2.91072e-104	96598	Triglycerides || id:ebi-a-GCST000758	TRUE	reported	igd	2	1	TRUE	-0.0669854	435.383848899464	-0.0669854	0.00504068087034589
rs7016529	C	T	C	T	0.2216	-0.0698	NA	0.002955	FALSE	FALSE	FALSE	finn-b-O15_PUERP_SEPSIS	8	19806631	0.2842	121441	0.806	Puerperal sepsis || id:finn-b-O15_PUERP_SEPSIS	Puerperal sepsis	Puerperal sepsis || ||	TRUE	igd	NA	NA	NA	ebi-a-GCST000758	8	19806631	0.0181	4.12572e-35	96598	Triglycerides || id:ebi-a-GCST000758	TRUE	reported	igd	2	1	TRUE	0.0393617964867948	149.893348798877	0.0393617964867948	-0.000704778
rs7122944	T	G	T	G	-0.0946	0.0349	NA	0.866	FALSE	FALSE	FALSE	finn-b-O15_PUERP_SEPSIS	11	117034619	0.0444	121441	0.4324	Puerperal sepsis || id:finn-b-O15_PUERP_SEPSIS	Puerperal sepsis	Puerperal sepsis || ||	TRUE	igd	NA	NA	NA	ebi-a-GCST000758	11	117034619	0.0074	5.55137e-39	96598	Triglycerides || id:ebi-a-GCST000758	TRUE	reported	igd	2	1	TRUE	-0.0410973	163.425127830533	-0.0410973	0.00225560090875667
rs7349418	T	C	T	C	-0.0384	0.0234	NA	0.5999	FALSE	FALSE	FALSE	finn-b-O15_PUERP_SEPSIS	2	28443050	0.0309	121441	0.4487	Puerperal sepsis || id:finn-b-O15_PUERP_SEPSIS	Puerperal sepsis	Puerperal sepsis || ||	TRUE	igd	NA	NA	NA	ebi-a-GCST000758	2	28443050	0.0049	2.28402e-17	96598	Triglycerides || id:ebi-a-GCST000758	TRUE	reported	igd	2	1	TRUE	-0.0252068	61.4144106622241	-0.0252068	0.00217308773875155
rs7350481	C	T	C	T	-0.2232	3e-04	NA	0.9237	FALSE	FALSE	FALSE	finn-b-O15_PUERP_SEPSIS	11	116586283	0.0572	121441	0.9955	Puerperal sepsis || id:finn-b-O15_PUERP_SEPSIS	Puerperal sepsis	Puerperal sepsis || ||	TRUE	igd	NA	NA	NA	ebi-a-GCST000758	11	116586283	0.0095	8.89201e-122	96598	Triglycerides || id:ebi-a-GCST000758	TRUE	reported	igd	2	1	TRUE	-0.0753796	552.002659279779	-0.0753796	1.50503338865422e-05
rs7539035	A	C	A	C	-0.0661	0.0265	NA	0.2638	FALSE	FALSE	FALSE	finn-b-O15_PUERP_SEPSIS	1	63106767	0.0344	121441	0.4409	Puerperal sepsis || id:finn-b-O15_PUERP_SEPSIS	Puerperal sepsis	Puerperal sepsis || ||	TRUE	igd	NA	NA	NA	ebi-a-GCST000758	1	63106767	0.005	3.16082e-42	96598	Triglycerides || id:ebi-a-GCST000758	TRUE	reported	igd	2	1	TRUE	-0.0424971	174.768	-0.0424971	0.00221058530688111
rs7577437	G	A	G	A	0.0421	-0.0159	NA	0.6778	FALSE	FALSE	FALSE	finn-b-O15_PUERP_SEPSIS	2	28168415	0.0323	121441	0.622499	Puerperal sepsis || id:finn-b-O15_PUERP_SEPSIS	Puerperal sepsis	Puerperal sepsis || ||	TRUE	igd	NA	NA	NA	ebi-a-GCST000758	2	28168415	0.0056	2.3222e-15	96598	Triglycerides || id:ebi-a-GCST000758	TRUE	reported	igd	2	1	TRUE	0.0241817363628484	56.5181760204082	0.0241817363628484	-0.00141259
rs7586601	G	A	G	A	-0.0733	-0.0026	NA	0.4652	FALSE	FALSE	FALSE	finn-b-O15_PUERP_SEPSIS	2	27584666	0.0303	121441	0.9322	Puerperal sepsis || id:finn-b-O15_PUERP_SEPSIS	Puerperal sepsis	Puerperal sepsis || ||	TRUE	igd	NA	NA	NA	ebi-a-GCST000758	2	27584666	0.0049	2.23512e-52	96598	Triglycerides || id:ebi-a-GCST000758	TRUE	reported	igd	2	1	TRUE	-0.0480757	223.777176176593	-0.0480757	-0.000246236
rs7777102	G	A	G	A	-0.113	0.0107	NA	0.1295	FALSE	FALSE	FALSE	finn-b-O15_PUERP_SEPSIS	7	73058017	0.0453	121441	0.8125	Puerperal sepsis || id:finn-b-O15_PUERP_SEPSIS	Puerperal sepsis	Puerperal sepsis || ||	TRUE	igd	NA	NA	NA	ebi-a-GCST000758	7	73058017	0.0075	4.0281e-56	96598	Triglycerides || id:ebi-a-GCST000758	TRUE	reported	igd	2	1	TRUE	-0.0484203	227.004444444444	-0.0484203	0.000677807522957775
rs780094	C	T	C	T	-0.1119	-0.0068	NA	0.644	FALSE	FALSE	FALSE	finn-b-O15_PUERP_SEPSIS	2	27741237	0.0317	121441	0.8293	Puerperal sepsis || id:finn-b-O15_PUERP_SEPSIS	Puerperal sepsis	Puerperal sepsis || ||	TRUE	igd	NA	NA	NA	ebi-a-GCST000758	2	27741237	0.0048	7.07946e-125	96598	Triglycerides || id:ebi-a-GCST000758	TRUE	reported	igd	2	1	TRUE	-0.0747982	543.473	-0.0747982	-0.00061556
rs780110	A	G	A	G	-0.0722	-0.0132	NA	0.468	FALSE	FALSE	FALSE	finn-b-O15_PUERP_SEPSIS	2	27685388	0.0303	121441	0.6635	Puerperal sepsis || id:finn-b-O15_PUERP_SEPSIS	Puerperal sepsis	Puerperal sepsis || ||	TRUE	igd	NA	NA	NA	ebi-a-GCST000758	2	27685388	0.0048	1.22687e-51	96598	Triglycerides || id:ebi-a-GCST000758	TRUE	reported	igd	2	1	TRUE	-0.0483402	226.251736111111	-0.0483402	-0.00125012
rs7811265	G	A	G	A	-0.0964	0.0254	NA	0.1763	FALSE	FALSE	FALSE	finn-b-O15_PUERP_SEPSIS	7	72934510	0.0398	121441	0.5239	Puerperal sepsis || id:finn-b-O15_PUERP_SEPSIS	Puerperal sepsis	Puerperal sepsis || ||	TRUE	igd	NA	NA	NA	ebi-a-GCST000758	7	72934510	0.0061	9.05733e-59	96598	Triglycerides || id:ebi-a-GCST000758	TRUE	reported	igd	2	1	TRUE	-0.0507817	249.743617307176	-0.0507817	0.0018313477748324
rs7816032	T	C	T	C	-0.0526	0.0146	NA	0.1848	FALSE	FALSE	FALSE	finn-b-O15_PUERP_SEPSIS	8	19806671	0.0393	121441	0.709099	Puerperal sepsis || id:finn-b-O15_PUERP_SEPSIS	Puerperal sepsis	Puerperal sepsis || ||	TRUE	igd	rs7816032	T	C	ebi-a-GCST000758	8	19786891	0.0058	7.62781e-21	96598	Triglycerides || id:ebi-a-GCST000758	TRUE	reported	igd	2	1	TRUE	-0.0291671	82.2461355529132	-0.0291671	0.00106605832863729
rs7834995	C	A	C	A	0.1715	-0.0683	NA	0.002153	FALSE	FALSE	FALSE	finn-b-O15_PUERP_SEPSIS	8	19776879	0.3598	121441	0.8494	Puerperal sepsis || id:finn-b-O15_PUERP_SEPSIS	Puerperal sepsis	Puerperal sepsis || ||	TRUE	igd	NA	NA	NA	ebi-a-GCST000758	8	19776879	0.0208	3.13184e-16	96598	Triglycerides || id:ebi-a-GCST000758	TRUE	reported	igd	2	1	TRUE	0.026519690172052	67.9831961908284	0.026519690172052	-0.000544729
rs7940310	C	T	C	T	-0.0943	0.0349	NA	0.866	FALSE	FALSE	FALSE	finn-b-O15_PUERP_SEPSIS	11	117024481	0.0444	121441	0.4314	Puerperal sepsis || id:finn-b-O15_PUERP_SEPSIS	Puerperal sepsis	Puerperal sepsis || ||	TRUE	igd	NA	NA	NA	ebi-a-GCST000758	11	117024481	0.0076	3.25687e-37	96598	Triglycerides || id:ebi-a-GCST000758	TRUE	reported	igd	2	1	TRUE	-0.0398908	153.955851800554	-0.0398908	0.00225560090875667
rs8182472	C	T	C	T	-0.0607	0.0672	NA	0.09243	FALSE	FALSE	FALSE	finn-b-O15_PUERP_SEPSIS	19	19539891	0.0524	121441	0.1992	Puerperal sepsis || id:finn-b-O15_PUERP_SEPSIS	Puerperal sepsis	Puerperal sepsis || ||	TRUE	igd	NA	NA	NA	ebi-a-GCST000758	19	19539891	0.0074	5.7544e-19	96598	Triglycerides || id:ebi-a-GCST000758	TRUE	reported	igd	2	1	TRUE	-0.0263831	67.2843316289262	-0.0263831	0.00368006893611922
rs867282	C	T	C	T	0.0608	0.0104	NA	0.7319	FALSE	FALSE	FALSE	finn-b-O15_PUERP_SEPSIS	2	27951658	0.0342	121441	0.7605	Puerperal sepsis || id:finn-b-O15_PUERP_SEPSIS	Puerperal sepsis	Puerperal sepsis || ||	TRUE	igd	NA	NA	NA	ebi-a-GCST000758	2	27951658	0.0055	4.69029e-30	96598	Triglycerides || id:ebi-a-GCST000758	TRUE	reported	igd	2	1	TRUE	0.035545676200534	122.202975206612	0.035545676200534	0.000872625654448349
rs880694	T	C	T	C	0.0616	0.018	NA	0.6778	FALSE	FALSE	FALSE	finn-b-O15_PUERP_SEPSIS	1	63173284	0.0325	121441	0.5784	Puerperal sepsis || id:finn-b-O15_PUERP_SEPSIS	Puerperal sepsis	Puerperal sepsis || ||	TRUE	igd	NA	NA	NA	ebi-a-GCST000758	1	63173284	0.005	5.10035e-37	96598	Triglycerides || id:ebi-a-GCST000758	TRUE	reported	igd	2	1	TRUE	0.0396086643972477	151.782	0.0396086643972477	0.00158931325135869
rs10038723	T	C	T	C	0.0592	-0.0605	NA	0.2355	FALSE	FALSE	FALSE	finn-b-O15_PUERP_INFECT_OTHER	5	74717653	0.0547	120106	0.2684	Other puerperal infections || id:finn-b-O15_PUERP_INFECT_OTHER	Other puerperal infections	Other puerperal infections || ||	TRUE	igd	NA	NA	NA	ebi-a-GCST000759	5	74717653	0.0063	2.74979e-20	95454	LDL cholesterol || id:ebi-a-GCST000759	TRUE	reported	igd	2	1	TRUE	0.0304009990776317	88.3003275384228	0.0304009990776317	-0.00319144
rs10045497	A	C	A	C	0.0742	-0.0267	NA	0.4386	FALSE	FALSE	FALSE	finn-b-O15_PUERP_INFECT_OTHER	5	74636484	0.0467	120106	0.5671	Other puerperal infections || id:finn-b-O15_PUERP_INFECT_OTHER	Other puerperal infections	Other puerperal infections || ||	TRUE	igd	NA	NA	NA	ebi-a-GCST000759	5	74636484	0.0053	4.66552e-44	95454	LDL cholesterol || id:ebi-a-GCST000759	TRUE	reported	igd	2	1	TRUE	0.0452678730212593	196	0.0452678730212593	-0.00164974
rs10057967	C	T	C	T	0.0508	0.0036	NA	0.3886	FALSE	FALSE	FALSE	finn-b-O15_PUERP_INFECT_OTHER	5	74997756	0.0476	120106	0.9394	Other puerperal infections || id:finn-b-O15_PUERP_INFECT_OTHER	Other puerperal infections	Other puerperal infections || ||	TRUE	igd	NA	NA	NA	ebi-a-GCST000759	5	74997756	0.0053	1.09496e-20	95454	LDL cholesterol || id:ebi-a-GCST000759	TRUE	reported	igd	2	1	TRUE	0.0310089047882393	91.8704165183339	0.0310089047882393	0.000218231180483365
rs10066707	A	G	A	G	0.049	-0.0376	NA	0.3746	FALSE	FALSE	FALSE	finn-b-O15_PUERP_INFECT_OTHER	5	74560579	0.0481	120106	0.4341	Other puerperal infections || id:finn-b-O15_PUERP_INFECT_OTHER	Other puerperal infections	Other puerperal infections || ||	TRUE	igd	NA	NA	NA	ebi-a-GCST000759	5	74560579	0.0054	2.23975e-19	95454	LDL cholesterol || id:ebi-a-GCST000759	TRUE	reported	igd	2	1	TRUE	0.0293577365621094	82.3388203017833	0.0293577365621094	-0.0022556
rs10159255	A	C	A	C	-0.0479	-0.0274	NA	0.2635	FALSE	FALSE	FALSE	finn-b-O15_PUERP_INFECT_OTHER	1	63020816	0.0527	120106	0.6028	Other puerperal infections || id:finn-b-O15_PUERP_INFECT_OTHER	Other puerperal infections	Other puerperal infections || ||	TRUE	igd	NA	NA	NA	ebi-a-GCST000759	1	63020816	0.0054	1.53497e-17	95454	LDL cholesterol || id:ebi-a-GCST000759	TRUE	reported	igd	2	1	TRUE	-0.0286992	78.6834705075446	-0.0286992	-0.00150024
rs10199768	T	G	T	G	0.1148	0.0111	NA	0.3539	FALSE	FALSE	FALSE	finn-b-O15_PUERP_INFECT_OTHER	2	21244000	0.0486	120106	0.8197	Other puerperal infections || id:finn-b-O15_PUERP_INFECT_OTHER	Other puerperal infections	Other puerperal infections || ||	TRUE	igd	NA	NA	NA	ebi-a-GCST000759	2	21244000	0.0053	1.74181e-101	95454	LDL cholesterol || id:ebi-a-GCST000759	TRUE	reported	igd	2	1	TRUE	0.0699372868616626	469.171947312211	0.0699372868616626	0.00065903408908308
rs102275	C	T	C	T	-0.0495	-0.0406	NA	0.415	FALSE	FALSE	FALSE	finn-b-O15_PUERP_INFECT_OTHER	11	61557803	0.0472	120106	0.3892	Other puerperal infections || id:finn-b-O15_PUERP_INFECT_OTHER	Other puerperal infections	Other puerperal infections || ||	TRUE	igd	NA	NA	NA	ebi-a-GCST000759	11	61557803	0.0053	5.45255e-21	95454	LDL cholesterol || id:ebi-a-GCST000759	TRUE	reported	igd	2	1	TRUE	-0.0302161	87.2285510857957	-0.0302161	-0.00248201
rs10401969	C	T	C	T	-0.106	0.0018	NA	0.06364	FALSE	FALSE	FALSE	finn-b-O15_PUERP_INFECT_OTHER	19	19407718	0.0948	120106	0.9851	Other puerperal infections || id:finn-b-O15_PUERP_INFECT_OTHER	Other puerperal infections	Other puerperal infections || ||	TRUE	igd	NA	NA	NA	ebi-a-GCST000759	19	19407718	0.0111	6.69268e-22	95454	LDL cholesterol || id:ebi-a-GCST000759	TRUE	reported	igd	2	1	TRUE	-0.0308946	91.193896599302	-0.0308946	5.47879980104236e-05
rs10415849	T	C	T	C	-0.0613	0.0244	NA	0.09257	FALSE	FALSE	FALSE	finn-b-O15_PUERP_INFECT_OTHER	19	19505087	0.0798	120106	0.7595	Other puerperal infections || id:finn-b-O15_PUERP_INFECT_OTHER	Other puerperal infections	Other puerperal infections || ||	TRUE	igd	NA	NA	NA	ebi-a-GCST000759	19	19505087	0.0081	1.78115e-15	95454	LDL cholesterol || id:ebi-a-GCST000759	TRUE	reported	igd	2	1	TRUE	-0.024488	57.2731290961744	-0.024488	0.00088228324159549
rs10455872	G	A	G	A	0.1155	0.0682	NA	0.04592	FALSE	FALSE	FALSE	finn-b-O15_PUERP_INFECT_OTHER	6	161010118	0.1109	120106	0.5387	Other puerperal infections || id:finn-b-O15_PUERP_INFECT_OTHER	Other puerperal infections	Other puerperal infections || ||	TRUE	igd	NA	NA	NA	ebi-a-GCST000759	6	161010118	0.014	1.35613e-15	95454	LDL cholesterol || id:ebi-a-GCST000759	TRUE	reported	igd	2	1	TRUE	0.0266935693440211	68.0625	0.0266935693440211	0.00177448939813229
rs10462354	G	T	G	T	0.0469	-0.0521	NA	0.3743	FALSE	FALSE	FALSE	finn-b-O15_PUERP_INFECT_OTHER	5	74453027	0.048	120106	0.2772	Other puerperal infections || id:finn-b-O15_PUERP_INFECT_OTHER	Other puerperal infections	Other puerperal infections || ||	TRUE	igd	NA	NA	NA	ebi-a-GCST000759	5	74453027	0.0054	1.49005e-18	95454	LDL cholesterol || id:ebi-a-GCST000759	TRUE	reported	igd	2	1	TRUE	0.0281005635951313	75.4324417009602	0.0281005635951313	-0.00313196
rs10500212	T	C	T	C	-0.0802	0.0476	NA	0.06547	FALSE	FALSE	FALSE	finn-b-O15_PUERP_INFECT_OTHER	19	19723215	0.0934	120106	0.610299	Other puerperal infections || id:finn-b-O15_PUERP_INFECT_OTHER	Other puerperal infections	Other puerperal infections || ||	TRUE	igd	NA	NA	NA	ebi-a-GCST000759	19	19723215	0.0097	2.52522e-18	95454	LDL cholesterol || id:ebi-a-GCST000759	TRUE	reported	igd	2	1	TRUE	-0.0267519	68.3605058986077	-0.0267519	0.00147055364211494
rs1051795	A	G	A	G	0.0631	-0.0605	NA	0.2355	FALSE	FALSE	FALSE	finn-b-O15_PUERP_INFECT_OTHER	5	74896798	0.0547	120106	0.2682	Other puerperal infections || id:finn-b-O15_PUERP_INFECT_OTHER	Other puerperal infections	Other puerperal infections || ||	TRUE	igd	NA	NA	NA	ebi-a-GCST000759	5	74896798	0.0066	2.59896e-21	95454	LDL cholesterol || id:ebi-a-GCST000759	TRUE	reported	igd	2	1	TRUE	0.0309303664886178	91.4051882460974	0.0309303664886178	-0.00319144
rs10808546	T	C	T	C	-0.0554	0.0246	NA	0.4319	FALSE	FALSE	FALSE	finn-b-O15_PUERP_INFECT_OTHER	8	126495818	0.0467	120106	0.5986	Other puerperal infections || id:finn-b-O15_PUERP_INFECT_OTHER	Other puerperal infections	Other puerperal infections || ||	TRUE	igd	NA	NA	NA	ebi-a-GCST000759	8	126495818	0.0052	1.1259e-26	95454	LDL cholesterol || id:ebi-a-GCST000759	TRUE	reported	igd	2	1	TRUE	-0.0344632	113.504437869822	-0.0344632	0.00151998390429523
rs108499	T	C	T	C	-0.0474	-0.0666	NA	0.3445	FALSE	FALSE	FALSE	finn-b-O15_PUERP_INFECT_OTHER	11	61547237	0.049	120106	0.1741	Other puerperal infections || id:finn-b-O15_PUERP_INFECT_OTHER	Other puerperal infections	Other puerperal infections || ||	TRUE	igd	NA	NA	NA	ebi-a-GCST000759	11	61547237	0.0055	4.31917e-18	95454	LDL cholesterol || id:ebi-a-GCST000759	TRUE	reported	igd	2	1	TRUE	-0.0278839	74.2730578512397	-0.0278839	-0.0039219
rs10889335	G	A	G	A	-0.0483	-0.0287	NA	0.2862	FALSE	FALSE	FALSE	finn-b-O15_PUERP_INFECT_OTHER	1	62960101	0.0513	120106	0.5754	Other puerperal infections || id:finn-b-O15_PUERP_INFECT_OTHER	Other puerperal infections	Other puerperal infections || ||	TRUE	igd	NA	NA	NA	ebi-a-GCST000759	1	62960101	0.0054	1.47911e-17	95454	LDL cholesterol || id:ebi-a-GCST000759	TRUE	reported	igd	2	1	TRUE	-0.0289387	80.0030864197531	-0.0289387	-0.0016143
rs11085748	C	T	C	T	-0.0508	0.0174	NA	0.299	FALSE	FALSE	FALSE	finn-b-O15_PUERP_INFECT_OTHER	19	10927540	0.0507	120106	0.731799	Other puerperal infections || id:finn-b-O15_PUERP_INFECT_OTHER	Other puerperal infections	Other puerperal infections || ||	TRUE	igd	NA	NA	NA	ebi-a-GCST000759	19	10927540	0.0057	1.15398e-19	95454	LDL cholesterol || id:ebi-a-GCST000759	TRUE	reported	igd	2	1	TRUE	-0.0288347	79.4287473068636	-0.0288347	0.000990289878370739
rs11096689	T	C	T	C	-0.0794	0.0184	NA	0.7223	FALSE	FALSE	FALSE	finn-b-O15_PUERP_INFECT_OTHER	2	21140540	0.0518	120106	0.7217	Other puerperal infections || id:finn-b-O15_PUERP_INFECT_OTHER	Other puerperal infections	Other puerperal infections || ||	TRUE	igd	NA	NA	NA	ebi-a-GCST000759	2	21140540	0.0059	1.04809e-42	95454	LDL cholesterol || id:ebi-a-GCST000759	TRUE	reported	igd	2	1	TRUE	-0.0435175	181.107727664464	-0.0435175	0.00102496515050854
rs11207974	C	T	C	T	-0.0474	-0.0273	NA	0.2637	FALSE	FALSE	FALSE	finn-b-O15_PUERP_INFECT_OTHER	1	62949960	0.0526	120106	0.6046	Other puerperal infections || id:finn-b-O15_PUERP_INFECT_OTHER	Other puerperal infections	Other puerperal infections || ||	TRUE	igd	NA	NA	NA	ebi-a-GCST000759	1	62949960	0.0054	3.11315e-17	95454	LDL cholesterol || id:ebi-a-GCST000759	TRUE	reported	igd	2	1	TRUE	-0.0283999	77.0493827160494	-0.0283999	-0.00149761
rs11207997	T	C	T	C	-0.0486	-0.0257	NA	0.2637	FALSE	FALSE	FALSE	finn-b-O15_PUERP_INFECT_OTHER	1	63061906	0.0526	120106	0.6248	Other puerperal infections || id:finn-b-O15_PUERP_INFECT_OTHER	Other puerperal infections	Other puerperal infections || ||	TRUE	igd	NA	NA	NA	ebi-a-GCST000759	1	63061906	0.0056	1.42791e-17	95454	LDL cholesterol || id:ebi-a-GCST000759	TRUE	reported	igd	2	1	TRUE	-0.0280792	75.3176020408163	-0.0280792	-0.00140983
rs11208000	G	A	G	A	-0.049	-0.0254	NA	0.2637	FALSE	FALSE	FALSE	finn-b-O15_PUERP_INFECT_OTHER	1	63108374	0.0526	120106	0.630001	Other puerperal infections || id:finn-b-O15_PUERP_INFECT_OTHER	Other puerperal infections	Other puerperal infections || ||	TRUE	igd	NA	NA	NA	ebi-a-GCST000759	1	63108374	0.0055	4.64301e-18	95454	LDL cholesterol || id:ebi-a-GCST000759	TRUE	reported	igd	2	1	TRUE	-0.0288244	79.3719008264463	-0.0288244	-0.00139338
rs11208004	A	G	A	G	-0.0481	-0.0248	NA	0.2632	FALSE	FALSE	FALSE	finn-b-O15_PUERP_INFECT_OTHER	1	63145439	0.0527	120106	0.638	Other puerperal infections || id:finn-b-O15_PUERP_INFECT_OTHER	Other puerperal infections	Other puerperal infections || ||	TRUE	igd	NA	NA	NA	ebi-a-GCST000759	1	63145439	0.0054	2.08018e-17	95454	LDL cholesterol || id:ebi-a-GCST000759	TRUE	reported	igd	2	1	TRUE	-0.028819	79.3419067215363	-0.028819	-0.00135788
rs11220462	A	G	A	G	0.0607	-0.0413	NA	0.1877	FALSE	FALSE	FALSE	finn-b-O15_PUERP_INFECT_OTHER	11	126243952	0.0594	120106	0.4864	Other puerperal infections || id:finn-b-O15_PUERP_INFECT_OTHER	Other puerperal infections	Other puerperal infections || ||	TRUE	igd	NA	NA	NA	ebi-a-GCST000759	11	126243952	0.0076	1.20199e-15	95454	LDL cholesterol || id:ebi-a-GCST000759	TRUE	reported	igd	2	1	TRUE	0.0258426778379918	63.7896468144044	0.0258426778379918	-0.00200625
rs11485618	G	A	G	A	-0.0495	-0.0272	NA	0.2635	FALSE	FALSE	FALSE	finn-b-O15_PUERP_INFECT_OTHER	1	63094207	0.0527	120106	0.6059	Other puerperal infections || id:finn-b-O15_PUERP_INFECT_OTHER	Other puerperal infections	Other puerperal infections || ||	TRUE	igd	NA	NA	NA	ebi-a-GCST000759	1	63094207	0.0055	2.70396e-18	95454	LDL cholesterol || id:ebi-a-GCST000759	TRUE	reported	igd	2	1	TRUE	-0.0291183	81	-0.0291183	-0.00148929
rs11645540	G	T	G	T	0.0483	-0.0752	NA	0.273	FALSE	FALSE	FALSE	finn-b-O15_PUERP_INFECT_OTHER	16	72028930	0.052	120106	0.1485	Other puerperal infections || id:finn-b-O15_PUERP_INFECT_OTHER	Other puerperal infections	Other puerperal infections || ||	TRUE	igd	NA	NA	NA	ebi-a-GCST000759	16	72028930	0.0059	2.63876e-15	95454	LDL cholesterol || id:ebi-a-GCST000759	TRUE	reported	igd	2	1	TRUE	0.0264880626566826	67.0178109738581	0.0264880626566826	-0.00417284
rs11668104	A	G	A	G	-0.0629	-0.028	NA	0.08957	FALSE	FALSE	FALSE	finn-b-O15_PUERP_INFECT_OTHER	19	19436229	0.0812	120106	0.7305	Other puerperal infections || id:finn-b-O15_PUERP_INFECT_OTHER	Other puerperal infections	Other puerperal infections || ||	TRUE	igd	rs11668104	A	G	ebi-a-GCST000759	19	19426181	0.0083	4.17734e-15	95454	LDL cholesterol || id:ebi-a-GCST000759	TRUE	reported	igd	2	1	TRUE	-0.0245216	57.430831760778	-0.0245216	-0.000995
rs1168099	A	C	A	C	0.048	0.0251	NA	0.7363	FALSE	FALSE	FALSE	finn-b-O15_PUERP_INFECT_OTHER	1	63122859	0.0526	120106	0.6336	Other puerperal infections || id:finn-b-O15_PUERP_INFECT_OTHER	Other puerperal infections	Other puerperal infections || ||	TRUE	igd	NA	NA	NA	ebi-a-GCST000759	1	63122859	0.0054	1.50003e-17	95454	LDL cholesterol || id:ebi-a-GCST000759	TRUE	reported	igd	2	1	TRUE	0.0287590997768614	79.0123456790124	0.0287590997768614	0.00137692038571468
rs1168114	G	A	G	A	0.0469	0.0284	NA	0.7487	FALSE	FALSE	FALSE	finn-b-O15_PUERP_INFECT_OTHER	1	63156043	0.0534	120106	0.5951	Other puerperal infections || id:finn-b-O15_PUERP_INFECT_OTHER	Other puerperal infections	Other puerperal infections || ||	TRUE	igd	NA	NA	NA	ebi-a-GCST000759	1	63156043	0.0054	7.7464e-17	95454	LDL cholesterol || id:ebi-a-GCST000759	TRUE	reported	igd	2	1	TRUE	0.0281005635951313	75.4324417009602	0.0281005635951313	0.00153460933555473
rs1169288	C	A	C	A	0.0439	-0.0693	NA	0.3748	FALSE	FALSE	FALSE	finn-b-O15_PUERP_INFECT_OTHER	12	121416650	0.0482	120106	0.151	Other puerperal infections || id:finn-b-O15_PUERP_INFECT_OTHER	Other puerperal infections	Other puerperal infections || ||	TRUE	igd	NA	NA	NA	ebi-a-GCST000759	12	121416650	0.0056	1.12512e-15	95454	LDL cholesterol || id:ebi-a-GCST000759	TRUE	reported	igd	2	1	TRUE	0.0253655461179613	61.4544005102041	0.0253655461179613	-0.00414862
rs1169300	A	G	A	G	0.0424	-0.0497	NA	0.3008	FALSE	FALSE	FALSE	finn-b-O15_PUERP_INFECT_OTHER	12	121431225	0.0508	120106	0.3278	Other puerperal infections || id:finn-b-O15_PUERP_INFECT_OTHER	Other puerperal infections	Other puerperal infections || ||	TRUE	igd	NA	NA	NA	ebi-a-GCST000759	12	121431225	0.0056	3.32813e-15	95454	LDL cholesterol || id:ebi-a-GCST000759	TRUE	reported	igd	2	1	TRUE	0.024499371217403	57.3265306122449	0.024499371217403	-0.00282301
rs1184865	G	A	G	A	0.0487	0.0235	NA	0.7149	FALSE	FALSE	FALSE	finn-b-O15_PUERP_INFECT_OTHER	1	62973795	0.0514	120106	0.6478	Other puerperal infections || id:finn-b-O15_PUERP_INFECT_OTHER	Other puerperal infections	Other puerperal infections || ||	TRUE	igd	NA	NA	NA	ebi-a-GCST000759	1	62973795	0.0055	1.18495e-17	95454	LDL cholesterol || id:ebi-a-GCST000759	TRUE	reported	igd	2	1	TRUE	0.0286480764430865	78.4029752066116	0.0286480764430865	0.00131924552460538
rs11878377	T	C	T	C	-0.0501	0.035	NA	0.3064	FALSE	FALSE	FALSE	finn-b-O15_PUERP_INFECT_OTHER	19	10965270	0.0503	120106	0.4859	Other puerperal infections || id:finn-b-O15_PUERP_INFECT_OTHER	Other puerperal infections	Other puerperal infections || ||	TRUE	igd	NA	NA	NA	ebi-a-GCST000759	19	10965270	0.0058	4.83949e-18	95454	LDL cholesterol || id:ebi-a-GCST000759	TRUE	reported	igd	2	1	TRUE	-0.0279478	74.6138525564804	-0.0279478	0.00200779999178816
rs11880613	A	G	A	G	-0.072	-0.017	NA	0.1807	FALSE	FALSE	FALSE	finn-b-O15_PUERP_INFECT_OTHER	19	10903972	0.0605	120106	0.778999	Other puerperal infections || id:finn-b-O15_PUERP_INFECT_OTHER	Other puerperal infections	Other puerperal infections || ||	TRUE	igd	NA	NA	NA	ebi-a-GCST000759	19	10903972	0.0069	4.38834e-26	95454	LDL cholesterol || id:ebi-a-GCST000759	TRUE	reported	igd	2	1	TRUE	-0.0337554	108.884688090737	-0.0337554	-0.000810802
rs11881156	T	C	T	C	-0.0794	0.0262	NA	0.1379	FALSE	FALSE	FALSE	finn-b-O15_PUERP_INFECT_OTHER	19	10950125	0.0674	120106	0.6974	Other puerperal infections || id:finn-b-O15_PUERP_INFECT_OTHER	Other puerperal infections	Other puerperal infections || ||	TRUE	igd	NA	NA	NA	ebi-a-GCST000759	19	10950125	0.007	3.1153e-30	95454	LDL cholesterol || id:ebi-a-GCST000759	TRUE	reported	igd	2	1	TRUE	-0.0366891	128.660408163265	-0.0366891	0.00112166297839938
rs11902417	A	G	A	G	-0.0705	0.0164	NA	0.278	FALSE	FALSE	FALSE	finn-b-O15_PUERP_INFECT_OTHER	2	21198900	0.0517	120106	0.750699	Other puerperal infections || id:finn-b-O15_PUERP_INFECT_OTHER	Other puerperal infections	Other puerperal infections || ||	TRUE	igd	NA	NA	NA	ebi-a-GCST000759	2	21198900	0.006	4.07943e-31	95454	LDL cholesterol || id:ebi-a-GCST000759	TRUE	reported	igd	2	1	TRUE	-0.0380042	138.062	-0.0380042	0.000915323025059206
rs12232780	A	G	A	G	-0.0571	0.0301	NA	0.3326	FALSE	FALSE	FALSE	finn-b-O15_PUERP_INFECT_OTHER	19	11132080	0.0492	120106	0.5414	Other puerperal infections || id:finn-b-O15_PUERP_INFECT_OTHER	Other puerperal infections	Other puerperal infections || ||	TRUE	igd	NA	NA	NA	ebi-a-GCST000759	19	11132080	0.0057	4.46581e-24	95454	LDL cholesterol || id:ebi-a-GCST000759	TRUE	reported	igd	2	1	TRUE	-0.0324071	100.351184979994	-0.0324071	0.00176531406051204
rs12611017	A	G	A	G	-0.0584	0.0188	NA	0.2078	FALSE	FALSE	FALSE	finn-b-O15_PUERP_INFECT_OTHER	19	11065021	0.0571	120106	0.7418	Other puerperal infections || id:finn-b-O15_PUERP_INFECT_OTHER	Other puerperal infections	Other puerperal infections || ||	TRUE	igd	NA	NA	NA	ebi-a-GCST000759	19	11065021	0.006	3.08603e-22	95454	LDL cholesterol || id:ebi-a-GCST000759	TRUE	reported	igd	2	1	TRUE	-0.0314886	94.7377777777778	-0.0314886	0.00095004200870085
rs12721109	A	G	A	G	-0.452	0.294	NA	0.0191	FALSE	FALSE	FALSE	finn-b-O15_PUERP_INFECT_OTHER	19	45447221	0.1705	120106	0.0845805	Other puerperal infections || id:finn-b-O15_PUERP_INFECT_OTHER	Other puerperal infections	Other puerperal infections || ||	TRUE	igd	NA	NA	NA	ebi-a-GCST000759	19	45447221	0.0252	1.08293e-72	95454	LDL cholesterol || id:ebi-a-GCST000759	TRUE	reported	igd	2	1	TRUE	-0.0579582	321.718316956412	-0.0579582	0.00497552411583312
rs12916	C	T	C	T	0.0755	-0.0257	NA	0.4532	FALSE	FALSE	FALSE	finn-b-O15_PUERP_INFECT_OTHER	5	74656539	0.0466	120106	0.5807	Other puerperal infections || id:finn-b-O15_PUERP_INFECT_OTHER	Other puerperal infections	Other puerperal infections || ||	TRUE	igd	NA	NA	NA	ebi-a-GCST000759	5	74656539	0.0053	5.12389e-45	95454	LDL cholesterol || id:ebi-a-GCST000759	TRUE	reported	igd	2	1	TRUE	0.0460593078371196	202.928088287647	0.0460593078371196	-0.00159136
rs12977506	A	G	A	G	-0.0526	0.0259	NA	0.2248	FALSE	FALSE	FALSE	finn-b-O15_PUERP_INFECT_OTHER	19	10992724	0.0555	120106	0.640301	Other puerperal infections || id:finn-b-O15_PUERP_INFECT_OTHER	Other puerperal infections	Other puerperal infections || ||	TRUE	igd	NA	NA	NA	ebi-a-GCST000759	19	10992724	0.0059	8.15643e-19	95454	LDL cholesterol || id:ebi-a-GCST000759	TRUE	reported	igd	2	1	TRUE	-0.0288443	79.4817581154841	-0.0288443	0.00134656602118516
rs13398007	T	C	T	C	-0.1047	-0.0255	NA	0.1192	FALSE	FALSE	FALSE	finn-b-O15_PUERP_INFECT_OTHER	2	21469336	0.0721	120106	0.723401	Other puerperal infections || id:finn-b-O15_PUERP_INFECT_OTHER	Other puerperal infections	Other puerperal infections || ||	TRUE	igd	NA	NA	NA	ebi-a-GCST000759	2	21469336	0.0074	3.54487e-46	95454	LDL cholesterol || id:ebi-a-GCST000759	TRUE	reported	igd	2	1	TRUE	-0.0457475	200.184258582907	-0.0457475	-0.00102053
rs1363578	T	C	T	C	0.0478	-0.0517	NA	0.3722	FALSE	FALSE	FALSE	finn-b-O15_PUERP_INFECT_OTHER	5	74510341	0.0481	120106	0.2823	Other puerperal infections || id:finn-b-O15_PUERP_INFECT_OTHER	Other puerperal infections	Other puerperal infections || ||	TRUE	igd	NA	NA	NA	ebi-a-GCST000759	5	74510341	0.0054	7.48342e-19	95454	LDL cholesterol || id:ebi-a-GCST000759	TRUE	reported	igd	2	1	TRUE	0.0286393686857411	78.3552812071331	0.0286393686857411	-0.00310145
rs1367117	A	G	A	G	0.1307	-0.045	NA	0.281	FALSE	FALSE	FALSE	finn-b-O15_PUERP_INFECT_OTHER	2	21263900	0.0515	120106	0.3824	Other puerperal infections || id:finn-b-O15_PUERP_INFECT_OTHER	Other puerperal infections	Other puerperal infections || ||	TRUE	igd	NA	NA	NA	ebi-a-GCST000759	2	21263900	0.0057	4.47713e-114	95454	LDL cholesterol || id:ebi-a-GCST000759	TRUE	reported	igd	2	1	TRUE	0.0740142578649657	525.776854416744	0.0740142578649657	-0.0025213
rs1423527	A	C	A	C	0.073	-0.0458	NA	0.444	FALSE	FALSE	FALSE	finn-b-O15_PUERP_INFECT_OTHER	5	74602699	0.0467	120106	0.3262	Other puerperal infections || id:finn-b-O15_PUERP_INFECT_OTHER	Other puerperal infections	Other puerperal infections || ||	TRUE	igd	NA	NA	NA	ebi-a-GCST000759	5	74602699	0.0052	2.14388e-42	95454	LDL cholesterol || id:ebi-a-GCST000759	TRUE	reported	igd	2	1	TRUE	0.0453919794200582	197.078402366864	0.0453919794200582	-0.00282988
rs1477937	G	A	G	A	0.0466	-0.0517	NA	0.3722	FALSE	FALSE	FALSE	finn-b-O15_PUERP_INFECT_OTHER	5	74524837	0.0481	120106	0.2826	Other puerperal infections || id:finn-b-O15_PUERP_INFECT_OTHER	Other puerperal infections	Other puerperal infections || ||	TRUE	igd	NA	NA	NA	ebi-a-GCST000759	5	74524837	0.0053	9.24698e-19	95454	LDL cholesterol || id:ebi-a-GCST000759	TRUE	reported	igd	2	1	TRUE	0.0284473445528639	77.3072267710929	0.0284473445528639	-0.00310145
rs1531517	A	G	A	G	-0.2482	0.0756	NA	0.06341	FALSE	FALSE	FALSE	finn-b-O15_PUERP_INFECT_OTHER	19	45242173	0.0967	120106	0.4341	Other puerperal infections || id:finn-b-O15_PUERP_INFECT_OTHER	Other puerperal infections	Other puerperal infections || ||	TRUE	igd	NA	NA	NA	ebi-a-GCST000759	19	45242173	0.0122	4.21017e-99	95454	LDL cholesterol || id:ebi-a-GCST000759	TRUE	reported	igd	2	1	TRUE	-0.0657067	413.889008331094	-0.0657067	0.00225587733339988
rs1535	G	A	G	A	-0.0501	-0.0245	NA	0.4124	FALSE	FALSE	FALSE	finn-b-O15_PUERP_INFECT_OTHER	11	61597972	0.0472	120106	0.6033	Other puerperal infections || id:finn-b-O15_PUERP_INFECT_OTHER	Other puerperal infections	Other puerperal infections || ||	TRUE	igd	NA	NA	NA	ebi-a-GCST000759	11	61597972	0.0054	1.95614e-21	95454	LDL cholesterol || id:ebi-a-GCST000759	TRUE	reported	igd	2	1	TRUE	-0.0300162	86.0771604938271	-0.0300162	-0.00149777
rs1543324	C	T	C	T	0.0448	-0.045	NA	0.5337	FALSE	FALSE	FALSE	finn-b-O15_PUERP_INFECT_OTHER	20	39877745	0.0464	120106	0.333	Other puerperal infections || id:finn-b-O15_PUERP_INFECT_OTHER	Other puerperal infections	Other puerperal infections || ||	TRUE	igd	NA	NA	NA	ebi-a-GCST000759	20	39877745	0.0052	4.0738e-19	95454	LDL cholesterol || id:ebi-a-GCST000759	TRUE	reported	igd	2	1	TRUE	0.0278749028769572	74.2248520710059	0.0278749028769572	-0.00279843
rs1549926	C	A	C	A	-0.0505	0.0351	NA	0.3065	FALSE	FALSE	FALSE	finn-b-O15_PUERP_INFECT_OTHER	19	11002862	0.0503	120106	0.4849	Other puerperal infections || id:finn-b-O15_PUERP_INFECT_OTHER	Other puerperal infections	Other puerperal infections || ||	TRUE	igd	NA	NA	NA	ebi-a-GCST000759	19	11002862	0.0058	3.07893e-18	95454	LDL cholesterol || id:ebi-a-GCST000759	TRUE	reported	igd	2	1	TRUE	-0.0281708	75.8100475624257	-0.0281708	0.00201353653996845
rs1564348	C	T	C	T	0.0599	0.0785	NA	0.1408	FALSE	FALSE	FALSE	finn-b-O15_PUERP_INFECT_OTHER	6	160578860	0.0667	120106	0.2389	Other puerperal infections || id:finn-b-O15_PUERP_INFECT_OTHER	Other puerperal infections	Other puerperal infections || ||	TRUE	igd	NA	NA	NA	ebi-a-GCST000759	6	160578860	0.0071	1.70216e-17	95454	LDL cholesterol || id:ebi-a-GCST000759	TRUE	reported	igd	2	1	TRUE	0.0272969481984061	71.1765522713747	0.0272969481984061	0.00339596012965871
rs16872768	C	T	C	T	0.0513	-0.0124	NA	0.4094	FALSE	FALSE	FALSE	finn-b-O15_PUERP_INFECT_OTHER	5	74982207	0.0472	120106	0.792801	Other puerperal infections || id:finn-b-O15_PUERP_INFECT_OTHER	Other puerperal infections	Other puerperal infections || ||	TRUE	igd	NA	NA	NA	ebi-a-GCST000759	5	74982207	0.0053	3.95094e-21	95454	LDL cholesterol || id:ebi-a-GCST000759	TRUE	reported	igd	2	1	TRUE	0.031313812730059	93.687789248843	0.031313812730059	-0.000758055
rs16979372	G	T	G	T	-0.1499	0.1195	NA	0.0325	FALSE	FALSE	FALSE	finn-b-O15_PUERP_INFECT_OTHER	19	45195313	0.131	120106	0.3618	Other puerperal infections || id:finn-b-O15_PUERP_INFECT_OTHER	Other puerperal infections	Other puerperal infections || ||	TRUE	igd	NA	NA	NA	ebi-a-GCST000759	19	45195313	0.0151	4.49262e-24	95454	LDL cholesterol || id:ebi-a-GCST000759	TRUE	reported	igd	2	1	TRUE	-0.032115	98.5483531424061	-0.032115	0.00263218475428411
rs16996148	T	G	T	G	-0.0877	0.0269	NA	0.0668	FALSE	FALSE	FALSE	finn-b-O15_PUERP_INFECT_OTHER	19	19658472	0.0926	120106	0.771299	Other puerperal infections || id:finn-b-O15_PUERP_INFECT_OTHER	Other puerperal infections	Other puerperal infections || ||	TRUE	igd	NA	NA	NA	ebi-a-GCST000759	19	19658472	0.0097	5.98687e-21	95454	LDL cholesterol || id:ebi-a-GCST000759	TRUE	reported	igd	2	1	TRUE	-0.0292516	81.7439685407588	-0.0292516	0.000838228465394311
rs17399838	G	A	G	A	-0.1306	0.0175	NA	0.1443	FALSE	FALSE	FALSE	finn-b-O15_PUERP_INFECT_OTHER	2	21368217	0.0661	120106	0.7916	Other puerperal infections || id:finn-b-O15_PUERP_INFECT_OTHER	Other puerperal infections	Other puerperal infections || ||	TRUE	igd	NA	NA	NA	ebi-a-GCST000759	2	21368217	0.0069	4.12762e-83	95454	LDL cholesterol || id:ebi-a-GCST000759	TRUE	reported	igd	2	1	TRUE	-0.0611488	358.251627809284	-0.0611488	0.000763937319827158
rs174550	C	T	C	T	-0.0501	-0.033	NA	0.4127	FALSE	FALSE	FALSE	finn-b-O15_PUERP_INFECT_OTHER	11	61571478	0.0472	120106	0.4848	Other puerperal infections || id:finn-b-O15_PUERP_INFECT_OTHER	Other puerperal infections	Other puerperal infections || ||	TRUE	igd	NA	NA	NA	ebi-a-GCST000759	11	61571478	0.0054	1.24911e-21	95454	LDL cholesterol || id:ebi-a-GCST000759	TRUE	reported	igd	2	1	TRUE	-0.0300162	86.0771604938271	-0.0300162	-0.0020174
rs174583	T	C	T	C	-0.0511	-0.032	NA	0.4137	FALSE	FALSE	FALSE	finn-b-O15_PUERP_INFECT_OTHER	11	61609750	0.0472	120106	0.4985	Other puerperal infections || id:finn-b-O15_PUERP_INFECT_OTHER	Other puerperal infections	Other puerperal infections || ||	TRUE	igd	NA	NA	NA	ebi-a-GCST000759	11	61609750	0.0054	1.17112e-21	95454	LDL cholesterol || id:ebi-a-GCST000759	TRUE	reported	igd	2	1	TRUE	-0.0306148	89.5476680384088	-0.0306148	-0.00195627
rs174601	T	C	T	C	-0.0523	-0.0256	NA	0.4257	FALSE	FALSE	FALSE	finn-b-O15_PUERP_INFECT_OTHER	11	61623140	0.0471	120106	0.5876	Other puerperal infections || id:finn-b-O15_PUERP_INFECT_OTHER	Other puerperal infections	Other puerperal infections || ||	TRUE	igd	NA	NA	NA	ebi-a-GCST000759	11	61623140	0.0058	2.11495e-20	95454	LDL cholesterol || id:ebi-a-GCST000759	TRUE	reported	igd	2	1	TRUE	-0.029174	81.3106420927467	-0.029174	-0.00156834
rs17646731	A	G	A	G	-0.0928	0.1584	NA	0.07077	FALSE	FALSE	FALSE	finn-b-O15_PUERP_INFECT_OTHER	1	109919525	0.0901	120106	0.0788406	Other puerperal infections || id:finn-b-O15_PUERP_INFECT_OTHER	Other puerperal infections	Other puerperal infections || ||	TRUE	igd	NA	NA	NA	ebi-a-GCST000759	1	109919525	0.0113	2.72709e-16	95454	LDL cholesterol || id:ebi-a-GCST000759	TRUE	reported	igd	2	1	TRUE	-0.026572	67.4433393374579	-0.026572	0.00507278040422919
rs17647543	C	T	C	T	-0.0903	0.1583	NA	0.07078	FALSE	FALSE	FALSE	finn-b-O15_PUERP_INFECT_OTHER	1	109964605	0.0901	120106	0.0789696	Other puerperal infections || id:finn-b-O15_PUERP_INFECT_OTHER	Other puerperal infections	Other puerperal infections || ||	TRUE	igd	NA	NA	NA	ebi-a-GCST000759	1	109964605	0.0109	2.45188e-16	95454	LDL cholesterol || id:ebi-a-GCST000759	TRUE	reported	igd	2	1	TRUE	-0.0268048	68.6313441629492	-0.0268048	0.0050695779736803
rs17730649	A	C	A	C	0.0473	-0.054	NA	0.4212	FALSE	FALSE	FALSE	finn-b-O15_PUERP_INFECT_OTHER	8	126465305	0.047	120106	0.2511	Other puerperal infections || id:finn-b-O15_PUERP_INFECT_OTHER	Other puerperal infections	Other puerperal infections || ||	TRUE	igd	NA	NA	NA	ebi-a-GCST000759	8	126465305	0.0055	2.71082e-18	95454	LDL cholesterol || id:ebi-a-GCST000759	TRUE	reported	igd	2	1	TRUE	0.0278251648381558	73.96	0.0278251648381558	-0.00331524
rs17739580	T	C	T	C	0.0614	-0.0601	NA	0.2355	FALSE	FALSE	FALSE	finn-b-O15_PUERP_INFECT_OTHER	5	74921883	0.0547	120106	0.2717	Other puerperal infections || id:finn-b-O15_PUERP_INFECT_OTHER	Other puerperal infections	Other puerperal infections || ||	TRUE	igd	NA	NA	NA	ebi-a-GCST000759	5	74921883	0.0063	1.65196e-21	95454	LDL cholesterol || id:ebi-a-GCST000759	TRUE	reported	igd	2	1	TRUE	0.0315296629136313	94.9851347946586	0.0315296629136313	-0.00317034
rs17766161	T	C	T	C	-0.0584	0.0294	NA	0.2487	FALSE	FALSE	FALSE	finn-b-O15_PUERP_INFECT_OTHER	19	11114206	0.0537	120106	0.5843	Other puerperal infections || id:finn-b-O15_PUERP_INFECT_OTHER	Other puerperal infections	Other puerperal infections || ||	TRUE	igd	NA	NA	NA	ebi-a-GCST000759	19	11114206	0.006	1.80385e-22	95454	LDL cholesterol || id:ebi-a-GCST000759	TRUE	reported	igd	2	1	TRUE	-0.0314886	94.7377777777778	-0.0314886	0.00157976965340784
rs1781221	C	A	C	A	0.0476	0.0259	NA	0.7363	FALSE	FALSE	FALSE	finn-b-O15_PUERP_INFECT_OTHER	1	63006842	0.0526	120106	0.6229	Other puerperal infections || id:finn-b-O15_PUERP_INFECT_OTHER	Other puerperal infections	Other puerperal infections || ||	TRUE	igd	NA	NA	NA	ebi-a-GCST000759	1	63006842	0.0054	1.826e-17	95454	LDL cholesterol || id:ebi-a-GCST000759	TRUE	reported	igd	2	1	TRUE	0.0285196363619152	77.7009602194787	0.0285196363619152	0.00142080620719887
rs2000999	A	G	A	G	0.0636	-0.0301	NA	0.1933	FALSE	FALSE	FALSE	finn-b-O15_PUERP_INFECT_OTHER	16	72108093	0.0588	120106	0.6086	Other puerperal infections || id:finn-b-O15_PUERP_INFECT_OTHER	Other puerperal infections	Other puerperal infections || ||	TRUE	igd	NA	NA	NA	ebi-a-GCST000759	16	72108093	0.0065	1.75186e-22	95454	LDL cholesterol || id:ebi-a-GCST000759	TRUE	reported	igd	2	1	TRUE	0.0316543611077999	95.7386982248521	0.0316543611077999	-0.0014771
rs2076148	G	A	G	A	0.0439	-0.0463	NA	0.534	FALSE	FALSE	FALSE	finn-b-O15_PUERP_INFECT_OTHER	20	39788855	0.0464	120106	0.3193	Other puerperal infections || id:finn-b-O15_PUERP_INFECT_OTHER	Other puerperal infections	Other puerperal infections || ||	TRUE	igd	NA	NA	NA	ebi-a-GCST000759	20	39788855	0.0052	1.91779e-18	95454	LDL cholesterol || id:ebi-a-GCST000759	TRUE	reported	igd	2	1	TRUE	0.0273153380901793	71.2725591715977	0.0273153380901793	-0.00287927
rs2112347	G	T	G	T	0.0503	-0.0165	NA	0.4143	FALSE	FALSE	FALSE	finn-b-O15_PUERP_INFECT_OTHER	5	75015242	0.0471	120106	0.726901	Other puerperal infections || id:finn-b-O15_PUERP_INFECT_OTHER	Other puerperal infections	Other puerperal infections || ||	TRUE	igd	NA	NA	NA	ebi-a-GCST000759	5	75015242	0.0053	8.00387e-20	95454	LDL cholesterol || id:ebi-a-GCST000759	TRUE	reported	igd	2	1	TRUE	0.030703988189263	90.0708437166251	0.030703988189263	-0.00101084
rs2115838	A	G	A	G	0.1046	-0.0507	NA	0.2609	FALSE	FALSE	FALSE	finn-b-O15_PUERP_INFECT_OTHER	2	21350324	0.0529	120106	0.3382	Other puerperal infections || id:finn-b-O15_PUERP_INFECT_OTHER	Other puerperal infections	Other puerperal infections || ||	TRUE	igd	NA	NA	NA	ebi-a-GCST000759	2	21350324	0.0055	2.53105e-81	95454	LDL cholesterol || id:ebi-a-GCST000759	TRUE	reported	igd	2	1	TRUE	0.0614405661876774	361.691239669422	0.0614405661876774	-0.00276549
rs2126736	G	A	G	A	0.0654	-0.0582	NA	0.4483	FALSE	FALSE	FALSE	finn-b-O15_PUERP_INFECT_OTHER	5	74574984	0.0467	120106	0.2131	Other puerperal infections || id:finn-b-O15_PUERP_INFECT_OTHER	Other puerperal infections	Other puerperal infections || ||	TRUE	igd	NA	NA	NA	ebi-a-GCST000759	5	74574984	0.0053	1.4471e-33	95454	LDL cholesterol || id:ebi-a-GCST000759	TRUE	reported	igd	2	1	TRUE	0.0399083012904897	152.266286934852	0.0399083012904897	-0.00359604
rs2165537	G	T	G	T	-0.1267	0.0036	NA	0.04516	FALSE	FALSE	FALSE	finn-b-O15_PUERP_INFECT_OTHER	19	45133962	0.1133	120106	0.9749	Other puerperal infections || id:finn-b-O15_PUERP_INFECT_OTHER	Other puerperal infections	Other puerperal infections || ||	TRUE	igd	NA	NA	NA	ebi-a-GCST000759	19	45133962	0.0137	7.92866e-23	95454	LDL cholesterol || id:ebi-a-GCST000759	TRUE	reported	igd	2	1	TRUE	-0.0299205	85.5287442058714	-0.0299205	9.16840635013876e-05
rs2223745	A	G	A	G	0.0453	-0.0482	NA	0.5337	FALSE	FALSE	FALSE	finn-b-O15_PUERP_INFECT_OTHER	20	39713869	0.0465	120106	0.2994	Other puerperal infections || id:finn-b-O15_PUERP_INFECT_OTHER	Other puerperal infections	Other puerperal infections || ||	TRUE	igd	NA	NA	NA	ebi-a-GCST000759	20	39713869	0.0052	3.44509e-19	95454	LDL cholesterol || id:ebi-a-GCST000759	TRUE	reported	igd	2	1	TRUE	0.0281857609141855	75.8909023668639	0.0281857609141855	-0.00299098
rs2228603	T	C	T	C	-0.0886	-0.0343	NA	0.06957	FALSE	FALSE	FALSE	finn-b-O15_PUERP_INFECT_OTHER	19	19329924	0.0916	120106	0.7083	Other puerperal infections || id:finn-b-O15_PUERP_INFECT_OTHER	Other puerperal infections	Other puerperal infections || ||	TRUE	igd	NA	NA	NA	ebi-a-GCST000759	19	19329924	0.0101	1.41808e-19	95454	LDL cholesterol || id:ebi-a-GCST000759	TRUE	reported	igd	2	1	TRUE	-0.0283821	76.9528477600235	-0.0283821	-0.00108049
rs2229920	C	T	C	T	-0.0508	0.0149	NA	0.3061	FALSE	FALSE	FALSE	finn-b-O15_PUERP_INFECT_OTHER	19	10939792	0.0505	120106	0.7681	Other puerperal infections || id:finn-b-O15_PUERP_INFECT_OTHER	Other puerperal infections	Other puerperal infections || ||	TRUE	igd	NA	NA	NA	ebi-a-GCST000759	19	10939792	0.0057	1.13894e-19	95454	LDL cholesterol || id:ebi-a-GCST000759	TRUE	reported	igd	2	1	TRUE	-0.0288347	79.4287473068636	-0.0288347	0.000851365401750404
rs2235367	G	A	G	A	0.044	-0.0451	NA	0.5352	FALSE	FALSE	FALSE	finn-b-O15_PUERP_INFECT_OTHER	20	39830122	0.0464	120106	0.3321	Other puerperal infections || id:finn-b-O15_PUERP_INFECT_OTHER	Other puerperal infections	Other puerperal infections || ||	TRUE	igd	NA	NA	NA	ebi-a-GCST000759	20	39830122	0.0051	1.1311e-18	95454	LDL cholesterol || id:ebi-a-GCST000759	TRUE	reported	igd	2	1	TRUE	0.0279139129586165	74.4329104190696	0.0279139129586165	-0.00280465
rs2287029	T	C	T	C	-0.0786	0.0401	NA	0.1388	FALSE	FALSE	FALSE	finn-b-O15_PUERP_INFECT_OTHER	19	10916684	0.0671	120106	0.550399	Other puerperal infections || id:finn-b-O15_PUERP_INFECT_OTHER	Other puerperal infections	Other puerperal infections || ||	TRUE	igd	NA	NA	NA	ebi-a-GCST000759	19	10916684	0.0069	3.71792e-31	95454	LDL cholesterol || id:ebi-a-GCST000759	TRUE	reported	igd	2	1	TRUE	-0.0368456	129.761814744802	-0.0368456	0.0017244176960038
rs2304128	T	G	T	G	-0.0843	0.0262	NA	0.07702	FALSE	FALSE	FALSE	finn-b-O15_PUERP_INFECT_OTHER	19	19746151	0.0873	120106	0.7642	Other puerperal infections || id:finn-b-O15_PUERP_INFECT_OTHER	Other puerperal infections	Other puerperal infections || ||	TRUE	igd	NA	NA	NA	ebi-a-GCST000759	19	19746151	0.0101	1.02212e-17	95454	LDL cholesterol || id:ebi-a-GCST000759	TRUE	reported	igd	2	1	TRUE	-0.0270057	69.6646407214979	-0.0270057	0.000865980572214534
rs2337381	C	A	C	A	-0.0633	-0.0083	NA	0.737	FALSE	FALSE	FALSE	finn-b-O15_PUERP_INFECT_OTHER	2	21186121	0.0526	120106	0.8748	Other puerperal infections || id:finn-b-O15_PUERP_INFECT_OTHER	Other puerperal infections	Other puerperal infections || ||	TRUE	igd	NA	NA	NA	ebi-a-GCST000759	2	21186121	0.0058	2.53805e-28	95454	LDL cholesterol || id:ebi-a-GCST000759	TRUE	reported	igd	2	1	TRUE	-0.0353031	119.110879904875	-0.0353031	-0.000455317
rs2479409	A	G	A	G	-0.0671	-0.137	NA	0.6945	FALSE	FALSE	FALSE	finn-b-O15_PUERP_INFECT_OTHER	1	55504650	0.0505	120106	0.00665503	Other puerperal infections || id:finn-b-O15_PUERP_INFECT_OTHER	Other puerperal infections	Other puerperal infections || ||	TRUE	igd	NA	NA	NA	ebi-a-GCST000759	1	55504650	0.0063	1.93108e-28	95454	LDL cholesterol || id:ebi-a-GCST000759	TRUE	reported	igd	2	1	TRUE	-0.0344534	113.439405391786	-0.0344534	-0.00782775
rs253412	A	G	A	G	-0.0559	0.0239	NA	0.6201	FALSE	FALSE	FALSE	finn-b-O15_PUERP_INFECT_OTHER	5	74955841	0.0478	120106	0.6176	Other puerperal infections || id:finn-b-O15_PUERP_INFECT_OTHER	Other puerperal infections	Other puerperal infections || ||	TRUE	igd	NA	NA	NA	ebi-a-GCST000759	5	74955841	0.0054	1.40702e-24	95454	LDL cholesterol || id:ebi-a-GCST000759	TRUE	reported	igd	2	1	TRUE	-0.0334874	107.160836762689	-0.0334874	0.00144274911487833
rs287227	T	G	T	G	-0.0753	0.0468	NA	0.2573	FALSE	FALSE	FALSE	finn-b-O15_PUERP_INFECT_OTHER	1	55656075	0.0534	120106	0.3809	Other puerperal infections || id:finn-b-O15_PUERP_INFECT_OTHER	Other puerperal infections	Other puerperal infections || ||	TRUE	igd	NA	NA	NA	ebi-a-GCST000759	1	55656075	0.0076	2.06681e-22	95454	LDL cholesterol || id:ebi-a-GCST000759	TRUE	reported	igd	2	1	TRUE	-0.0320528	98.1663781163436	-0.0320528	0.0025288581628216
rs2927477	C	T	C	T	-0.1283	-0.0129	NA	0.1014	FALSE	FALSE	FALSE	finn-b-O15_PUERP_INFECT_OTHER	19	45313715	0.0767	120106	0.8665	Other puerperal infections || id:finn-b-O15_PUERP_INFECT_OTHER	Other puerperal infections	Other puerperal infections || ||	TRUE	igd	NA	NA	NA	ebi-a-GCST000759	19	45313715	0.0141	3.96826e-23	95454	LDL cholesterol || id:ebi-a-GCST000759	TRUE	reported	igd	2	1	TRUE	-0.0294393	82.7970927015744	-0.0294393	-0.000485306
rs2954022	A	C	A	C	-0.0579	0.0095	NA	0.4674	FALSE	FALSE	FALSE	finn-b-O15_PUERP_INFECT_OTHER	8	126482621	0.0464	120106	0.8382	Other puerperal infections || id:finn-b-O15_PUERP_INFECT_OTHER	Other puerperal infections	Other puerperal infections || ||	TRUE	igd	NA	NA	NA	ebi-a-GCST000759	8	126482621	0.0052	2.59119e-29	95454	LDL cholesterol || id:ebi-a-GCST000759	TRUE	reported	igd	2	1	TRUE	-0.0360164	123.979659763314	-0.0360164	0.000590781399323419
rs2965109	T	C	T	C	-0.0575	-0.0201	NA	0.3216	FALSE	FALSE	FALSE	finn-b-O15_PUERP_INFECT_OTHER	19	45225345	0.0503	120106	0.6889	Other puerperal infections || id:finn-b-O15_PUERP_INFECT_OTHER	Other puerperal infections	Other puerperal infections || ||	TRUE	igd	NA	NA	NA	ebi-a-GCST000759	19	45225345	0.0057	2.4632e-26	95454	LDL cholesterol || id:ebi-a-GCST000759	TRUE	reported	igd	2	1	TRUE	-0.0326339	101.762080640197	-0.0326339	-0.00115305
rs2965157	C	T	C	T	-0.1846	0.0592	NA	0.04096	FALSE	FALSE	FALSE	finn-b-O15_PUERP_INFECT_OTHER	19	45176340	0.1199	120106	0.621101	Other puerperal infections || id:finn-b-O15_PUERP_INFECT_OTHER	Other puerperal infections	Other puerperal infections || ||	TRUE	igd	NA	NA	NA	ebi-a-GCST000759	19	45176340	0.0166	1.56207e-29	95454	LDL cholesterol || id:ebi-a-GCST000759	TRUE	reported	igd	2	1	TRUE	-0.0359708	123.665118304543	-0.0359708	0.00142469974663963
rs312985	G	A	G	A	0.117	-0.0108	NA	0.7681	FALSE	FALSE	FALSE	finn-b-O15_PUERP_INFECT_OTHER	2	21378805	0.0549	120106	0.8444	Other puerperal infections || id:finn-b-O15_PUERP_INFECT_OTHER	Other puerperal infections	Other puerperal infections || ||	TRUE	igd	NA	NA	NA	ebi-a-GCST000759	2	21378805	0.0063	2.18625e-81	95454	LDL cholesterol || id:ebi-a-GCST000759	TRUE	reported	igd	2	1	TRUE	0.0600025336516	344.897959183674	0.0600025336516	-0.000567639
rs3177928	A	G	A	G	0.0573	-0.0545	NA	0.2065	FALSE	FALSE	FALSE	finn-b-O15_PUERP_INFECT_OTHER	6	32412435	0.0888	120106	0.5391	Other puerperal infections || id:finn-b-O15_PUERP_INFECT_OTHER	Other puerperal infections	Other puerperal infections || ||	TRUE	igd	NA	NA	NA	ebi-a-GCST000759	6	32412435	0.0072	2.39607e-15	95454	LDL cholesterol || id:ebi-a-GCST000759	TRUE	reported	igd	2	1	TRUE	0.0257504945196061	63.3350694444445	0.0257504945196061	-0.00177094
rs3208856	T	C	T	C	-0.2912	0.0507	NA	0.02269	FALSE	FALSE	FALSE	finn-b-O15_PUERP_INFECT_OTHER	19	45296806	0.1563	120106	0.7456	Other puerperal infections || id:finn-b-O15_PUERP_INFECT_OTHER	Other puerperal infections	Other puerperal infections || ||	TRUE	igd	NA	NA	NA	ebi-a-GCST000759	19	45296806	0.0192	8.00018e-58	95454	LDL cholesterol || id:ebi-a-GCST000759	TRUE	reported	igd	2	1	TRUE	-0.0490315	230.027777777778	-0.0490315	0.000935987513912371
rs365946	T	G	T	G	-0.1064	-0.0357	NA	0.1894	FALSE	FALSE	FALSE	finn-b-O15_PUERP_INFECT_OTHER	2	21439329	0.0591	120106	0.5463	Other puerperal infections || id:finn-b-O15_PUERP_INFECT_OTHER	Other puerperal infections	Other puerperal infections || ||	TRUE	igd	NA	NA	NA	ebi-a-GCST000759	2	21439329	0.0069	1.81593e-57	95454	LDL cholesterol || id:ebi-a-GCST000759	TRUE	reported	igd	2	1	TRUE	-0.0498494	237.785339214451	-0.0498494	-0.00174302
rs3745157	C	T	C	T	-0.0461	-0.0074	NA	0.324	FALSE	FALSE	FALSE	finn-b-O15_PUERP_INFECT_OTHER	19	45594595	0.0496	120106	0.8815	Other puerperal infections || id:finn-b-O15_PUERP_INFECT_OTHER	Other puerperal infections	Other puerperal infections || ||	TRUE	igd	NA	NA	NA	ebi-a-GCST000759	19	45594595	0.0056	1.04592e-15	95454	LDL cholesterol || id:ebi-a-GCST000759	TRUE	reported	igd	2	1	TRUE	-0.0266358	67.7681760204082	-0.0266358	-0.000430498
rs3761742	A	G	A	G	0.0598	-0.0605	NA	0.2355	FALSE	FALSE	FALSE	finn-b-O15_PUERP_INFECT_OTHER	5	74678937	0.0547	120106	0.2681	Other puerperal infections || id:finn-b-O15_PUERP_INFECT_OTHER	Other puerperal infections	Other puerperal infections || ||	TRUE	igd	NA	NA	NA	ebi-a-GCST000759	5	74678937	0.0063	1.57797e-20	95454	LDL cholesterol || id:ebi-a-GCST000759	TRUE	reported	igd	2	1	TRUE	0.0307088282024574	90.0992693373646	0.0307088282024574	-0.00319144
rs3786722	A	C	A	C	-0.075	0.1151	NA	0.2125	FALSE	FALSE	FALSE	finn-b-O15_PUERP_INFECT_OTHER	19	11161537	0.0565	120106	0.0415901	Other puerperal infections || id:finn-b-O15_PUERP_INFECT_OTHER	Other puerperal infections	Other puerperal infections || ||	TRUE	igd	NA	NA	NA	ebi-a-GCST000759	19	11161537	0.0062	1.2659e-34	95454	LDL cholesterol || id:ebi-a-GCST000759	TRUE	reported	igd	2	1	TRUE	-0.0391241	146.331945889698	-0.0391241	0.00587814962871491
rs3794991	T	C	T	C	-0.0871	0.0092	NA	0.06632	FALSE	FALSE	FALSE	finn-b-O15_PUERP_INFECT_OTHER	19	19610596	0.0928	120106	0.9213	Other puerperal infections || id:finn-b-O15_PUERP_INFECT_OTHER	Other puerperal infections	Other puerperal infections || ||	TRUE	igd	NA	NA	NA	ebi-a-GCST000759	19	19610596	0.0096	8.30424e-21	95454	LDL cholesterol || id:ebi-a-GCST000759	TRUE	reported	igd	2	1	TRUE	-0.029354	82.3178168402778	-0.029354	0.000286062610520632
rs3795128	C	T	C	T	0.0448	-0.0501	NA	0.5364	FALSE	FALSE	FALSE	finn-b-O15_PUERP_INFECT_OTHER	20	39774163	0.0465	120106	0.2807	Other puerperal infections || id:finn-b-O15_PUERP_INFECT_OTHER	Other puerperal infections	Other puerperal infections || ||	TRUE	igd	NA	NA	NA	ebi-a-GCST000759	20	39774163	0.0052	1.43814e-18	95454	LDL cholesterol || id:ebi-a-GCST000759	TRUE	reported	igd	2	1	TRUE	0.0278749028769572	74.2248520710059	0.0278749028769572	-0.00310888
rs3843480	C	T	C	T	0.0758	-0.0382	NA	0.4405	FALSE	FALSE	FALSE	finn-b-O15_PUERP_INFECT_OTHER	5	74624482	0.0467	120106	0.4132	Other puerperal infections || id:finn-b-O15_PUERP_INFECT_OTHER	Other puerperal infections	Other puerperal infections || ||	TRUE	igd	NA	NA	NA	ebi-a-GCST000759	5	74624482	0.0053	9.56974e-45	95454	LDL cholesterol || id:ebi-a-GCST000759	TRUE	reported	igd	2	1	TRUE	0.0462419343786195	204.543965824137	0.0462419343786195	-0.0023603
rs3850634	G	T	G	T	-0.0495	-0.0237	NA	0.2636	FALSE	FALSE	FALSE	finn-b-O15_PUERP_INFECT_OTHER	1	63050598	0.0526	120106	0.653	Other puerperal infections || id:finn-b-O15_PUERP_INFECT_OTHER	Other puerperal infections	Other puerperal infections || ||	TRUE	igd	NA	NA	NA	ebi-a-GCST000759	1	63050598	0.0055	2.62906e-18	95454	LDL cholesterol || id:ebi-a-GCST000759	TRUE	reported	igd	2	1	TRUE	-0.0291183	81	-0.0291183	-0.00130012
rs395908	A	G	A	G	-0.1512	0.1116	NA	0.07867	FALSE	FALSE	FALSE	finn-b-O15_PUERP_INFECT_OTHER	19	45373565	0.0866	120106	0.1975	Other puerperal infections || id:finn-b-O15_PUERP_INFECT_OTHER	Other puerperal infections	Other puerperal infections || ||	TRUE	igd	NA	NA	NA	ebi-a-GCST000759	19	45373565	0.0075	1.48013e-89	95454	LDL cholesterol || id:ebi-a-GCST000759	TRUE	reported	igd	2	1	TRUE	-0.0651142	406.426	-0.0651142	0.00371847241659399
rs405509	G	T	G	T	-0.0754	0.0377	NA	0.5534	FALSE	FALSE	FALSE	finn-b-O15_PUERP_INFECT_OTHER	19	45408836	0.0469	120106	0.4218	Other puerperal infections || id:finn-b-O15_PUERP_INFECT_OTHER	Other puerperal infections	Other puerperal infections || ||	TRUE	igd	NA	NA	NA	ebi-a-GCST000759	19	45408836	0.0068	1.05803e-31	95454	LDL cholesterol || id:ebi-a-GCST000759	TRUE	reported	igd	2	1	TRUE	-0.0358666	122.948961937716	-0.0358666	0.00231946916535716
rs413582	T	C	T	C	0.0518	-0.0518	NA	0.4979	FALSE	FALSE	FALSE	finn-b-O15_PUERP_INFECT_OTHER	1	109851126	0.0465	120106	0.2651	Other puerperal infections || id:finn-b-O15_PUERP_INFECT_OTHER	Other puerperal infections	Other puerperal infections || ||	TRUE	igd	NA	NA	NA	ebi-a-GCST000759	1	109851126	0.0053	1.62592e-23	95454	LDL cholesterol || id:ebi-a-GCST000759	TRUE	reported	igd	2	1	TRUE	0.0316187119299296	95.5229619081523	0.0316187119299296	-0.00321437
rs4268379	T	C	T	C	0.0451	-0.0347	NA	0.4825	FALSE	FALSE	FALSE	finn-b-O15_PUERP_INFECT_OTHER	1	109778237	0.0464	120106	0.4547	Other puerperal infections || id:finn-b-O15_PUERP_INFECT_OTHER	Other puerperal infections	Other puerperal infections || ||	TRUE	igd	NA	NA	NA	ebi-a-GCST000759	1	109778237	0.0052	6.11787e-19	95454	LDL cholesterol || id:ebi-a-GCST000759	TRUE	reported	igd	2	1	TRUE	0.0280614186755336	75.2222633136095	0.0280614186755336	-0.0021579
rs4299376	T	G	T	G	-0.0812	0.0142	NA	0.7827	FALSE	FALSE	FALSE	finn-b-O15_PUERP_INFECT_OTHER	2	44072576	0.0564	120106	0.8015	Other puerperal infections || id:finn-b-O15_PUERP_INFECT_OTHER	Other puerperal infections	Other puerperal infections || ||	TRUE	igd	NA	NA	NA	ebi-a-GCST000759	2	44072576	0.0058	1.72902e-47	95454	LDL cholesterol || id:ebi-a-GCST000759	TRUE	reported	igd	2	1	TRUE	-0.0452679	196	-0.0452679	0.000726491253440341
rs4345300	T	C	T	C	0.0457	-0.0501	NA	0.3721	FALSE	FALSE	FALSE	finn-b-O15_PUERP_INFECT_OTHER	5	74376571	0.048	120106	0.2961	Other puerperal infections || id:finn-b-O15_PUERP_INFECT_OTHER	Other puerperal infections	Other puerperal infections || ||	TRUE	igd	NA	NA	NA	ebi-a-GCST000759	5	74376571	0.0053	3.05914e-18	95454	LDL cholesterol || id:ebi-a-GCST000759	TRUE	reported	igd	2	1	TRUE	0.0278983641441747	74.3499466002136	0.0278983641441747	-0.00301173
rs4361493	G	A	G	A	0.0469	-0.0501	NA	0.3721	FALSE	FALSE	FALSE	finn-b-O15_PUERP_INFECT_OTHER	5	74405097	0.048	120106	0.2961	Other puerperal infections || id:finn-b-O15_PUERP_INFECT_OTHER	Other puerperal infections	Other puerperal infections || ||	TRUE	igd	NA	NA	NA	ebi-a-GCST000759	5	74405097	0.0053	7.91589e-19	95454	LDL cholesterol || id:ebi-a-GCST000759	TRUE	reported	igd	2	1	TRUE	0.0286303323268852	78.3058027767889	0.0286303323268852	-0.00301173
rs4385188	G	A	G	A	0.0481	-0.0741	NA	0.252	FALSE	FALSE	FALSE	finn-b-O15_PUERP_INFECT_OTHER	5	74734362	0.0535	120106	0.1659	Other puerperal infections || id:finn-b-O15_PUERP_INFECT_OTHER	Other puerperal infections	Other puerperal infections || ||	TRUE	igd	NA	NA	NA	ebi-a-GCST000759	5	74734362	0.0059	2.834e-15	95454	LDL cholesterol || id:ebi-a-GCST000759	TRUE	reported	igd	2	1	TRUE	0.026378457715228	66.463947141626	0.026378457715228	-0.00399652
rs4420638	G	A	G	A	0.2153	-0.0554	NA	0.271	FALSE	FALSE	FALSE	finn-b-O15_PUERP_INFECT_OTHER	19	45422946	0.0522	120106	0.2886	Other puerperal infections || id:finn-b-O15_PUERP_INFECT_OTHER	Other puerperal infections	Other puerperal infections || ||	TRUE	igd	NA	NA	NA	ebi-a-GCST000759	19	45422946	0.0087	8.72971e-147	95454	LDL cholesterol || id:ebi-a-GCST000759	TRUE	reported	igd	2	1	TRUE	0.0798442221119287	612.420266878055	0.0798442221119287	-0.00306238
rs4425006	C	T	C	T	0.0882	-0.0887	NA	0.934	FALSE	FALSE	FALSE	finn-b-O15_PUERP_INFECT_OTHER	19	10813364	0.0936	120106	0.3433	Other puerperal infections || id:finn-b-O15_PUERP_INFECT_OTHER	Other puerperal infections	Other puerperal infections || ||	TRUE	igd	NA	NA	NA	ebi-a-GCST000759	19	10813364	0.0095	8.52904e-21	95454	LDL cholesterol || id:ebi-a-GCST000759	TRUE	reported	igd	2	1	TRUE	0.03003699348363	86.1965650969529	0.03003699348363	-0.00273443
rs453862	G	A	G	A	-0.1062	-0.0357	NA	0.1894	FALSE	FALSE	FALSE	finn-b-O15_PUERP_INFECT_OTHER	2	21450714	0.0591	120106	0.5464	Other puerperal infections || id:finn-b-O15_PUERP_INFECT_OTHER	Other puerperal infections	Other puerperal infections || ||	TRUE	igd	NA	NA	NA	ebi-a-GCST000759	2	21450714	0.0069	2.48714e-56	95454	LDL cholesterol || id:ebi-a-GCST000759	TRUE	reported	igd	2	1	TRUE	-0.0497559	236.89224952741	-0.0497559	-0.00174302
rs4549504	T	G	T	G	0.0646	-0.0438	NA	0.4432	FALSE	FALSE	FALSE	finn-b-O15_PUERP_INFECT_OTHER	5	74808237	0.0467	120106	0.3485	Other puerperal infections || id:finn-b-O15_PUERP_INFECT_OTHER	Other puerperal infections	Other puerperal infections || ||	TRUE	igd	NA	NA	NA	ebi-a-GCST000759	5	74808237	0.0052	4.96021e-35	95454	LDL cholesterol || id:ebi-a-GCST000759	TRUE	reported	igd	2	1	TRUE	0.0401777714710483	154.332840236686	0.0401777714710483	-0.00270631
rs4587594	A	G	A	G	-0.0484	-0.0265	NA	0.2635	FALSE	FALSE	FALSE	finn-b-O15_PUERP_INFECT_OTHER	1	63133930	0.0527	120106	0.6152	Other puerperal infections || id:finn-b-O15_PUERP_INFECT_OTHER	Other puerperal infections	Other puerperal infections || ||	TRUE	igd	NA	NA	NA	ebi-a-GCST000759	1	63133930	0.0054	1.024e-17	95454	LDL cholesterol || id:ebi-a-GCST000759	TRUE	reported	igd	2	1	TRUE	-0.0289986	80.3347050754458	-0.0289986	-0.00145096
rs4704219	T	C	T	C	0.0656	-0.0445	NA	0.443	FALSE	FALSE	FALSE	finn-b-O15_PUERP_INFECT_OTHER	5	74748505	0.0467	120106	0.3408	Other puerperal infections || id:finn-b-O15_PUERP_INFECT_OTHER	Other puerperal infections	Other puerperal infections || ||	TRUE	igd	NA	NA	NA	ebi-a-GCST000759	5	74748505	0.0052	3.92283e-36	95454	LDL cholesterol || id:ebi-a-GCST000759	TRUE	reported	igd	2	1	TRUE	0.0407986910242429	159.147928994083	0.0407986910242429	-0.00274956
rs4704223	C	T	C	T	0.0656	-0.0438	NA	0.4432	FALSE	FALSE	FALSE	finn-b-O15_PUERP_INFECT_OTHER	5	74808880	0.0467	120106	0.3481	Other puerperal infections || id:finn-b-O15_PUERP_INFECT_OTHER	Other puerperal infections	Other puerperal infections || ||	TRUE	igd	rs4704223	C	T	ebi-a-GCST000759	5	74773420	0.0052	3.20922e-36	95454	LDL cholesterol || id:ebi-a-GCST000759	TRUE	reported	igd	2	1	TRUE	0.0407986910242429	159.147928994083	0.0407986910242429	-0.00270631
rs4704727	G	T	G	T	0.05	-0.0761	NA	0.685	FALSE	FALSE	FALSE	finn-b-O15_PUERP_INFECT_OTHER	5	156380067	0.0502	120106	0.1299	Other puerperal infections || id:finn-b-O15_PUERP_INFECT_OTHER	Other puerperal infections	Other puerperal infections || ||	TRUE	igd	NA	NA	NA	ebi-a-GCST000759	5	156380067	0.0055	4.00682e-19	95454	LDL cholesterol || id:ebi-a-GCST000759	TRUE	reported	igd	2	1	TRUE	0.0294121565313388	82.6446280991736	0.0294121565313388	-0.00437419
rs4803760	C	T	C	T	0.1263	-0.0251	NA	0.882	FALSE	FALSE	FALSE	finn-b-O15_PUERP_INFECT_OTHER	19	45333834	0.0724	120106	0.7287	Other puerperal infections || id:finn-b-O15_PUERP_INFECT_OTHER	Other puerperal infections	Other puerperal infections || ||	TRUE	igd	NA	NA	NA	ebi-a-GCST000759	19	45333834	0.0072	1.13006e-73	95454	LDL cholesterol || id:ebi-a-GCST000759	TRUE	reported	igd	2	1	TRUE	0.0566864738616383	307.710069444445	0.0566864738616383	-0.00100036
rs4804147	G	A	G	A	0.0542	0.0136	NA	0.4604	FALSE	FALSE	FALSE	finn-b-O15_PUERP_INFECT_OTHER	19	11256285	0.0466	120106	0.770699	Other puerperal infections || id:finn-b-O15_PUERP_INFECT_OTHER	Other puerperal infections	Other puerperal infections || ||	TRUE	igd	NA	NA	NA	ebi-a-GCST000759	19	11256285	0.0058	2.75994e-21	95454	LDL cholesterol || id:ebi-a-GCST000759	TRUE	reported	igd	2	1	TRUE	0.0302329277956206	87.3258026159334	0.0302329277956206	0.000842120232882327
rs4804554	T	G	T	G	-0.0584	0.0147	NA	0.2061	FALSE	FALSE	FALSE	finn-b-O15_PUERP_INFECT_OTHER	19	11083210	0.0573	120106	0.798	Other puerperal infections || id:finn-b-O15_PUERP_INFECT_OTHER	Other puerperal infections	Other puerperal infections || ||	TRUE	igd	NA	NA	NA	ebi-a-GCST000759	19	11083210	0.006	1.61213e-22	95454	LDL cholesterol || id:ebi-a-GCST000759	TRUE	reported	igd	2	1	TRUE	-0.0314886	94.7377777777778	-0.0314886	0.000740259275767052
rs4804562	A	G	A	G	-0.0577	-0.0162	NA	0.3931	FALSE	FALSE	FALSE	finn-b-O15_PUERP_INFECT_OTHER	19	11147615	0.0476	120106	0.7329	Other puerperal infections || id:finn-b-O15_PUERP_INFECT_OTHER	Other puerperal infections	Other puerperal infections || ||	TRUE	igd	NA	NA	NA	ebi-a-GCST000759	19	11147615	0.0058	1.02896e-23	95454	LDL cholesterol || id:ebi-a-GCST000759	TRUE	reported	igd	2	1	TRUE	-0.0321833	98.9681926278241	-0.0321833	-0.00098204
rs483436	A	G	A	G	0.1227	-0.0096	NA	0.7683	FALSE	FALSE	FALSE	finn-b-O15_PUERP_INFECT_OTHER	2	21390407	0.0549	120106	0.8616	Other puerperal infections || id:finn-b-O15_PUERP_INFECT_OTHER	Other puerperal infections	Other puerperal infections || ||	TRUE	igd	NA	NA	NA	ebi-a-GCST000759	2	21390407	0.0065	1.09194e-84	95454	LDL cholesterol || id:ebi-a-GCST000759	TRUE	reported	igd	2	1	TRUE	0.0609859161539017	356.338224852071	0.0609859161539017	-0.000504568
rs4927207	A	G	A	G	-0.0676	0.0044	NA	0.2604	FALSE	FALSE	FALSE	finn-b-O15_PUERP_INFECT_OTHER	1	55713628	0.053	120106	0.9342	Other puerperal infections || id:finn-b-O15_PUERP_INFECT_OTHER	Other puerperal infections	Other puerperal infections || ||	TRUE	igd	NA	NA	NA	ebi-a-GCST000759	1	55713628	0.0073	7.73393e-20	95454	LDL cholesterol || id:ebi-a-GCST000759	TRUE	reported	igd	2	1	TRUE	-0.0299596	85.7526740476637	-0.0299596	0.000239551038875222
rs494465	T	C	T	C	0.1178	-0.0097	NA	0.7681	FALSE	FALSE	FALSE	finn-b-O15_PUERP_INFECT_OTHER	2	21401010	0.0549	120106	0.8594	Other puerperal infections || id:finn-b-O15_PUERP_INFECT_OTHER	Other puerperal infections	Other puerperal infections || ||	TRUE	igd	NA	NA	NA	ebi-a-GCST000759	2	21401010	0.0064	1.89496e-81	95454	LDL cholesterol || id:ebi-a-GCST000759	TRUE	reported	igd	2	1	TRUE	0.0594707532004325	338.79	0.0594707532004325	-0.000509824
rs495828	T	G	T	G	0.0595	-0.0228	NA	0.1997	FALSE	FALSE	FALSE	finn-b-O15_PUERP_INFECT_OTHER	9	136155000	0.0581	120106	0.6943	Other puerperal infections || id:finn-b-O15_PUERP_INFECT_OTHER	Other puerperal infections	Other puerperal infections || ||	TRUE	igd	rs495828	T	G	ebi-a-GCST000759	9	136154867	0.0064	2.34423e-21	95454	LDL cholesterol || id:ebi-a-GCST000759	TRUE	reported	igd	2	1	TRUE	0.0300779295226405	86.431884765625	0.0300779295226405	-0.00113235
rs4970843	C	T	C	T	0.0494	-0.048	NA	0.4944	FALSE	FALSE	FALSE	finn-b-O15_PUERP_INFECT_OTHER	1	109887191	0.0465	120106	0.301	Other puerperal infections || id:finn-b-O15_PUERP_INFECT_OTHER	Other puerperal infections	Other puerperal infections || ||	TRUE	igd	NA	NA	NA	ebi-a-GCST000759	1	109887191	0.0051	9.77012e-23	95454	LDL cholesterol || id:ebi-a-GCST000759	TRUE	reported	igd	2	1	TRUE	0.0313365310121183	93.8239138792772	0.0313365310121183	-0.00297857
rs515135	C	T	C	T	0.1458	0.0031	NA	0.8101	FALSE	FALSE	FALSE	finn-b-O15_PUERP_INFECT_OTHER	2	21286057	0.059	120106	0.9575	Other puerperal infections || id:finn-b-O15_PUERP_INFECT_OTHER	Other puerperal infections	Other puerperal infections || ||	TRUE	igd	NA	NA	NA	ebi-a-GCST000759	2	21286057	0.0068	3.14051e-109	95454	LDL cholesterol || id:ebi-a-GCST000759	TRUE	reported	igd	2	1	TRUE	0.0692329380838111	459.724048442907	0.0692329380838111	0.000151611079985118
rs572512	T	C	T	C	0.0801	0.028	NA	0.3395	FALSE	FALSE	FALSE	finn-b-O15_PUERP_INFECT_OTHER	1	55517344	0.0498	120106	0.574101	Other puerperal infections || id:finn-b-O15_PUERP_INFECT_OTHER	Other puerperal infections	Other puerperal infections || ||	TRUE	igd	NA	NA	NA	ebi-a-GCST000759	1	55517344	0.0094	4.80286e-19	95454	LDL cholesterol || id:ebi-a-GCST000759	TRUE	reported	igd	2	1	TRUE	0.0275706510088037	72.6121548211861	0.0275706510088037	0.00162236803599317
rs5744601	G	A	G	A	0.0601	-0.0605	NA	0.2355	FALSE	FALSE	FALSE	finn-b-O15_PUERP_INFECT_OTHER	5	74847416	0.0547	120106	0.2681	Other puerperal infections || id:finn-b-O15_PUERP_INFECT_OTHER	Other puerperal infections	Other puerperal infections || ||	TRUE	igd	NA	NA	NA	ebi-a-GCST000759	5	74847416	0.0063	1.39412e-20	95454	LDL cholesterol || id:ebi-a-GCST000759	TRUE	reported	igd	2	1	TRUE	0.0308627394936545	91.0055429579239	0.0308627394936545	-0.00319144
rs5744672	C	T	C	T	0.067	-0.0416	NA	0.4432	FALSE	FALSE	FALSE	finn-b-O15_PUERP_INFECT_OTHER	5	74877803	0.0467	120106	0.3729	Other puerperal infections || id:finn-b-O15_PUERP_INFECT_OTHER	Other puerperal infections	Other puerperal infections || ||	TRUE	igd	NA	NA	NA	ebi-a-GCST000759	5	74877803	0.0053	7.19615e-37	95454	LDL cholesterol || id:ebi-a-GCST000759	TRUE	reported	igd	2	1	TRUE	0.040883038729153	159.807760768957	0.040883038729153	-0.00257037
rs585362	T	C	T	C	0.0961	-0.1103	NA	0.8884	FALSE	FALSE	FALSE	finn-b-O15_PUERP_INFECT_OTHER	1	109789795	0.0744	120106	0.1383	Other puerperal infections || id:finn-b-O15_PUERP_INFECT_OTHER	Other puerperal infections	Other puerperal infections || ||	TRUE	igd	NA	NA	NA	ebi-a-GCST000759	1	109789795	0.0077	1.26299e-38	95454	LDL cholesterol || id:ebi-a-GCST000759	TRUE	reported	igd	2	1	TRUE	0.0403632458559166	155.763366503626	0.0403632458559166	-0.00427779
rs590502	G	T	G	T	0.0639	-0.0049	NA	0.5241	FALSE	FALSE	FALSE	finn-b-O15_PUERP_INFECT_OTHER	1	109835387	0.0464	120106	0.9163	Other puerperal infections || id:finn-b-O15_PUERP_INFECT_OTHER	Other puerperal infections	Other puerperal infections || ||	TRUE	igd	NA	NA	NA	ebi-a-GCST000759	1	109835387	0.0058	2.9621e-29	95454	LDL cholesterol || id:ebi-a-GCST000759	TRUE	reported	igd	2	1	TRUE	0.0356372671608886	121.379607609988	0.0356372671608886	-0.000304719
rs5930	G	A	G	A	0.0649	0.0095	NA	0.6271	FALSE	FALSE	FALSE	finn-b-O15_PUERP_INFECT_OTHER	19	11224265	0.0478	120106	0.8427	Other puerperal infections || id:finn-b-O15_PUERP_INFECT_OTHER	Other puerperal infections	Other puerperal infections || ||	TRUE	igd	NA	NA	NA	ebi-a-GCST000759	19	11224265	0.0055	2.61517e-33	95454	LDL cholesterol || id:ebi-a-GCST000759	TRUE	reported	igd	2	1	TRUE	0.0381656760486758	139.24	0.0381656760486758	0.000573478184199218
rs6029609	G	A	G	A	0.0453	-0.0434	NA	0.5326	FALSE	FALSE	FALSE	finn-b-O15_PUERP_INFECT_OTHER	20	39911385	0.0464	120106	0.3494	Other puerperal infections || id:finn-b-O15_PUERP_INFECT_OTHER	Other puerperal infections	Other puerperal infections || ||	TRUE	igd	NA	NA	NA	ebi-a-GCST000759	20	39911385	0.0052	3.3597e-19	95454	LDL cholesterol || id:ebi-a-GCST000759	TRUE	reported	igd	2	1	TRUE	0.0281857609141855	75.8909023668639	0.0281857609141855	-0.00269893
rs6065311	C	T	C	T	0.0448	-0.0457	NA	0.534	FALSE	FALSE	FALSE	finn-b-O15_PUERP_INFECT_OTHER	20	39724338	0.0465	120106	0.3254	Other puerperal infections || id:finn-b-O15_PUERP_INFECT_OTHER	Other puerperal infections	Other puerperal infections || ||	TRUE	igd	NA	NA	NA	ebi-a-GCST000759	20	39724338	0.0052	3.96369e-19	95454	LDL cholesterol || id:ebi-a-GCST000759	TRUE	reported	igd	2	1	TRUE	0.0278749028769572	74.2248520710059	0.0278749028769572	-0.00283585
rs6072336	A	G	A	G	0.0449	-0.0427	NA	0.533	FALSE	FALSE	FALSE	finn-b-O15_PUERP_INFECT_OTHER	20	39925035	0.0464	120106	0.3573	Other puerperal infections || id:finn-b-O15_PUERP_INFECT_OTHER	Other puerperal infections	Other puerperal infections || ||	TRUE	igd	NA	NA	NA	ebi-a-GCST000759	20	39925035	0.0052	3.94457e-19	95454	LDL cholesterol || id:ebi-a-GCST000759	TRUE	reported	igd	2	1	TRUE	0.0279370751342701	74.5565828402367	0.0279370751342701	-0.0026554
rs6093461	T	C	T	C	0.0445	-0.0455	NA	0.5337	FALSE	FALSE	FALSE	finn-b-O15_PUERP_INFECT_OTHER	20	39893366	0.0464	120106	0.3271	Other puerperal infections || id:finn-b-O15_PUERP_INFECT_OTHER	Other puerperal infections	Other puerperal infections || ||	TRUE	igd	NA	NA	NA	ebi-a-GCST000759	20	39893366	0.0052	7.58578e-19	95454	LDL cholesterol || id:ebi-a-GCST000759	TRUE	reported	igd	2	1	TRUE	0.0276883841669249	73.2340976331361	0.0276883841669249	-0.00282952
rs614303	A	G	A	G	0.1246	0.0054	NA	0.7952	FALSE	FALSE	FALSE	finn-b-O15_PUERP_INFECT_OTHER	2	21313577	0.0574	120106	0.9245	Other puerperal infections || id:finn-b-O15_PUERP_INFECT_OTHER	Other puerperal infections	Other puerperal infections || ||	TRUE	igd	NA	NA	NA	ebi-a-GCST000759	2	21313577	0.0065	5.89386e-87	95454	LDL cholesterol || id:ebi-a-GCST000759	TRUE	reported	igd	2	1	TRUE	0.0619266843035709	367.459408284024	0.0619266843035709	0.000271458294136682
rs629301	T	G	T	G	0.1736	0.0041	NA	0.7845	FALSE	FALSE	FALSE	finn-b-O15_PUERP_INFECT_OTHER	1	109818306	0.0564	120106	0.9424	Other puerperal infections || id:finn-b-O15_PUERP_INFECT_OTHER	Other puerperal infections	Other puerperal infections || ||	TRUE	igd	NA	NA	NA	ebi-a-GCST000759	1	109818306	0.0064	9.7051e-171	95454	LDL cholesterol || id:ebi-a-GCST000759	TRUE	reported	igd	2	1	TRUE	0.0874600716124998	735.766	0.0874600716124998	0.000209761609832181
rs6413504	G	A	G	A	0.0608	0.0274	NA	0.503	FALSE	FALSE	FALSE	finn-b-O15_PUERP_INFECT_OTHER	19	11241915	0.0463	120106	0.5534	Other puerperal infections || id:finn-b-O15_PUERP_INFECT_OTHER	Other puerperal infections	Other puerperal infections || ||	TRUE	igd	NA	NA	NA	ebi-a-GCST000759	19	11241915	0.0055	1.9971e-28	95454	LDL cholesterol || id:ebi-a-GCST000759	TRUE	reported	igd	2	1	TRUE	0.0357577799370551	122.202975206612	0.0357577799370551	0.0017076159505236
rs642845	C	T	C	T	-0.0484	-0.0274	NA	0.2637	FALSE	FALSE	FALSE	finn-b-O15_PUERP_INFECT_OTHER	1	62908235	0.0526	120106	0.6025	Other puerperal infections || id:finn-b-O15_PUERP_INFECT_OTHER	Other puerperal infections	Other puerperal infections || ||	TRUE	igd	NA	NA	NA	ebi-a-GCST000759	1	62908235	0.0056	2.63876e-17	95454	LDL cholesterol || id:ebi-a-GCST000759	TRUE	reported	igd	2	1	TRUE	-0.0279637	74.6989795918367	-0.0279637	-0.00150309
rs6509170	A	C	A	C	-0.1276	7e-04	NA	0.04529	FALSE	FALSE	FALSE	finn-b-O15_PUERP_INFECT_OTHER	19	45159636	0.113	120106	0.995	Other puerperal infections || id:finn-b-O15_PUERP_INFECT_OTHER	Other puerperal infections	Other puerperal infections || ||	TRUE	igd	NA	NA	NA	ebi-a-GCST000759	19	45159636	0.0137	2.89868e-23	95454	LDL cholesterol || id:ebi-a-GCST000759	TRUE	reported	igd	2	1	TRUE	-0.0301329	86.7481485428099	-0.0301329	1.78747863955144e-05
rs6511720	T	G	T	G	-0.2108	0.1315	NA	0.1027	FALSE	FALSE	FALSE	finn-b-O15_PUERP_INFECT_OTHER	19	11202306	0.0759	120106	0.0830195	Other puerperal infections || id:finn-b-O15_PUERP_INFECT_OTHER	Other puerperal infections	Other puerperal infections || ||	TRUE	igd	NA	NA	NA	ebi-a-GCST000759	19	11202306	0.0092	4.27563e-117	95454	LDL cholesterol || id:ebi-a-GCST000759	TRUE	reported	igd	2	1	TRUE	-0.0739604	525.007561436673	-0.0739604	0.0049991919708075
rs6678483	A	C	A	C	-0.0478	-0.0257	NA	0.2637	FALSE	FALSE	FALSE	finn-b-O15_PUERP_INFECT_OTHER	1	63074442	0.0526	120106	0.624901	Other puerperal infections || id:finn-b-O15_PUERP_INFECT_OTHER	Other puerperal infections	Other puerperal infections || ||	TRUE	igd	NA	NA	NA	ebi-a-GCST000759	1	63074442	0.0054	1.25893e-17	95454	LDL cholesterol || id:ebi-a-GCST000759	TRUE	reported	igd	2	1	TRUE	-0.0286394	78.3552812071331	-0.0286394	-0.00140983
rs6711016	A	C	A	C	-0.0595	0.0713	NA	0.2817	FALSE	FALSE	FALSE	finn-b-O15_PUERP_INFECT_OTHER	2	21123352	0.0517	120106	0.1679	Other puerperal infections || id:finn-b-O15_PUERP_INFECT_OTHER	Other puerperal infections	Other puerperal infections || ||	TRUE	igd	NA	NA	NA	ebi-a-GCST000759	2	21123352	0.0062	1.40411e-21	95454	LDL cholesterol || id:ebi-a-GCST000759	TRUE	reported	igd	2	1	TRUE	-0.0310473	92.0980749219563	-0.0310473	0.00397939282249247
rs6739502	G	A	G	A	-0.0443	0.0148	NA	0.4948	FALSE	FALSE	FALSE	finn-b-O15_PUERP_INFECT_OTHER	2	21527036	0.0464	120106	0.7491	Other puerperal infections || id:finn-b-O15_PUERP_INFECT_OTHER	Other puerperal infections	Other puerperal infections || ||	TRUE	igd	NA	NA	NA	ebi-a-GCST000759	2	21527036	0.0052	3.54405e-19	95454	LDL cholesterol || id:ebi-a-GCST000759	TRUE	reported	igd	2	1	TRUE	-0.027564	72.5772928994083	-0.027564	0.000920375003425571
rs6857	T	C	T	C	0.192	-0.0033	NA	0.1943	FALSE	FALSE	FALSE	finn-b-O15_PUERP_INFECT_OTHER	19	45392254	0.0584	120106	0.9545	Other puerperal infections || id:finn-b-O15_PUERP_INFECT_OTHER	Other puerperal infections	Other puerperal infections || ||	TRUE	igd	NA	NA	NA	ebi-a-GCST000759	19	45392254	0.0088	1.62181e-110	95454	LDL cholesterol || id:ebi-a-GCST000759	TRUE	reported	igd	2	1	TRUE	0.0704442884517074	476.03305785124	0.0704442884517074	-0.000163051
rs6872475	A	G	A	G	0.0461	-0.0497	NA	0.372	FALSE	FALSE	FALSE	finn-b-O15_PUERP_INFECT_OTHER	5	74419793	0.048	120106	0.3003	Other puerperal infections || id:finn-b-O15_PUERP_INFECT_OTHER	Other puerperal infections	Other puerperal infections || ||	TRUE	igd	NA	NA	NA	ebi-a-GCST000759	5	74419793	0.0053	1.99205e-18	95454	LDL cholesterol || id:ebi-a-GCST000759	TRUE	reported	igd	2	1	TRUE	0.0281423585830029	75.6571733713065	0.0281423585830029	-0.00298768
rs6878990	C	T	C	T	0.0658	-0.047	NA	0.4428	FALSE	FALSE	FALSE	finn-b-O15_PUERP_INFECT_OTHER	5	74689249	0.0467	120106	0.3144	Other puerperal infections || id:finn-b-O15_PUERP_INFECT_OTHER	Other puerperal infections	Other puerperal infections || ||	TRUE	igd	NA	NA	NA	ebi-a-GCST000759	5	74689249	0.0052	2.29879e-36	95454	LDL cholesterol || id:ebi-a-GCST000759	TRUE	reported	igd	2	1	TRUE	0.04092286928609	160.119822485207	0.04092286928609	-0.00290403
rs6882076	C	T	C	T	0.0536	-0.0965	NA	0.6658	FALSE	FALSE	FALSE	finn-b-O15_PUERP_INFECT_OTHER	5	156390297	0.0494	120106	0.0508604	Other puerperal infections || id:finn-b-O15_PUERP_INFECT_OTHER	Other puerperal infections	Other puerperal infections || ||	TRUE	igd	NA	NA	NA	ebi-a-GCST000759	5	156390297	0.0054	1.88799e-22	95454	LDL cholesterol || id:ebi-a-GCST000759	TRUE	reported	igd	2	1	TRUE	0.0321110490030534	98.5240054869685	0.0321110490030534	-0.00563657
rs6885887	C	A	C	A	0.0462	-0.0502	NA	0.3721	FALSE	FALSE	FALSE	finn-b-O15_PUERP_INFECT_OTHER	5	74497842	0.048	120106	0.296	Other puerperal infections || id:finn-b-O15_PUERP_INFECT_OTHER	Other puerperal infections	Other puerperal infections || ||	TRUE	igd	NA	NA	NA	ebi-a-GCST000759	5	74497842	0.0053	2.04786e-18	95454	LDL cholesterol || id:ebi-a-GCST000759	TRUE	reported	igd	2	1	TRUE	0.0282033564084548	75.9857600569598	0.0282033564084548	-0.00301774
rs6889429	T	C	T	C	0.047	-0.0501	NA	0.3721	FALSE	FALSE	FALSE	finn-b-O15_PUERP_INFECT_OTHER	5	74482183	0.048	120106	0.2961	Other puerperal infections || id:finn-b-O15_PUERP_INFECT_OTHER	Other puerperal infections	Other puerperal infections || ||	TRUE	igd	NA	NA	NA	ebi-a-GCST000759	5	74482183	0.0054	1.34091e-18	95454	LDL cholesterol || id:ebi-a-GCST000759	TRUE	reported	igd	2	1	TRUE	0.028160432045572	75.7544581618655	0.028160432045572	-0.00301173
rs6896136	C	T	C	T	0.0654	-0.0464	NA	0.4428	FALSE	FALSE	FALSE	finn-b-O15_PUERP_INFECT_OTHER	5	74787310	0.0467	120106	0.3206	Other puerperal infections || id:finn-b-O15_PUERP_INFECT_OTHER	Other puerperal infections	Other puerperal infections || ||	TRUE	igd	NA	NA	NA	ebi-a-GCST000759	5	74787310	0.0052	4.20824e-36	95454	LDL cholesterol || id:ebi-a-GCST000759	TRUE	reported	igd	2	1	TRUE	0.0406745108718432	158.17899408284	0.0406745108718432	-0.00286695
rs693	A	G	A	G	0.1035	0.0519	NA	0.4214	FALSE	FALSE	FALSE	finn-b-O15_PUERP_INFECT_OTHER	2	21232195	0.047	120106	0.2689	Other puerperal infections || id:finn-b-O15_PUERP_INFECT_OTHER	Other puerperal infections	Other puerperal infections || ||	TRUE	igd	NA	NA	NA	ebi-a-GCST000759	2	21232195	0.0052	3.51965e-89	95454	LDL cholesterol || id:ebi-a-GCST000759	TRUE	reported	igd	2	1	TRUE	0.0642902491888023	396.163091715976	0.0642902491888023	0.00318631391001562
rs7188	C	A	C	A	0.0551	-0.0023	NA	0.2891	FALSE	FALSE	FALSE	finn-b-O15_PUERP_INFECT_OTHER	19	11275139	0.0512	120106	0.9648	Other puerperal infections || id:finn-b-O15_PUERP_INFECT_OTHER	Other puerperal infections	Other puerperal infections || ||	TRUE	igd	NA	NA	NA	ebi-a-GCST000759	19	11275139	0.0069	4.46067e-16	95454	LDL cholesterol || id:ebi-a-GCST000759	TRUE	reported	igd	2	1	TRUE	0.0258383615769076	63.7683259819366	0.0258383615769076	-0.000129622
rs7251736	C	T	C	T	-0.044	-0.005	NA	0.3236	FALSE	FALSE	FALSE	finn-b-O15_PUERP_INFECT_OTHER	19	45618902	0.0496	120106	0.9199	Other puerperal infections || id:finn-b-O15_PUERP_INFECT_OTHER	Other puerperal infections	Other puerperal infections || ||	TRUE	igd	NA	NA	NA	ebi-a-GCST000759	19	45618902	0.0055	4.84507e-15	95454	LDL cholesterol || id:ebi-a-GCST000759	TRUE	reported	igd	2	1	TRUE	-0.0258852	64	-0.0258852	-0.000290877
rs7257769	A	G	A	G	-0.0565	0.0262	NA	0.2267	FALSE	FALSE	FALSE	finn-b-O15_PUERP_INFECT_OTHER	19	11052985	0.0554	120106	0.6357	Other puerperal infections || id:finn-b-O15_PUERP_INFECT_OTHER	Other puerperal infections	Other puerperal infections || ||	TRUE	igd	NA	NA	NA	ebi-a-GCST000759	19	11052985	0.006	6.67268e-21	95454	LDL cholesterol || id:ebi-a-GCST000759	TRUE	reported	igd	2	1	TRUE	-0.0304651	88.6736111111111	-0.0304651	0.00136462205614411
rs7555577	C	A	C	A	0.049	0.0273	NA	0.7365	FALSE	FALSE	FALSE	finn-b-O15_PUERP_INFECT_OTHER	1	63041800	0.0527	120106	0.604301	Other puerperal infections || id:finn-b-O15_PUERP_INFECT_OTHER	Other puerperal infections	Other puerperal infections || ||	TRUE	igd	rs7555577	A	C	ebi-a-GCST000759	1	63034363	0.0056	1.9391e-17	95454	LDL cholesterol || id:ebi-a-GCST000759	TRUE	reported	igd	2	1	TRUE	0.0283101018444723	76.5625	0.0283101018444723	0.0014947646234184
rs7567217	C	T	C	T	-0.14	-0.0029	NA	0.1352	FALSE	FALSE	FALSE	finn-b-O15_PUERP_INFECT_OTHER	2	21303470	0.0679	120106	0.966	Other puerperal infections || id:finn-b-O15_PUERP_INFECT_OTHER	Other puerperal infections	Other puerperal infections || ||	TRUE	igd	NA	NA	NA	ebi-a-GCST000759	2	21303470	0.007	1.93019e-91	95454	LDL cholesterol || id:ebi-a-GCST000759	TRUE	reported	igd	2	1	TRUE	-0.0645995	400	-0.0645995	-0.000123239
[truncated: 2,190 more rows]
