# Supplementary material for: Global burden, projections, and causal factors of maternal sepsis and other maternal infections: A comprehensive epidemiological and mendelian randomization study
Source: PLoS Negl Trop Dis. 2026 May 27;20(5):e0014374. doi: 10.1371/journal.pntd.0014374 (PMC13229374; doi:10.1371/journal.pntd.0014374)
Supplement: S9 Table — (XLSX) [file pntd.0014374.s015.xlsx]

## Sheet: supplementary table 9_result
S9 Table. Summary of causal effects using five Mendelian randomization methods in this study.
Met_num	id.exposure	id.outcome	outcome	exposure	method	nsnp	b	se	pval	lo_ci	up_ci	or	or_lci95	or_uci95
1	ukb-b-12621	finn-b-O15_PUERP_INFECT_OTHER	Other puerperal infections || id:finn-b-O15_PUERP_INFECT_OTHER	Ever had stillbirth, spontaneous miscarriage or termination || id:ukb-b-12621	MR Egger	215	2.81473630482671	1.16400210735309	0.0164404100840291	0.533292174414659	5.09618043523877	16.6887744507814	1.70453470707356	163.39660994479
2	ukb-b-12621	finn-b-O15_PUERP_INFECT_OTHER	Other puerperal infections || id:finn-b-O15_PUERP_INFECT_OTHER	Ever had stillbirth, spontaneous miscarriage or termination || id:ukb-b-12621	Weighted median	215	0.501439548235112	0.827489971018153	0.54453030069243	-1.12044	2.12331989143069	1.65109639363741	0.326136003827324	8.35884192205232
3	ukb-b-12621	finn-b-O15_PUERP_INFECT_OTHER	Other puerperal infections || id:finn-b-O15_PUERP_INFECT_OTHER	Ever had stillbirth, spontaneous miscarriage or termination || id:ukb-b-12621	Inverse variance weighted	215	1.21169548720972	0.533476413082889	0.0231276314346401	0.166081717567252	2.25730925685218	3.35917526570308	1.18066957922701	9.55733819541542
4	ukb-b-12621	finn-b-O15_PUERP_INFECT_OTHER	Other puerperal infections || id:finn-b-O15_PUERP_INFECT_OTHER	Ever had stillbirth, spontaneous miscarriage or termination || id:ukb-b-12621	Simple mode	215	-2.02306	2.47137927961211	0.413928905524681	-6.86696	2.82084803791305	0.132250774738249	0.00104164015272856	16.7910841119667
5	ukb-b-12621	finn-b-O15_PUERP_INFECT_OTHER	Other puerperal infections || id:finn-b-O15_PUERP_INFECT_OTHER	Ever had stillbirth, spontaneous miscarriage or termination || id:ukb-b-12621	Weighted mode	215	-1.48572	2.30110260643818	0.519194050476791	-5.99588	3.02444111255235	0.226339318576813	0.00248898295267682	20.5824981961891
1	ebi-a-GCST90095034	finn-b-O15_PUERP_INFECT_OTHER	Other puerperal infections || id:finn-b-O15_PUERP_INFECT_OTHER	Body mass index || id:ebi-a-GCST90095034	MR Egger	51	-0.0884708	0.642425022467032	0.89103098482257	-1.34762	1.17068226880949	0.915329860653524	0.25985699480567	3.22419165368459
2	ebi-a-GCST90095034	finn-b-O15_PUERP_INFECT_OTHER	Other puerperal infections || id:finn-b-O15_PUERP_INFECT_OTHER	Body mass index || id:ebi-a-GCST90095034	Weighted median	51	-0.146149	0.223088908405939	0.512392841250723	-0.583403	0.291105067415139	0.864028786469128	0.557996017604306	1.33790514680109
3	ebi-a-GCST90095034	finn-b-O15_PUERP_INFECT_OTHER	Other puerperal infections || id:finn-b-O15_PUERP_INFECT_OTHER	Body mass index || id:ebi-a-GCST90095034	Inverse variance weighted	51	-0.343159	0.158283372898128	0.0301583071255852	-0.653395	-0.0329237	0.709525287473948	0.520276669255655	0.96761235572071
4	ebi-a-GCST90095034	finn-b-O15_PUERP_INFECT_OTHER	Other puerperal infections || id:finn-b-O15_PUERP_INFECT_OTHER	Body mass index || id:ebi-a-GCST90095034	Simple mode	51	0.0335998619095772	0.418654898103211	0.936353470642358	-0.786964	0.85416346219187	1.03417071283208	0.455224880909293	2.34940818951572
5	ebi-a-GCST90095034	finn-b-O15_PUERP_INFECT_OTHER	Other puerperal infections || id:finn-b-O15_PUERP_INFECT_OTHER	Body mass index || id:ebi-a-GCST90095034	Weighted mode	51	-0.0776156	0.294670199353571	0.793326082916435	-0.655169	0.499937963504107	0.925320026020346	0.519354171096516	1.6486189929823
1	ieu-a-94	finn-b-O15_PUERP_INFECT_OTHER	Other puerperal infections || id:finn-b-O15_PUERP_INFECT_OTHER	Body mass index || id:ieu-a-94	MR Egger	67	0.077019779991455	0.575533006665049	0.893955710230215	-1.05102	1.20506447305495	1.08006343982693	0.34957927707041	3.33697421605404
2	ieu-a-94	finn-b-O15_PUERP_INFECT_OTHER	Other puerperal infections || id:finn-b-O15_PUERP_INFECT_OTHER	Body mass index || id:ieu-a-94	Weighted median	67	-0.132911	0.207119135545549	0.521060329739091	-0.538864	0.273042713528708	0.875543193959243	0.583410456802854	1.31395636733915
3	ieu-a-94	finn-b-O15_PUERP_INFECT_OTHER	Other puerperal infections || id:finn-b-O15_PUERP_INFECT_OTHER	Body mass index || id:ieu-a-94	Inverse variance weighted	67	-0.331883	0.137175021901691	0.0155456074413041	-0.600746	-0.0630199	0.7175713170713	0.548402384828887	0.938924791955642
4	ieu-a-94	finn-b-O15_PUERP_INFECT_OTHER	Other puerperal infections || id:finn-b-O15_PUERP_INFECT_OTHER	Body mass index || id:ieu-a-94	Simple mode	67	-1.41438	0.486578697827523	0.00496744102622559	-2.36807	-0.460682	0.243077146552153	0.0936612566429437	0.630853154161566
5	ieu-a-94	finn-b-O15_PUERP_INFECT_OTHER	Other puerperal infections || id:finn-b-O15_PUERP_INFECT_OTHER	Body mass index || id:ieu-a-94	Weighted mode	67	-0.0388602	0.328388996052983	0.906160939349738	-0.682503	0.604782226626762	0.961885165871962	0.505350698677448	1.83085345433563
1	ieu-b-4815	finn-b-O15_PUERP_INFECT_OTHER	Other puerperal infections || id:finn-b-O15_PUERP_INFECT_OTHER	Body mass index || id:ieu-b-4815	MR Egger	59	-0.190597	0.0928005020301228	0.044589207887891	-0.372486	-0.00870755	0.826465969338812	0.689019627820494	0.991330247928862
2	ieu-b-4815	finn-b-O15_PUERP_INFECT_OTHER	Other puerperal infections || id:finn-b-O15_PUERP_INFECT_OTHER	Body mass index || id:ieu-b-4815	Weighted median	59	-0.047885	0.0423655709986158	0.258357482082299	-0.130922	0.0351514834074613	0.953243369687573	0.877286590519947	1.03577659988484
3	ieu-b-4815	finn-b-O15_PUERP_INFECT_OTHER	Other puerperal infections || id:finn-b-O15_PUERP_INFECT_OTHER	Body mass index || id:ieu-b-4815	Inverse variance weighted	59	-0.0962935	0.0292575465896026	0.000997477780353108	-0.153638	-0.0389487	0.908197398444722	0.8575821385302	0.961800015979127
4	ieu-b-4815	finn-b-O15_PUERP_INFECT_OTHER	Other puerperal infections || id:finn-b-O15_PUERP_INFECT_OTHER	Body mass index || id:ieu-b-4815	Simple mode	59	0.0552889430469939	0.0986661054441293	0.577389309499707	-0.138097	0.248674509717487	1.0568459388485	0.871014527099988	1.28232458094507
5	ieu-b-4815	finn-b-O15_PUERP_INFECT_OTHER	Other puerperal infections || id:finn-b-O15_PUERP_INFECT_OTHER	Body mass index || id:ieu-b-4815	Weighted mode	59	-0.00202037	0.0797875270665351	0.979885	-0.158404	0.154363179345685	0.997981665876427	0.853504958843012	1.16691460911439
1	ebi-a-GCST005067	finn-b-O15_PUERP_INFECT_OTHER	Other puerperal infections || id:finn-b-O15_PUERP_INFECT_OTHER	C-reactive protein levels || id:ebi-a-GCST005067	MR Egger	17	0.117317199196452	0.446209409207805	0.796189562863145	-0.757253	0.991887641243751	1.12447605602815	0.468952758923662	2.69631935524334
2	ebi-a-GCST005067	finn-b-O15_PUERP_INFECT_OTHER	Other puerperal infections || id:finn-b-O15_PUERP_INFECT_OTHER	C-reactive protein levels || id:ebi-a-GCST005067	Weighted median	17	0.305677586291781	0.120114684245428	0.0109314962435776	0.0702528051707432	0.541102367412819	1.3575445450107	1.07277935114323	1.71789957527085
3	ebi-a-GCST005067	finn-b-O15_PUERP_INFECT_OTHER	Other puerperal infections || id:finn-b-O15_PUERP_INFECT_OTHER	C-reactive protein levels || id:ebi-a-GCST005067	Inverse variance weighted	17	0.263421990452582	0.0939068050287946	0.00502943047997209	0.079364652596145	0.44747932830902	1.30137577124685	1.08259902264584	1.56436396353775
4	ebi-a-GCST005067	finn-b-O15_PUERP_INFECT_OTHER	Other puerperal infections || id:finn-b-O15_PUERP_INFECT_OTHER	C-reactive protein levels || id:ebi-a-GCST005067	Simple mode	17	0.358650803936175	0.225747767033265	0.131685432390221	-0.0838148	0.801116427321375	1.43139687613582	0.919601532647178	2.22802697067436
5	ebi-a-GCST005067	finn-b-O15_PUERP_INFECT_OTHER	Other puerperal infections || id:finn-b-O15_PUERP_INFECT_OTHER	C-reactive protein levels || id:ebi-a-GCST005067	Weighted mode	17	0.358650803936175	0.213100027767233	0.111779545007191	-0.0590253	0.776326858359951	1.43139687613582	0.94268296565204	2.17347410706016
1	ebi-a-GCST90018730	finn-b-O15_PUERP_INFECT_OTHER	Other puerperal infections || id:finn-b-O15_PUERP_INFECT_OTHER	C-reactive protein || id:ebi-a-GCST90018730	MR Egger	53	0.275175097761528	0.307786860585095	0.375498015102157	-0.328087	0.878437344508315	1.31676121662486	0.720300243534596	2.40713524279698
2	ebi-a-GCST90018730	finn-b-O15_PUERP_INFECT_OTHER	Other puerperal infections || id:finn-b-O15_PUERP_INFECT_OTHER	C-reactive protein || id:ebi-a-GCST90018730	Weighted median	53	0.450682058642096	0.192051822017724	0.0189420734093417	0.0742604874873563	0.827103629796836	1.56938223124528	1.0770873367312	2.28668605019824
3	ebi-a-GCST90018730	finn-b-O15_PUERP_INFECT_OTHER	Other puerperal infections || id:finn-b-O15_PUERP_INFECT_OTHER	C-reactive protein || id:ebi-a-GCST90018730	Inverse variance weighted	53	0.452193048154339	0.133510183448482	0.000706728538766417	0.190513088595315	0.713873007713363	1.57175534375995	1.20987020903539	2.04188419732029
4	ebi-a-GCST90018730	finn-b-O15_PUERP_INFECT_OTHER	Other puerperal infections || id:finn-b-O15_PUERP_INFECT_OTHER	C-reactive protein || id:ebi-a-GCST90018730	Simple mode	53	0.309130302684074	0.298567461741394	0.305283359013071	-0.276062	0.894322527697207	1.36223986244976	0.758765944752005	2.4456783487478
5	ebi-a-GCST90018730	finn-b-O15_PUERP_INFECT_OTHER	Other puerperal infections || id:finn-b-O15_PUERP_INFECT_OTHER	C-reactive protein || id:ebi-a-GCST90018730	Weighted mode	53	0.415957357130346	0.234601271935731	0.0820790744859677	-0.0438611	0.87577585012438	1.51582122852529	0.95708685328486	2.40073718384264
1	ebi-a-GCST000755	finn-b-O15_PUERP_SEPSIS	Puerperal sepsis || id:finn-b-O15_PUERP_SEPSIS	HDL cholesterol || id:ebi-a-GCST000755	MR Egger	130	-0.191898	0.103367142807049	0.0656851674642409	-0.394498	0.0107011707023893	0.825390699828369	0.674018291913038	1.01075863301802
2	ebi-a-GCST000755	finn-b-O15_PUERP_SEPSIS	Puerperal sepsis || id:finn-b-O15_PUERP_SEPSIS	HDL cholesterol || id:ebi-a-GCST000755	Weighted median	130	-0.0521846	0.0805007750665239	0.516823886625518	-0.209966	0.105596968770077	0.949153684023984	0.810611749973095	1.11137386785499
3	ebi-a-GCST000755	finn-b-O15_PUERP_SEPSIS	Puerperal sepsis || id:finn-b-O15_PUERP_SEPSIS	HDL cholesterol || id:ebi-a-GCST000755	Inverse variance weighted	130	-0.125331	0.0451660155170353	0.00552182356361567	-0.213857	-0.0368059	0.882204583632519	0.807464097596888	0.963863198002855
4	ebi-a-GCST000755	finn-b-O15_PUERP_SEPSIS	Puerperal sepsis || id:finn-b-O15_PUERP_SEPSIS	HDL cholesterol || id:ebi-a-GCST000755	Simple mode	130	-0.501077	0.24092561383755	0.039523617342954	-0.973292	-0.0288631	0.60587757857161	0.37783732542881	0.971549435459261
5	ebi-a-GCST000755	finn-b-O15_PUERP_SEPSIS	Puerperal sepsis || id:finn-b-O15_PUERP_SEPSIS	HDL cholesterol || id:ebi-a-GCST000755	Weighted mode	130	0.00300037298938127	0.104920378526085	0.977230464832682	-0.202644	0.208644314900508	1.00300487861348	0.816569240216782	1.23200671415857
1	ebi-a-GCST000758	finn-b-O15_PUERP_SEPSIS	Puerperal sepsis || id:finn-b-O15_PUERP_SEPSIS	Triglycerides || id:ebi-a-GCST000758	MR Egger	143	-0.259859	0.0983439374986021	0.0091638178321757	-0.452613	-0.0671049	0.771160324704443	0.635964140121451	0.935097136584924
2	ebi-a-GCST000758	finn-b-O15_PUERP_SEPSIS	Puerperal sepsis || id:finn-b-O15_PUERP_SEPSIS	Triglycerides || id:ebi-a-GCST000758	Weighted median	143	-0.211579	0.0556531703742296	0.000143681572422756	-0.320659	-0.102499	0.809305290415211	0.725670459740925	0.902579186326372
3	ebi-a-GCST000758	finn-b-O15_PUERP_SEPSIS	Puerperal sepsis || id:finn-b-O15_PUERP_SEPSIS	Triglycerides || id:ebi-a-GCST000758	Inverse variance weighted	143	-0.151768	0.0386727640214955	8.69367981867876e-05	-0.227567	-0.0759698	0.859187246883254	0.796469043672671	0.926844214563357
4	ebi-a-GCST000758	finn-b-O15_PUERP_SEPSIS	Puerperal sepsis || id:finn-b-O15_PUERP_SEPSIS	Triglycerides || id:ebi-a-GCST000758	Simple mode	143	-0.338772	0.14786444946125	0.0234296353488313	-0.628586	-0.0489573	0.712645160565782	0.533345432145458	0.952221757735654
5	ebi-a-GCST000758	finn-b-O15_PUERP_SEPSIS	Puerperal sepsis || id:finn-b-O15_PUERP_SEPSIS	Triglycerides || id:ebi-a-GCST000758	Weighted mode	143	-0.297999	0.122405096949069	0.0161520453484914	-0.537913	-0.058085	0.742302090282729	0.583965730265069	0.943569741649049
1	ebi-a-GCST000759	finn-b-O15_PUERP_INFECT_OTHER	Other puerperal infections || id:finn-b-O15_PUERP_INFECT_OTHER	LDL cholesterol || id:ebi-a-GCST000759	MR Egger	166	-0.0989119	0.127070247972561	0.437452868864267	-0.34797	0.150145777008048	0.905822499302377	0.706120345445755	1.16200362379367
2	ebi-a-GCST000759	finn-b-O15_PUERP_INFECT_OTHER	Other puerperal infections || id:finn-b-O15_PUERP_INFECT_OTHER	LDL cholesterol || id:ebi-a-GCST000759	Weighted median	166	-0.254973	0.0897291680419667	0.00448904982883587	-0.430842	-0.0791035	0.774937679634683	0.649961703448979	0.923944294149828
3	ebi-a-GCST000759	finn-b-O15_PUERP_INFECT_OTHER	Other puerperal infections || id:finn-b-O15_PUERP_INFECT_OTHER	LDL cholesterol || id:ebi-a-GCST000759	Inverse variance weighted	166	-0.265808	0.0566273146361868	2.67937161239442e-06	-0.376797	-0.154818	0.76658659275444	0.686055224638474	0.856570991789378
4	ebi-a-GCST000759	finn-b-O15_PUERP_INFECT_OTHER	Other puerperal infections || id:finn-b-O15_PUERP_INFECT_OTHER	LDL cholesterol || id:ebi-a-GCST000759	Simple mode	166	-0.347888	0.207763088372251	0.0959374746538399	-0.755104	0.0593276794618839	0.706177982256114	0.469961911484144	1.0611228919562
5	ebi-a-GCST000759	finn-b-O15_PUERP_INFECT_OTHER	Other puerperal infections || id:finn-b-O15_PUERP_INFECT_OTHER	LDL cholesterol || id:ebi-a-GCST000759	Weighted mode	166	-0.166508	0.148454687609715	0.263659628405503	-0.457479	0.1244635190397	0.846616324484815	0.632877210194287	1.13254070353417
1	ebi-a-GCST005068	finn-b-O15_PUERP_INFECT_OTHER	Other puerperal infections || id:finn-b-O15_PUERP_INFECT_OTHER	LDL cholesterol || id:ebi-a-GCST005068	MR Egger	10	-0.460065	0.241371849319527	0.0930973068201554	-0.933154	0.0130239372767011	0.63124268448803	0.393311361613341	1.01310911814285
2	ebi-a-GCST005068	finn-b-O15_PUERP_INFECT_OTHER	Other puerperal infections || id:finn-b-O15_PUERP_INFECT_OTHER	LDL cholesterol || id:ebi-a-GCST005068	Weighted median	10	-0.311375	0.130959015418857	0.0174233329227816	-0.568054	-0.0546951	0.73243933256251	0.566626776677584	0.946773781200725
3	ebi-a-GCST005068	finn-b-O15_PUERP_INFECT_OTHER	Other puerperal infections || id:finn-b-O15_PUERP_INFECT_OTHER	LDL cholesterol || id:ebi-a-GCST005068	Inverse variance weighted	10	-0.310322	0.107309767030544	0.00383006207462153	-0.520649	-0.0999944	0.733211184675622	0.594135036126919	0.904842516674253
4	ebi-a-GCST005068	finn-b-O15_PUERP_INFECT_OTHER	Other puerperal infections || id:finn-b-O15_PUERP_INFECT_OTHER	LDL cholesterol || id:ebi-a-GCST005068	Simple mode	10	-0.351269	0.199272709921084	0.111775717743501	-0.741844	0.0393052379797625	0.703794215230527	0.476235030569213	1.04008790953476
5	ebi-a-GCST005068	finn-b-O15_PUERP_INFECT_OTHER	Other puerperal infections || id:finn-b-O15_PUERP_INFECT_OTHER	LDL cholesterol || id:ebi-a-GCST005068	Weighted mode	10	-0.332948	0.174386543027736	0.0885673292265597	-0.674746	0.00884948398102298	0.71680736656857	0.509285882605359	1.00888875642586
1	ebi-a-GCST005068	finn-b-O15_PUERP_SEPSIS	Puerperal sepsis || id:finn-b-O15_PUERP_SEPSIS	LDL cholesterol || id:ebi-a-GCST005068	MR Egger	10	0.100207345059303	0.157604257097006	0.542652877651264	-0.208697	0.409111688969434	1.10540009356358	0.811641126582981	1.5054798565896
2	ebi-a-GCST005068	finn-b-O15_PUERP_SEPSIS	Puerperal sepsis || id:finn-b-O15_PUERP_SEPSIS	LDL cholesterol || id:ebi-a-GCST005068	Weighted median	10	0.160810667874492	0.0879741624923809	0.0675599606515769	-0.0116187	0.333240026359559	1.17446258426486	0.988448545723859	1.39548221078919
3	ebi-a-GCST005068	finn-b-O15_PUERP_SEPSIS	Puerperal sepsis || id:finn-b-O15_PUERP_SEPSIS	LDL cholesterol || id:ebi-a-GCST005068	Inverse variance weighted	10	0.200986406066509	0.070076678225185	0.0041295457929098	0.0636361167451468	0.338336695387872	1.22260815165646	1.0657045361621	1.40261267713086
4	ebi-a-GCST005068	finn-b-O15_PUERP_SEPSIS	Puerperal sepsis || id:finn-b-O15_PUERP_SEPSIS	LDL cholesterol || id:ebi-a-GCST005068	Simple mode	10	0.145731693720325	0.127445718504314	0.282342084502803	-0.104062	0.395525301988781	1.15688574669527	0.901169500191499	1.48516414572649
5	ebi-a-GCST005068	finn-b-O15_PUERP_SEPSIS	Puerperal sepsis || id:finn-b-O15_PUERP_SEPSIS	LDL cholesterol || id:ebi-a-GCST005068	Weighted mode	10	0.153701998035948	0.117322338903636	0.222616730558472	-0.0762498	0.383653782287074	1.1661433219932	0.926584729558065	1.46763723170565
1	ebi-a-GCST90018741	finn-b-O15_PUERP_INFECT_OTHER	Other puerperal infections || id:finn-b-O15_PUERP_INFECT_OTHER	LDL cholesterol || id:ebi-a-GCST90018741	MR Egger	85	-0.124315	0.124557324501537	0.321153962231567	-0.368447	0.119817401203399	0.883101659953828	0.691807659400493	1.12729099080664
2	ebi-a-GCST90018741	finn-b-O15_PUERP_INFECT_OTHER	Other puerperal infections || id:finn-b-O15_PUERP_INFECT_OTHER	LDL cholesterol || id:ebi-a-GCST90018741	Weighted median	85	-0.280025	0.129150495769353	0.0301428602666094	-0.53316	-0.0268902	0.755764737381604	0.586747845088252	0.973468148287064
3	ebi-a-GCST90018741	finn-b-O15_PUERP_INFECT_OTHER	Other puerperal infections || id:finn-b-O15_PUERP_INFECT_OTHER	LDL cholesterol || id:ebi-a-GCST90018741	Inverse variance weighted	85	-0.260654	0.0781891236967356	0.000857191859320481	-0.413905	-0.107403	0.770547507526256	0.661063980367747	0.89816338355726
4	ebi-a-GCST90018741	finn-b-O15_PUERP_INFECT_OTHER	Other puerperal infections || id:finn-b-O15_PUERP_INFECT_OTHER	LDL cholesterol || id:ebi-a-GCST90018741	Simple mode	85	-0.81298	0.217908074610787	0.000345902585862438	-1.24008	-0.38588	0.443534540699818	0.28936123467571	0.679852258075506
5	ebi-a-GCST90018741	finn-b-O15_PUERP_INFECT_OTHER	Other puerperal infections || id:finn-b-O15_PUERP_INFECT_OTHER	LDL cholesterol || id:ebi-a-GCST90018741	Weighted mode	85	-0.268921	0.115413524191887	0.022201984549598	-0.495131	-0.0427101	0.764203947290571	0.609491006235943	0.958189156327619
1	ebi-a-GCST90018754	finn-b-O15_PUERP_INFECT_OTHER	Other puerperal infections || id:finn-b-O15_PUERP_INFECT_OTHER	Total cholesterol levels || id:ebi-a-GCST90018754	MR Egger	139	-0.183636	0.223374689628041	0.412450581741185	-0.62145	0.254178890232761	0.832239098502555	0.537165040819038	1.28940244514102
2	ebi-a-GCST90018754	finn-b-O15_PUERP_INFECT_OTHER	Other puerperal infections || id:finn-b-O15_PUERP_INFECT_OTHER	Total cholesterol levels || id:ebi-a-GCST90018754	Weighted median	139	-0.510788	0.15622563660951	0.00107717660452325	-0.81699	-0.204586	0.600022601146245	0.441759261001206	0.814984888082113
3	ebi-a-GCST90018754	finn-b-O15_PUERP_INFECT_OTHER	Other puerperal infections || id:finn-b-O15_PUERP_INFECT_OTHER	Total cholesterol levels || id:ebi-a-GCST90018754	Inverse variance weighted	139	-0.30574	0.0997229159139723	0.00217022053204625	-0.501197	-0.110283	0.736578369951684	0.60580534625785	0.895580896458042
4	ebi-a-GCST90018754	finn-b-O15_PUERP_INFECT_OTHER	Other puerperal infections || id:finn-b-O15_PUERP_INFECT_OTHER	Total cholesterol levels || id:ebi-a-GCST90018754	Simple mode	139	-0.871804	0.305770052426523	0.00502522968082385	-1.47111	-0.272494	0.418196564008198	0.229669717972662	0.761477689318539
5	ebi-a-GCST90018754	finn-b-O15_PUERP_INFECT_OTHER	Other puerperal infections || id:finn-b-O15_PUERP_INFECT_OTHER	Total cholesterol levels || id:ebi-a-GCST90018754	Weighted mode	139	-0.591867	0.204176513826087	0.00435916745611208	-0.992053	-0.191681	0.553293067288687	0.370814468632628	0.825569777356811
1	ebi-a-GCST90101747	finn-b-O15_PUERP_SEPSIS	Puerperal sepsis || id:finn-b-O15_PUERP_SEPSIS	Total cholesterol levels || id:ebi-a-GCST90101747	MR Egger	8	-0.237475	0.236134876314836	0.353392930235841	-0.700299	0.225349803746087	0.788616958006158	0.496436890961276	1.25276
2	ebi-a-GCST90101747	finn-b-O15_PUERP_SEPSIS	Puerperal sepsis || id:finn-b-O15_PUERP_SEPSIS	Total cholesterol levels || id:ebi-a-GCST90101747	Weighted median	8	-0.317979	0.147835230003685	0.031484229975911	-0.607736	-0.0282215	0.727618402396449	0.544582631453189	0.972173016412972
3	ebi-a-GCST90101747	finn-b-O15_PUERP_SEPSIS	Puerperal sepsis || id:finn-b-O15_PUERP_SEPSIS	Total cholesterol levels || id:ebi-a-GCST90101747	Inverse variance weighted	8	-0.283037	0.117943313725123	0.0164052695686108	-0.514206	-0.0518682	0.753491827854297	0.597975197611797	0.949453985567794
4	ebi-a-GCST90101747	finn-b-O15_PUERP_SEPSIS	Puerperal sepsis || id:finn-b-O15_PUERP_SEPSIS	Total cholesterol levels || id:ebi-a-GCST90101747	Simple mode	8	-0.397274	0.200115040141279	0.0875050303958025	-0.789499	-0.0050481	0.672150117130844	0.454072204201078	0.994964624081994
5	ebi-a-GCST90101747	finn-b-O15_PUERP_SEPSIS	Puerperal sepsis || id:finn-b-O15_PUERP_SEPSIS	Total cholesterol levels || id:ebi-a-GCST90101747	Weighted mode	8	-0.334177	0.149568263216798	0.0605871590200306	-0.627331	-0.0410234	0.715926922007347	0.534015199271976	0.959806684067562
1	ieu-a-781	finn-b-O15_PUERP_INFECT_OTHER	Other puerperal infections || id:finn-b-O15_PUERP_INFECT_OTHER	LDL cholesterol || id:ieu-a-781	MR Egger	133	-0.31957	0.103143125745491	0.00238208071117821	-0.52173	-0.117409	0.726461581657408	0.593492794771902	0.889221291771559
2	ieu-a-781	finn-b-O15_PUERP_INFECT_OTHER	Other puerperal infections || id:finn-b-O15_PUERP_INFECT_OTHER	LDL cholesterol || id:ieu-a-781	Weighted median	133	-0.242385	0.0920065452715378	0.00842772038243263	-0.422718	-0.0620525	0.784753714381365	0.655263274174884	0.939833524182812
3	ieu-a-781	finn-b-O15_PUERP_INFECT_OTHER	Other puerperal infections || id:finn-b-O15_PUERP_INFECT_OTHER	LDL cholesterol || id:ieu-a-781	Inverse variance weighted	133	-0.240873	0.0562527840832401	1.85241180566998e-05	-0.351129	-0.130618	0.7859413899384	0.703893288150715	0.877553286580058
4	ieu-a-781	finn-b-O15_PUERP_INFECT_OTHER	Other puerperal infections || id:finn-b-O15_PUERP_INFECT_OTHER	LDL cholesterol || id:ieu-a-781	Simple mode	133	-0.191806	0.183581287274787	0.298023450723749	-0.551626	0.16801298715314	0.825466716276991	0.576012648708478	1.18295197372649
5	ieu-a-781	finn-b-O15_PUERP_INFECT_OTHER	Other puerperal infections || id:finn-b-O15_PUERP_INFECT_OTHER	LDL cholesterol || id:ieu-a-781	Weighted mode	133	-0.226402	0.111982236219316	0.0452214854774973	-0.445887	-0.00691709	0.797397263992006	0.640255823555201	0.993106775806025
1	ieu-a-782	finn-b-O15_PUERP_INFECT_OTHER	Other puerperal infections || id:finn-b-O15_PUERP_INFECT_OTHER	Total cholesterol || id:ieu-a-782	MR Egger	135	-0.199869	0.148135775277153	0.179557033954772	-0.490215	0.090477580525726	0.818838391302148	0.612494902797766	1.09469696483609
2	ieu-a-782	finn-b-O15_PUERP_INFECT_OTHER	Other puerperal infections || id:finn-b-O15_PUERP_INFECT_OTHER	Total cholesterol || id:ieu-a-782	Weighted median	135	-0.119662	0.0939482746234691	0.202771290855211	-0.3038	0.064477107472324	0.887220700530566	0.738008358140862	1.06660116076857
3	ieu-a-782	finn-b-O15_PUERP_INFECT_OTHER	Other puerperal infections || id:finn-b-O15_PUERP_INFECT_OTHER	Total cholesterol || id:ieu-a-782	Inverse variance weighted	135	-0.156649	0.0638597259905361	0.0141662935142303	-0.281814	-0.031484	0.855004019971162	0.754413863272725	0.969006416445685
4	ieu-a-782	finn-b-O15_PUERP_INFECT_OTHER	Other puerperal infections || id:finn-b-O15_PUERP_INFECT_OTHER	Total cholesterol || id:ieu-a-782	Simple mode	135	0.097756813964001	0.230273863579241	0.671864424247621	-0.35358	0.549093586579313	1.1026945925726	0.702169845789525	1.73168268586307
5	ieu-a-782	finn-b-O15_PUERP_INFECT_OTHER	Other puerperal infections || id:finn-b-O15_PUERP_INFECT_OTHER	Total cholesterol || id:ieu-a-782	Weighted mode	135	-0.0898012	0.189878553602746	0.637025394060187	-0.461963	0.282360789075972	0.914112914804042	0.630045562333835	1.32625713276398
1	ieu-a-783	finn-b-O15_PUERP_SEPSIS	Puerperal sepsis || id:finn-b-O15_PUERP_SEPSIS	Triglycerides || id:ieu-a-783	MR Egger	165	-0.208614	0.0932445911841386	0.0266242485816893	-0.391373	-0.0258542	0.811708821217993	0.676127915713978	0.974477159025965
2	ieu-a-783	finn-b-O15_PUERP_SEPSIS	Puerperal sepsis || id:finn-b-O15_PUERP_SEPSIS	Triglycerides || id:ieu-a-783	Weighted median	165	-0.14141	0.0519654162990836	0.00650394543571982	-0.243262	-0.0395576	0.868133425890779	0.784066002261545	0.961214544407014
3	ieu-a-783	finn-b-O15_PUERP_SEPSIS	Puerperal sepsis || id:finn-b-O15_PUERP_SEPSIS	Triglycerides || id:ieu-a-783	Inverse variance weighted	165	-0.138276	0.0360734154947043	0.000126489576558721	-0.20898	-0.0675725	0.870857920307846	0.811411194079201	0.934659914599208
4	ieu-a-783	finn-b-O15_PUERP_SEPSIS	Puerperal sepsis || id:finn-b-O15_PUERP_SEPSIS	Triglycerides || id:ieu-a-783	Simple mode	165	-0.345758	0.152617226955113	0.0247889142934909	-0.644888	-0.0466281	0.707683813453645	0.52472149595656	0.954442277824567
5	ieu-a-783	finn-b-O15_PUERP_SEPSIS	Puerperal sepsis || id:finn-b-O15_PUERP_SEPSIS	Triglycerides || id:ieu-a-783	Weighted mode	165	-0.339624	0.166653792340035	0.0431665798059343	-0.666265	-0.0129824	0.71203809876542	0.513623232769572	0.987101481682646
1	ieu-b-4845	finn-b-O15_PUERP_INFECT_OTHER	Other puerperal infections || id:finn-b-O15_PUERP_INFECT_OTHER	LDL cholesterol || id:ieu-b-4845	MR Egger	66	-0.283634	0.127243731817976	0.0293276729141197	-0.533032	-0.0342366	0.753041995723028	0.58682302462073	0.966342872604609
2	ieu-b-4845	finn-b-O15_PUERP_INFECT_OTHER	Other puerperal infections || id:finn-b-O15_PUERP_INFECT_OTHER	LDL cholesterol || id:ieu-b-4845	Weighted median	66	-0.323517	0.0944210181045378	0.000611801356162586	-0.508583	-0.138452	0.723599390741107	0.601347347027816	0.87070489438225
3	ieu-b-4845	finn-b-O15_PUERP_INFECT_OTHER	Other puerperal infections || id:finn-b-O15_PUERP_INFECT_OTHER	LDL cholesterol || id:ieu-b-4845	Inverse variance weighted	66	-0.285754	0.0655821097761019	1.31738810220103e-05	-0.414295	-0.157213	0.751447330181173	0.660805922853826	0.854521835394206
4	ieu-b-4845	finn-b-O15_PUERP_INFECT_OTHER	Other puerperal infections || id:finn-b-O15_PUERP_INFECT_OTHER	LDL cholesterol || id:ieu-b-4845	Simple mode	66	-0.218032	0.206082315866655	0.293977545995678	-0.621954	0.185888975879522	0.804099417999796	0.5368944802861	1.20428854787828
5	ieu-b-4845	finn-b-O15_PUERP_INFECT_OTHER	Other puerperal infections || id:finn-b-O15_PUERP_INFECT_OTHER	LDL cholesterol || id:ieu-b-4845	Weighted mode	66	-0.307264	0.156228809032349	0.053483285991082	-0.613472	-0.0010555	0.735456442156722	0.54146739404948	0.998945059765493
1	ieu-b-4849	finn-b-O15_PUERP_INFECT_OTHER	Other puerperal infections || id:finn-b-O15_PUERP_INFECT_OTHER	Triglycerides || id:ieu-b-4849	MR Egger	89	-0.46833	0.166183457160653	0.00597812481038216	-0.794049	-0.14261	0.626047029863735	0.452010730602356	0.867091989340398
2	ieu-b-4849	finn-b-O15_PUERP_INFECT_OTHER	Other puerperal infections || id:finn-b-O15_PUERP_INFECT_OTHER	Triglycerides || id:ieu-b-4849	Weighted median	89	-0.188171	0.080554278112387	0.019493485769314	-0.346058	-0.0302849	0.828472756857185	0.707471657564793	0.970169054145727
3	ieu-b-4849	finn-b-O15_PUERP_INFECT_OTHER	Other puerperal infections || id:finn-b-O15_PUERP_INFECT_OTHER	Triglycerides || id:ieu-b-4849	Inverse variance weighted	89	-0.190932	0.0591714564865492	0.00125197739745292	-0.306909	-0.0749564	0.826188393388543	0.735717910853581	0.927783939061648
4	ieu-b-4849	finn-b-O15_PUERP_INFECT_OTHER	Other puerperal infections || id:finn-b-O15_PUERP_INFECT_OTHER	Triglycerides || id:ieu-b-4849	Simple mode	89	0.276359963159344	0.218176341123502	0.208611553885311	-0.151266	0.703985591761407	1.31832232609728	0.859619297180203	2.02179471911299
5	ieu-b-4849	finn-b-O15_PUERP_INFECT_OTHER	Other puerperal infections || id:finn-b-O15_PUERP_INFECT_OTHER	Triglycerides || id:ieu-b-4849	Weighted mode	89	0.0881802455048026	0.182947908046873	0.631005080516658	-0.270398	0.446758145276674	1.09218496571805	0.763075993571724	1.56323617750979
1	ieu-b-4850	finn-b-O15_PUERP_SEPSIS	Puerperal sepsis || id:finn-b-O15_PUERP_SEPSIS	Triglycerides || id:ieu-b-4850	MR Egger	164	-0.0511962	0.0783929426493735	0.51463612786854	-0.204846	0.102453993102292	0.950092268382692	0.81477250303865	1.10788633032422
2	ieu-b-4850	finn-b-O15_PUERP_SEPSIS	Puerperal sepsis || id:finn-b-O15_PUERP_SEPSIS	Triglycerides || id:ieu-b-4850	Weighted median	164	-0.0697126	0.0447291635610039	0.119103354508561	-0.157382	0.0179566038127831	0.932661868722736	0.854377865713181	1.01811879295736
3	ieu-b-4850	finn-b-O15_PUERP_SEPSIS	Puerperal sepsis || id:finn-b-O15_PUERP_SEPSIS	Triglycerides || id:ieu-b-4850	Inverse variance weighted	164	-0.0889194	0.0323195413917856	0.00593667202906197	-0.152266	-0.0255731	0.914919292240235	0.858760057325685	0.974751100930525
4	ieu-b-4850	finn-b-O15_PUERP_SEPSIS	Puerperal sepsis || id:finn-b-O15_PUERP_SEPSIS	Triglycerides || id:ieu-b-4850	Simple mode	164	0.0193525901891873	0.122797768953348	0.874969230689927	-0.221331	0.260036217337749	1.01954106542741	0.801451326361475	1.29697705887136
5	ieu-b-4850	finn-b-O15_PUERP_SEPSIS	Puerperal sepsis || id:finn-b-O15_PUERP_SEPSIS	Triglycerides || id:ieu-b-4850	Weighted mode	164	0.0396959199987932	0.0952680607909123	0.67746355827012	-0.147029	0.226421319148981	1.04049433256514	0.863268528617567	1.25410393198729
1	ukb-a-224	finn-b-O15_PUERP_SEPSIS	Puerperal sepsis || id:finn-b-O15_PUERP_SEPSIS	Smoking status: Previous || id:ukb-a-224	MR Egger	151	3.93327076161767	2.00629723522707	0.0518068644996271	0.000928180572619564	7.86561334266272	51.0737548533597	1.00092861146551	2606.10837270582
2	ukb-a-224	finn-b-O15_PUERP_SEPSIS	Puerperal sepsis || id:finn-b-O15_PUERP_SEPSIS	Smoking status: Previous || id:ukb-a-224	Weighted median	151	1.4671284349396	0.484772107358391	0.00247460810083453	0.516975104517155	2.41728176536205	4.33676394388891	1.67694737937637	11.2153319396397
3	ukb-a-224	finn-b-O15_PUERP_SEPSIS	Puerperal sepsis || id:finn-b-O15_PUERP_SEPSIS	Smoking status: Previous || id:ukb-a-224	Inverse variance weighted	151	0.777920954279957	0.328017914755129	0.0177121785072873	0.135005841359905	1.42083606720001	2.1769415962874	1.14454347002212	4.14058079729792
4	ukb-a-224	finn-b-O15_PUERP_SEPSIS	Puerperal sepsis || id:finn-b-O15_PUERP_SEPSIS	Smoking status: Previous || id:ukb-a-224	Simple mode	151	2.09897363031117	1.54117924460417	0.175262761757582	-0.921738	5.11968494973535	8.15779270308791	0.397827140213905	167.282658872323
5	ukb-a-224	finn-b-O15_PUERP_SEPSIS	Puerperal sepsis || id:finn-b-O15_PUERP_SEPSIS	Smoking status: Previous || id:ukb-a-224	Weighted mode	151	2.42875765912495	1.67623279586106	0.149442164130031	-0.856659	5.71417393901263	11.3447792385807	0.424578392210105	303.133692937536
1	ebi-a-GCST004431	finn-b-O15_PUERP_SEPSIS	Puerperal sepsis || id:finn-b-O15_PUERP_SEPSIS	RANTES levels || id:ebi-a-GCST004431	MR Egger	121	0.0632749741332036	0.0622097410785956	0.311158282554249	-0.0586561	0.185206066647251	1.0653197343307	0.943031004433348	1.20346640886573
2	ebi-a-GCST004431	finn-b-O15_PUERP_SEPSIS	Puerperal sepsis || id:finn-b-O15_PUERP_SEPSIS	RANTES levels || id:ebi-a-GCST004431	Weighted median	121	0.131669263138081	0.0352670110849766	0.000188839804607006	0.0625459214115272	0.200792604864636	1.14073097508687	1.06454334312838	1.22237123168568
3	ebi-a-GCST004431	finn-b-O15_PUERP_SEPSIS	Puerperal sepsis || id:finn-b-O15_PUERP_SEPSIS	RANTES levels || id:ebi-a-GCST004431	Inverse variance weighted	121	0.11843244515826	0.0252993884584995	2.85148399026289e-06	0.0688456437796008	0.168019246536919	1.12573082296562	1.07127083906798	1.18295937830006
4	ebi-a-GCST004431	finn-b-O15_PUERP_SEPSIS	Puerperal sepsis || id:finn-b-O15_PUERP_SEPSIS	RANTES levels || id:ebi-a-GCST004431	Simple mode	121	0.201113366458544	0.109380282131316	0.0684375467190316	-0.013272	0.415498719435924	1.22276338432069	0.986815697949893	1.5151261751729
5	ebi-a-GCST004431	finn-b-O15_PUERP_SEPSIS	Puerperal sepsis || id:finn-b-O15_PUERP_SEPSIS	RANTES levels || id:ebi-a-GCST004431	Weighted mode	121	0.188313898751983	0.102560954034906	0.0688157716581245	-0.0127056	0.3893333686604	1.20721239834626	0.987374803849209	1.47599652030771
1	ebi-a-GCST004443	finn-b-O15_PUERP_INFECT_OTHER	Other puerperal infections || id:finn-b-O15_PUERP_INFECT_OTHER	Interleukin-13 levels || id:ebi-a-GCST004443	MR Egger	139	0.114903624124872	0.0733659724077672	0.119615633216146	-0.0288937	0.258700930044095	1.1217653212476	0.971519749212471	1.29524637761998
2	ebi-a-GCST004443	finn-b-O15_PUERP_INFECT_OTHER	Other puerperal infections || id:finn-b-O15_PUERP_INFECT_OTHER	Interleukin-13 levels || id:ebi-a-GCST004443	Weighted median	139	0.174444129831535	0.058656136310957	0.00293932329478316	0.0594781026620588	0.28941015700101	1.19058422238571	1.06128252146307	1.33563943806373
3	ebi-a-GCST004443	finn-b-O15_PUERP_INFECT_OTHER	Other puerperal infections || id:finn-b-O15_PUERP_INFECT_OTHER	Interleukin-13 levels || id:ebi-a-GCST004443	Inverse variance weighted	139	0.168935782940002	0.033520479366941	4.66071547287049e-07	0.103235643380798	0.234635922499206	1.18404410065147	1.10875264851769	1.26444832773283
4	ebi-a-GCST004443	finn-b-O15_PUERP_INFECT_OTHER	Other puerperal infections || id:finn-b-O15_PUERP_INFECT_OTHER	Interleukin-13 levels || id:ebi-a-GCST004443	Simple mode	139	0.221815721281796	0.131773366190635	0.0945755738399089	-0.0364601	0.480091519015441	1.24834131392978	0.964196587276802	1.61622231049917
5	ebi-a-GCST004443	finn-b-O15_PUERP_INFECT_OTHER	Other puerperal infections || id:finn-b-O15_PUERP_INFECT_OTHER	Interleukin-13 levels || id:ebi-a-GCST004443	Weighted mode	139	0.206945276105087	0.0775101817675782	0.00849806089541088	0.0550253198406339	0.35886523236954	1.22991526418543	1.05656736645416	1.43170384123534
1	ebi-a-GCST004443	finn-b-O15_PUERP_SEPSIS	Puerperal sepsis || id:finn-b-O15_PUERP_SEPSIS	Interleukin-13 levels || id:ebi-a-GCST004443	MR Egger	139	0.0345112458578781	0.0478103206281244	0.471625071182482	-0.059197	0.128219474289002	1.03511366905187	0.942521090640212	1.13680247423453
2	ebi-a-GCST004443	finn-b-O15_PUERP_SEPSIS	Puerperal sepsis || id:finn-b-O15_PUERP_SEPSIS	Interleukin-13 levels || id:ebi-a-GCST004443	Weighted median	139	0.0592771340945023	0.0369039368681819	0.108217887446422	-0.0130546	0.131608850356139	1.06106925846526	0.987030259299395	1.14066206243684
3	ebi-a-GCST004443	finn-b-O15_PUERP_SEPSIS	Puerperal sepsis || id:finn-b-O15_PUERP_SEPSIS	Interleukin-13 levels || id:ebi-a-GCST004443	Inverse variance weighted	139	0.0449095659443246	0.0218368377243437	0.0397250467707989	0.00210936400461104	0.0877097678840382	1.04593326764424	1.00211159027793	1.09167123799212
4	ebi-a-GCST004443	finn-b-O15_PUERP_SEPSIS	Puerperal sepsis || id:finn-b-O15_PUERP_SEPSIS	Interleukin-13 levels || id:ebi-a-GCST004443	Simple mode	139	0.0204372992754773	0.102752240566462	0.842634634965559	-0.180957	0.221831690785744	1.0206475708947	0.834471163220385	1.2483612494805
5	ebi-a-GCST004443	finn-b-O15_PUERP_SEPSIS	Puerperal sepsis || id:finn-b-O15_PUERP_SEPSIS	Interleukin-13 levels || id:ebi-a-GCST004443	Weighted mode	139	0.113274240053933	0.0546879918880229	0.0401950984499057	0.00608577595340853	0.220462704154458	1.11993902297653	1.00610433191126	1.24665342887746
1	ebi-a-GCST004444	finn-b-O15_PUERP_SEPSIS	Puerperal sepsis || id:finn-b-O15_PUERP_SEPSIS	Interleukin-10 levels || id:ebi-a-GCST004444	MR Egger	7	0.226445272523815	0.150962738210076	0.193901758072803	-0.0694417	0.522332239415564	1.25413397236864	0.932914525969944	1.6859551190007
2	ebi-a-GCST004444	finn-b-O15_PUERP_SEPSIS	Puerperal sepsis || id:finn-b-O15_PUERP_SEPSIS	Interleukin-10 levels || id:ebi-a-GCST004444	Weighted median	7	0.229976921971609	0.0810565761476765	0.0045505459151967	0.071106032722163	0.388847811221055	1.25857096425788	1.07369506664352	1.47528001318359
3	ebi-a-GCST004444	finn-b-O15_PUERP_SEPSIS	Puerperal sepsis || id:finn-b-O15_PUERP_SEPSIS	Interleukin-10 levels || id:ebi-a-GCST004444	Inverse variance weighted	7	0.206655274940558	0.0680114103161974	0.00237728885681444	0.0733529107208114	0.339957639160305	1.2295586390399	1.07611024075072	1.40488807706446
4	ebi-a-GCST004444	finn-b-O15_PUERP_SEPSIS	Puerperal sepsis || id:finn-b-O15_PUERP_SEPSIS	Interleukin-10 levels || id:ebi-a-GCST004444	Simple mode	7	0.28632783968396	0.121931216410929	0.057193261830852	0.0473426555185402	0.52531302384938	1.33152891172211	1.04848121540867	1.69098808514257
5	ebi-a-GCST004444	finn-b-O15_PUERP_SEPSIS	Puerperal sepsis || id:finn-b-O15_PUERP_SEPSIS	Interleukin-10 levels || id:ebi-a-GCST004444	Weighted mode	7	0.239802484992947	0.0803466522294745	0.0244905834503043	0.0823230466231768	0.397281923362717	1.27099808433198	1.08580651930823	1.48777530955033
1	ebi-a-GCST004447	finn-b-O15_PUERP_SEPSIS	Puerperal sepsis || id:finn-b-O15_PUERP_SEPSIS	Interleukin-1-receptor antagonist levels || id:ebi-a-GCST004447	MR Egger	105	-0.146164	0.0642677627979355	0.0250215448646547	-0.272129	-0.020199	0.864016140579871	0.761756259254238	0.980003619416774
2	ebi-a-GCST004447	finn-b-O15_PUERP_SEPSIS	Puerperal sepsis || id:finn-b-O15_PUERP_SEPSIS	Interleukin-1-receptor antagonist levels || id:ebi-a-GCST004447	Weighted median	105	-0.0775039	0.0435612788306571	0.0752080550234193	-0.162884	0.00787616537860507	0.925423377176094	0.849689706231562	1.00790726396138
3	ebi-a-GCST004447	finn-b-O15_PUERP_SEPSIS	Puerperal sepsis || id:finn-b-O15_PUERP_SEPSIS	Interleukin-1-receptor antagonist levels || id:ebi-a-GCST004447	Inverse variance weighted	105	-0.0637327	0.0303840624983215	0.0359430424778915	-0.123285	-0.00417997	0.938255729808906	0.884011244350639	0.995828752343411
4	ebi-a-GCST004447	finn-b-O15_PUERP_SEPSIS	Puerperal sepsis || id:finn-b-O15_PUERP_SEPSIS	Interleukin-1-receptor antagonist levels || id:ebi-a-GCST004447	Simple mode	105	-0.0860291	0.122689545082395	0.484748145296204	-0.326501	0.15444237028772	0.917567494681274	0.721443908681675	1.16700702184064
5	ebi-a-GCST004447	finn-b-O15_PUERP_SEPSIS	Puerperal sepsis || id:finn-b-O15_PUERP_SEPSIS	Interleukin-1-receptor antagonist levels || id:ebi-a-GCST004447	Weighted mode	105	-0.0972272	0.112364996113139	0.388876835193831	-0.317463	0.123008232159919	0.907349868923567	0.727993941741606	1.13089373060721
1	ebi-a-GCST004454	finn-b-O15_PUERP_INFECT_OTHER	Other puerperal infections || id:finn-b-O15_PUERP_INFECT_OTHER	Interleukin-2 receptor antagonist levels || id:ebi-a-GCST004454	MR Egger	107	-0.175067	0.0673279414069851	0.010658579009678	-0.30703	-0.0431041	0.839400880591773	0.735628793480476	0.957811663413287
2	ebi-a-GCST004454	finn-b-O15_PUERP_INFECT_OTHER	Other puerperal infections || id:finn-b-O15_PUERP_INFECT_OTHER	Interleukin-2 receptor antagonist levels || id:ebi-a-GCST004454	Weighted median	107	-0.198516	0.057790634535024	0.000592359599658632	-0.311786	-0.0852463	0.819946681204411	0.732138476439817	0.918286064253029
3	ebi-a-GCST004454	finn-b-O15_PUERP_INFECT_OTHER	Other puerperal infections || id:finn-b-O15_PUERP_INFECT_OTHER	Interleukin-2 receptor antagonist levels || id:ebi-a-GCST004454	Inverse variance weighted	107	-0.117408	0.0362599997654597	0.00120395401999334	-0.188477	-0.0463382	0.889222524564548	0.828219249568297	0.954719053686695
4	ebi-a-GCST004454	finn-b-O15_PUERP_INFECT_OTHER	Other puerperal infections || id:finn-b-O15_PUERP_INFECT_OTHER	Interleukin-2 receptor antagonist levels || id:ebi-a-GCST004454	Simple mode	107	-0.124611	0.123743646649023	0.316223360872997	-0.367149	0.117926498922527	0.882840217832327	0.692706703991309	1.12516140775218
5	ebi-a-GCST004454	finn-b-O15_PUERP_INFECT_OTHER	Other puerperal infections || id:finn-b-O15_PUERP_INFECT_OTHER	Interleukin-2 receptor antagonist levels || id:ebi-a-GCST004454	Weighted mode	107	-0.193153	0.0733739475491397	0.00974320051498611	-0.336966	-0.0493402	0.824355756320664	0.713933087274722	0.951857288997614
1	ebi-a-GCST004456	finn-b-O15_PUERP_SEPSIS	Puerperal sepsis || id:finn-b-O15_PUERP_SEPSIS	Interferon gamma levels || id:ebi-a-GCST004456	MR Egger	121	-0.0245036	0.0755580497438874	0.746279030186178	-0.172597	0.123590178916716	0.975794177437406	0.841476345154828	1.13155204207855
2	ebi-a-GCST004456	finn-b-O15_PUERP_SEPSIS	Puerperal sepsis || id:finn-b-O15_PUERP_SEPSIS	Interferon gamma levels || id:ebi-a-GCST004456	Weighted median	121	-0.173502	0.0561394714054477	0.00199787543261346	-0.283535	-0.0634684	0.840715698170819	0.753116693130684	0.93850380903481
3	ebi-a-GCST004456	finn-b-O15_PUERP_SEPSIS	Puerperal sepsis || id:finn-b-O15_PUERP_SEPSIS	Interferon gamma levels || id:ebi-a-GCST004456	Inverse variance weighted	121	-0.140641	0.0367984524001544	0.00013240695509886	-0.212766	-0.0685164	0.868800803008128	0.80834496698609	0.933778109761592
4	ebi-a-GCST004456	finn-b-O15_PUERP_SEPSIS	Puerperal sepsis || id:finn-b-O15_PUERP_SEPSIS	Interferon gamma levels || id:ebi-a-GCST004456	Simple mode	121	-0.201925	0.140783915976986	0.154090400666799	-0.477861	0.0740115338561222	0.8171562601973	0.620108127612587	1.07681922530261
5	ebi-a-GCST004456	finn-b-O15_PUERP_SEPSIS	Puerperal sepsis || id:finn-b-O15_PUERP_SEPSIS	Interferon gamma levels || id:ebi-a-GCST004456	Weighted mode	121	-0.187301	0.122102102976693	0.127668932565624	-0.426621	0.0520189467340108	0.829193966199067	0.652710688967941	1.05339570073244
1	ieu-a-27	finn-b-O15_PUERP_SEPSIS	Puerperal sepsis || id:finn-b-O15_PUERP_SEPSIS	Birth weight || id:ieu-a-27	MR Egger	13	2.86874987790966	1.11754820412113	0.0261898444220457	0.678355397832235	5.05914435798708	17.614983549649	1.97063415655999	157.455732928153
2	ieu-a-27	finn-b-O15_PUERP_SEPSIS	Puerperal sepsis || id:finn-b-O15_PUERP_SEPSIS	Birth weight || id:ieu-a-27	Weighted median	13	0.608616738753892	0.248316220122368	0.0142470021523358	0.12191694731405	1.09531653019373	1.83788736129147	1.12966027656398	2.99012899972819
3	ieu-a-27	finn-b-O15_PUERP_SEPSIS	Puerperal sepsis || id:finn-b-O15_PUERP_SEPSIS	Birth weight || id:ieu-a-27	Inverse variance weighted	13	0.502767886287505	0.206047498617673	0.014684896312655	0.0989147889968648	0.906620983578145	1.65329106511536	1.10397222497012	2.47594213347556
4	ieu-a-27	finn-b-O15_PUERP_SEPSIS	Puerperal sepsis || id:finn-b-O15_PUERP_SEPSIS	Birth weight || id:ieu-a-27	Simple mode	13	0.809556336851158	0.426306302026311	0.0818655759839286	-0.026004	1.64511668882273	2.2469108939438	0.974331177543898	5.1816145081695
5	ieu-a-27	finn-b-O15_PUERP_SEPSIS	Puerperal sepsis || id:finn-b-O15_PUERP_SEPSIS	Birth weight || id:ieu-a-27	Weighted mode	13	0.710595297680563	0.356095386367627	0.0691966480088863	0.0126483404000132	1.40854225496111	2.03520244939906	1.01272866897456	4.08998889528226
1	ieu-b-4845	finn-b-O15_PUERP_INFECT_OTHER	Other puerperal infections || id:finn-b-O15_PUERP_INFECT_OTHER	LDL cholesterol || id:ieu-b-4845	MR Egger	58	-0.308901	0.128550779969814	0.0196016848671045	-0.56086	-0.0569412	0.734253662854224	0.570717893065666	0.944649621056847
2	ieu-b-4845	finn-b-O15_PUERP_INFECT_OTHER	Other puerperal infections || id:finn-b-O15_PUERP_INFECT_OTHER	LDL cholesterol || id:ieu-b-4845	Weighted median	58	-0.328035	0.0918844515915564	0.000356865035790445	-0.508129	-0.147942	0.720337571431377	0.601620246340314	0.862481307722049
3	ieu-b-4845	finn-b-O15_PUERP_INFECT_OTHER	Other puerperal infections || id:finn-b-O15_PUERP_INFECT_OTHER	LDL cholesterol || id:ieu-b-4845	Inverse variance weighted	58	-0.301292	0.0677762165216254	8.77313280625293e-06	-0.434133	-0.168451	0.739861760590065	0.647825891537764	0.844973058245729
4	ieu-b-4845	finn-b-O15_PUERP_INFECT_OTHER	Other puerperal infections || id:finn-b-O15_PUERP_INFECT_OTHER	LDL cholesterol || id:ieu-b-4845	Simple mode	58	-0.181252	0.189826685744884	0.343697540939407	-0.553312	0.190808786471779	0.834225509918303	0.575042216058217	1.21022801798607
5	ieu-b-4845	finn-b-O15_PUERP_INFECT_OTHER	Other puerperal infections || id:finn-b-O15_PUERP_INFECT_OTHER	LDL cholesterol || id:ieu-b-4845	Weighted mode	58	-0.296632	0.160415813174497	0.0696245277953363	-0.611047	0.017782600659771	0.743317210633338	0.542782068375569	1.01794165248919
1	ebi-a-GCST90012082	finn-b-O15_PUERP_INFECT_OTHER	Other puerperal infections || id:finn-b-O15_PUERP_INFECT_OTHER	N-terminal prohormone brain natriuretic peptide levels || id:ebi-a-GCST90012082	MR Egger	6	0.400057269801223	1.39258121463885	0.788167807876517	-2.3294	3.12951645049337	1.49191013659168	0.0973539560215551	22.8629215146859
2	ebi-a-GCST90012082	finn-b-O15_PUERP_INFECT_OTHER	Other puerperal infections || id:finn-b-O15_PUERP_INFECT_OTHER	N-terminal prohormone brain natriuretic peptide levels || id:ebi-a-GCST90012082	Weighted median	6	0.350658831039531	0.13116116305681	0.00750651948561862	0.0935829514481827	0.607734710630879	1.42000278238816	1.09810168868875	1.83626700765566
3	ebi-a-GCST90012082	finn-b-O15_PUERP_INFECT_OTHER	Other puerperal infections || id:finn-b-O15_PUERP_INFECT_OTHER	N-terminal prohormone brain natriuretic peptide levels || id:ebi-a-GCST90012082	Inverse variance weighted	6	0.343820042402634	0.109099924542065	0.00162476838967025	0.129984190300187	0.55765589450508	1.41032481400478	1.13881037893207	1.7465735453367
4	ebi-a-GCST90012082	finn-b-O15_PUERP_INFECT_OTHER	Other puerperal infections || id:finn-b-O15_PUERP_INFECT_OTHER	N-terminal prohormone brain natriuretic peptide levels || id:ebi-a-GCST90012082	Simple mode	6	0.353909297166287	0.164746132572061	0.0844359103438544	0.0310068773250471	0.676811717007527	1.42462596300768	1.03149259777201	1.9675944731541
5	ebi-a-GCST90012082	finn-b-O15_PUERP_INFECT_OTHER	Other puerperal infections || id:finn-b-O15_PUERP_INFECT_OTHER	N-terminal prohormone brain natriuretic peptide levels || id:ebi-a-GCST90012082	Weighted mode	6	0.354339470086748	0.172649180639738	0.0953550757453948	0.0159470760328626	0.692731864140634	1.42523893035028	1.01607490926798	1.99916953962523
1	ukb-a-448	finn-b-O15_PUERP_INFECT_OTHER	Other puerperal infections || id:finn-b-O15_PUERP_INFECT_OTHER	Medication for cholesterol blood pressure diabetes or take exogenous hormones: Cholesterol lowering medication || id:ukb-a-448	MR Egger	10	-2.7545	3.03510423684507	0.390635005847309	-8.70331	3.19430099022512	0.0636406212262502	0.000166035718974787	24.3931167044729
2	ukb-a-448	finn-b-O15_PUERP_INFECT_OTHER	Other puerperal infections || id:finn-b-O15_PUERP_INFECT_OTHER	Medication for cholesterol blood pressure diabetes or take exogenous hormones: Cholesterol lowering medication || id:ukb-a-448	Weighted median	10	-3.04732	1.27699523465862	0.0170179207260355	-5.55023	-0.544409	0.0474860313730152	0.00388656188062684	0.580184555094566
3	ukb-a-448	finn-b-O15_PUERP_INFECT_OTHER	Other puerperal infections || id:finn-b-O15_PUERP_INFECT_OTHER	Medication for cholesterol blood pressure diabetes or take exogenous hormones: Cholesterol lowering medication || id:ukb-a-448	Inverse variance weighted	10	-2.61271	0.992205886115756	0.00845757523915235	-4.55744	-0.667988	0.0733354262464897	0.0104889283733339	0.51273919997653
4	ukb-a-448	finn-b-O15_PUERP_INFECT_OTHER	Other puerperal infections || id:finn-b-O15_PUERP_INFECT_OTHER	Medication for cholesterol blood pressure diabetes or take exogenous hormones: Cholesterol lowering medication || id:ukb-a-448	Simple mode	10	-3.53031	2.07258887071089	0.122706790084119	-7.59258	0.531968886543808	0.0292959704403641	0.000504178852564876	1.70228060870968
5	ukb-a-448	finn-b-O15_PUERP_INFECT_OTHER	Other puerperal infections || id:finn-b-O15_PUERP_INFECT_OTHER	Medication for cholesterol blood pressure diabetes or take exogenous hormones: Cholesterol lowering medication || id:ukb-a-448	Weighted mode	10	-3.146	1.85976784602772	0.124975226460017	-6.79115	0.499141909652401	0.0430237466278368	0.00112367799847747	1.64730712571071
1	ukb-a-448	finn-b-O15_PUERP_SEPSIS	Puerperal sepsis || id:finn-b-O15_PUERP_SEPSIS	Medication for cholesterol blood pressure diabetes or take exogenous hormones: Cholesterol lowering medication || id:ukb-a-448	MR Egger	10	2.98958	1.98128	0.169757	-0.893728	6.87288	19.8773	0.409128	965.728
2	ukb-a-448	finn-b-O15_PUERP_SEPSIS	Puerperal sepsis || id:finn-b-O15_PUERP_SEPSIS	Medication for cholesterol blood pressure diabetes or take exogenous hormones: Cholesterol lowering medication || id:ukb-a-448	Weighted median	10	1.8075	0.820406	0.0275826	0.199501	3.41549	6.09517	1.22079	30.4319
3	ukb-a-448	finn-b-O15_PUERP_SEPSIS	Puerperal sepsis || id:finn-b-O15_PUERP_SEPSIS	Medication for cholesterol blood pressure diabetes or take exogenous hormones: Cholesterol lowering medication || id:ukb-a-448	Inverse variance weighted	10	1.82605	0.648514	0.00486639	0.554964	3.09714	6.20932	1.74188	22.1345
4	ukb-a-448	finn-b-O15_PUERP_SEPSIS	Puerperal sepsis || id:finn-b-O15_PUERP_SEPSIS	Medication for cholesterol blood pressure diabetes or take exogenous hormones: Cholesterol lowering medication || id:ukb-a-448	Simple mode	10	1.58477	1.32782	0.263179	-1.01775	4.18729	4.87817	0.361406	65.8444
5	ukb-a-448	finn-b-O15_PUERP_SEPSIS	Puerperal sepsis || id:finn-b-O15_PUERP_SEPSIS	Medication for cholesterol blood pressure diabetes or take exogenous hormones: Cholesterol lowering medication || id:ukb-a-448	Weighted mode	10	1.87694	1.15131	0.137482	-0.379619	4.13351	6.53351	0.684122	62.3963
1	ukb-b-17805	finn-b-O15_PUERP_INFECT_OTHER	Other puerperal infections || id:finn-b-O15_PUERP_INFECT_OTHER	Medication for cholesterol, blood pressure, diabetes, or take exogenous hormones: Cholesterol lowering medication || id:ukb-b-17805	MR Egger	28	-4.50722	1.99034281878986	0.0321094697255754	-8.40829	-0.606145	0.0110291121268899	0.000223011131661143	0.545449518153822
2	ukb-b-17805	finn-b-O15_PUERP_INFECT_OTHER	Other puerperal infections || id:finn-b-O15_PUERP_INFECT_OTHER	Medication for cholesterol, blood pressure, diabetes, or take exogenous hormones: Cholesterol lowering medication || id:ukb-b-17805	Weighted median	28	-2.59454	1.0901386804342	0.0173120316402246	-4.73122	-0.457872	0.0746799126171621	0.00881574506713226	0.632628247078063
3	ukb-b-17805	finn-b-O15_PUERP_INFECT_OTHER	Other puerperal infections || id:finn-b-O15_PUERP_INFECT_OTHER	Medication for cholesterol, blood pressure, diabetes, or take exogenous hormones: Cholesterol lowering medication || id:ukb-b-17805	Inverse variance weighted	28	-2.28286	0.764819375109103	0.00283736405759182	-3.7819	-0.783809	0.101992555711279	0.022779336978733	0.456663046436787
4	ukb-b-17805	finn-b-O15_PUERP_INFECT_OTHER	Other puerperal infections || id:finn-b-O15_PUERP_INFECT_OTHER	Medication for cholesterol, blood pressure, diabetes, or take exogenous hormones: Cholesterol lowering medication || id:ukb-b-17805	Simple mode	28	-3.57151	1.89711637433985	0.070572233258458	-7.28986	0.146833813905798	0.0281132501048197	0.000682421965636067	1.15816147670375
5	ukb-b-17805	finn-b-O15_PUERP_INFECT_OTHER	Other puerperal infections || id:finn-b-O15_PUERP_INFECT_OTHER	Medication for cholesterol, blood pressure, diabetes, or take exogenous hormones: Cholesterol lowering medication || id:ukb-b-17805	Weighted mode	28	-2.66945	1.66092604831849	0.11964276968717	-5.92486	0.585968326772863	0.0692905512326539	0.00267217700093822	1.79672996528273
1	ukb-b-18009	finn-b-O15_PUERP_INFECT_OTHER	Other puerperal infections || id:finn-b-O15_PUERP_INFECT_OTHER	Medication for cholesterol, blood pressure, diabetes, or take exogenous hormones: Blood pressure medication || id:ukb-b-18009	MR Egger	20	-0.72868	4.85008255321474	0.882245411165982	-10.2348	8.77748170554034	0.482545482324567	3.58975358873392e-05	6486.52161648714
2	ukb-b-18009	finn-b-O15_PUERP_INFECT_OTHER	Other puerperal infections || id:finn-b-O15_PUERP_INFECT_OTHER	Medication for cholesterol, blood pressure, diabetes, or take exogenous hormones: Blood pressure medication || id:ukb-b-18009	Weighted median	20	2.34197472949042	1.24971235262064	0.0609289052598351	-0.107461	4.79141094062688	10.401756951159	0.898111115546407	120.471226553252
3	ukb-b-18009	finn-b-O15_PUERP_INFECT_OTHER	Other puerperal infections || id:finn-b-O15_PUERP_INFECT_OTHER	Medication for cholesterol, blood pressure, diabetes, or take exogenous hormones: Blood pressure medication || id:ukb-b-18009	Inverse variance weighted	20	2.37171681279814	0.915696703283848	0.00959569495839727	0.576951274361797	4.16648235123448	10.7157734781109	1.78060158153739	64.4882057978635
4	ukb-b-18009	finn-b-O15_PUERP_INFECT_OTHER	Other puerperal infections || id:finn-b-O15_PUERP_INFECT_OTHER	Medication for cholesterol, blood pressure, diabetes, or take exogenous hormones: Blood pressure medication || id:ukb-b-18009	Simple mode	20	3.61577997253685	2.09856270961269	0.101129173303773	-0.497403	7.72896288337773	37.1803342587579	0.608107904470872	2273.24335932749
5	ukb-b-18009	finn-b-O15_PUERP_INFECT_OTHER	Other puerperal infections || id:finn-b-O15_PUERP_INFECT_OTHER	Medication for cholesterol, blood pressure, diabetes, or take exogenous hormones: Blood pressure medication || id:ukb-b-18009	Weighted mode	20	3.37461057605375	2.02462547948217	0.111957584897412	-0.593655	7.34287651583881	29.2129053609769	0.552304715747346	1545.15037677096
1	ukb-b-18009	finn-b-O15_PUERP_SEPSIS	Puerperal sepsis || id:finn-b-O15_PUERP_SEPSIS	Medication for cholesterol, blood pressure, diabetes, or take exogenous hormones: Blood pressure medication || id:ukb-b-18009	MR Egger	20	1.03010729711262	3.16487803393563	0.748570165298984	-5.17305	7.23326824362646	2.80136639709985	0.00566723661575318	1384.74078689182
2	ukb-b-18009	finn-b-O15_PUERP_SEPSIS	Puerperal sepsis || id:finn-b-O15_PUERP_SEPSIS	Medication for cholesterol, blood pressure, diabetes, or take exogenous hormones: Blood pressure medication || id:ukb-b-18009	Weighted median	20	1.11117578290733	0.770115426786527	0.149057338087624	-0.39825	2.62060201940892	3.03792823944067	0.671493828556967	13.7439952468724
3	ukb-b-18009	finn-b-O15_PUERP_SEPSIS	Puerperal sepsis || id:finn-b-O15_PUERP_SEPSIS	Medication for cholesterol, blood pressure, diabetes, or take exogenous hormones: Blood pressure medication || id:ukb-b-18009	Inverse variance weighted	20	1.23316240100686	0.596676522291822	0.0387606878805093	0.0636764173148936	2.40264838469884	3.43206596154997	1.06574748552753	11.0524086844075
4	ukb-b-18009	finn-b-O15_PUERP_SEPSIS	Puerperal sepsis || id:finn-b-O15_PUERP_SEPSIS	Medication for cholesterol, blood pressure, diabetes, or take exogenous hormones: Blood pressure medication || id:ukb-b-18009	Simple mode	20	1.40555048571888	1.39829973294227	0.327438316940668	-1.33512	4.14621796228572	4.07777087816149	0.263127390158769	63.1945436191521
5	ukb-b-18009	finn-b-O15_PUERP_SEPSIS	Puerperal sepsis || id:finn-b-O15_PUERP_SEPSIS	Medication for cholesterol, blood pressure, diabetes, or take exogenous hormones: Blood pressure medication || id:ukb-b-18009	Weighted mode	20	1.05132455822889	1.25656291105074	0.413179613981917	-1.41154	3.51418786388834	2.86143875128351	0.243767897189958	33.5886382978742
1	prot-a-2400	finn-b-O15_PUERP_SEPSIS	Puerperal sepsis || id:finn-b-O15_PUERP_SEPSIS	Pregnancy-specific beta-1-glycoprotein 11 || id:prot-a-2400	MR Egger	20	0.0694626478666609	0.137417489585054	0.619351044067126	-0.199876	0.338800927453366	1.07193202150919	0.818832583545598	1.40326396607396
2	prot-a-2400	finn-b-O15_PUERP_SEPSIS	Puerperal sepsis || id:finn-b-O15_PUERP_SEPSIS	Pregnancy-specific beta-1-glycoprotein 11 || id:prot-a-2400	Weighted median	20	0.219524344749535	0.0866709175861587	0.0113139687392772	0.0496493462806637	0.389399343218406	1.24548416858678	1.05090252887961	1.47609390173807
3	prot-a-2400	finn-b-O15_PUERP_SEPSIS	Puerperal sepsis || id:finn-b-O15_PUERP_SEPSIS	Pregnancy-specific beta-1-glycoprotein 11 || id:prot-a-2400	Inverse variance weighted	20	0.231921730174526	0.0638585382606386	0.000281446247578432	0.106758995183674	0.357084465165378	1.26102102507007	1.11266606428261	1.42915657870273
4	prot-a-2400	finn-b-O15_PUERP_SEPSIS	Puerperal sepsis || id:finn-b-O15_PUERP_SEPSIS	Pregnancy-specific beta-1-glycoprotein 11 || id:prot-a-2400	Simple mode	20	0.137038379650948	0.143672502586497	0.352150822554473	-0.14456	0.418636484720482	1.14687216422908	0.865403224289758	1.51988775193551
5	prot-a-2400	finn-b-O15_PUERP_SEPSIS	Puerperal sepsis || id:finn-b-O15_PUERP_SEPSIS	Pregnancy-specific beta-1-glycoprotein 11 || id:prot-a-2400	Weighted mode	20	0.212865159229529	0.130748596858299	0.119983579358418	-0.0434021	0.469132409071795	1.23721781259244	0.957526300314926	1.59860665476507
1	prot-a-2408	finn-b-O15_PUERP_SEPSIS	Puerperal sepsis || id:finn-b-O15_PUERP_SEPSIS	Pregnancy-specific beta-1-glycoprotein 9 || id:prot-a-2408	MR Egger	33	-0.126842	0.198510953952409	0.527536052948785	-0.515924	0.26223899062976	0.880872417470307	0.596948789581864	1.29983715421132
2	prot-a-2408	finn-b-O15_PUERP_SEPSIS	Puerperal sepsis || id:finn-b-O15_PUERP_SEPSIS	Pregnancy-specific beta-1-glycoprotein 9 || id:prot-a-2408	Weighted median	33	-0.13675	0.0546020886144913	0.0122630716617081	-0.24377	-0.0297299	0.872188273579453	0.783667808560402	0.970707710920186
3	prot-a-2408	finn-b-O15_PUERP_SEPSIS	Puerperal sepsis || id:finn-b-O15_PUERP_SEPSIS	Pregnancy-specific beta-1-glycoprotein 9 || id:prot-a-2408	Inverse variance weighted	33	-0.177335	0.0402187217505756	1.03725911003448e-05	-0.256163	-0.098506	0.83749944560144	0.774015506091842	0.906190271205618
4	prot-a-2408	finn-b-O15_PUERP_SEPSIS	Puerperal sepsis || id:finn-b-O15_PUERP_SEPSIS	Pregnancy-specific beta-1-glycoprotein 9 || id:prot-a-2408	Simple mode	33	-0.328944	0.106424709430862	0.00411341438247182	-0.537536	-0.120352	0.71968335690809	0.58418569473385	0.886608725409594
5	prot-a-2408	finn-b-O15_PUERP_SEPSIS	Puerperal sepsis || id:finn-b-O15_PUERP_SEPSIS	Pregnancy-specific beta-1-glycoprotein 9 || id:prot-a-2408	Weighted mode	33	-0.0964435	0.0853306335748557	0.266778576796689	-0.263692	0.0708045196626176	0.908061181500091	0.768210446914646	1.07337138235893
1	ukb-a-355	finn-b-O15_PUERP_SEPSIS	Puerperal sepsis || id:finn-b-O15_PUERP_SEPSIS	Number of pregnancy terminations || id:ukb-a-355	MR Egger	28	-0.868769	0.799546335057871	0.287195295975437	-2.43588	0.698342311213811	0.419467803593414	0.0875207542589616	2.0104172974888
2	ukb-a-355	finn-b-O15_PUERP_SEPSIS	Puerperal sepsis || id:finn-b-O15_PUERP_SEPSIS	Number of pregnancy terminations || id:ukb-a-355	Weighted median	28	-0.48028	0.402757779497677	0.233074066957413	-1.26968	0.309125656754175	0.618610409684183	0.280920142936234	1.36223353359356
3	ukb-a-355	finn-b-O15_PUERP_SEPSIS	Puerperal sepsis || id:finn-b-O15_PUERP_SEPSIS	Number of pregnancy terminations || id:ukb-a-355	Inverse variance weighted	28	-0.684188	0.29658398972718	0.0210607000631803	-1.26549	-0.102883	0.504499724038215	0.282100297593012	0.90223219800297
4	ukb-a-355	finn-b-O15_PUERP_SEPSIS	Puerperal sepsis || id:finn-b-O15_PUERP_SEPSIS	Number of pregnancy terminations || id:ukb-a-355	Simple mode	28	0.143806908105112	0.754244356370518	0.850215589721437	-1.33451	1.62212584659133	1.15466113129226	0.263286619986581	5.06384383750713
5	ukb-a-355	finn-b-O15_PUERP_SEPSIS	Puerperal sepsis || id:finn-b-O15_PUERP_SEPSIS	Number of pregnancy terminations || id:ukb-a-355	Weighted mode	28	0.0264674666318614	0.639238858168785	0.967277967276334	-1.22644	1.27937562864268	1.02682084077785	0.293334789677999	3.59439478765244
1	ebi-a-GCST005367	finn-b-O15_PUERP_INFECT_OTHER	Other puerperal infections || id:finn-b-O15_PUERP_INFECT_OTHER	Vitamin D levels || id:ebi-a-GCST005367	MR Egger	35	0.234417589337136	0.569255352637371	0.683150889124655	-0.881323	1.35015808050638	1.2641722868667	0.414234557397205	3.8580353626782
2	ebi-a-GCST005367	finn-b-O15_PUERP_INFECT_OTHER	Other puerperal infections || id:finn-b-O15_PUERP_INFECT_OTHER	Vitamin D levels || id:ebi-a-GCST005367	Weighted median	35	0.647387545680115	0.321167255658479	0.043827867104301	0.017899724589496	1.27687536677073	1.91054309711579	1.0180608847981	3.58541908489166
3	ebi-a-GCST005367	finn-b-O15_PUERP_INFECT_OTHER	Other puerperal infections || id:finn-b-O15_PUERP_INFECT_OTHER	Vitamin D levels || id:ebi-a-GCST005367	Inverse variance weighted	35	0.873287658147517	0.220714150586528	7.60095885042367e-05	0.440687922997923	1.30588739329711	2.3947711142845	1.55377572900032	3.69096297668467
4	ebi-a-GCST005367	finn-b-O15_PUERP_INFECT_OTHER	Other puerperal infections || id:finn-b-O15_PUERP_INFECT_OTHER	Vitamin D levels || id:ebi-a-GCST005367	Simple mode	35	0.681392311939952	0.60770430545492	0.270035856491675	-0.509708	1.8724927506316	1.97662789986638	0.600670872988044	6.50449027950112
5	ebi-a-GCST005367	finn-b-O15_PUERP_INFECT_OTHER	Other puerperal infections || id:finn-b-O15_PUERP_INFECT_OTHER	Vitamin D levels || id:ebi-a-GCST005367	Weighted mode	35	0.568385476141502	0.426891472652968	0.191898937222613	-0.268322	1.40509276254132	1.76541444551081	0.764661665535621	4.07590481502053
Note:Met_num, number for MR method; id.exposure,exposure ID;id.outcome,outcome ID; method, used MR method;nsnp,number of SNPs; b,Beta coefficient; se, Standard error;pval, p-value of statistical significance;or,Odds ratio;or_lci95,lower 95% CI of OR;or_uci95,upper 95% CI of OR.
