# Supplementary material for: Global burden, projections, and causal factors of maternal sepsis and other maternal infections: A comprehensive epidemiological and mendelian randomization study
Source: PLoS Negl Trop Dis. 2026 May 27;20(5):e0014374. doi: 10.1371/journal.pntd.0014374 (PMC13229374; doi:10.1371/journal.pntd.0014374)
Supplement: S10 Table — (XLSX) [file pntd.0014374.s016.xlsx]

## Sheet: supplementary table 10_pleiotro
S10 Table. Summary of horizontal pleiotropy test in Mendelian randomization analysis.
id.exposure	id.outcome	outcome	exposure	egger_intercept	se	pval
ukb-b-12621	finn-b-O15_PUERP_INFECT_OTHER	Other puerperal infections || id:finn-b-O15_PUERP_INFECT_OTHER	Ever had stillbirth, spontaneous miscarriage or termination || id:ukb-b-12621	-0.0156146	0.0100771813210383	0.122746547440494
ebi-a-GCST90095034	finn-b-O15_PUERP_INFECT_OTHER	Other puerperal infections || id:finn-b-O15_PUERP_INFECT_OTHER	Body mass index || id:ebi-a-GCST90095034	-0.0142333	0.0347953510033429	0.684279044758549
ieu-a-94	finn-b-O15_PUERP_INFECT_OTHER	Other puerperal infections || id:finn-b-O15_PUERP_INFECT_OTHER	Body mass index || id:ieu-a-94	-0.0210327	0.0287505094855372	0.467066726343607
ieu-b-4815	finn-b-O15_PUERP_INFECT_OTHER	Other puerperal infections || id:finn-b-O15_PUERP_INFECT_OTHER	Body mass index || id:ieu-b-4815	0.0247225830036349	0.0230879405383569	0.288772318962197
ebi-a-GCST005067	finn-b-O15_PUERP_INFECT_OTHER	Other puerperal infections || id:finn-b-O15_PUERP_INFECT_OTHER	C-reactive protein levels || id:ebi-a-GCST005067	0.0196033217687179	0.0585284124885679	0.742310664379618
ebi-a-GCST90018730	finn-b-O15_PUERP_INFECT_OTHER	Other puerperal infections || id:finn-b-O15_PUERP_INFECT_OTHER	C-reactive protein || id:ebi-a-GCST90018730	0.011413996480829	0.0178815668636117	0.526127457562785
ebi-a-GCST000755	finn-b-O15_PUERP_SEPSIS	Puerperal sepsis || id:finn-b-O15_PUERP_SEPSIS	HDL cholesterol || id:ebi-a-GCST000755	0.00567222270655316	0.00791911361729422	0.475129482639501
ebi-a-GCST000758	finn-b-O15_PUERP_SEPSIS	Puerperal sepsis || id:finn-b-O15_PUERP_SEPSIS	Triglycerides || id:ebi-a-GCST000758	0.00941065627642792	0.00787229006609142	0.233931453512125
ebi-a-GCST000759	finn-b-O15_PUERP_INFECT_OTHER	Other puerperal infections || id:finn-b-O15_PUERP_INFECT_OTHER	LDL cholesterol || id:ebi-a-GCST000759	-0.0137291	0.00935764585127817	0.14425009827997
ebi-a-GCST005068	finn-b-O15_PUERP_INFECT_OTHER	Other puerperal infections || id:finn-b-O15_PUERP_INFECT_OTHER	LDL cholesterol || id:ebi-a-GCST005068	0.0573730172911798	0.0828376113748134	0.508165113946397
ebi-a-GCST005068	finn-b-O15_PUERP_SEPSIS	Puerperal sepsis || id:finn-b-O15_PUERP_SEPSIS	LDL cholesterol || id:ebi-a-GCST005068	0.038542093070001	0.0539884400870005	0.495589402369307
ebi-a-GCST90018741	finn-b-O15_PUERP_INFECT_OTHER	Other puerperal infections || id:finn-b-O15_PUERP_INFECT_OTHER	LDL cholesterol || id:ebi-a-GCST90018741	-0.0152082	0.0108154400222325	0.16341073316689
ebi-a-GCST90018754	finn-b-O15_PUERP_INFECT_OTHER	Other puerperal infections || id:finn-b-O15_PUERP_INFECT_OTHER	Total cholesterol levels || id:ebi-a-GCST90018754	-0.00694387	0.0113667962400585	0.542284304075332
ebi-a-GCST90101747	finn-b-O15_PUERP_SEPSIS	Puerperal sepsis || id:finn-b-O15_PUERP_SEPSIS	Total cholesterol levels || id:ebi-a-GCST90101747	-0.00849897	0.0381593442989376	0.831139434906777
ieu-a-781	finn-b-O15_PUERP_INFECT_OTHER	Other puerperal infections || id:finn-b-O15_PUERP_INFECT_OTHER	LDL cholesterol || id:ieu-a-781	0.00848472662281594	0.00932099013741978	0.364345832377662
ieu-a-782	finn-b-O15_PUERP_INFECT_OTHER	Other puerperal infections || id:finn-b-O15_PUERP_INFECT_OTHER	Total cholesterol || id:ieu-a-782	0.00376670400884067	0.0116492471467383	0.746943236875034
ieu-a-783	finn-b-O15_PUERP_SEPSIS	Puerperal sepsis || id:finn-b-O15_PUERP_SEPSIS	Triglycerides || id:ieu-a-783	0.00630055431326191	0.00770215040016533	0.414536914518672
ieu-b-4845	finn-b-O15_PUERP_INFECT_OTHER	Other puerperal infections || id:finn-b-O15_PUERP_INFECT_OTHER	LDL cholesterol || id:ieu-b-4845	-0.000289938	0.014913691198466	0.984549716570676
ieu-b-4849	finn-b-O15_PUERP_INFECT_OTHER	Other puerperal infections || id:finn-b-O15_PUERP_INFECT_OTHER	Triglycerides || id:ieu-b-4849	0.0311920064353282	0.0174618716479208	0.077535696918358
ieu-b-4850	finn-b-O15_PUERP_SEPSIS	Puerperal sepsis || id:finn-b-O15_PUERP_SEPSIS	Triglycerides || id:ieu-b-4850	-0.00392528	0.00743164463560449	0.598094071116444
ukb-a-224	finn-b-O15_PUERP_SEPSIS	Puerperal sepsis || id:finn-b-O15_PUERP_SEPSIS	Smoking status: Previous || id:ukb-a-224	-0.0258493	0.0162148287104229	0.113016177387789
ebi-a-GCST004431	finn-b-O15_PUERP_SEPSIS	Puerperal sepsis || id:finn-b-O15_PUERP_SEPSIS	RANTES levels || id:ebi-a-GCST004431	0.00993838750898183	0.0102402924541863	0.333756893445057
ebi-a-GCST004443	finn-b-O15_PUERP_INFECT_OTHER	Other puerperal infections || id:finn-b-O15_PUERP_INFECT_OTHER	Interleukin-13 levels || id:ebi-a-GCST004443	0.0103764364874646	0.012532763520716	0.409141705692477
ebi-a-GCST004443	finn-b-O15_PUERP_SEPSIS	Puerperal sepsis || id:finn-b-O15_PUERP_SEPSIS	Interleukin-13 levels || id:ebi-a-GCST004443	0.00199705820213314	0.00816853804248738	0.807223541431197
ebi-a-GCST004444	finn-b-O15_PUERP_SEPSIS	Puerperal sepsis || id:finn-b-O15_PUERP_SEPSIS	Interleukin-10 levels || id:ebi-a-GCST004444	-0.00390513	0.0265948872792771	0.888997095870526
ebi-a-GCST004447	finn-b-O15_PUERP_SEPSIS	Puerperal sepsis || id:finn-b-O15_PUERP_SEPSIS	Interleukin-1-receptor antagonist levels || id:ebi-a-GCST004447	0.0162082366475587	0.0111523146238376	0.149166153129652
ebi-a-GCST004454	finn-b-O15_PUERP_INFECT_OTHER	Other puerperal infections || id:finn-b-O15_PUERP_INFECT_OTHER	Interleukin-2 receptor antagonist levels || id:ebi-a-GCST004454	0.0128290423357187	0.0126222600002138	0.31178362150742
ebi-a-GCST004456	finn-b-O15_PUERP_SEPSIS	Puerperal sepsis || id:finn-b-O15_PUERP_SEPSIS	Interferon gamma levels || id:ebi-a-GCST004456	-0.0146433	0.00832058762217023	0.0809964916329204
ieu-a-27	finn-b-O15_PUERP_SEPSIS	Puerperal sepsis || id:finn-b-O15_PUERP_SEPSIS	Birth weight || id:ieu-a-27	-0.136889	0.0638072217384093	0.0550906754888382
ieu-b-4845	finn-b-O15_PUERP_INFECT_OTHER	Other puerperal infections || id:finn-b-O15_PUERP_INFECT_OTHER	LDL cholesterol || id:ieu-b-4845	0.00106759719411573	0.0153264715886012	0.94471475517525
ebi-a-GCST90012082	finn-b-O15_PUERP_INFECT_OTHER	Other puerperal infections || id:finn-b-O15_PUERP_INFECT_OTHER	N-terminal prohormone brain natriuretic peptide levels || id:ebi-a-GCST90012082	-0.0102549	0.253156499807169	0.969629418736544
ukb-a-448	finn-b-O15_PUERP_INFECT_OTHER	Other puerperal infections || id:finn-b-O15_PUERP_INFECT_OTHER	Medication for cholesterol blood pressure diabetes or take exogenous hormones: Cholesterol lowering medication || id:ukb-a-448	0.00301625634689666	0.0610165925174601	0.961785829826399
ukb-a-448	finn-b-O15_PUERP_SEPSIS	Puerperal sepsis || id:finn-b-O15_PUERP_SEPSIS	Medication for cholesterol blood pressure diabetes or take exogenous hormones: Cholesterol lowering medication || id:ukb-a-448	-0.0247279	0.0397876394567845	0.551567388595219
ukb-b-17805	finn-b-O15_PUERP_INFECT_OTHER	Other puerperal infections || id:finn-b-O15_PUERP_INFECT_OTHER	Medication for cholesterol, blood pressure, diabetes, or take exogenous hormones: Cholesterol lowering medication || id:ukb-b-17805	0.036947557925415	0.0305221250525583	0.236970416513386
ukb-b-18009	finn-b-O15_PUERP_INFECT_OTHER	Other puerperal infections || id:finn-b-O15_PUERP_INFECT_OTHER	Medication for cholesterol, blood pressure, diabetes, or take exogenous hormones: Blood pressure medication || id:ukb-b-18009	0.0439635326657706	0.0675371558415242	0.523300432523417
ukb-b-18009	finn-b-O15_PUERP_SEPSIS	Puerperal sepsis || id:finn-b-O15_PUERP_SEPSIS	Medication for cholesterol, blood pressure, diabetes, or take exogenous hormones: Blood pressure medication || id:ukb-b-18009	0.00287889045065846	0.0440665915501564	0.948631014454168
prot-a-2400	finn-b-O15_PUERP_SEPSIS	Puerperal sepsis || id:finn-b-O15_PUERP_SEPSIS	Pregnancy-specific beta-1-glycoprotein 11 || id:prot-a-2400	0.0415874454394245	0.0311481343731993	0.198468247635055
prot-a-2408	finn-b-O15_PUERP_SEPSIS	Puerperal sepsis || id:finn-b-O15_PUERP_SEPSIS	Pregnancy-specific beta-1-glycoprotein 9 || id:prot-a-2408	-0.00881634	0.0339427619735507	0.796780532048875
ukb-a-355	finn-b-O15_PUERP_SEPSIS	Puerperal sepsis || id:finn-b-O15_PUERP_SEPSIS	Number of pregnancy terminations || id:ukb-a-355	0.00559481695511115	0.0225060278245449	0.805629574154372
ebi-a-GCST005367	finn-b-O15_PUERP_INFECT_OTHER	Other puerperal infections || id:finn-b-O15_PUERP_INFECT_OTHER	Vitamin D levels || id:ebi-a-GCST005367	0.0263319164122369	0.0216272923610889	0.232036799032549
Note:id.exposure,exposure ID;id.outcome,outcome ID; egger_intercept,MR-Egger intercept; b,Beta coefficient; se, Standard error;pval, p-value of statistical significance.
