# Supplementary material for: Global burden, projections, and causal factors of maternal sepsis and other maternal infections: A comprehensive epidemiological and mendelian randomization study
Source: PLoS Negl Trop Dis. 2026 May 27;20(5):e0014374. doi: 10.1371/journal.pntd.0014374 (PMC13229374; doi:10.1371/journal.pntd.0014374)
Supplement: S11 Table — (XLSX) [file pntd.0014374.s017.xlsx]

## Sheet: supplementary table 11_heteroge
S11 Table. Summary of heterogeneity test in Mendelian randomization analysis.
id.exposure	id.outcome	outcome	exposure	method	Q	Q_df	Q_pval
ukb-b-12621	finn-b-O15_PUERP_INFECT_OTHER	Other puerperal infections || id:finn-b-O15_PUERP_INFECT_OTHER	Ever had stillbirth, spontaneous miscarriage or termination || id:ukb-b-12621	MR Egger	175.286842843478	213	0.972251249996424
ukb-b-12621	finn-b-O15_PUERP_INFECT_OTHER	Other puerperal infections || id:finn-b-O15_PUERP_INFECT_OTHER	Ever had stillbirth, spontaneous miscarriage or termination || id:ukb-b-12621	Inverse variance weighted	177.687787144217	214	0.966594256489421
ebi-a-GCST90095034	finn-b-O15_PUERP_INFECT_OTHER	Other puerperal infections || id:finn-b-O15_PUERP_INFECT_OTHER	Body mass index || id:ebi-a-GCST90095034	MR Egger	26.7993474675885	49	0.995903667290104
ebi-a-GCST90095034	finn-b-O15_PUERP_INFECT_OTHER	Other puerperal infections || id:finn-b-O15_PUERP_INFECT_OTHER	Body mass index || id:ebi-a-GCST90095034	Inverse variance weighted	26.9666765341649	50	0.996831890142776
ieu-a-94	finn-b-O15_PUERP_INFECT_OTHER	Other puerperal infections || id:finn-b-O15_PUERP_INFECT_OTHER	Body mass index || id:ieu-a-94	MR Egger	61.3858909358882	65	0.604211538139952
ieu-a-94	finn-b-O15_PUERP_INFECT_OTHER	Other puerperal infections || id:finn-b-O15_PUERP_INFECT_OTHER	Body mass index || id:ieu-a-94	Inverse variance weighted	61.9210703816041	66	0.619528718511821
ieu-b-4815	finn-b-O15_PUERP_INFECT_OTHER	Other puerperal infections || id:finn-b-O15_PUERP_INFECT_OTHER	Body mass index || id:ieu-b-4815	MR Egger	41.2917886766188	57	0.94171176208535
ieu-b-4815	finn-b-O15_PUERP_INFECT_OTHER	Other puerperal infections || id:finn-b-O15_PUERP_INFECT_OTHER	Body mass index || id:ieu-b-4815	Inverse variance weighted	42.4384028262769	58	0.93768163785161
ebi-a-GCST005067	finn-b-O15_PUERP_INFECT_OTHER	Other puerperal infections || id:finn-b-O15_PUERP_INFECT_OTHER	C-reactive protein levels || id:ebi-a-GCST005067	MR Egger	7.22842613686329	15	0.950998222475185
ebi-a-GCST005067	finn-b-O15_PUERP_INFECT_OTHER	Other puerperal infections || id:finn-b-O15_PUERP_INFECT_OTHER	C-reactive protein levels || id:ebi-a-GCST005067	Inverse variance weighted	7.34060882639454	16	0.966123892894932
ebi-a-GCST90018730	finn-b-O15_PUERP_INFECT_OTHER	Other puerperal infections || id:finn-b-O15_PUERP_INFECT_OTHER	C-reactive protein || id:ebi-a-GCST90018730	MR Egger	32.8333563165058	51	0.977444676157238
ebi-a-GCST90018730	finn-b-O15_PUERP_INFECT_OTHER	Other puerperal infections || id:finn-b-O15_PUERP_INFECT_OTHER	C-reactive protein || id:ebi-a-GCST90018730	Inverse variance weighted	33.2407969389913	52	0.980098830370083
ebi-a-GCST000755	finn-b-O15_PUERP_SEPSIS	Puerperal sepsis || id:finn-b-O15_PUERP_SEPSIS	HDL cholesterol || id:ebi-a-GCST000755	MR Egger	132.742860650776	128	0.369038894626993
ebi-a-GCST000755	finn-b-O15_PUERP_SEPSIS	Puerperal sepsis || id:finn-b-O15_PUERP_SEPSIS	HDL cholesterol || id:ebi-a-GCST000755	Inverse variance weighted	133.274913291695	129	0.380309858073159
ebi-a-GCST000758	finn-b-O15_PUERP_SEPSIS	Puerperal sepsis || id:finn-b-O15_PUERP_SEPSIS	Triglycerides || id:ebi-a-GCST000758	MR Egger	78.9947418793897	141	0.99999447669325
ebi-a-GCST000758	finn-b-O15_PUERP_SEPSIS	Puerperal sepsis || id:finn-b-O15_PUERP_SEPSIS	Triglycerides || id:ebi-a-GCST000758	Inverse variance weighted	80.4237597055355	142	0.999992718589805
ebi-a-GCST000759	finn-b-O15_PUERP_INFECT_OTHER	Other puerperal infections || id:finn-b-O15_PUERP_INFECT_OTHER	LDL cholesterol || id:ebi-a-GCST000759	MR Egger	93.3720615478758	164	0.999998129038183
ebi-a-GCST000759	finn-b-O15_PUERP_INFECT_OTHER	Other puerperal infections || id:finn-b-O15_PUERP_INFECT_OTHER	LDL cholesterol || id:ebi-a-GCST000759	Inverse variance weighted	95.5245929802051	165	0.999996793886926
ebi-a-GCST005068	finn-b-O15_PUERP_INFECT_OTHER	Other puerperal infections || id:finn-b-O15_PUERP_INFECT_OTHER	LDL cholesterol || id:ebi-a-GCST005068	MR Egger	1.43418275185603	8	0.993747617058939
ebi-a-GCST005068	finn-b-O15_PUERP_INFECT_OTHER	Other puerperal infections || id:finn-b-O15_PUERP_INFECT_OTHER	LDL cholesterol || id:ebi-a-GCST005068	Inverse variance weighted	1.91387228884318	9	0.992757455546805
ebi-a-GCST005068	finn-b-O15_PUERP_SEPSIS	Puerperal sepsis || id:finn-b-O15_PUERP_SEPSIS	LDL cholesterol || id:ebi-a-GCST005068	MR Egger	1.9205029631895	8	0.98335274935488
ebi-a-GCST005068	finn-b-O15_PUERP_SEPSIS	Puerperal sepsis || id:finn-b-O15_PUERP_SEPSIS	LDL cholesterol || id:ebi-a-GCST005068	Inverse variance weighted	2.43014944767717	9	0.982703341406749
ebi-a-GCST90018741	finn-b-O15_PUERP_INFECT_OTHER	Other puerperal infections || id:finn-b-O15_PUERP_INFECT_OTHER	LDL cholesterol || id:ebi-a-GCST90018741	MR Egger	81.2222415345905	83	0.534709023354156
ebi-a-GCST90018741	finn-b-O15_PUERP_INFECT_OTHER	Other puerperal infections || id:finn-b-O15_PUERP_INFECT_OTHER	LDL cholesterol || id:ebi-a-GCST90018741	Inverse variance weighted	83.1995152520725	84	0.504169492709719
ebi-a-GCST90018754	finn-b-O15_PUERP_INFECT_OTHER	Other puerperal infections || id:finn-b-O15_PUERP_INFECT_OTHER	Total cholesterol levels || id:ebi-a-GCST90018754	MR Egger	128.530833981209	137	0.685125894457427
ebi-a-GCST90018754	finn-b-O15_PUERP_INFECT_OTHER	Other puerperal infections || id:finn-b-O15_PUERP_INFECT_OTHER	Total cholesterol levels || id:ebi-a-GCST90018754	Inverse variance weighted	128.904021129279	138	0.698349924269494
ebi-a-GCST90101747	finn-b-O15_PUERP_SEPSIS	Puerperal sepsis || id:finn-b-O15_PUERP_SEPSIS	Total cholesterol levels || id:ebi-a-GCST90101747	MR Egger	3.42634417112024	6	0.753742095475531
ebi-a-GCST90101747	finn-b-O15_PUERP_SEPSIS	Puerperal sepsis || id:finn-b-O15_PUERP_SEPSIS	Total cholesterol levels || id:ebi-a-GCST90101747	Inverse variance weighted	3.47594974124969	7	0.837766257271525
ieu-a-781	finn-b-O15_PUERP_INFECT_OTHER	Other puerperal infections || id:finn-b-O15_PUERP_INFECT_OTHER	LDL cholesterol || id:ieu-a-781	MR Egger	60.1375625899752	131	0.999999984517138
ieu-a-781	finn-b-O15_PUERP_INFECT_OTHER	Other puerperal infections || id:finn-b-O15_PUERP_INFECT_OTHER	LDL cholesterol || id:ieu-a-781	Inverse variance weighted	60.9661753388845	132	0.999999982907644
ieu-a-782	finn-b-O15_PUERP_INFECT_OTHER	Other puerperal infections || id:finn-b-O15_PUERP_INFECT_OTHER	Total cholesterol || id:ieu-a-782	MR Egger	66.6264068804526	133	0.999999732055016
ieu-a-782	finn-b-O15_PUERP_INFECT_OTHER	Other puerperal infections || id:finn-b-O15_PUERP_INFECT_OTHER	Total cholesterol || id:ieu-a-782	Inverse variance weighted	66.7309576587425	134	0.999999802240194
ieu-a-783	finn-b-O15_PUERP_SEPSIS	Puerperal sepsis || id:finn-b-O15_PUERP_SEPSIS	Triglycerides || id:ieu-a-783	MR Egger	107.083447373878	163	0.999773245664591
ieu-a-783	finn-b-O15_PUERP_SEPSIS	Puerperal sepsis || id:finn-b-O15_PUERP_SEPSIS	Triglycerides || id:ieu-a-783	Inverse variance weighted	107.752612854856	164	0.999781682626858
ieu-b-4845	finn-b-O15_PUERP_INFECT_OTHER	Other puerperal infections || id:finn-b-O15_PUERP_INFECT_OTHER	LDL cholesterol || id:ieu-b-4845	MR Egger	32.6061456545008	64	0.999621979256333
ieu-b-4845	finn-b-O15_PUERP_INFECT_OTHER	Other puerperal infections || id:finn-b-O15_PUERP_INFECT_OTHER	LDL cholesterol || id:ieu-b-4845	Inverse variance weighted	32.6065236104054	65	0.999736659665913
ieu-b-4849	finn-b-O15_PUERP_INFECT_OTHER	Other puerperal infections || id:finn-b-O15_PUERP_INFECT_OTHER	Triglycerides || id:ieu-b-4849	MR Egger	46.7446912261382	87	0.999874180406352
ieu-b-4849	finn-b-O15_PUERP_INFECT_OTHER	Other puerperal infections || id:finn-b-O15_PUERP_INFECT_OTHER	Triglycerides || id:ieu-b-4849	Inverse variance weighted	49.9355313186005	88	0.999640514055743
ieu-b-4850	finn-b-O15_PUERP_SEPSIS	Puerperal sepsis || id:finn-b-O15_PUERP_SEPSIS	Triglycerides || id:ieu-b-4850	MR Egger	94.6804383008269	162	0.999994554364465
ieu-b-4850	finn-b-O15_PUERP_SEPSIS	Puerperal sepsis || id:finn-b-O15_PUERP_SEPSIS	Triglycerides || id:ieu-b-4850	Inverse variance weighted	94.9594	163	0.999995436562397
ukb-a-224	finn-b-O15_PUERP_SEPSIS	Puerperal sepsis || id:finn-b-O15_PUERP_SEPSIS	Smoking status: Previous || id:ukb-a-224	MR Egger	132.462370072638	149	0.8306985699781
ukb-a-224	finn-b-O15_PUERP_SEPSIS	Puerperal sepsis || id:finn-b-O15_PUERP_SEPSIS	Smoking status: Previous || id:ukb-a-224	Inverse variance weighted	135.00375993839	150	0.804453740033243
ebi-a-GCST004431	finn-b-O15_PUERP_SEPSIS	Puerperal sepsis || id:finn-b-O15_PUERP_SEPSIS	RANTES levels || id:ebi-a-GCST004431	MR Egger	93.9900647226198	119	0.956092038979994
ebi-a-GCST004431	finn-b-O15_PUERP_SEPSIS	Puerperal sepsis || id:finn-b-O15_PUERP_SEPSIS	RANTES levels || id:ebi-a-GCST004431	Inverse variance weighted	94.9319697890505	120	0.955721991925451
ebi-a-GCST004443	finn-b-O15_PUERP_INFECT_OTHER	Other puerperal infections || id:finn-b-O15_PUERP_INFECT_OTHER	Interleukin-13 levels || id:ebi-a-GCST004443	MR Egger	118.312121724601	137	0.873700694339901
ebi-a-GCST004443	finn-b-O15_PUERP_INFECT_OTHER	Other puerperal infections || id:finn-b-O15_PUERP_INFECT_OTHER	Interleukin-13 levels || id:ebi-a-GCST004443	Inverse variance weighted	118.997614329774	138	0.877047745303297
ebi-a-GCST004443	finn-b-O15_PUERP_SEPSIS	Puerperal sepsis || id:finn-b-O15_PUERP_SEPSIS	Interleukin-13 levels || id:ebi-a-GCST004443	MR Egger	127.041641757597	137	0.717792480729906
ebi-a-GCST004443	finn-b-O15_PUERP_SEPSIS	Puerperal sepsis || id:finn-b-O15_PUERP_SEPSIS	Interleukin-13 levels || id:ebi-a-GCST004443	Inverse variance weighted	127.101413067312	138	0.736867155284684
ebi-a-GCST004444	finn-b-O15_PUERP_SEPSIS	Puerperal sepsis || id:finn-b-O15_PUERP_SEPSIS	Interleukin-10 levels || id:ebi-a-GCST004444	MR Egger	2.94596967833162	5	0.708315567072096
ebi-a-GCST004444	finn-b-O15_PUERP_SEPSIS	Puerperal sepsis || id:finn-b-O15_PUERP_SEPSIS	Interleukin-10 levels || id:ebi-a-GCST004444	Inverse variance weighted	2.96753099576265	6	0.81291087251308
ebi-a-GCST004447	finn-b-O15_PUERP_SEPSIS	Puerperal sepsis || id:finn-b-O15_PUERP_SEPSIS	Interleukin-1-receptor antagonist levels || id:ebi-a-GCST004447	MR Egger	122.007610616625	103	0.097412555294423
ebi-a-GCST004447	finn-b-O15_PUERP_SEPSIS	Puerperal sepsis || id:finn-b-O15_PUERP_SEPSIS	Interleukin-1-receptor antagonist levels || id:ebi-a-GCST004447	Inverse variance weighted	124.509633106842	104	0.083239547804301
ebi-a-GCST004454	finn-b-O15_PUERP_INFECT_OTHER	Other puerperal infections || id:finn-b-O15_PUERP_INFECT_OTHER	Interleukin-2 receptor antagonist levels || id:ebi-a-GCST004454	MR Egger	94.7992699503949	105	0.752282442150018
ebi-a-GCST004454	finn-b-O15_PUERP_INFECT_OTHER	Other puerperal infections || id:finn-b-O15_PUERP_INFECT_OTHER	Interleukin-2 receptor antagonist levels || id:ebi-a-GCST004454	Inverse variance weighted	95.8323030405458	106	0.750417294898328
ebi-a-GCST004456	finn-b-O15_PUERP_SEPSIS	Puerperal sepsis || id:finn-b-O15_PUERP_SEPSIS	Interferon gamma levels || id:ebi-a-GCST004456	MR Egger	110.356099432475	119	0.702281831324453
ebi-a-GCST004456	finn-b-O15_PUERP_SEPSIS	Puerperal sepsis || id:finn-b-O15_PUERP_SEPSIS	Interferon gamma levels || id:ebi-a-GCST004456	Inverse variance weighted	113.453303170413	120	0.650724656339463
ieu-a-27	finn-b-O15_PUERP_SEPSIS	Puerperal sepsis || id:finn-b-O15_PUERP_SEPSIS	Birth weight || id:ieu-a-27	MR Egger	12.8567604288025	11	0.302790532615641
ieu-a-27	finn-b-O15_PUERP_SEPSIS	Puerperal sepsis || id:finn-b-O15_PUERP_SEPSIS	Birth weight || id:ieu-a-27	Inverse variance weighted	18.2361736366735	12	0.1087053891746
ieu-b-4845	finn-b-O15_PUERP_INFECT_OTHER	Other puerperal infections || id:finn-b-O15_PUERP_INFECT_OTHER	LDL cholesterol || id:ieu-b-4845	MR Egger	26.5385719413779	56	0.999718476444468
ieu-b-4845	finn-b-O15_PUERP_INFECT_OTHER	Other puerperal infections || id:finn-b-O15_PUERP_INFECT_OTHER	LDL cholesterol || id:ieu-b-4845	Inverse variance weighted	26.5434240495953	57	0.999810617976684
ebi-a-GCST90012082	finn-b-O15_PUERP_INFECT_OTHER	Other puerperal infections || id:finn-b-O15_PUERP_INFECT_OTHER	N-terminal prohormone brain natriuretic peptide levels || id:ebi-a-GCST90012082	MR Egger	0.0231679654649729	4	0.999933421574496
ebi-a-GCST90012082	finn-b-O15_PUERP_INFECT_OTHER	Other puerperal infections || id:finn-b-O15_PUERP_INFECT_OTHER	N-terminal prohormone brain natriuretic peptide levels || id:ebi-a-GCST90012082	Inverse variance weighted	0.0248088594903524	5	0.999994888841666
ukb-a-448	finn-b-O15_PUERP_INFECT_OTHER	Other puerperal infections || id:finn-b-O15_PUERP_INFECT_OTHER	Medication for cholesterol blood pressure diabetes or take exogenous hormones: Cholesterol lowering medication || id:ukb-a-448	MR Egger	3.90319485209698	8	0.865750179183326
ukb-a-448	finn-b-O15_PUERP_INFECT_OTHER	Other puerperal infections || id:finn-b-O15_PUERP_INFECT_OTHER	Medication for cholesterol blood pressure diabetes or take exogenous hormones: Cholesterol lowering medication || id:ukb-a-448	Inverse variance weighted	3.90563851106232	9	0.917512584636627
ukb-a-448	finn-b-O15_PUERP_SEPSIS	Puerperal sepsis || id:finn-b-O15_PUERP_SEPSIS	Medication for cholesterol blood pressure diabetes or take exogenous hormones: Cholesterol lowering medication || id:ukb-a-448	MR Egger	3.50251837419131	8	0.898994111257961
ukb-a-448	finn-b-O15_PUERP_SEPSIS	Puerperal sepsis || id:finn-b-O15_PUERP_SEPSIS	Medication for cholesterol blood pressure diabetes or take exogenous hormones: Cholesterol lowering medication || id:ukb-a-448	Inverse variance weighted	3.88877634406948	9	0.918579188783005
ukb-b-17805	finn-b-O15_PUERP_INFECT_OTHER	Other puerperal infections || id:finn-b-O15_PUERP_INFECT_OTHER	Medication for cholesterol, blood pressure, diabetes, or take exogenous hormones: Cholesterol lowering medication || id:ukb-b-17805	MR Egger	18.1140805138649	26	0.871583520129556
ukb-b-17805	finn-b-O15_PUERP_INFECT_OTHER	Other puerperal infections || id:finn-b-O15_PUERP_INFECT_OTHER	Medication for cholesterol, blood pressure, diabetes, or take exogenous hormones: Cholesterol lowering medication || id:ukb-b-17805	Inverse variance weighted	19.5794324504738	27	0.847933725024755
ukb-b-18009	finn-b-O15_PUERP_INFECT_OTHER	Other puerperal infections || id:finn-b-O15_PUERP_INFECT_OTHER	Medication for cholesterol, blood pressure, diabetes, or take exogenous hormones: Blood pressure medication || id:ukb-b-18009	MR Egger	11.2938292837203	18	0.881474369536195
ukb-b-18009	finn-b-O15_PUERP_INFECT_OTHER	Other puerperal infections || id:finn-b-O15_PUERP_INFECT_OTHER	Medication for cholesterol, blood pressure, diabetes, or take exogenous hormones: Blood pressure medication || id:ukb-b-18009	Inverse variance weighted	11.7175694477665	19	0.897340094678565
ukb-b-18009	finn-b-O15_PUERP_SEPSIS	Puerperal sepsis || id:finn-b-O15_PUERP_SEPSIS	Medication for cholesterol, blood pressure, diabetes, or take exogenous hormones: Blood pressure medication || id:ukb-b-18009	MR Egger	4.40320971195334	18	0.999528054251985
ukb-b-18009	finn-b-O15_PUERP_SEPSIS	Puerperal sepsis || id:finn-b-O15_PUERP_SEPSIS	Medication for cholesterol, blood pressure, diabetes, or take exogenous hormones: Blood pressure medication || id:ukb-b-18009	Inverse variance weighted	4.40747778022791	19	0.999776907911967
prot-a-2400	finn-b-O15_PUERP_SEPSIS	Puerperal sepsis || id:finn-b-O15_PUERP_SEPSIS	Pregnancy-specific beta-1-glycoprotein 11 || id:prot-a-2400	MR Egger	5.61340087092594	18	0.997528798118568
prot-a-2400	finn-b-O15_PUERP_SEPSIS	Puerperal sepsis || id:finn-b-O15_PUERP_SEPSIS	Pregnancy-specific beta-1-glycoprotein 11 || id:prot-a-2400	Inverse variance weighted	7.39602757914871	19	0.991784102473755
prot-a-2408	finn-b-O15_PUERP_SEPSIS	Puerperal sepsis || id:finn-b-O15_PUERP_SEPSIS	Pregnancy-specific beta-1-glycoprotein 9 || id:prot-a-2408	MR Egger	17.3492976845493	31	0.977007556824317
prot-a-2408	finn-b-O15_PUERP_SEPSIS	Puerperal sepsis || id:finn-b-O15_PUERP_SEPSIS	Pregnancy-specific beta-1-glycoprotein 9 || id:prot-a-2408	Inverse variance weighted	17.4167633089177	32	0.983100858119424
ukb-a-355	finn-b-O15_PUERP_SEPSIS	Puerperal sepsis || id:finn-b-O15_PUERP_SEPSIS	Number of pregnancy terminations || id:ukb-a-355	MR Egger	25.8012946070275	26	0.47406812143815
ukb-a-355	finn-b-O15_PUERP_SEPSIS	Puerperal sepsis || id:finn-b-O15_PUERP_SEPSIS	Number of pregnancy terminations || id:ukb-a-355	Inverse variance weighted	25.8630925560489	27	0.526208509692464
ebi-a-GCST005367	finn-b-O15_PUERP_INFECT_OTHER	Other puerperal infections || id:finn-b-O15_PUERP_INFECT_OTHER	Vitamin D levels || id:ebi-a-GCST005367	MR Egger	15.8644932834047	33	0.994853261009019
ebi-a-GCST005367	finn-b-O15_PUERP_INFECT_OTHER	Other puerperal infections || id:finn-b-O15_PUERP_INFECT_OTHER	Vitamin D levels || id:ebi-a-GCST005367	Inverse variance weighted	17.3468769915911	34	0.992035578591573
Note:id.exposure,exposure ID;id.outcome,outcome ID; method, used MR method;Q,Cochran's Q; Q_df,degrees of freedom for Cochran's Q; Q_pval, p-value of statistical significance for Cochran's Q.
