# Supplementary material for: Global burden, projections, and causal factors of maternal sepsis and other maternal infections: A comprehensive epidemiological and mendelian randomization study
Source: PLoS Negl Trop Dis. 2026 May 27;20(5):e0014374. doi: 10.1371/journal.pntd.0014374 (PMC13229374; doi:10.1371/journal.pntd.0014374)
Supplement: S12 Table — (XLSX) [file pntd.0014374.s018.xlsx]

## Sheet: supplementary table 12_steiger
S12 Table. Summary of Steiger test for causal direction‌ in Mendelian randomization analysis.
id.exposure	id.outcome	exposure	outcome	snp_r2.exposure	snp_r2.outcome	correct_causal_direction	steiger_pval
ukb-b-12621	finn-b-O15_PUERP_INFECT_OTHER	Ever had stillbirth, spontaneous miscarriage or termination || id:ukb-b-12621	Other puerperal infections || id:finn-b-O15_PUERP_INFECT_OTHER	0.0157355481513792	0.00152236998686262	TRUE	2.81990950863449e-135
ebi-a-GCST90095034	finn-b-O15_PUERP_INFECT_OTHER	Body mass index || id:ebi-a-GCST90095034	Other puerperal infections || id:finn-b-O15_PUERP_INFECT_OTHER	0.0398957094921789	0.00026365908201568	TRUE	1.53542408021117e-290
ieu-a-94	finn-b-O15_PUERP_INFECT_OTHER	Body mass index || id:ieu-a-94	Other puerperal infections || id:finn-b-O15_PUERP_INFECT_OTHER	0.0521288226034668	0.000564290571552983	TRUE	0
ieu-b-4815	finn-b-O15_PUERP_INFECT_OTHER	Body mass index || id:ieu-b-4815	Other puerperal infections || id:finn-b-O15_PUERP_INFECT_OTHER	0.0721729214901352	0.000443530447175709	TRUE	0
ebi-a-GCST005067	finn-b-O15_PUERP_INFECT_OTHER	C-reactive protein levels || id:ebi-a-GCST005067	Other puerperal infections || id:finn-b-O15_PUERP_INFECT_OTHER	0.078534253979723	0.00012663280470915	TRUE	3.90595461583497e-149
ebi-a-GCST90018730	finn-b-O15_PUERP_INFECT_OTHER	C-reactive protein || id:ebi-a-GCST90018730	Other puerperal infections || id:finn-b-O15_PUERP_INFECT_OTHER	0.0701192086371216	0.000372272959127503	TRUE	0
ebi-a-GCST000755	finn-b-O15_PUERP_SEPSIS	HDL cholesterol || id:ebi-a-GCST000755	Puerperal sepsis || id:finn-b-O15_PUERP_SEPSIS	0.172766974123444	0.00116294955777644	TRUE	0
ebi-a-GCST000758	finn-b-O15_PUERP_SEPSIS	Triglycerides || id:ebi-a-GCST000758	Puerperal sepsis || id:finn-b-O15_PUERP_SEPSIS	0.26093646793084	0.000789068006865423	TRUE	0
ebi-a-GCST000759	finn-b-O15_PUERP_INFECT_OTHER	LDL cholesterol || id:ebi-a-GCST000759	Other puerperal infections || id:finn-b-O15_PUERP_INFECT_OTHER	0.240555508249424	0.00097878682421184	TRUE	0
ebi-a-GCST005068	finn-b-O15_PUERP_INFECT_OTHER	LDL cholesterol || id:ebi-a-GCST005068	Other puerperal infections || id:finn-b-O15_PUERP_INFECT_OTHER	0.136706889834354	8.5562584656784e-05	TRUE	5.19993733888866e-289
ebi-a-GCST005068	finn-b-O15_PUERP_SEPSIS	LDL cholesterol || id:ebi-a-GCST005068	Puerperal sepsis || id:finn-b-O15_PUERP_SEPSIS	0.136706889834354	8.77472251754687e-05	TRUE	4.48934246922421e-289
ebi-a-GCST90018741	finn-b-O15_PUERP_INFECT_OTHER	LDL cholesterol || id:ebi-a-GCST90018741	Other puerperal infections || id:finn-b-O15_PUERP_INFECT_OTHER	0.203102753107945	0.000785246736673335	TRUE	0
ebi-a-GCST90018754	finn-b-O15_PUERP_INFECT_OTHER	Total cholesterol levels || id:ebi-a-GCST90018754	Other puerperal infections || id:finn-b-O15_PUERP_INFECT_OTHER	0.134441682521876	0.00115151324322457	TRUE	0
ebi-a-GCST90101747	finn-b-O15_PUERP_SEPSIS	Total cholesterol levels || id:ebi-a-GCST90101747	Puerperal sepsis || id:finn-b-O15_PUERP_SEPSIS	0.0329498070175999	7.60439910408359e-05	TRUE	4.82117443703251e-138
ieu-a-781	finn-b-O15_PUERP_INFECT_OTHER	LDL cholesterol || id:ieu-a-781	Other puerperal infections || id:finn-b-O15_PUERP_INFECT_OTHER	0.325527242566923	0.000660265642480501	TRUE	0
ieu-a-782	finn-b-O15_PUERP_INFECT_OTHER	Total cholesterol || id:ieu-a-782	Other puerperal infections || id:finn-b-O15_PUERP_INFECT_OTHER	0.250530155983052	0.000605702609923023	TRUE	0
ieu-a-783	finn-b-O15_PUERP_SEPSIS	Triglycerides || id:ieu-a-783	Puerperal sepsis || id:finn-b-O15_PUERP_SEPSIS	0.375332955145008	0.00100827723061699	TRUE	0
ieu-b-4845	finn-b-O15_PUERP_INFECT_OTHER	LDL cholesterol || id:ieu-b-4845	Other puerperal infections || id:finn-b-O15_PUERP_INFECT_OTHER	0.317324795542184	0.000429552167982608	TRUE	0
ieu-b-4849	finn-b-O15_PUERP_INFECT_OTHER	Triglycerides || id:ieu-b-4849	Other puerperal infections || id:finn-b-O15_PUERP_INFECT_OTHER	0.288618338765716	0.000502453386045896	TRUE	0
ieu-b-4850	finn-b-O15_PUERP_SEPSIS	Triglycerides || id:ieu-b-4850	Puerperal sepsis || id:finn-b-O15_PUERP_SEPSIS	0.417524705170613	0.000844268040533506	TRUE	0
ukb-a-224	finn-b-O15_PUERP_SEPSIS	Smoking status: Previous || id:ukb-a-224	Puerperal sepsis || id:finn-b-O15_PUERP_SEPSIS	0.0185388193824354	0.00115799536986797	TRUE	1.14026032633963e-207
ebi-a-GCST004431	finn-b-O15_PUERP_SEPSIS	RANTES levels || id:ebi-a-GCST004431	Puerperal sepsis || id:finn-b-O15_PUERP_SEPSIS	0.672725924804026	0.000962157956953216	TRUE	0
ebi-a-GCST004443	finn-b-O15_PUERP_INFECT_OTHER	Interleukin-13 levels || id:ebi-a-GCST004443	Other puerperal infections || id:finn-b-O15_PUERP_INFECT_OTHER	0.872902104606576	0.00120223992420223	TRUE	0
ebi-a-GCST004443	finn-b-O15_PUERP_SEPSIS	Interleukin-13 levels || id:ebi-a-GCST004443	Puerperal sepsis || id:finn-b-O15_PUERP_SEPSIS	0.872902104606576	0.00108143095286302	TRUE	0
ebi-a-GCST004444	finn-b-O15_PUERP_SEPSIS	Interleukin-10 levels || id:ebi-a-GCST004444	Puerperal sepsis || id:finn-b-O15_PUERP_SEPSIS	0.0904421910386011	0.0001004607044662	TRUE	1.19379412532228e-143
ebi-a-GCST004447	finn-b-O15_PUERP_SEPSIS	Interleukin-1-receptor antagonist levels || id:ebi-a-GCST004447	Puerperal sepsis || id:finn-b-O15_PUERP_SEPSIS	0.526073036409476	0.00106863892099081	TRUE	0
ebi-a-GCST004454	finn-b-O15_PUERP_INFECT_OTHER	Interleukin-2 receptor antagonist levels || id:ebi-a-GCST004454	Other puerperal infections || id:finn-b-O15_PUERP_INFECT_OTHER	0.722869916394924	0.000885186510894662	TRUE	0
ebi-a-GCST004456	finn-b-O15_PUERP_SEPSIS	Interferon gamma levels || id:ebi-a-GCST004456	Puerperal sepsis || id:finn-b-O15_PUERP_SEPSIS	0.294069903416749	0.00105450601398048	TRUE	0
ieu-a-27	finn-b-O15_PUERP_SEPSIS	Birth weight || id:ieu-a-27	Puerperal sepsis || id:finn-b-O15_PUERP_SEPSIS	0.0185010735097001	0.000224667598562887	TRUE	5.71534446473855e-73
ieu-b-4845	finn-b-O15_PUERP_INFECT_OTHER	LDL cholesterol || id:ieu-b-4845	Other puerperal infections || id:finn-b-O15_PUERP_INFECT_OTHER	0.299263387203367	0.000385534527763706	TRUE	0
ebi-a-GCST90012082	finn-b-O15_PUERP_INFECT_OTHER	N-terminal prohormone brain natriuretic peptide levels || id:ebi-a-GCST90012082	Other puerperal infections || id:finn-b-O15_PUERP_INFECT_OTHER	0.0350214166950615	8.28959349926104e-05	TRUE	3.48384787578417e-132
ukb-a-448	finn-b-O15_PUERP_INFECT_OTHER	Medication for cholesterol blood pressure diabetes or take exogenous hormones: Cholesterol lowering medication || id:ukb-a-448	Other puerperal infections || id:finn-b-O15_PUERP_INFECT_OTHER	0.0105610137979758	9.02500143124042e-05	TRUE	2.02207235991357e-139
ukb-a-448	finn-b-O15_PUERP_SEPSIS	Medication for cholesterol blood pressure diabetes or take exogenous hormones: Cholesterol lowering medication || id:ukb-a-448	Puerperal sepsis || id:finn-b-O15_PUERP_SEPSIS	0.0105610137979758	9.73078824485904e-05	TRUE	2.93924236218571e-139
ukb-b-17805	finn-b-O15_PUERP_INFECT_OTHER	Medication for cholesterol, blood pressure, diabetes, or take exogenous hormones: Cholesterol lowering medication || id:ukb-b-17805	Other puerperal infections || id:finn-b-O15_PUERP_INFECT_OTHER	0.0187537566347819	0.0002371959568257	TRUE	3.13531143849049e-266
ukb-b-18009	finn-b-O15_PUERP_INFECT_OTHER	Medication for cholesterol, blood pressure, diabetes, or take exogenous hormones: Blood pressure medication || id:ukb-b-18009	Other puerperal infections || id:finn-b-O15_PUERP_INFECT_OTHER	0.0100651989422734	0.000153413698023999	TRUE	1.85145527787838e-139
ukb-b-18009	finn-b-O15_PUERP_SEPSIS	Medication for cholesterol, blood pressure, diabetes, or take exogenous hormones: Blood pressure medication || id:ukb-b-18009	Puerperal sepsis || id:finn-b-O15_PUERP_SEPSIS	0.0100651989422734	7.14657434896656e-05	TRUE	4.24151069540903e-153
prot-a-2400	finn-b-O15_PUERP_SEPSIS	Pregnancy-specific beta-1-glycoprotein 11 || id:prot-a-2400	Puerperal sepsis || id:finn-b-O15_PUERP_SEPSIS	0.137478449622625	0.000169513361653776	TRUE	6.93527095697716e-101
prot-a-2408	finn-b-O15_PUERP_SEPSIS	Pregnancy-specific beta-1-glycoprotein 9 || id:prot-a-2408	Puerperal sepsis || id:finn-b-O15_PUERP_SEPSIS	0.285192337620165	0.000303507213618489	TRUE	1.50002556130939e-235
ukb-a-355	finn-b-O15_PUERP_SEPSIS	Number of pregnancy terminations || id:ukb-a-355	Puerperal sepsis || id:finn-b-O15_PUERP_SEPSIS	0.0113901771547897	0.000256785799590267	TRUE	6.17487302983546e-71
ebi-a-GCST005367	finn-b-O15_PUERP_INFECT_OTHER	Vitamin D levels || id:ebi-a-GCST005367	Other puerperal infections || id:finn-b-O15_PUERP_INFECT_OTHER	0.130750127433751	0.000274771209932478	TRUE	0
Note:id.exposure,exposure ID;id.outcome,outcome ID; snp_r2.exposure, R-squared between SNP and exposure;snp_r2.outcome,R-squared between SNP and outcome; correct_causal_direction,Correct causal direction for Steiger test; steiger_pval, p-value of statistical significance for Steiger test.
