# Supplementary material for: Global burden, projections, and causal factors of maternal sepsis and other maternal infections: A comprehensive epidemiological and mendelian randomization study
Source: PLoS Negl Trop Dis. 2026 May 27;20(5):e0014374. doi: 10.1371/journal.pntd.0014374 (PMC13229374; doi:10.1371/journal.pntd.0014374)
Supplement: S13 Table — (XLSX) [file pntd.0014374.s019.xlsx]

## Sheet: supplementary table 13_mr-press
S13 Table. Summary of MR-PRESSO global test in Mendelian randomization analysis.
RSSobs	Pvalue	exposure_ID	outcome_ID
179.573	0.961	ukb-b-12621	finn-b-O15_PUERP_INFECT_OTHER
28.0037	0.996	ebi-a-GCST90095034	finn-b-O15_PUERP_INFECT_OTHER
63.5328	0.65	ieu-a-94	finn-b-O15_PUERP_INFECT_OTHER
43.881	0.936	ieu-b-4815	finn-b-O15_PUERP_INFECT_OTHER
8.45255	0.965	ebi-a-GCST005067	finn-b-O15_PUERP_INFECT_OTHER
34.2491	0.985	ebi-a-GCST90018730	finn-b-O15_PUERP_INFECT_OTHER
135.598	0.396	ebi-a-GCST000755	finn-b-O15_PUERP_SEPSIS
81.6366	1	ebi-a-GCST000758	finn-b-O15_PUERP_SEPSIS
96.7186	1	ebi-a-GCST000759	finn-b-O15_PUERP_INFECT_OTHER
2.20499	0.999	ebi-a-GCST005068	finn-b-O15_PUERP_INFECT_OTHER
2.89816	0.984	ebi-a-GCST005068	finn-b-O15_PUERP_SEPSIS
84.9194	0.526	ebi-a-GCST90018741	finn-b-O15_PUERP_INFECT_OTHER
130.484	0.71	ebi-a-GCST90018754	finn-b-O15_PUERP_INFECT_OTHER
4.17376	0.852	ebi-a-GCST90101747	finn-b-O15_PUERP_SEPSIS
61.8352	1	ieu-a-781	finn-b-O15_PUERP_INFECT_OTHER
67.7888	1	ieu-a-782	finn-b-O15_PUERP_INFECT_OTHER
109.565	1	ieu-a-783	finn-b-O15_PUERP_SEPSIS
33.5619	1	ieu-b-4845	finn-b-O15_PUERP_INFECT_OTHER
51.0784	1	ieu-b-4849	finn-b-O15_PUERP_INFECT_OTHER
96.2457	1	ieu-b-4850	finn-b-O15_PUERP_SEPSIS
137.017	0.786	ukb-a-224	finn-b-O15_PUERP_SEPSIS
96.5321	0.971	ebi-a-GCST004431	finn-b-O15_PUERP_SEPSIS
120.61	0.894	ebi-a-GCST004443	finn-b-O15_PUERP_INFECT_OTHER
129.479	0.734	ebi-a-GCST004443	finn-b-O15_PUERP_SEPSIS
3.89463	0.833	ebi-a-GCST004444	finn-b-O15_PUERP_SEPSIS
126.863	0.106	ebi-a-GCST004447	finn-b-O15_PUERP_SEPSIS
97.3992	0.763	ebi-a-GCST004454	finn-b-O15_PUERP_INFECT_OTHER
115.267	0.681	ebi-a-GCST004456	finn-b-O15_PUERP_SEPSIS
21.0923	0.148	ieu-a-27	finn-b-O15_PUERP_SEPSIS
27.4397	0.999	ieu-b-4845	finn-b-O15_PUERP_INFECT_OTHER
0.0359854	1	ebi-a-GCST90012082	finn-b-O15_PUERP_INFECT_OTHER
4.87811	0.922	ukb-a-448	finn-b-O15_PUERP_INFECT_OTHER
4.80191	0.926	ukb-a-448	finn-b-O15_PUERP_SEPSIS
20.8337	0.866	ukb-b-17805	finn-b-O15_PUERP_INFECT_OTHER
12.972	0.915	ukb-b-18009	finn-b-O15_PUERP_INFECT_OTHER
4.92575	0.999	ukb-b-18009	finn-b-O15_PUERP_SEPSIS
8.23813	0.993	prot-a-2400	finn-b-O15_PUERP_SEPSIS
18.5351	0.982	prot-a-2408	finn-b-O15_PUERP_SEPSIS
27.5872	0.556	ukb-a-355	finn-b-O15_PUERP_SEPSIS
18.4138	0.988	ebi-a-GCST005367	finn-b-O15_PUERP_INFECT_OTHER
Note:RSSobs, residual sum of square observed;Pvalue, p-value of statistical significance for MR-PRESSO global test; exposure_ID,exposure ID;outcome_ID,outcome ID;.
